# Supplementary material for: Identification of novel biomarkers related to pathogenesis and treatment of psoriasis based on integrated analysis of weighted gene co-expression network analysis and LASSO
Source: PLoS One. 2025 Jun 25;20(6):e0317666. doi: 10.1371/journal.pone.0317666 (PMC12192183; doi:10.1371/journal.pone.0317666)
Supplement: S1 Table — (XLS) [file pone.0317666.s011.xls]

## Sheet: Table S1
logFC	AveExpr	t	P.Value	adj.P.Val	B	group	gene
2.49662	4.20631	24.0477	4.89605522623687e-32	1.14303305311726e-27	62.1993	up	DEFB103A
2.66643	7.65831	20.3317	3.22317489272276e-28	3.76241205227528e-24	53.7543	up	SERPINB13
4.67984	6.37712	19.16	6.66306525091386e-27	4.81121128661729e-23	50.8174	up	OASL
6.86392	7.66757	19.0481	8.9615145942086e-27	4.81121128661729e-23	50.5294	up	TMPRSS11D
3.71484	8.05643	18.9905	1.04428478104887e-26	4.81121128661729e-23	50.3807	up	PRSS27
3.63442	7.1209	18.9271	1.23649737512652e-26	4.81121128661729e-23	50.2164	up	PLA2G4D
2.22782	9.05498	18.7839	1.81349436766297e-26	6.04826278677996e-23	49.8439	up	MXD1
1.66563	4.42383	18.6084	2.90776181620762e-26	8.4855759201479e-23	49.3844	up	EPHB2
2.74512	4.69784	18.4362	4.63509337839089e-26	1.2023432223546e-22	48.9303	up	ABCG4
1.55313	12.6667	18.3191	6.37559984332161e-26	1.48844753942186e-22	48.6197	up	FABP5
2.73538	7.06316	18.0404	1.37005145389299e-25	2.90774738568961e-22	47.8739	up	OAS3
1.31659	12.2375	17.6645	3.89496737016263e-25	7.07691869836176e-22	46.8541	up	PLBD1
3.65089	6.73239	17.6364	4.21387822357864e-25	7.07691869836176e-22	46.7773	up	KYNU
3.07841	8.04129	17.6338	4.24384741613401e-25	7.07691869836176e-22	46.7704	up	SAMD9
1.9684	8.7139	16.8278	4.21465537907205e-24	6.55968963198774e-21	44.5254	up	STAT1
3.61689	5.91194	16.7235	5.70246924473391e-24	8.32061543672236e-21	44.2294	up	LINC01215
1.22548	10.8063	16.6939	6.21435907886967e-24	8.53414276795831e-21	44.1452	up	IFI16
2.99837	6.63503	16.1462	3.11091704662007e-23	4.03485940946623e-20	42.5664	up	PRKCQ
1.33148	11.8378	16.0781	3.80987618633241e-23	4.68133523400613e-20	42.3675	up	CD24
2.63746	8.5701	15.8623	7.26872746409035e-23	8.48478556883267e-20	41.7335	up	HPSE
2.89253	7.21243	15.8028	8.69408898303343e-23	9.66534292370945e-20	41.5577	up	RTP4
4.36657	4.84938	15.7112	1.1461014390222e-22	1.21622200888238e-19	41.2864	up	CXCL13
1.3767	6.9248	15.6544	1.36117045008747e-22	1.3816471881627e-19	41.1174	up	HERC6
3.77582	9.04395	15.5233	2.02753766117569e-22	1.97228725990866e-19	40.7259	up	RHCG
0.949605	12.7521	15.4935	2.2205693051909e-22	2.07365643995947e-19	40.6366	up	AK097453
1.6133	12.612	15.4161	2.81318691971968e-22	2.52602545491445e-19	40.4041	up	GJB2
1.88821	12.3163	15.3415	3.53546736389566e-22	3.03235799119043e-19	40.1794	up	CNFN
2.43823	10.9657	15.3323	3.63685529655325e-22	3.03235799119043e-19	40.1517	up	MX1
3.30554	11.3403	15.2384	4.85415036295163e-22	3.79910042706046e-19	39.8678	up	IL36G
1.85923	10.4546	15.2366	4.88190751357037e-22	3.79910042706046e-19	39.8622	up	CARD6
1.32319	5.08707	15.1879	5.67341673897988e-22	4.27263184478143e-19	39.7144	up	SLAMF7
0.90877	6.58957	15.1442	6.49229589569054e-22	4.73653562439973e-19	39.5818	up	PPARD
2.17069	7.40264	15.1123	7.16657339725056e-22	5.07002492521853e-19	39.4846	up	GM2A
1.30096	3.3389	15.06	8.42847262312799e-22	5.71132151941675e-19	39.3251	up	CXCR6
1.15034	9.40416	15.0549	8.56233415486962e-22	5.71132151941675e-19	39.3096	up	ABCC1
2.59157	6.3761	15.0306	9.23273607918088e-22	5.9874293473488e-19	39.2354	up	OAS2
2.07542	11.6185	15.0126	9.76634877241631e-22	6.16230212002247e-19	39.1801	up	SCO2
3.06513	10.0106	14.9272	1.27406687133956e-21	7.63910886318352e-19	38.9185	up	UPP1
1.70327	9.40986	14.9267	1.27612972528124e-21	7.63910886318352e-19	38.9169	up	PNP
7.01542	7.40204	14.9031	1.3738296264508e-21	7.97750297866849e-19	38.8443	up	SERPINB4
-1.28286	10.65	-14.8968	1.40100069444619e-21	7.97750297866849e-19	38.825	down	RAI14
1.19667	10.6706	14.8143	1.81370433153162e-21	1.00816050771279e-18	38.5709	up	UBE2F
1.46606	9.17928	14.7591	2.15638595624007e-21	1.17076712870653e-18	38.4005	up	ATP11B
4.0701	7.98844	14.6714	2.8412956979236e-21	1.50756566735737e-18	38.129	up	CTA-384D8.35
-1.24585	4.40097	-14.6292	3.24636917185862e-21	1.68421632636025e-18	37.9977	down	RORC
2.28977	5.31673	14.5961	3.60407974234025e-21	1.82914881879729e-18	37.8948	up	CD274
2.38741	4.11456	14.5193	4.59569320253368e-21	2.28278837247556e-18	37.6554	up	VNN3
1.7215	5.80672	14.4961	4.94789017526348e-21	2.40653008399377e-18	37.5826	up	SPTLC2
2.03351	7.50121	14.3433	8.0472157027538e-21	3.83408771013245e-18	37.1034	up	HEATR3
0.847522	3.33876	14.1967	1.28650198965738e-20	6.00693509010822e-18	36.641	up	CTLA4
1.06747	12.9297	14.1475	1.50721260482058e-20	6.89948734747869e-18	36.4849	up	GJB6
0.874188	5.04526	14.1228	1.63172284967534e-20	7.27980701932316e-18	36.4066	up	CDK5R1
-4.14066	5.18145	-14.1189	1.65265900807045e-20	7.27980701932316e-18	36.3941	down	BTC
-0.798753	4.37946	-14.0865	1.83466133798262e-20	7.93185251787819e-18	36.291	down	SNTB1
1.48692	4.82384	14.0529	2.04461397915428e-20	8.6788287195156e-18	36.1842	up	FUT3
3.42511	7.87114	14.0053	2.38499165621864e-20	9.92194107896873e-18	36.0324	up	KLK8
0.871613	10.9699	14.0004	2.4224734065845e-20	9.92194107896873e-18	36.017	up	TJP1
-1.75016	12.2728	-13.9873	2.52772236453478e-20	1.01745183314533e-17	35.975	down	KRT77
2.47591	8.98795	13.8991	3.36439978036125e-20	1.33127588597142e-17	35.693	up	DSG3
1.61959	9.57492	13.8652	3.75724876545517e-20	1.45349030682272e-17	35.5841	up	MPZL2
0.840578	5.63963	13.8619	3.79777729444813e-20	1.45349030682272e-17	35.5735	up	TRIM14
3.61187	5.13524	13.8556	3.87584924029372e-20	1.45944478006286e-17	35.5534	up	CXCL17
2.31042	4.98722	13.8456	4.00455558396803e-20	1.47801928896604e-17	35.5212	up	SLC23A2
1.80462	6.37053	13.842	4.05179621750307e-20	1.47801928896604e-17	35.5096	up	GBP1
1.8287	4.34172	13.8254	4.27735659408987e-20	1.53629487762496e-17	35.4562	up	RGS1
2.71536	7.3304	13.8049	4.57164060963273e-20	1.61711396473463e-17	35.3905	up	EPSTI1
0.575728	8.64425	13.7887	4.82118622850201e-20	1.67993154762101e-17	35.3381	up	CSNK1A1
3.09584	8.75794	13.7342	5.75917945266877e-20	1.97726181620596e-17	35.1627	up	IFI6
1.38059	11.1405	13.6881	6.69686978081045e-20	2.24621325200939e-17	35.0138	up	TMEM45B
1.06407	10.3735	13.6864	6.73498362206192e-20	2.24621325200939e-17	35.0082	up	SFT2D2
0.983197	11.6957	13.6739	7.01610298628612e-20	2.30701324391318e-17	34.9679	up	MICALL1
6.54308	9.45127	13.6548	7.4697176959364e-20	2.42205596290738e-17	34.9061	up	S100A12
0.307941	14.3099	13.6404	7.83165854795303e-20	2.50462877343166e-17	34.8594	no_change	CSTA
5.13374	10.3012	13.5894	9.26187121533059e-20	2.90416491016418e-17	34.6938	up	SERPINB3
1.50161	10.8344	13.5871	9.32975106066621e-20	2.90416491016418e-17	34.6866	up	LAMP3
1.26736	12.0549	13.5793	9.57349275554061e-20	2.94082581409015e-17	34.6611	up	GDPD3
2.1496	6.59999	13.5376	1.09826391815989e-19	3.3122145397446e-17	34.5256	up	FCHSD1
1.77634	7.62443	13.5321	1.11824391651149e-19	3.3122145397446e-17	34.5078	up	FBXO45
5.7988	8.07562	13.5314	1.12081276723988e-19	3.3122145397446e-17	34.5055	up	SPRR2C
0.953159	5.51761	13.5118	1.19592110534722e-19	3.48999676567953e-17	34.4415	up	FAM43A
1.65016	7.85512	13.5026	1.23261352203504e-19	3.55266608462099e-17	34.4117	up	ADAP2
1.50459	10.1827	13.4776	1.33877545592553e-19	3.81159168219968e-17	34.3301	up	UBE2L6
1.76571	7.19053	13.4526	1.45399961071819e-19	4.0897680616659e-17	34.2486	up	EHF
1.42005	10.1597	13.4263	1.58615247592031e-19	4.40837091700423e-17	34.1627	up	AFAP1L2
1.42912	13.033	13.4047	1.70385754369844e-19	4.67979508413928e-17	34.092	up	IL36RN
1.99507	5.59655	13.3939	1.76592399269514e-19	4.77839940695978e-17	34.0567	up	AUNIP
4.11297	6.67807	13.3914	1.78069368802151e-19	4.77839940695978e-17	34.0485	up	GZMB
3.00983	4.97558	13.3671	1.929698950381e-19	5.11940360177213e-17	33.9691	up	LOC101928231
1.25295	9.68764	13.347	2.06318915274721e-19	5.41204651236363e-17	33.9031	up	PRSS2
-1.35138	3.72417	-13.3271	2.20420763698968e-19	5.71771461035123e-17	33.8378	down	TMEM132B
0.857072	9.93857	13.2825	2.55582037547591e-19	6.53870784956204e-17	33.6916	up	N4BP1
1.6559	7.8327	13.2801	2.57672030394803e-19	6.53870784956204e-17	33.6836	up	APOL6
1.14648	11.9513	13.2474	2.87271014607401e-19	7.21142914733804e-17	33.5762	up	PTTG1
1.20276	6.28582	13.2172	3.1776406992506e-19	7.89204252816004e-17	33.4765	up	FLVCR2
1.21369	8.15047	13.1681	3.7438076284458e-19	9.20030872565217e-17	33.3146	up	XAF1
2.65323	7.19756	13.0965	4.75738249569489e-19	1.1569359556718e-16	33.0779	up	C12orf56
1.36382	11.9682	13.0895	4.87015373005295e-19	1.17215060805996e-16	33.0547	up	ABCA12
2.42815	7.11135	13.0846	4.95063257222549e-19	1.17936191868547e-16	33.0385	up	MKI67
2.25668	9.15008	13.0639	5.30773412137723e-19	1.2516602100775e-16	32.9697	up	APOL1
1.57629	7.64934	13.0531	5.50404303764098e-19	1.28497388756766e-16	32.9338	up	SLC16A6
1.66127	9.90481	13.0376	5.79811910107307e-19	1.34022661914507e-16	32.8824	up	SLC5A1
2.63596	7.07709	13.0252	6.04379568592816e-19	1.38331817729097e-16	32.8414	up	PGBD5
1.76286	6.53327	12.9998	6.58349250599418e-19	1.4922156897567e-16	32.7569	up	LRP8
1.41715	4.97475	12.993	6.73548254819806e-19	1.51198630355992e-16	32.7343	up	ADAM23
1.33597	11.2437	12.9714	7.24395528727699e-19	1.61064171558827e-16	32.6624	up	FAM110C
1.11257	7.09861	12.9261	8.43744921709639e-19	1.84776338086869e-16	32.5117	up	PRSS3P2
2.03994	9.2783	12.925	8.46871762841383e-19	1.84776338086869e-16	32.5081	up	WNT5A
1.53624	7.94996	12.9006	9.19641053529957e-19	1.98795741071392e-16	32.4266	up	FBXW11
1.68205	8.27508	12.897	9.30871772889559e-19	1.99377361558529e-16	32.4146	up	AURKA
0.932491	5.84788	12.8778	9.93312707753855e-19	2.10817077047468e-16	32.3504	up	CCNE1
3.56297	6.91771	12.844	1.11357483176257e-18	2.34211874075035e-16	32.2375	up	HYAL4
1.01732	10.8298	12.8191	1.21161463668925e-18	2.52556743822744e-16	32.1541	up	KPNA2
4.33519	5.24146	12.8132	1.23621504529866e-18	2.55404216349933e-16	32.1342	up	IGFL1
2.20126	7.30535	12.8084	1.25625523818341e-18	2.57267849040614e-16	32.1183	up	CCNB1
0.792407	10.7045	12.7992	1.29595899981655e-18	2.61512693865742e-16	32.0876	up	AMD1
1.88884	5.95733	12.7985	1.29938629694278e-18	2.61512693865742e-16	32.0849	up	CYP7B1
1.74319	10.3537	12.7929	1.32399729840078e-18	2.64188384003971e-16	32.0664	up	PLCD4
1.07587	10.5303	12.7598	1.48156912971885e-18	2.93124685613697e-16	31.9552	up	EPN3
3.05185	5.73739	12.7392	1.58895560896575e-18	3.11729055856424e-16	31.8861	up	KLK13
3.6931	7.26673	12.733	1.62241588916288e-18	3.15641011236638e-16	31.8655	up	RSAD2
1.94771	3.19112	12.7254	1.66512959881865e-18	3.20625776372671e-16	31.8398	up	GPR110
1.14472	6.52403	12.7236	1.67550521363257e-18	3.20625776372671e-16	31.8336	up	CENPN
0.906234	9.6265	12.7139	1.73133189338762e-18	3.28615238886402e-16	31.8012	up	TOP1
1.30468	7.10284	12.6857	1.90589555564405e-18	3.56710579489304e-16	31.7063	up	AEN
1.03024	4.64899	12.6851	1.90991272321438e-18	3.56710579489304e-16	31.7042	up	CDCA2
1.00001	9.70387	12.6819	1.93094865696496e-18	3.57777201154793e-16	31.6934	up	GINS3
-0.676161	5.94834	-12.6287	2.31437213871201e-18	4.25443558664335e-16	31.5143	down	ANKH
0.595389	7.26953	12.6025	2.53138287633278e-18	4.61700504928633e-16	31.4257	up	CPEB2
1.47142	5.60623	12.5891	2.64995387682934e-18	4.79580024871765e-16	31.3804	up	C9orf84
0.58178	3.08779	12.5815	2.71935173292909e-18	4.88353735053558e-16	31.3548	up	HELZ2
3.85265	5.17987	12.5726	2.80378861888233e-18	4.98064143238261e-16	31.3246	up	CASP5
0.827702	9.04181	12.5713	2.8160912750557e-18	4.98064143238261e-16	31.3203	up	TNFAIP1
1.81063	6.41324	12.5433	3.09876206501975e-18	5.43937587743993e-16	31.2257	up	ARG1
0.677559	4.33894	12.5253	3.2956855687826e-18	5.74187129020885e-16	31.1647	up	HELLS
5.29586	8.44194	12.4945	3.66306885569866e-18	6.33466707445489e-16	31.0602	up	TCN1
1.48931	11.2107	12.466	4.03870899781026e-18	6.93291913697635e-16	30.9637	up	SLC7A5
-0.960474	6.5931	-12.4349	4.49466616721186e-18	7.65930484231591e-16	30.8579	down	CAMK2N1
2.27788	8.80445	12.4316	4.54563795899141e-18	7.69003360801547e-16	30.8467	up	GLUL
1.05795	6.18315	12.4282	4.59938675735182e-18	7.72498440554933e-16	30.8351	up	POLR3G
1.56511	4.56912	12.3909	5.22919583284497e-18	8.71607417981879e-16	30.7082	up	PRKCQ-AS1
4.75815	5.28728	12.389	5.26414143474021e-18	8.71607417981879e-16	30.7016	up	CYP4Z2P
3.98773	6.1468	12.3856	5.32498315174056e-18	8.75472230003768e-16	30.6902	up	CHAC1
1.7244	6.2458	12.3171	6.74447583824929e-18	1.10109463580257e-15	30.4565	up	RGS20
3.21447	10.7902	12.3115	6.87653101681692e-18	1.11485759110144e-15	30.4373	up	KRT16
0.65287	2.8729	12.2919	7.3557814483532e-18	1.18433154271209e-15	30.3706	up	BUB1
1.43114	9.36749	12.2807	7.64667725761982e-18	1.22273511819447e-15	30.3323	up	HAL
3.41629	8.0795	12.276	7.77145234228116e-18	1.23423351280882e-15	30.3163	up	VNN1
0.757177	8.2664	12.2602	8.20965610164278e-18	1.29501777938481e-15	30.262	up	RBBP6
1.85436	8.85852	12.2349	8.96176931733046e-18	1.40417091598924e-15	30.1753	up	KIF4A
2.27614	9.12603	12.2301	9.11061149173737e-18	1.417975572574e-15	30.159	up	CMPK2
-1.20848	6.8987	-12.2204	9.42281324613187e-18	1.45685429168341e-15	30.1256	down	JADE1
2.36548	9.26749	12.2086	9.8147367528152e-18	1.50746608046858e-15	30.0853	up	OAS1
-2.74531	6.0477	-12.201	1.00778089250749e-17	1.53775507950849e-15	30.0591	down	ACADL
1.33346	10.3381	12.1958	1.02598955251289e-17	1.55537351253025e-15	30.0414	up	RAB27A
1.39257	8.89857	12.1804	1.08230873925925e-17	1.63016644043526e-15	29.9886	up	RAB31
-2.56815	3.60589	-12.1661	1.13747874278801e-17	1.70228068776467e-15	29.9394	down	ANKFN1
0.595609	13.2003	12.1011	1.42568442136431e-17	2.12000181536123e-15	29.7159	up	TUBB6
2.45693	3.51583	12.082	1.5238780648463e-17	2.23987426738084e-15	29.65	up	IDO1
-1.01512	9.84189	-12.0817	1.52548620112034e-17	2.23987426738084e-15	29.6489	down	GAL3ST4
4.23202	9.89615	12.0595	1.64770251924845e-17	2.4042039383984e-15	29.5727	up	AKR1B10
2.24383	9.55161	12.0459	1.72794118609721e-17	2.50562204538047e-15	29.5256	up	IFIT1
2.08302	4.8482	12.0441	1.73901161111191e-17	2.50610895512461e-15	29.5193	up	KLHDC7B
0.884853	9.22525	12.0304	1.82363802830659e-17	2.60783976676864e-15	29.4723	up	SKA2
1.46061	7.43483	12.0291	1.83194432343895e-17	2.60783976676864e-15	29.4678	up	TTC9
-1.29986	6.76363	-12.0159	1.91817436141746e-17	2.71404234191831e-15	29.4223	down	C14orf132
-0.706447	4.92714	-12.0122	1.94311380234521e-17	2.73276715840671e-15	29.4095	down	ZSCAN18
2.02186	9.90085	11.9979	2.04286144447999e-17	2.84772846320558e-15	29.3599	up	RRM2
1.94883	9.04198	11.997	2.04925204239928e-17	2.84772846320558e-15	29.3568	up	GBA
-0.837982	7.78302	-11.9881	2.11372867434147e-17	2.91994731545419e-15	29.3262	down	ID4
-1.96662	9.03181	-11.9723	2.23441257307539e-17	3.06069870155255e-15	29.2712	down	FXYD6
2.17845	9.62486	11.9713	2.24183790784497e-17	3.06069870155255e-15	29.268	up	MIR6732
2.59331	8.81458	11.954	2.3818753010965e-17	3.23298027787202e-15	29.208	up	TGM1
0.973506	10.5953	11.9454	2.45483212896008e-17	3.31274629379781e-15	29.1781	up	CLCA2
0.602571	5.64149	11.929	2.59917121819726e-17	3.48737076207087e-15	29.1216	up	FOXRED2
1.08983	13.2633	11.9118	2.76084910651949e-17	3.68313047090309e-15	29.0618	up	KRT6A
1.79014	4.73717	11.894	2.93841816629094e-17	3.89774491535388e-15	29.0002	up	FAM83A
1.04014	8.87394	11.8923	2.95574318422177e-17	3.89857516264641e-15	28.9943	up	RAB5A
4.10689	10.3294	11.8688	3.20978644625676e-17	4.20986934687137e-15	28.9127	up	SERPINB3
3.7821	6.73843	11.824	3.75643315606603e-17	4.89931220455406e-15	28.757	up	ADAMDEC1
0.838089	5.68914	11.8062	3.99974201741056e-17	5.18766539658149e-15	28.6949	up	TNFRSF4
0.75217	11.5557	11.7994	4.0959978335358e-17	5.28315831059263e-15	28.6714	up	ARL8B
0.627722	6.85836	11.7943	4.17092049223815e-17	5.35023680284571e-15	28.6534	up	AKIRIN2
0.652884	11.1205	11.7746	4.46962038788514e-17	5.70206325549544e-15	28.585	up	EIF5
-0.937502	10.9182	-11.767	4.59040911766417e-17	5.82433104679281e-15	28.5586	down	CYSTM1
2.05673	9.63897	11.7596	4.71251122392064e-17	5.94693443425142e-15	28.5326	up	SH3PXD2A-AS1
1.65711	9.95599	11.7198	5.42237671993001e-17	6.7752542350126e-15	28.3937	up	NCAPG
1.31544	9.74447	11.7195	5.42693627151271e-17	6.7752542350126e-15	28.3928	up	VSNL1
2.93549	8.51598	11.7028	5.7582875017914e-17	7.1506904264267e-15	28.3342	up	SPRR3
-1.10742	4.28423	-11.6967	5.88326132338032e-17	7.26722851088026e-15	28.3129	down	C1orf95
1.60981	3.24059	11.6952	5.91488583984958e-17	7.26783814826992e-15	28.3076	up	RP11-210K20.4
1.25513	8.79038	11.6895	6.03314068533005e-17	7.37432997066572e-15	28.288	up	CASP1
2.87107	6.07525	11.6814	6.20956652445123e-17	7.51991391165038e-15	28.2595	up	ICOS
0.674902	12.3333	11.6811	6.21666831555094e-17	7.51991391165038e-15	28.2583	up	UCHL3
1.4645	9.07681	11.6703	6.4567207107503e-17	7.76589789487953e-15	28.2208	up	FOXM1
1.22309	10.1536	11.669	6.48655054185517e-17	7.76589789487953e-15	28.2163	up	PGM2
1.66024	10.1013	11.6591	6.71843587055592e-17	8.0024797874489e-15	28.1815	up	KLK10
-1.11451	4.20677	-11.6474	7.0017141594188e-17	8.29756440435489e-15	28.1406	down	FZD8
0.66853	11.5044	11.6434	7.10112446939011e-17	8.37287130618088e-15	28.1266	up	MYD88
0.704925	3.92983	11.6396	7.19913866805225e-17	8.42889506136322e-15	28.1131	up	CCNB2
1.27784	8.48959	11.6387	7.22084730691615e-17	8.42889506136322e-15	28.1101	up	MAPK14
4.55322	9.64648	11.6344	7.33032898346322e-17	8.47683154222711e-15	28.0952	up	GDA
1.34953	9.03844	11.6343	7.33453256030958e-17	8.47683154222711e-15	28.0946	up	MPHOSPH6
1.55829	4.54002	11.6309	7.42215855891321e-17	8.53584796632453e-15	28.0828	up	TICRR
3.07421	11.1627	11.623	7.63279427577079e-17	8.73505956677181e-15	28.0551	up	C10orf99
1.28558	6.7964	11.6135	7.89408901363358e-17	8.99001961523363e-15	28.0218	up	ENTPD7
1.73965	9.34836	11.601	8.25058071436608e-17	9.35039113386362e-15	27.9781	up	CEP55
-0.944	11.3701	-11.5994	8.29866194108068e-17	9.35944742398404e-15	27.9723	down	EEF2K
1.16425	2.84786	11.5773	8.97574684695752e-17	1.00744127831284e-14	27.8947	up	KCNK10
3.89866	4.53806	11.5745	9.06571337541704e-17	1.0126705476674e-14	27.8848	up	REN
-0.422561	4.52195	-11.5516	9.83096235087747e-17	1.09292212877898e-14	27.8045	no_change	KIAA1467
1.51619	13.5565	11.5222	1.09128871056636e-16	1.20745148042096e-14	27.7012	up	LCE3D
0.850305	10.0167	11.4975	1.19138675694966e-16	1.31198656734654e-14	27.6142	up	GTF3C6
1.42202	11.669	11.4928	1.2112926628895e-16	1.32764500036705e-14	27.5978	up	PRSS3
3.2167	7.50215	11.4877	1.23368606493065e-16	1.34452770337137e-14	27.5797	up	INA
1.6092	6.65571	11.4867	1.23821406761263e-16	1.34452770337137e-14	27.5761	up	LYN
-1.17738	9.17934	-11.4849	1.24588298543027e-16	1.34659186008588e-14	27.57	down	ATL1
0.872763	7.46982	11.4834	1.25262253143669e-16	1.3476371252959e-14	27.5646	up	RABIF
-0.338557	10.3742	-11.4641	1.34184023987354e-16	1.43700010275632e-14	27.4965	no_change	ANAPC16
1.21615	9.83686	11.4572	1.37520483347237e-16	1.46202307032749e-14	27.4722	up	WDR53
1.78839	7.14638	11.4567	1.37773098377473e-16	1.46202307032749e-14	27.4703	up	UBE2C
-0.829004	4.93547	-11.4342	1.49268090510362e-16	1.57209612641924e-14	27.391	down	ARHGEF10
0.715823	3.64584	11.4337	1.49492564064538e-16	1.57209612641924e-14	27.3895	up	LAT2
1.68943	8.49496	11.4279	1.5265155276401e-16	1.59811800485586e-14	27.3688	up	AGO2
1.67557	8.65073	11.3975	1.70135503359408e-16	1.77320690242354e-14	27.2614	up	ATP10B
1.98565	7.45831	11.3843	1.78322491442013e-16	1.84465810458992e-14	27.2148	up	MIR155
5.26534	9.25355	11.3839	1.78571374812526e-16	1.84465810458992e-14	27.2135	up	S100A7A
0.868802	9.36492	11.3774	1.82776871509895e-16	1.87978363095595e-14	27.1904	up	MREG
-1.26336	4.26906	-11.3675	1.89339573966688e-16	1.93873758501154e-14	27.1555	down	MAP6
1.43065	9.62481	11.3634	1.92109884691399e-16	1.95740122686769e-14	27.1411	up	CD83
-2.49773	7.80191	-11.3624	1.92839151109213e-16	1.95740122686769e-14	27.1373	down	AQP9
1.88597	9.59246	11.3574	1.96291281572527e-16	1.98381656259403e-14	27.1198	up	MX2
-1.32997	3.96201	-11.3515	2.00473053475823e-16	2.01734651139938e-14	27.0989	down	WDR72
3.30649	8.44264	11.35	2.01544453140823e-16	2.01942352061186e-14	27.0936	up	ISG15
2.10506	5.95257	11.3488	2.02415389871799e-16	2.01948277433633e-14	27.0893	up	TTK
0.935544	13.7005	11.3239	2.21279318015733e-16	2.19829232272141e-14	27.0011	up	SPRR1B
1.81173	7.84156	11.3158	2.2779165218998e-16	2.25339996272343e-14	26.9723	up	KIF18B
1.73257	5.3304	11.3128	2.30216572689835e-16	2.26777894768645e-14	26.9619	up	SLC7A11
-1.34923	8.84075	-11.311	2.31725305483821e-16	2.27304999236357e-14	26.9554	down	CRY2
1.4458	8.84336	11.2917	2.48264548327847e-16	2.42509796872884e-14	26.8871	up	MFHAS1
1.65087	6.24853	11.2764	2.62268501542081e-16	2.55121684875059e-14	26.8327	up	RASGEF1B
2.47262	9.28208	11.266	2.72210800390472e-16	2.63694329706056e-14	26.7959	up	SLC26A9
0.827888	7.8009	11.2591	2.79020753527723e-16	2.69174318671828e-14	26.7714	up	CENPO
1.77014	10.6831	11.2382	3.00739638081233e-16	2.88932822660266e-14	26.6972	up	IFI44
0.612995	6.88371	11.2327	3.06775952377122e-16	2.93524237057225e-14	26.6775	up	VTI1A
0.838172	10.2749	11.2169	3.2464881385417e-16	3.09357192173039e-14	26.6214	up	TNFSF10
-0.550075	5.25887	-11.2063	3.37223127975971e-16	3.20032973403537e-14	26.5837	down	DMD
1.54995	8.39658	11.1772	3.74393178774447e-16	3.53869763225435e-14	26.4802	up	CCNA2
0.656119	7.70524	11.1694	3.85102203662305e-16	3.62524034141136e-14	26.4522	up	ELL2
-1.86686	5.24073	-11.1668	3.88686920019183e-16	3.64429109830034e-14	26.4431	down	IL34
1.19898	7.27631	11.1646	3.91790152852699e-16	3.65869316339964e-14	26.4352	up	SLC28A3
-0.68662	4.31811	-11.1519	4.09983028398734e-16	3.81333218366408e-14	26.3902	down	RHOBTB3
0.919436	13.0143	11.1379	4.31288477267053e-16	3.99557967868119e-14	26.34	up	CRCT1
0.517746	11.7614	11.1289	4.45406864826434e-16	4.10182021360388e-14	26.3081	up	RPL22L1
-1.31017	5.20509	-11.1284	4.46270168018241e-16	4.10182021360388e-14	26.3062	down	FST
0.681129	6.33248	11.1235	4.54224986455684e-16	4.15487555960709e-14	26.2887	up	PARP14
1.86014	9.52807	11.1226	4.55601877520524e-16	4.15487555960709e-14	26.2857	up	IRF7
1.58877	9.04131	11.1165	4.65777395964641e-16	4.2311436133037e-14	26.2638	up	CKS2
0.824777	9.74958	11.1135	4.70888788320237e-16	4.26099598919545e-14	26.253	up	MED8
-1.93454	9.47931	-11.1098	4.77128549515989e-16	4.30078884826265e-14	26.24	down	CLDN8
2.9779	5.1621	11.1003	4.93724340085058e-16	4.43326478600991e-14	26.2061	up	CHRNA9
-1.24636	10.9271	-11.0938	5.05478287860544e-16	4.52141613348362e-14	26.1828	down	RCAN2
1.04258	10.6162	11.0914	5.09917347024985e-16	4.54371388688752e-14	26.1741	up	JMY
0.836323	4.44034	11.0688	5.53115884619417e-16	4.9099024495532e-14	26.0936	up	DIAPH3
0.915301	9.09834	11.065	5.60887061583127e-16	4.96002626504534e-14	26.0797	up	CLCN3
0.670509	9.07968	11.062	5.66925120402297e-16	4.99450334374039e-14	26.0691	up	EME1
-0.879895	6.48301	-10.9976	7.15359413434552e-16	6.25838228471035e-14	25.8387	down	FARP1
-1.16169	4.63511	-10.9975	7.15749194730431e-16	6.25838228471035e-14	25.8382	down	ATP13A5
1.10198	10.3076	10.995	7.22055335123094e-16	6.28996412454617e-14	25.8295	up	AMPD3
1.53452	5.57583	10.9884	7.39465263269338e-16	6.41767882389813e-14	25.8059	up	LOC100996579
3.83766	4.19418	10.9817	7.57844087313472e-16	6.55282520830382e-14	25.7816	up	TNIP3
0.632935	6.00065	10.9778	7.68570743624004e-16	6.6210526127845e-14	25.7676	up	SLC7A1
1.98416	8.71207	10.9715	7.86095083635953e-16	6.74712346417829e-14	25.7453	up	ARNTL2
-0.793064	3.18041	-10.965	8.04902471452097e-16	6.88324289323101e-14	25.7219	down	C14orf64
1.03608	3.81853	10.9636	8.09154261520982e-16	6.8943486822879e-14	25.7167	up	CDH26
3.3193	4.23078	10.9531	8.40479273921853e-16	7.13521059235621e-14	25.679	up	IL12B
-1.45795	6.98794	-10.9336	9.01720574285999e-16	7.62737990118874e-14	25.6093	down	TMEM47
-0.991304	10.921	-10.9257	9.28120659741863e-16	7.82234834741283e-14	25.5808	down	CTNNBIP1
-1.79401	6.57036	-10.9087	9.86929174084176e-16	8.27103800700552e-14	25.5199	down	CLDN23
1.09658	12.5474	10.9083	9.88443246789403e-16	8.27103800700552e-14	25.5184	up	ALOX12B
1.54264	6.37013	10.9055	9.98760030927366e-16	8.32751845786796e-14	25.5081	up	RIMS3
0.362771	6.81258	10.8994	1.02077507355685e-15	8.48078820898872e-14	25.4865	no_change	TARS
1.06812	11.3686	10.8898	1.05700282178879e-15	8.75063399910676e-14	25.4519	up	GGH
1.01854	6.51708	10.8835	1.08139766414375e-15	8.88910986431622e-14	25.4293	up	TK1
0.469436	12.4551	10.8827	1.08460874819271e-15	8.88910986431622e-14	25.4264	no_change	GOT2
0.793069	11.7746	10.8817	1.08877112990666e-15	8.88910986431622e-14	25.4226	up	RAB10
0.653967	7.55436	10.8816	1.08895974522164e-15	8.88910986431622e-14	25.4224	up	METTL8
0.96995	11.2975	10.8795	1.09737178843567e-15	8.92656507763733e-14	25.4148	up	BZW1
4.47634	5.11587	10.8771	1.10710916799698e-15	8.97450369307549e-14	25.406	up	CXCL1
1.10735	6.53635	10.8693	1.13884836329256e-15	9.1998456364803e-14	25.378	up	TOP2A
0.77869	8.00497	10.8676	1.14596065789642e-15	9.22537845491376e-14	25.3718	up	AMOTL1
-1.01581	10.2172	-10.8616	1.17099959962039e-15	9.39455555076893e-14	25.3504	down	CBX7
2.95293	8.52461	10.8534	1.20654242251428e-15	9.64655458767756e-14	25.3208	up	IFI44L
1.95822	8.03543	10.8507	1.21819727818907e-15	9.70649612853313e-14	25.3113	up	RP11-164P12.3
3.3723	11.1188	10.8461	1.23876999661086e-15	9.83684501390378e-14	25.2947	up	LCN2
-0.709834	5.54455	-10.832	1.30394021496716e-15	1.03192502571604e-13	25.2439	down	SOX13
-0.972778	10.3855	-10.8222	1.35123360957802e-15	1.06573985977055e-13	25.2086	down	AK055981
-1.03176	9.7868	-10.8201	1.36183235164376e-15	1.07048276368604e-13	25.2008	down	CLDN1
4.58349	11.0832	10.8133	1.39593096923583e-15	1.09360417475771e-13	25.1763	up	S100A9
1.40757	7.00898	10.8022	1.45334515652923e-15	1.13477578676694e-13	25.1364	up	AASS
0.462018	5.80737	10.7935	1.50025518007159e-15	1.16749858113171e-13	25.1049	no_change	UTP11L
1.61363	4.95144	10.7921	1.5079750810197e-15	1.16960751632843e-13	25.0998	up	MCM10
0.767433	7.78915	10.7696	1.63650453972163e-15	1.26509387365368e-13	25.0188	up	TMOD3
1.81998	10.8927	10.7684	1.64353051454191e-15	1.26633212516487e-13	25.0145	up	FGFBP1
0.887978	10.4495	10.767	1.6518127724834e-15	1.2685270061315e-13	25.0095	up	IRF9
1.40308	12.1018	10.7515	1.74804397859889e-15	1.33802736801212e-13	24.9534	up	GBAP1
2.91389	8.97731	10.7263	1.91649725193302e-15	1.46217466809243e-13	24.8623	up	TEX101
-0.718328	4.00451	-10.7172	1.98080381147156e-15	1.50631419487345e-13	24.8296	down	SCIN
1.25492	7.16718	10.7153	1.99446959863856e-15	1.51178205356545e-13	24.8227	up	TRIM25
0.892652	7.25884	10.7039	2.07949181103325e-15	1.57112672557871e-13	24.7814	up	RALGPS2
1.95382	3.31762	10.7027	2.08885221915159e-15	1.5731078680101e-13	24.7769	up	IL26
0.977874	5.02449	10.695	2.14852304221537e-15	1.61030153998936e-13	24.749	up	LOC100506411
2.28343	3.53931	10.6945	2.15203495449619e-15	1.61030153998936e-13	24.7474	up	NWD2
0.737359	10.3557	10.6823	2.25013182072592e-15	1.67832515931845e-13	24.7032	up	C12orf29
0.863245	10.3148	10.6795	2.27310684444367e-15	1.69006217803764e-13	24.6932	up	MLKL
1.27664	9.9067	10.6673	2.37724890921289e-15	1.76188104871378e-13	24.6488	up	KCNK6
0.804071	9.77874	10.6661	2.38719329985672e-15	1.7636523664068e-13	24.6446	up	WWTR1
0.906215	9.68113	10.6606	2.43554047190298e-15	1.79369488508034e-13	24.6248	up	TRIM21
1.09405	9.80866	10.6341	2.68354772618257e-15	1.97012909482573e-13	24.5287	up	NMI
-0.665648	10.1344	-10.6285	2.7397681237142e-15	2.00509801304801e-13	24.5081	down	HEBP1
1.11574	5.6979	10.6225	2.80019022443404e-15	2.04291378061366e-13	24.4865	up	CLEC7A
2.16937	5.41305	10.6206	2.81983843946809e-15	2.05083950803184e-13	24.4796	up	SKA3
-1.53041	9.58154	-10.613	2.89962068160245e-15	2.1023150444935e-13	24.4519	down	FAM189A2
0.829443	11.2137	10.6025	3.01326489631746e-15	2.17794681948692e-13	24.4138	up	GNL3
1.70554	8.92618	10.6004	3.03617105640583e-15	2.1877299223102e-13	24.4063	up	EPHA2
0.763008	10.324	10.5991	3.05066687370979e-15	2.18777198597004e-13	24.4016	up	DNAJB1
0.652642	6.18395	10.5987	3.05497159010638e-15	2.18777198597004e-13	24.4002	up	ITCH
-1.97795	5.2155	-10.5929	3.12065335030146e-15	2.22797471303174e-13	24.3791	down	ENPP5
1.02452	4.61815	10.5845	3.21840774635755e-15	2.29076058678242e-13	24.3485	up	RELL2
0.812296	9.40086	10.5597	3.52406463295941e-15	2.50069340185624e-13	24.2586	up	WDR77
-0.884325	11.8625	-10.5578	3.54853785479094e-15	2.50581066373294e-13	24.2518	down	TMEM99
0.652796	12.7592	10.5575	3.55274278118565e-15	2.50581066373294e-13	24.2506	up	S100A16
0.955235	6.17856	10.5548	3.58805529519619e-15	2.52309454583284e-13	24.2408	up	MYO1B
-1.73403	8.24207	-10.5511	3.6372660026513e-15	2.55001838131823e-13	24.2273	down	NR3C2
-0.836976	11.3734	-10.5458	3.70861289192897e-15	2.59225378966987e-13	24.208	down	GATA3
1.42456	4.60703	10.5432	3.74467305709269e-15	2.6096458862951e-13	24.1984	up	ACP5
3.23569	6.20919	10.5401	3.78756668588528e-15	2.63168249549636e-13	24.1872	up	FOSL1
1.5741	7.96423	10.536	3.84532763714557e-15	2.66388780465284e-13	24.1722	up	FBXO6
-0.833155	4.92225	-10.5228	4.03599153715539e-15	2.78769995344467e-13	24.1242	down	SORBS2
-0.818227	6.15721	-10.5213	4.05739339670252e-15	2.79421552328664e-13	24.119	down	EPB41L4B
2.06796	4.07052	10.5182	4.10382399289335e-15	2.81787867464965e-13	24.1077	up	MYO1H
2.31178	7.58604	10.5102	4.22595236247241e-15	2.89322826552143e-13	24.0786	up	CXCR2
0.524841	4.71611	10.4945	4.47724557284494e-15	3.05630921472626e-13	24.0214	up	PFKFB2
2.87175	6.81838	10.4881	4.58442121368143e-15	3.1203468703967e-13	23.9979	up	BCL2A1
0.624153	9.25254	10.4779	4.75962805831774e-15	3.23018246074087e-13	23.9608	up	CD47
0.884308	6.99039	10.4769	4.77763767502641e-15	3.23300664235265e-13	23.957	up	ESYT3
3.01153	6.05641	10.4725	4.85508516677357e-15	3.27413836960219e-13	23.9411	up	AIM2
2.04981	7.51777	10.4718	4.86646969181855e-15	3.27413836960219e-13	23.9387	up	CDKN3
0.966189	8.37664	10.471	4.88214895246607e-15	3.27524854724922e-13	23.9356	up	SERPINB1
1.46165	7.03819	10.4699	4.90097108249982e-15	3.2784547533536e-13	23.9317	up	LOC100507472
-2.49145	5.69766	-10.4626	5.03474289602409e-15	3.3583173614451e-13	23.9051	down	SLC14A1
1.45229	9.47548	10.4576	5.12822418191112e-15	3.4109265456096e-13	23.8868	up	FUT1
0.619531	5.29293	10.4533	5.20925337495775e-15	3.45497810487965e-13	23.8713	up	CARD14
1.14004	8.12799	10.4521	5.23259702045124e-15	3.46062917958795e-13	23.8669	up	RAB27B
1.53989	9.65442	10.4407	5.45666233790777e-15	3.59862256894901e-13	23.8253	up	A2ML1
1.68666	4.78072	10.4352	5.56899797418411e-15	3.66236131564231e-13	23.8051	up	FOXE1
1.26551	8.31038	10.4312	5.65059916536247e-15	3.70558674479079e-13	23.7907	up	NLRX1
1.1512	9.90734	10.412	6.06553517854946e-15	3.96655418146823e-13	23.7205	up	BLNK
-1.19738	9.58508	-10.4097	6.11666157426341e-15	3.98881511488139e-13	23.7121	down	LINC00086
0.868749	9.67537	10.4034	6.25992539892024e-15	4.07086959228947e-13	23.6892	up	PSME3
2.13044	5.36438	10.3855	6.68872756646963e-15	4.33763982685555e-13	23.6235	up	DDIAS
0.755581	5.59616	10.3725	7.01522704147674e-15	4.53677259031346e-13	23.5763	up	CCRN4L
1.1855	9.16611	10.3545	7.49909230260287e-15	4.83629306344106e-13	23.5102	up	PRC1
-0.711872	6.12781	-10.3528	7.5447501859409e-15	4.85233437578447e-13	23.5042	down	PAPLN
2.39374	5.03654	10.3399	7.91159472822038e-15	5.07428820123717e-13	23.4571	up	SH2D2A
1.94836	5.55831	10.3218	8.45964602794723e-15	5.41092866214948e-13	23.3907	up	HS3ST3A1
-1.33477	6.88771	-10.3193	8.53928101857139e-15	5.44694138414119e-13	23.3814	down	PHYHD1
2.00537	6.99855	10.313	8.73896505596753e-15	5.55912474650185e-13	23.3585	up	LOC100996286
-0.992213	9.6558	-10.3106	8.81644490283027e-15	5.5931718125401e-13	23.3498	down	PHYH
-0.849262	6.7333	-10.3051	8.997019415293e-15	5.69226057640733e-13	23.3297	down	SLCO3A1
-0.557148	12.768	-10.2906	9.49201508070135e-15	5.98920497497443e-13	23.2766	down	GABARAPL1
0.729766	11.345	10.2887	9.56014058881679e-15	6.01593105624035e-13	23.2695	up	DUSP14
0.967599	9.64297	10.2845	9.70930934497122e-15	6.09337462278759e-13	23.2541	up	CTPS1
1.37766	5.40698	10.2811	9.83142732747786e-15	6.15347191386858e-13	23.2418	up	ASPM
-0.733956	8.55317	-10.2789	9.91215024787493e-15	6.1874080130184e-13	23.2337	down	ITPR2
1.14607	10.6443	10.274	1.00934358305089e-14	6.27960515293656e-13	23.2157	up	TRIM22
1.06241	7.86486	10.2735	1.01136448963597e-14	6.27960515293656e-13	23.2137	up	PTBP3
1.51443	8.13561	10.2662	1.03921147556801e-14	6.43539286700551e-13	23.1868	up	LMNB1
1.69318	7.30929	10.2607	1.06052603752419e-14	6.55001081270894e-13	23.1667	up	IFIT3
0.425922	6.24722	10.2446	1.12570011529311e-14	6.93419390280551e-13	23.1075	no_change	RIOK3
1.65308	8.95857	10.2229	1.21968252385397e-14	7.49334426365651e-13	23.0281	up	NDC80
0.509494	12.3781	10.222	1.22355950677822e-14	7.4974331352347e-13	23.0249	up	NPM1
0.972929	4.36759	10.216	1.25130660076108e-14	7.64738322025347e-13	23.0027	up	LCK
0.688351	7.61497	10.205	1.30317047295375e-14	7.94355557743559e-13	22.9624	up	MTMR1
0.597614	5.56301	10.1605	1.53718509185741e-14	9.34560498815188e-13	22.7987	up	C18orf25
1.33038	10.7208	10.1489	1.60514789769392e-14	9.69877169255736e-13	22.7558	up	IL4R
1.92797	4.79533	10.1487	1.60611300018365e-14	9.69877169255736e-13	22.7553	up	SPC25
1.43712	5.88317	10.1484	1.60773779020804e-14	9.69877169255736e-13	22.7542	up	PRSS22
-2.58066	4.82469	-10.14	1.65906080845861e-14	9.98258598821514e-13	22.7231	down	AX747544
0.390201	12.2411	10.1392	1.66353917443177e-14	9.98380091678254e-13	22.7204	no_change	BZW2
1.20662	7.3367	10.1381	1.67035311426196e-14	9.99899071937431e-13	22.7164	up	UHRF1
-0.76522	10.2668	-10.1364	1.68114091605273e-14	1.00378301345696e-12	22.71	down	SRGAP2
0.427044	4.26115	10.1308	1.71645263553818e-14	1.02225263339985e-12	22.6894	no_change	TP63
1.68598	3.2158	10.1285	1.73126862437231e-14	1.02845285762331e-12	22.6809	up	GBP6
0.922565	2.80736	10.1228	1.76812984796798e-14	1.04768424950915e-12	22.66	up	CDC6
2.2731	7.6454	10.1066	1.87797893231244e-14	1.10995686465231e-12	22.6002	up	DLGAP5
1.01199	3.87019	10.1047	1.89142123067965e-14	1.11507878917796e-12	22.5932	up	CHST1
0.653443	8.02771	10.0955	1.95726667242614e-14	1.15099112681261e-12	22.5592	up	TFDP1
-0.837645	8.49267	-10.0944	1.96538178287381e-14	1.15285937444653e-12	22.5551	down	ARHGEF40
-2.48836	5.51499	-10.0836	2.04567321139969e-14	1.19486924966311e-12	22.5155	down	BTBD16
1.7776	7.8811	10.0834	2.04723592848987e-14	1.19486924966311e-12	22.5147	up	ISG20
2.0702	7.14368	10.0825	2.05408884017251e-14	1.1958792534331e-12	22.5114	up	LOC285628
0.48009	4.62529	10.0805	2.0693504768643e-14	1.20176756798194e-12	22.5041	no_change	IRAK2
1.05033	7.17548	10.0755	2.10804043021249e-14	1.22119880604816e-12	22.4857	up	GFOD2
2.38042	5.70476	10.073	2.12769636122079e-14	1.22953463487774e-12	22.4765	up	KIF20A
0.681768	12.2325	10.0703	2.1495461889309e-14	1.23909395868594e-12	22.4664	up	PARP12
2.53232	4.78238	10.0661	2.18285485275232e-14	1.25519530523043e-12	22.4511	up	AF086184
1.05516	7.21334	10.0625	2.21292756244234e-14	1.26936134822552e-12	22.4376	up	PRDM1
2.161	5.85697	10.0585	2.24601558386651e-14	1.28518332894479e-12	22.4228	up	AC005838.2
1.67628	8.94148	10.0374	2.42966270212474e-14	1.3868681037605e-12	22.3449	up	PARP9
-0.563509	5.61378	-10.0342	2.45887514994073e-14	1.40011949391503e-12	22.3331	down	ZNF573
2.5579	8.61348	10.0331	2.46817398854422e-14	1.40193368693057e-12	22.3293	up	ARSF
1.08865	10.7139	10.0325	2.4740712713758e-14	1.40193368693057e-12	22.327	up	PLA2G3
1.08463	5.62996	10.0295	2.50208013593769e-14	1.41437198192739e-12	22.3158	up	ATP13A4
-0.725343	11.4202	-10.0267	2.52807329626882e-14	1.42561350663507e-12	22.3056	down	USP54
3.00539	3.82272	10.025	2.54448023524435e-14	1.43140808607264e-12	22.2992	up	ENKUR
-0.954879	4.70486	-10.0216	2.57664993290691e-14	1.44602089744338e-12	22.2867	down	KIAA1244
1.17737	7.07442	9.99788	2.81481265388453e-14	1.57589007716039e-12	22.1991	up	SPAG5
0.861303	4.61335	9.99649	2.8294810089339e-14	1.57843747442172e-12	22.1939	up	SPATA6L
0.755689	6.57035	9.99617	2.83288487013921e-14	1.57843747442172e-12	22.1927	up	TAP2
-0.587044	3.95209	-9.99025	2.89610942929206e-14	1.60982311276792e-12	22.1709	down	PDE4DIP
0.783822	3.14784	9.97838	3.02714507366078e-14	1.67866339405427e-12	22.127	up	NEK2
1.31289	10.7302	9.96957	3.12837046213674e-14	1.73068570637546e-12	22.0944	up	MIR21
1.64794	7.82073	9.96304	3.20549440157891e-14	1.76396231664959e-12	22.0702	up	STAT3
0.834657	10.9103	9.96286	3.20772082590324e-14	1.76396231664959e-12	22.0696	up	DTX3L
-0.890653	2.91383	-9.96257	3.21118814604676e-14	1.76396231664959e-12	22.0685	down	RAB3B
1.92816	7.6183	9.96155	3.22338236081904e-14	1.76650433323195e-12	22.0647	up	DSC2
0.639351	12.1273	9.96053	3.23570878277675e-14	1.76910672699546e-12	22.0609	up	EPHX3
0.748307	6.47602	9.94646	3.41012829036577e-14	1.86011343614204e-12	22.0089	up	GLB1L3
0.789245	8.15917	9.93903	3.50614528313348e-14	1.90802955198215e-12	21.9814	up	ZC3HAV1
-1.9876	7.11042	-9.93554	3.5521933104244e-14	1.92859314012019e-12	21.9684	down	BCAR3
-1.44891	8.21696	-9.9334	3.58067756337517e-14	1.93954752655584e-12	21.9605	down	PLLP
1.33457	6.57993	9.92482	3.69727652842346e-14	1.99772727173589e-12	21.9288	up	DTL
0.350422	11.1288	9.92425	3.70519964302939e-14	1.99772727173589e-12	21.9266	no_change	GORASP2
0.518142	6.42088	9.9187	3.78283797947978e-14	2.03075352962822e-12	21.9061	up	STAT2
0.550395	5.86027	9.9181	3.79133878499198e-14	2.03075352962822e-12	21.9039	up	MYO5A
0.920736	4.58555	9.91801	3.79254921150477e-14	2.03075352962822e-12	21.9035	up	CARHSP1
1.65154	4.27013	9.91617	3.81864408274139e-14	2.04004724841374e-12	21.8967	up	LOC102724257
1.04107	9.78183	9.90954	3.91450478939026e-14	2.08611015737743e-12	21.8722	up	ZWINT
-2.17119	7.07055	-9.90898	3.92273776702087e-14	2.08611015737743e-12	21.8701	down	MYEOV
-1.09573	10.1908	-9.90413	3.99445549843549e-14	2.11942177423806e-12	21.8521	down	PRIMA1
1.62865	9.54981	9.89767	4.09208830526749e-14	2.16493011783974e-12	21.8282	up	STEAP4
0.933101	4.74172	9.89724	4.09877114745638e-14	2.16493011783974e-12	21.8266	up	FANCA
0.788869	6.8958	9.89162	4.18577748368651e-14	2.20589528519515e-12	21.8057	up	GPR68
0.89646	7.56451	9.88898	4.22727811370788e-14	2.22274853249154e-12	21.796	up	TRIB2
-0.880317	5.41898	-9.88358	4.31358301017878e-14	2.25653817477327e-12	21.7759	down	PRKAG2-AS1
0.472873	12.3692	9.88334	4.31740167441593e-14	2.25653817477327e-12	21.7751	no_change	VSIG10L
1.01351	7.28771	9.88315	4.32053698331042e-14	2.25653817477327e-12	21.7743	up	HMGB3
0.431444	8.36805	9.87738	4.41479321308885e-14	2.30061969537438e-12	21.7529	no_change	GMEB1
-1.24887	10.8802	-9.86505	4.62310680019089e-14	2.40380960706585e-12	21.7072	down	F3
1.15125	11.1105	9.85511	4.79839875898163e-14	2.48940927615967e-12	21.6703	up	NOD2
0.744627	4.80313	9.85152	4.86323558054267e-14	2.51347147869487e-12	21.657	up	TTC39A
-2.22835	4.56521	-9.85136	4.86631160956944e-14	2.51347147869487e-12	21.6564	down	CNGA1
-1.25214	11.4555	-9.8431	5.01903280168275e-14	2.58663001739703e-12	21.6258	down	SEMA3G
1.23969	8.51095	9.83971	5.08318316647547e-14	2.61392057719243e-12	21.6132	up	TPBG
-2.43807	8.8959	-9.83359	5.20113799671785e-14	2.66869819057967e-12	21.5904	down	PAMR1
-0.779835	10.7591	-9.83195	5.23303802681842e-14	2.67917775820401e-12	21.5844	down	IRS2
0.847414	10.2234	9.82885	5.29426636415594e-14	2.70459392861235e-12	21.5729	up	SLMO2
0.96544	5.09974	9.82287	5.4141241679166e-14	2.75978477782054e-12	21.5507	up	SEL1L3
0.651279	4.92507	9.82004	5.47190061968857e-14	2.78315886421022e-12	21.5401	up	PML
0.46305	12.9879	9.8155	5.56576682875027e-14	2.82474766052182e-12	21.5233	no_change	GARS
-1.3337	6.31032	-9.80844	5.71507021785364e-14	2.89423057062931e-12	21.497	down	DMTN
1.5877	8.17648	9.79741	5.95609623024644e-14	3.0097623937518e-12	21.4561	up	SOX7
-1.22725	7.75915	-9.79205	6.07703469986477e-14	3.06424302598365e-12	21.4362	down	P4HTM
1.71206	10.4228	9.79053	6.11193357060241e-14	3.0751983004156e-12	21.4305	up	TGM3
1.06881	13.2818	9.78802	6.16955407149273e-14	3.0975141796359e-12	21.4212	up	SPRR1A
1.7048	8.57479	9.78635	6.2085192266667e-14	3.11038819454422e-12	21.4149	up	CDCA5
0.661583	4.80863	9.78421	6.25840509683653e-14	3.12866649658984e-12	21.407	up	BTBD19
-0.977715	9.41801	-9.7652	6.7211433543704e-14	3.35273057860303e-12	21.3363	down	FAM174B
1.0016	3.726	9.76463	6.73533213983047e-14	3.35273057860303e-12	21.3342	up	PCSK9
-0.808918	8.66906	-9.76057	6.83871923471934e-14	3.39695189901612e-12	21.3191	down	HSPA2
1.81418	7.70387	9.75873	6.88625061304042e-14	3.40873118353232e-12	21.3122	up	TMEM86A
0.939286	7.32538	9.75852	6.89163504937572e-14	3.40873118353232e-12	21.3115	up	SP110
0.525365	7.98483	9.75657	6.94226251695484e-14	3.42651291164541e-12	21.3042	up	MCL1
0.94874	9.60787	9.75104	7.08775892791991e-14	3.49094556816916e-12	21.2837	up	DUOXA1
-1.0217	9.93263	-9.74458	7.26176930441701e-14	3.56912139328252e-12	21.2596	down	ZNF528
-0.571882	7.19352	-9.74355	7.29000314265418e-14	3.57547086908413e-12	21.2558	down	TPM1
-0.879924	8.3464	-9.73883	7.42034978572046e-14	3.63177119701111e-12	21.2382	down	PDLIM4
-0.502993	8.62363	-9.7343	7.54769406981377e-14	3.68636957644084e-12	21.2213	down	SFXN3
-1.05148	6.14121	-9.73247	7.59959437505507e-14	3.70396931691097e-12	21.2145	down	SSPN
-1.76949	5.60973	-9.71994	7.96586770932465e-14	3.87439890712278e-12	21.1679	down	CA3
1.19708	5.80858	9.71739	8.04252817659064e-14	3.90355224138639e-12	21.1584	up	DIO2
0.485786	6.20373	9.71286	8.18062111292022e-14	3.96233984444472e-12	21.1415	no_change	MCM4
1.51775	5.27024	9.70232	8.51116838133265e-14	4.11390759897706e-12	21.1022	up	GALNT6
-1.23473	6.97136	-9.69813	8.64627008893038e-14	4.170574824301e-12	21.0866	down	CYP39A1
1.72044	8.87786	9.69744	8.66858918876918e-14	4.17271924125784e-12	21.0841	up	PGLYRP4
-1.65234	3.30589	-9.69076	8.8890238044835e-14	4.27002365719078e-12	21.0592	down	CHAD
-0.765409	9.04222	-9.68515	9.07856555947286e-14	4.35211892302779e-12	21.0383	down	WFS1
1.18827	3.49956	9.6838	9.12476406371698e-14	4.36530208671182e-12	21.0332	up	TYMP
0.532255	6.33427	9.67772	9.33586220104662e-14	4.45715826064692e-12	21.0106	up	NUP50
1.90113	6.05277	9.67629	9.38631948527137e-14	4.47210234088052e-12	21.0052	up	LIPE-AS1
-0.461982	3.85322	-9.66926	9.63773326110412e-14	4.58253606341623e-12	20.979	no_change	KCNAB1
1.27816	7.18552	9.66275	9.87645583954403e-14	4.68649874044705e-12	20.9548	up	STS
-1.15572	8.38485	-9.65687	1.009770345348e-13	4.78176439807188e-12	20.9328	down	FAM223A
0.688068	6.56216	9.6549	1.01727322832067e-13	4.8075426697114e-12	20.9255	up	ZFAND5
0.318446	5.80656	9.6504	1.03464169008054e-13	4.87880787865934e-12	20.9087	no_change	YME1L1
0.622081	13.2575	9.64992	1.03653247143623e-13	4.87880787865934e-12	20.9069	up	ESRP2
0.911627	8.86399	9.64446	1.05805153843105e-13	4.97007469139059e-12	20.8865	up	TUBG1
0.493727	7.82614	9.64281	1.06461250944032e-13	4.99085213762928e-12	20.8804	no_change	RP11-295G20.2
1.67543	6.69323	9.63917	1.07930856807736e-13	5.04960677962607e-12	20.8668	up	CDC20
0.287757	7.8976	9.63653	1.09011073470389e-13	5.0899450424794e-12	20.8569	no_change	DNM1L
0.689598	4.86827	9.63354	1.10243826005208e-13	5.12777420868308e-12	20.8458	up	SMOX
1.51204	10.8519	9.6335	1.10260543680241e-13	5.12777420868308e-12	20.8456	up	CYSRT1
0.954165	7.59073	9.62511	1.1379953283973e-13	5.28183676675216e-12	20.8143	up	NDEL1
-0.691011	2.64304	-9.62132	1.15434004800379e-13	5.33818083195805e-12	20.8002	down	SLC1A6
2.00407	5.80329	9.62124	1.15470800999692e-13	5.33818083195805e-12	20.7998	up	DEPDC1B
0.813912	7.05492	9.61856	1.16640123826623e-13	5.3761484732402e-12	20.7899	up	FANCI
0.873214	8.6904	9.61831	1.1675264610352e-13	5.3761484732402e-12	20.7889	up	VCP
2.01424	4.57858	9.61649	1.17553286397842e-13	5.39289030976382e-12	20.7821	up	ACE2
0.56309	10.8928	9.61644	1.17578221865407e-13	5.39289030976382e-12	20.7819	up	RALA
1.42112	9.43136	9.60712	1.21779185996519e-13	5.57462132602889e-12	20.7471	up	AGPAT9
-2.77121	4.6125	-9.60281	1.23772411230687e-13	5.65477634558045e-12	20.731	down	TAC1
2.54559	12.8291	9.60169	1.24296790065826e-13	5.66764230639997e-12	20.7268	up	PI3
0.753674	12.0922	9.60092	1.24657567753454e-13	5.6730128202186e-12	20.724	up	EIF4A3
-0.679433	9.54284	-9.59492	1.27505368547617e-13	5.7913236072231e-12	20.7016	down	ANXA11
0.768865	4.87304	9.59149	1.29168056022272e-13	5.85545133183684e-12	20.6887	up	PPP2R2C
-0.670816	5.10261	-9.59021	1.29793314346717e-13	5.87239286189621e-12	20.6839	down	APBA1
1.81847	6.29408	9.58699	1.31375298196246e-13	5.93247139591792e-12	20.6719	up	GBP5
1.20866	9.73298	9.57935	1.3521542892125e-13	6.09409151273263e-12	20.6434	up	HMOX1
0.940166	6.09748	9.57784	1.35984738111832e-13	6.11695509818657e-12	20.6377	up	CENPF
0.983547	3.39009	9.57583	1.3702227948619e-13	6.15177334016268e-12	20.6302	up	CXCL2
0.82104	8.17062	9.57213	1.389457993672e-13	6.22615860273828e-12	20.6164	up	MFN1
1.76321	7.41993	9.56669	1.41827541903253e-13	6.34311454650065e-12	20.596	up	BLM
-0.52937	6.60086	-9.56179	1.44474265574301e-13	6.4491323214104e-12	20.5777	down	TBC1D24
0.846016	6.3202	9.56059	1.4512941370444e-13	6.46601391668673e-12	20.5732	up	ABHD17B
0.319218	12.2312	9.55249	1.4962902070222e-13	6.65378879488384e-12	20.543	no_change	HDGF
-1.40409	9.13214	-9.54495	1.53946374626938e-13	6.82311581990625e-12	20.5148	down	ANG
1.79231	6.26576	9.54482	1.54021332866041e-13	6.82311581990625e-12	20.5143	up	RDH16
-1.54479	6.00664	-9.54117	1.56158426153892e-13	6.90468677459994e-12	20.5006	down	LOC157562
-0.627089	4.4266	-9.5377	1.58220440018755e-13	6.98263590298272e-12	20.4876	down	KIF26A
1.01301	6.3023	9.53686	1.5872364540781e-13	6.9916268409259e-12	20.4845	up	MAP3K9
0.396616	8.65222	9.53051	1.62574162271423e-13	7.14775215139105e-12	20.4607	no_change	MIR612
0.506766	9.48864	9.52914	1.63417413499198e-13	7.17132130742909e-12	20.4556	up	SUB1
-0.302642	6.53852	-9.52732	1.64539786696863e-13	7.20702788034704e-12	20.4488	no_change	TCTN2
1.04096	6.31227	9.52675	1.64898449628219e-13	7.20921199442022e-12	20.4466	up	IL7R
-2.52405	6.38631	-9.52387	1.66698358698025e-13	7.2654778083141e-12	20.4359	down	LOC284578
0.232216	12.6981	9.52339	1.66998763739657e-13	7.2654778083141e-12	20.4341	no_change	ADAR
-1.44786	4.29373	-9.5232	1.67119060355721e-13	7.2654778083141e-12	20.4334	down	ANKRD18A
2.33761	4.9008	9.50614	1.78241176519586e-13	7.73460689038337e-12	20.3695	up	BC039537
1.69225	4.57402	9.50296	1.80395721371682e-13	7.81357794275194e-12	20.3576	up	HJURP
1.4034	3.6546	9.50234	1.80820191188697e-13	7.81745959905801e-12	20.3553	up	TMEM171
-0.88985	7.46169	-9.49268	1.87535934556666e-13	8.09281687275402e-12	20.3191	down	STAR
1.09563	8.07876	9.48624	1.92162322196218e-13	8.27716157563266e-12	20.295	up	NPM3
-1.28553	8.59077	-9.48529	1.92852601388514e-13	8.29159637572053e-12	20.2914	down	RP11-757F18.5
0.926764	9.50975	9.48346	1.94185380019951e-13	8.33355125357679e-12	20.2846	up	TUBG2
1.22321	10.5039	9.47549	2.00125962242647e-13	8.57273525599418e-12	20.2547	up	CDH3
1.38965	8.40719	9.46882	2.05237244302345e-13	8.77558370967499e-12	20.2297	up	TPRXL
1.18175	8.70411	9.46741	2.06335571023795e-13	8.80641725981997e-12	20.2244	up	SHROOM2
0.89023	10.389	9.46357	2.09352223714966e-13	8.91886316578393e-12	20.21	up	UGCG
2.30871	11.4955	9.45449	2.16666455806145e-13	9.21365223542852e-12	20.176	up	IFI27
1.38266	4.17523	9.4469	2.22977655688652e-13	9.46479336310411e-12	20.1475	up	KIF2C
0.716027	7.69154	9.44628	2.23501333555279e-13	9.46980423444927e-12	20.1452	up	ACAP2
-2.31706	4.25853	-9.43906	2.29686633915129e-13	9.71424665830183e-12	20.1181	down	SPINK1
1.33328	7.6951	9.43727	2.31248770227251e-13	9.76199924177598e-12	20.1114	up	BIRC5
1.18318	8.47186	9.43681	2.3165199948359e-13	9.76199924177598e-12	20.1097	up	LOC100507564
0.515201	10.5066	9.43395	2.34174455446078e-13	9.8505168231426e-12	20.099	up	TMEM241
0.488482	11.2605	9.43223	2.3570395966482e-13	9.8970227380124e-12	20.0925	no_change	PSMD1
1.89948	3.55543	9.43174	2.36137774416535e-13	9.89743713021262e-12	20.0907	up	CCL4
-0.486707	10.5448	-9.42865	2.38916898927939e-13	9.99597477127538e-12	20.0791	no_change	CCNB1IP1
-2.69292	3.68918	-9.42574	2.41562608814567e-13	1.0088587952388e-11	20.0682	down	WNT2
-0.789614	5.82643	-9.42496	2.42272027205386e-13	1.01001477627446e-11	20.0653	down	WNT2B
-0.543501	6.2796	-9.42189	2.45106909237944e-13	1.02001174742764e-11	20.0537	down	LYRM9
0.585827	4.13725	9.41543	2.51174225603459e-13	1.04340097347657e-11	20.0295	up	PTAFR
-1.05425	6.88339	-9.4104	2.56003898761946e-13	1.06102678532493e-11	20.0106	down	PLCH2
0.463182	5.94108	9.41007	2.56326183039177e-13	1.06102678532493e-11	20.0094	no_change	GEN1
-1.45483	8.08769	-9.40684	2.59473439128915e-13	1.07215343538118e-11	19.9973	down	TRAM1L1
0.710235	4.12914	9.39758	2.68738858998359e-13	1.10847657282256e-11	19.9625	up	NR4A3
-1.12995	6.15125	-9.39605	2.7029898643021e-13	1.11294535047614e-11	19.9568	down	LIFR
0.93445	4.50483	9.39478	2.71598525299645e-13	1.11632731895168e-11	19.952	up	PIF1
-0.524021	3.55507	-9.39124	2.75265342179877e-13	1.12941031257142e-11	19.9387	down	GLI2
0.723056	10.5307	9.39036	2.76183455865359e-13	1.13118929133906e-11	19.9354	up	GADD45A
1.00284	7.92336	9.37634	2.91251940216096e-13	1.19081747745796e-11	19.8828	up	ARL5B
1.46686	12.6084	9.37439	2.93413821531783e-13	1.1975592792799e-11	19.8754	up	S100A2
0.913099	5.18859	9.37355	2.94346075385102e-13	1.1992676223282e-11	19.8723	up	SIRPG
1.09418	7.208	9.36879	2.9970765532779e-13	1.21898517792379e-11	19.8544	up	KIAA0513
-0.36537	4.1733	-9.36184	3.07702373257283e-13	1.24932514888079e-11	19.8283	no_change	SCD5
0.680555	5.58914	9.35315	3.18010786551644e-13	1.28893746924213e-11	19.7956	up	TIMELESS
-1.30292	5.82337	-9.34959	3.22326902217276e-13	1.30416704664897e-11	19.7823	down	FRZB
-0.551981	11.4128	-9.34333	3.30070446102242e-13	1.33318765306279e-11	19.7587	down	PKIG
0.758372	6.98939	9.33401	3.4194979186058e-13	1.37878408303577e-11	19.7237	up	PLSCR1
1.0196	8.93996	9.33353	3.42565144820281e-13	1.37888377085764e-11	19.7219	up	POLE2
0.770476	4.7282	9.33041	3.466430087472e-13	1.39289633084546e-11	19.7102	up	PPARGC1B
0.834865	9.754	9.32935	3.48039724893406e-13	1.39610574181468e-11	19.7062	up	SH2D4A
1.71044	11.0456	9.32635	3.52023491086233e-13	1.40966388042868e-11	19.6949	up	CRABP2
1.01292	7.38377	9.32033	3.60152911873886e-13	1.43974826722735e-11	19.6723	up	PPIL1
-1.37987	9.04484	-9.31791	3.63476745696654e-13	1.45055181282634e-11	19.6632	down	EPCAM
-3.25231	7.229	-9.301	3.87566745550805e-13	1.54405004123363e-11	19.5996	down	MSMB
1.80239	4.70775	9.30049	3.88320205053102e-13	1.54441627038667e-11	19.5976	up	NAPSB
1.522	9.08446	9.29764	3.9254148391138e-13	1.55854991214202e-11	19.5869	up	C12orf5
1.1148	3.96047	9.29637	3.94446461701645e-13	1.56345451526088e-11	19.5821	up	IL36B
0.830574	6.95033	9.29434	3.97490997639274e-13	1.57285166625195e-11	19.5745	up	EPHA4
0.415424	10.6804	9.29225	4.00663513175879e-13	1.58142169778413e-11	19.5666	no_change	CEBPG
1.25678	6.84104	9.29202	4.01011584463379e-13	1.58142169778413e-11	19.5658	up	OTUB2
1.31696	6.72555	9.28316	4.14725815494004e-13	1.632746861471e-11	19.5324	up	OVOL1
0.772011	9.11654	9.2793	4.20860025556803e-13	1.65410743377932e-11	19.5179	up	ENSA
0.737556	10.7452	9.27403	4.29359204505881e-13	1.68467562830156e-11	19.4981	up	RDH12
1.5014	8.65403	9.26724	4.40582153125017e-13	1.72581056155313e-11	19.4725	up	CENPW
-0.803846	5.72828	-9.2568	4.58403581099133e-13	1.79261139101179e-11	19.4332	down	SCN7A
-0.365945	6.73292	-9.25285	4.65329169690449e-13	1.81665130361091e-11	19.4183	no_change	LOC100506558
1.41401	7.16347	9.25048	4.69536558990374e-13	1.83001677899654e-11	19.4094	up	SAMD8
0.489782	12.3119	9.24519	4.79085413752057e-13	1.86412134490925e-11	19.3894	no_change	PPP4R1
1.61095	5.4266	9.24224	4.84479068871702e-13	1.8819714379166e-11	19.3783	up	XDH
1.55534	7.84049	9.23951	4.89530091791874e-13	1.89843347557693e-11	19.3681	up	LOC100129518
0.797892	7.28677	9.23542	4.97203203965881e-13	1.92499270311566e-11	19.3526	up	SHB
0.624871	6.32134	9.22963	5.08261677277372e-13	1.96454919167509e-11	19.3308	up	DOK3
1.01353	6.596	9.22282	5.21602682892026e-13	2.01278284872682e-11	19.3052	up	KIAA0101
0.621784	5.46376	9.21407	5.39240586243304e-13	2.07741101096306e-11	19.2722	up	ZDHHC21
1.06472	9.29756	9.20956	5.48587922172308e-13	2.10758418609321e-11	19.2552	up	APOL2
-0.440063	4.83593	-9.20942	5.4887825972101e-13	2.10758418609321e-11	19.2546	no_change	ADCY2
0.613326	8.41829	9.20513	5.57905916610389e-13	2.13873095717342e-11	19.2385	up	MAP4K4
1.32348	7.60885	9.20338	5.61632605059789e-13	2.14948767175833e-11	19.2319	up	TMEM40
0.598026	7.30095	9.20142	5.6582784620555e-13	2.16199949222828e-11	19.2245	up	KLF3
0.689482	3.56105	9.1971	5.75210324861156e-13	2.19411459261693e-11	19.2082	up	ZBTB11-AS1
1.04716	6.14741	9.19669	5.76112501188288e-13	2.19411459261693e-11	19.2066	up	SMPD3
0.760409	3.94374	9.19544	5.78858076934132e-13	2.20098056418636e-11	19.2019	up	CEMIP
1.40884	7.42285	9.19453	5.80855177777335e-13	2.20498292364059e-11	19.1985	up	RP3-508I15.21
-0.711865	13.1628	-9.19287	5.84537816310099e-13	2.21536036681422e-11	19.1923	down	APOD
0.500906	7.76016	9.16281	6.55399604544209e-13	2.47989613738883e-11	19.0788	up	ATP6V1D
-0.618981	8.19955	-9.16208	6.57224368322257e-13	2.48250198819742e-11	19.0761	down	GABARAPL1
1.29805	9.17482	9.16168	6.58214996442305e-13	2.48250198819742e-11	19.0746	up	MTCL1
-2.51925	6.81951	-9.15829	6.66766046182346e-13	2.51069679260856e-11	19.0618	down	HS3ST6
0.666696	10.2	9.1564	6.71587706377772e-13	2.52478044977383e-11	19.0547	up	METAP1
1.95934	6.025	9.1548	6.75690372507913e-13	2.53612016665108e-11	19.0486	up	USP18
0.414922	7.33949	9.14764	6.94377575122581e-13	2.59976148773411e-11	19.0216	no_change	DDX3X
1.26912	8.0365	9.14745	6.94873283794262e-13	2.59976148773411e-11	19.0209	up	NUSAP1
0.404595	5.96569	9.13994	7.15034679624746e-13	2.67091194088309e-11	18.9925	no_change	DDI2
0.689419	6.79551	9.13521	7.28036427500033e-13	2.71513393552968e-11	18.9747	up	TLDC1
0.950885	5.65739	9.13016	7.42180201916698e-13	2.76346714417021e-11	18.9556	up	IFIH1
0.714648	9.75486	9.12913	7.45092926941602e-13	2.76989482044246e-11	18.9517	up	SAR1A
4.35565	6.45243	9.12579	7.54636612019299e-13	2.8009135682357e-11	18.9391	up	CCL20
-1.4387	10.7409	-9.12536	7.55877516668495e-13	2.80106611176868e-11	18.9375	down	CHP2
-0.523593	9.79574	-9.12141	7.67346773864248e-13	2.83906145525115e-11	18.9225	down	GSTO2
1.13346	9.16141	9.11038	8.00284127194148e-13	2.95623943567636e-11	18.8809	up	GNA15
0.992971	7.19576	9.1034	8.21882337614356e-13	3.03122670678432e-11	18.8545	up	SMURF1
-0.311601	6.12147	-9.09604	8.45265931236307e-13	3.11255180294051e-11	18.8267	no_change	SH3BP4
0.59085	9.14768	9.09359	8.53195145690806e-13	3.13098116827137e-11	18.8174	up	RMND5A
-0.979834	4.01697	-9.09352	8.53422271686323e-13	3.13098116827137e-11	18.8172	down	SOX9-AS1
1.05024	11.5194	9.09289	8.55462593063711e-13	3.13098116827137e-11	18.8148	up	DDX60
-1.10234	7.61946	-9.09245	8.56901392950323e-13	3.13098116827137e-11	18.8131	down	RNASE4
2.15488	8.66495	9.09243	8.56976341354154e-13	3.13098116827137e-11	18.8131	up	PLAT
1.97579	9.07919	9.09181	8.58994325274589e-13	3.13345023716571e-11	18.8107	up	ZBED2
0.403824	6.38189	9.09017	8.6439137338164e-13	3.14821856520558e-11	18.8045	no_change	TRIM62
0.777373	9.91717	9.08877	8.69003396718838e-13	3.16008618376916e-11	18.7992	up	PAK1IP1
0.775489	9.53026	9.08548	8.7999083018675e-13	3.19506468453186e-11	18.7868	up	C3orf62
-1.36903	9.45958	-9.07863	9.03292812488228e-13	3.27263182144511e-11	18.7609	down	RAI2
-0.474892	7.87448	-9.07838	9.04158110525186e-13	3.27263182144511e-11	18.7599	no_change	SPTAN1
0.619045	5.95933	9.07784	9.06014544254666e-13	3.27427485296741e-11	18.7579	up	BLZF1
0.531274	3.98542	9.07673	9.09853988743465e-13	3.2759444240868e-11	18.7537	up	PATL1
1.15882	8.85729	9.07662	9.10232287468201e-13	3.2759444240868e-11	18.7533	up	YOD1
0.738389	9.66635	9.07649	9.1068616946472e-13	3.2759444240868e-11	18.7528	up	UBE2N
0.615363	7.65422	9.07303	9.22774135024161e-13	3.3143207625037e-11	18.7397	up	ZNF655
-0.944028	4.52265	-9.07165	9.27650607169265e-13	3.32671752303743e-11	18.7345	down	GPC6
0.241904	3.04267	9.06933	9.3589447578805e-13	3.35113380855028e-11	18.7257	no_change	FBXO10
0.903459	7.72344	9.06489	9.5190199001314e-13	3.4032318313701e-11	18.7089	up	PTP4A1
1.71753	7.83977	9.05819	9.76557023737498e-13	3.48603979758037e-11	18.6836	up	LINC01214
0.587335	6.32402	9.05453	9.90277655695453e-13	3.52962170226963e-11	18.6698	up	RANBP1
0.530209	9.14596	9.05334	9.94772293558955e-13	3.54023688497368e-11	18.6653	up	MAPRE1
-1.0228	9.11884	-9.05091	1.00406098858225e-12	3.56785507449639e-11	18.6561	down	ADRB2
0.713493	9.02306	9.04653	1.02099102278155e-12	3.62250097535838e-11	18.6395	up	SRPK1
-1.31189	9.18704	-9.03896	1.05091772582905e-12	3.72302355496282e-11	18.6109	down	MAL
0.49332	4.84259	9.023	1.11696249577723e-12	3.95100097369927e-11	18.5505	no_change	BTRC
-0.44314	10.5856	-9.01643	1.14529969555112e-12	4.04510842546693e-11	18.5256	no_change	ZBTB4
1.11407	8.464	9.01588	1.14774456707185e-12	4.04762003970687e-11	18.5235	up	CTD-2619J13.13
2.57669	4.16545	9.01541	1.14977382093176e-12	4.04866057669276e-11	18.5218	up	BATF2
-0.890896	6.2896	-9.0095	1.17604721305858e-12	4.13493949338336e-11	18.4994	down	SNRPN
0.709109	7.7892	9.0066	1.18912681881086e-12	4.17463980630954e-11	18.4884	up	TRAF3
1.22146	4.21607	9.00434	1.19945794010389e-12	4.20458634679661e-11	18.4798	up	STRIP2
-1.85983	5.19661	-8.9927	1.25399255474781e-12	4.3891619464981e-11	18.4358	down	EDAR
-0.866467	8.54826	-8.99227	1.25607309330957e-12	4.38986264018042e-11	18.4341	down	ZNF284
-1.46326	7.01403	-8.98676	1.28280227147241e-12	4.47657725407994e-11	18.4133	down	GS1-259H13.2
1.03987	6.96885	8.98542	1.28938547211704e-12	4.48907287936118e-11	18.4082	up	LACTB
-0.405797	4.88012	-8.98525	1.29022869101831e-12	4.48907287936118e-11	18.4075	no_change	MAGI1
0.46657	7.35414	8.98434	1.29471961940382e-12	4.49799467776808e-11	18.4041	no_change	FOSL2
0.818494	9.89223	8.97971	1.31780741105367e-12	4.5714014589092e-11	18.3866	up	TOMM40L
0.635851	9.75762	8.97697	1.33171308772971e-12	4.61278542227565e-11	18.3762	up	ARG2
-0.659503	3.42502	-8.97627	1.33526914235005e-12	4.61825087367471e-11	18.3735	down	PRKAA2
-0.619641	4.10339	-8.97575	1.3379188181807e-12	4.62056993036192e-11	18.3716	down	BHLHE41
0.61805	3.95152	8.97243	1.35498812412284e-12	4.67100776264252e-11	18.359	up	C20orf196
-0.758354	6.34362	-8.97214	1.356524999174e-12	4.67100776264252e-11	18.3579	down	THRA
1.38853	10.5736	8.96916	1.3720568263048e-12	4.71753146788098e-11	18.3466	up	NT5C3A
0.817664	10.0685	8.96795	1.37843499497791e-12	4.73249167540504e-11	18.342	up	CASP4
0.825248	2.92352	8.9606	1.41769741630205e-12	4.8601415390584e-11	18.3142	up	ORC1
-0.916017	5.47194	-8.96008	1.42052681871697e-12	4.86270074923262e-11	18.3122	down	ZNF790-AS1
-0.421119	4.54641	-8.95668	1.43909318546063e-12	4.91904385179557e-11	18.2993	no_change	FAM171B
-0.542779	5.83556	-8.95515	1.44757723124077e-12	4.94080965505074e-11	18.2935	down	POU6F1
-0.977546	7.95549	-8.94503	1.50467553557913e-12	5.12819781804824e-11	18.2552	down	CTSF
1.73984	7.99236	8.94251	1.51922748283392e-12	5.17024559974353e-11	18.2456	up	CST7
-0.798803	5.48068	-8.94124	1.52662027093745e-12	5.18784233556124e-11	18.2408	down	TSHZ2
-0.414844	5.99028	-8.93909	1.53927650925102e-12	5.22324845711837e-11	18.2326	no_change	GNRH1
-0.482755	5.9089	-8.93612	1.5568513167378e-12	5.27119966963049e-11	18.2214	no_change	FGD4
-1.69488	5.66424	-8.93594	1.55792331536239e-12	5.27119966963049e-11	18.2207	down	TPPP
-0.382171	6.45235	-8.93297	1.5757269786167e-12	5.32372243745086e-11	18.2094	no_change	ADCK3
0.415194	7.68581	8.93156	1.58423003950273e-12	5.34471596853045e-11	18.2041	no_change	RAB7A
1.81441	4.39338	8.93061	1.58998619761897e-12	5.35044566593728e-11	18.2005	up	LOC101928290
2.10608	6.2097	8.93053	1.59051199013127e-12	5.35044566593728e-11	18.2002	up	LINC01094
0.818582	9.83978	8.92895	1.60013396462858e-12	5.37506871053509e-11	18.1942	up	C19orf66
-0.969947	4.20936	-8.9242	1.62947718445907e-12	5.46577217649158e-11	18.1762	down	CMAHP
0.649093	8.15065	8.91627	1.67971128478825e-12	5.6261893335246e-11	18.1461	up	AMMECR1
1.5418	8.32359	8.91452	1.69095763241369e-12	5.65574453958881e-11	18.1395	up	TLE3
0.541437	4.12489	8.91378	1.6957883533162e-12	5.66378753884406e-11	18.1367	up	SEMA7A
0.947327	8.94246	8.91062	1.71642875735088e-12	5.72453510987339e-11	18.1247	up	RPP40
2.24324	3.74299	8.90534	1.75146427818663e-12	5.83305064743866e-11	18.1047	up	CYP24A1
1.81766	6.30905	8.90003	1.78738408258637e-12	5.94419783362696e-11	18.0845	up	APOBEC3B
-0.448817	4.56024	-8.89714	1.80732092848611e-12	6.00195083875346e-11	18.0735	no_change	KIAA1211L
0.515175	4.59625	8.89321	1.83467384633823e-12	6.08413290008699e-11	18.0587	up	TDP1
0.809003	10.8161	8.88758	1.87470331270217e-12	6.20806007636097e-11	18.0373	up	ELOVL7
-0.734227	11.1226	-8.88597	1.88628180683449e-12	6.23755454141049e-11	18.0312	down	ZNF559
0.334789	10.1999	8.88386	1.90156560353148e-12	6.26649634197059e-11	18.0232	no_change	CSE1L
1.18705	9.69811	8.88351	1.90409265370564e-12	6.26649634197059e-11	18.0219	up	DCUN1D3
1.26442	7.71345	8.88344	1.90462355234959e-12	6.26649634197059e-11	18.0216	up	IRF1
0.725748	6.80905	8.88328	1.90577075421876e-12	6.26649634197059e-11	18.021	up	ELP6
1.12818	9.02435	8.88224	1.91337783419379e-12	6.28266088847934e-11	18.017	up	STIL
1.4843	6.00222	8.87949	1.93362049187418e-12	6.34021123641777e-11	18.0066	up	CDC45
0.587426	6.06373	8.87491	1.96790212456367e-12	6.44356844320665e-11	17.9892	up	DDX52
0.36497	13.2774	8.87414	1.97366052994537e-12	6.4460907510503e-11	17.9863	no_change	S100A11
2.93698	6.61148	8.87407	1.97419467446285e-12	6.4460907510503e-11	17.986	up	TMPRSS4
0.463966	9.91724	8.87305	1.98195514516672e-12	6.46239173450591e-11	17.9821	no_change	MAP2K4
-1.15153	8.28368	-8.8704	2.00218441823787e-12	6.5192465032331e-11	17.9721	down	PLCB4
0.363751	4.3297	8.86743	2.02509358593005e-12	6.58465666533747e-11	17.9608	no_change	HS3ST3B1
0.700894	7.95031	8.8641	2.05108401718074e-12	6.65988977261496e-11	17.9482	up	TMEM51
0.716358	3.67699	8.86271	2.06200305286352e-12	6.68604489890997e-11	17.9429	up	FAM111B
1.26909	6.01674	8.8573	2.10521497599387e-12	6.81669193197682e-11	17.9224	up	DUOXA2
0.594556	7.37417	8.85011	2.16401146905324e-12	6.99737004937909e-11	17.8951	up	RAB7B
0.506982	6.62818	8.83996	2.24985994268117e-12	7.26490044562029e-11	17.8565	up	ACTR2
-1.3442	6.10036	-8.83818	2.26519477247108e-12	7.30431452460081e-11	17.8498	down	KCNMB4
1.49268	12.5534	8.83595	2.28469775345616e-12	7.35704189685345e-11	17.8413	up	KRT6A
-0.834922	5.94148	-8.83501	2.29290156204534e-12	7.3732892379491e-11	17.8377	down	SYNE1
-0.796364	10.5986	-8.83444	2.2979445411555e-12	7.37934157604077e-11	17.8356	down	GPD1L
0.772514	9.75558	8.82911	2.34534633161767e-12	7.52121640905852e-11	17.8153	up	UBE2G1
-0.753469	8.70365	-8.81946	2.4337774334632e-12	7.79409711407845e-11	17.7786	down	FCHSD2
1.08514	9.66948	8.8179	2.44837167344639e-12	7.83009384770951e-11	17.7727	up	LINC01000
-0.484614	11.1451	-8.81254	2.49921735333936e-12	7.98176858154047e-11	17.7524	no_change	DDX5
-1.25424	5.44396	-8.80931	2.53034307536549e-12	8.07013516905502e-11	17.7401	down	NTF3
0.65229	8.92806	8.80659	2.55686255633852e-12	8.14286055579784e-11	17.7298	up	TMEM57
0.58221	7.32526	8.80626	2.56012149745379e-12	8.14286055579784e-11	17.7285	up	NCOA3
-1.20676	5.6663	-8.80035	2.61880653596685e-12	8.31818467873224e-11	17.706	down	IRX1
1.34238	9.1484	8.79838	2.63868105293927e-12	8.36992498123915e-11	17.6985	up	RP1-93H18.6
-0.911627	8.81883	-8.79756	2.64703046643759e-12	8.38501672584151e-11	17.6954	down	PAIP2B
1.72759	11.2351	8.79569	2.66607735647316e-12	8.43390812523339e-11	17.6883	up	SLC6A14
1.03534	3.00476	8.79467	2.67649345669856e-12	8.45540138566773e-11	17.6844	up	NCAPH
-0.568057	4.83057	-8.79409	2.68248545117491e-12	8.4628791004229e-11	17.6822	down	CA13
-1.49221	5.46415	-8.7909	2.71547139347186e-12	8.55538396113281e-11	17.6701	down	MFSD4
0.806857	9.07821	8.79048	2.71985102095563e-12	8.55763368399327e-11	17.6685	up	KIF20B
1.57054	6.72223	8.78785	2.74737977385082e-12	8.63261483180637e-11	17.6585	up	CDK1
-0.577291	7.60722	-8.78645	2.76225352678138e-12	8.66768425218253e-11	17.6532	down	PARVA
0.854496	7.98944	8.77909	2.84132381352936e-12	8.90383164438342e-11	17.6252	up	CROT
-0.614336	4.49744	-8.77837	2.84918727501161e-12	8.91650484214758e-11	17.6225	down	PNPLA7
1.49352	8.00246	8.77753	2.85845031097519e-12	8.93351820080681e-11	17.6193	up	TRIP13
1.40002	3.95726	8.77369	2.90081926662542e-12	9.04603364127798e-11	17.6047	up	CHAC2
0.73465	8.77874	8.77357	2.90220131813467e-12	9.04603364127798e-11	17.6042	up	ARF3
0.825444	4.52394	8.77264	2.91250804922781e-12	9.06605505563633e-11	17.6007	up	POLQ
0.862561	6.68838	8.7711	2.92983545793698e-12	9.10465133506963e-11	17.5948	up	ATAD2
-1.32274	7.66942	-8.77084	2.93270701789273e-12	9.10465133506963e-11	17.5939	down	TIMP3
-0.979744	7.20675	-8.77012	2.94078725300033e-12	9.11761211268867e-11	17.5911	down	2024-03-02
0.67085	6.21928	8.76482	3.00122054704987e-12	9.29263857976477e-11	17.571	up	NOLC1
0.583282	4.64133	8.75732	3.08889411392795e-12	9.5514333753327e-11	17.5425	up	IL12RB1
0.523801	11.4597	8.75455	3.12192594497978e-12	9.64080464437802e-11	17.5319	up	PSMA4
1.70015	6.45681	8.74921	3.18661776798567e-12	9.82757971088421e-11	17.5116	up	PRSS53
0.656759	9.17229	8.74669	3.21758235376666e-12	9.90998385633727e-11	17.502	up	KDM7A
1.01918	9.36322	8.74611	3.22475557713586e-12	9.9189912653246e-11	17.4998	up	WARS
0.905311	5.62509	8.74433	3.24680627280962e-12	9.97367621644914e-11	17.493	up	ALDH1A3
0.566893	6.43752	8.7434	3.25849605629326e-12	9.99643218531177e-11	17.4895	up	API5
0.448428	10.0293	8.73923	3.31103634754647e-12	1.01442853766168e-10	17.4736	no_change	RALGAPB
-0.690664	6.19544	-8.73773	3.33019585158556e-12	1.01896136764242e-10	17.4679	down	LOC100996724
1.6955	6.65227	8.73286	3.39302698053811e-12	1.03682732837229e-10	17.4494	up	MELK
0.609645	11.3278	8.72728	3.46660339905419e-12	1.05792579025254e-10	17.4281	up	HIGD1A
-0.652461	5.87954	-8.72164	3.54238371884961e-12	1.07964086553868e-10	17.4067	down	MYLK
1.38415	4.77022	8.721	3.55119019941307e-12	1.08091377308341e-10	17.4043	up	VSIG2
-0.580445	4.17069	-8.71962	3.57003069746896e-12	1.08523355030091e-10	17.399	down	NALCN
0.90773	8.78096	8.71334	3.65717004803269e-12	1.11027687830132e-10	17.3751	up	SLC16A10
-0.394213	3.3025	-8.70738	3.74186270109808e-12	1.13451333272514e-10	17.3524	no_change	SOX5
-0.675827	4.96075	-8.70644	3.75544031222763e-12	1.13715317158581e-10	17.3488	down	PLEKHG5
0.730318	11.6727	8.70174	3.82388614406499e-12	1.15637883315209e-10	17.331	up	SQRDL
0.59927	7.24048	8.6986	3.87025598667986e-12	1.16888740316983e-10	17.319	up	CFLAR
1.83345	4.91103	8.69318	3.95176809975742e-12	1.19031863857725e-10	17.2984	up	ASF1B
0.607782	10.7306	8.69302	3.95411214884329e-12	1.19031863857725e-10	17.2978	up	ARPC5L
-0.607413	10.8931	-8.69287	3.95651188013341e-12	1.19031863857725e-10	17.2972	down	ZNF260
-1.55965	7.92489	-8.69116	3.98254872019699e-12	1.19660981237733e-10	17.2907	down	MPZ
1.82759	8.02323	8.68834	4.02590135545284e-12	1.20808088746018e-10	17.2799	up	TPX2
1.00203	8.45911	8.68524	4.07422250793019e-12	1.22101153620203e-10	17.2681	up	DLG3
1.82799	7.27442	8.68243	4.11839559323887e-12	1.23178532796769e-10	17.2574	up	CD2
0.551884	6.77183	8.68228	4.1207244973133e-12	1.23178532796769e-10	17.2569	up	SP100
0.724356	9.67173	8.68033	4.15179338203684e-12	1.23948552809504e-10	17.2494	up	NDUFAF2
-0.344196	2.91931	-8.67683	4.20802973069515e-12	1.25467001395669e-10	17.2361	no_change	PRLR
-0.74648	6.62642	-8.66511	4.4019679347861e-12	1.31082070670301e-10	17.1915	down	LMO4
-0.964997	8.74989	-8.66295	4.43866750954192e-12	1.32006537169128e-10	17.1832	down	FAM117A
-1.06623	7.56928	-8.66001	4.48909302288471e-12	1.33336343145377e-10	17.172	down	SLC25A4
1.19333	10.3679	8.65636	4.55250675281576e-12	1.35015095704335e-10	17.1582	up	KIF11
1.12533	2.85394	8.65597	4.55935201547749e-12	1.35015095704335e-10	17.1567	up	KIF18A
1.5446	5.9938	8.65577	4.56296198538167e-12	1.35015095704335e-10	17.1559	up	CPLX3
0.674088	7.01631	8.65295	4.61272470955757e-12	1.36314773505482e-10	17.1451	up	KLHL18
-0.795444	6.38242	-8.64991	4.66695193728627e-12	1.37742932905038e-10	17.1336	down	SSBP2
0.534511	7.02698	8.64941	4.6758058289658e-12	1.37830003640196e-10	17.1317	up	BMP2K
-1.06979	3.2752	-8.64395	4.77511694425248e-12	1.40579924565597e-10	17.1109	down	SLITRK5
-2.06575	9.17976	-8.64198	4.81146284612799e-12	1.41471551140685e-10	17.1033	down	GSTA3
0.266391	7.34553	8.6411	4.8276386653362e-12	1.41768619221307e-10	17.1	no_change	IRAK1
-0.757193	11.4188	-8.63599	4.92356804514524e-12	1.44404044700956e-10	17.0805	down	BBS2
1.09621	5.28372	8.63515	4.93951096662184e-12	1.44689865780117e-10	17.0773	up	POC1A
0.684083	9.30449	8.63434	4.95481875367462e-12	1.4495638925224e-10	17.0743	up	GPCPD1
-0.680273	12.1859	-8.63259	4.9883941120556e-12	1.45756006182791e-10	17.0676	down	TUBA1A
0.610692	6.14314	8.62318	5.17225409433554e-12	1.50901812540217e-10	17.0317	up	PIM2
0.974734	7.57356	8.62292	5.17743304397816e-12	1.50901812540217e-10	17.0307	up	NDST2
1.03975	4.70718	8.62222	5.1913554631588e-12	1.51118933469957e-10	17.0281	up	TROAP
0.605517	9.80136	8.61387	5.36095364637326e-12	1.55861548976625e-10	16.9962	up	ZNF561
-0.683918	6.08903	-8.61297	5.37951875881379e-12	1.56206772317496e-10	16.9928	down	TMEM116
-0.466063	4.60453	-8.61216	5.39618163540024e-12	1.56495970757831e-10	16.9897	no_change	PGM5
-0.401588	13.0653	-8.60689	5.50684082130055e-12	1.595070791738e-10	16.9696	no_change	TGFBI
0.46241	12.0533	8.6038	5.5726806636173e-12	1.61214129829999e-10	16.9578	no_change	RAN
0.392486	7.00923	8.60347	5.57973494960548e-12	1.61218430858279e-10	16.9566	no_change	ERN1
1.29875	6.98401	8.59869	5.68343251076077e-12	1.64011638314241e-10	16.9383	up	NRIP1
-0.623321	8.80917	-8.59333	5.8018625950405e-12	1.67222573017056e-10	16.9179	down	RP11-722E23.2
0.371096	9.38088	8.59112	5.85136733292368e-12	1.68441457157135e-10	16.9095	no_change	FAM162A
1.74276	7.27232	8.58121	6.07887539697636e-12	1.7477515396282e-10	16.8717	up	C5orf20
-1.06293	11.0142	-8.57359	6.25986080344516e-12	1.79757331263506e-10	16.8426	down	LYPD6B
0.658733	9.15271	8.57022	6.3417969318982e-12	1.81702230924955e-10	16.8297	up	CCDC109B
1.92324	5.83311	8.57016	6.34315592409143e-12	1.81702230924955e-10	16.8295	up	NETO2
-1.13217	8.62293	-8.56586	6.44919793460999e-12	1.84513449732114e-10	16.8131	down	FZD7
0.665347	8.729	8.56395	6.49672818939530e-12	1.85645797196601e-10	16.8058	up	NR2C2
0.642021	6.50128	8.55704	6.67189061108429e-12	1.90188562930616e-10	16.7795	up	FLJ23867
2.60883	4.84145	8.55704	6.67199661784351e-12	1.90188562930616e-10	16.7795	up	IL24
0.649881	6.80265	8.55386	6.75408994885708e-12	1.92293882860997e-10	16.7674	up	USP6NL
0.916326	3.85178	8.5512	6.82369082410116e-12	1.93922341642985e-10	16.7572	up	SLAMF1
3.10733	5.03069	8.55104	6.82790048961423e-12	1.93922341642985e-10	16.7566	up	CXCL8
1.88935	7.1521	8.54564	6.97150115358377e-12	1.97760225919279e-10	16.736	up	LYPD5
0.351416	5.78395	8.54413	7.01206645653432e-12	1.98669543075546e-10	16.7302	no_change	DCAF13
0.283613	5.33413	8.54106	7.0955072823439e-12	2.00789955168001e-10	16.7185	no_change	NCOA7
-0.477023	4.95842	-8.53629	7.22719603665749e-12	2.04268908803639e-10	16.7003	no_change	IPW
1.22714	9.05454	8.53508	7.26079156184471e-12	2.04970302059041e-10	16.6957	up	SMAGP
0.476215	9.17327	8.53392	7.29349744518546e-12	2.05644917095773e-10	16.6912	no_change	MTHFD1
0.440485	11.3892	8.53287	7.32289951918294e-12	2.05978019177472e-10	16.6872	no_change	ABCE1
0.309557	5.344	8.53287	7.32295707689976e-12	2.05978019177472e-10	16.6872	no_change	CHD7
0.448986	6.22545	8.53127	7.36826230146231e-12	2.07002950288735e-10	16.6811	no_change	RAD18
-0.637986	10.3589	-8.52984	7.40892424497918e-12	2.07895126710678e-10	16.6757	down	MIR4680
0.709009	5.34559	8.52935	7.42295253826404e-12	2.08038715436149e-10	16.6738	up	CLUHP3
0.916987	8.15925	8.52621	7.51330485274527e-12	2.1031848332397e-10	16.6618	up	PLAGL2
-0.663282	3.5514	-8.52233	7.62647088163626e-12	2.13230645751713e-10	16.647	down	WFDC2
0.690132	7.23934	8.51896	7.72619368461593e-12	2.15760427943832e-10	16.6341	up	PANX1
0.978521	6.95376	8.51271	7.91447901249694e-12	2.20754393101259e-10	16.6103	up	FERMT1
0.746093	8.77694	8.51004	7.99641836490531e-12	2.22773726905823e-10	16.6001	up	ZNF770
-2.05503	7.24737	-8.50962	8.00928612755256e-12	2.22866262138072e-10	16.5985	down	CAPZA3
-0.531266	3.77364	-8.50736	8.07951238659999e-12	2.24307976812604e-10	16.5898	down	SRGAP1
-0.793496	7.33134	-8.50733	8.08031390813844e-12	2.24307976812604e-10	16.5898	down	COX19
-0.807505	4.13044	-8.5062	8.11571155905611e-12	2.250230428239e-10	16.5854	down	CDH19
1.423	4.6736	8.50345	8.20224360618698e-12	2.27152525777036e-10	16.5749	up	SERPINA1
-1.41438	3.66064	-8.50148	8.2646754236214e-12	2.28610322796049e-10	16.5674	down	NRG3
-0.768725	8.2864	-8.49989	8.31537245656103e-12	2.29740456060206e-10	16.5613	down	ZNF862
1.20665	9.12688	8.49614	8.43656486157267e-12	2.32813289903399e-10	16.547	up	LGALS3BP
-1.56312	7.56072	-8.49378	8.51379930264273e-12	2.34667247366585e-10	16.538	down	CYP2J2
1.79149	7.92631	8.49173	8.58125586813743e-12	2.36247640916906e-10	16.5302	up	GK
-1.48306	9.24758	-8.48685	8.74425804445707e-12	2.4045164700341e-10	16.5115	down	FOXC1
-0.999499	8.40431	-8.48264	8.8873273797446e-12	2.44098288244138e-10	16.4955	down	RP4-740C4.7
0.381061	3.90457	8.48176	8.91734551846784e-12	2.44473257745651e-10	16.4921	no_change	RAB35
0.435365	4.73864	8.48163	8.92192305316948e-12	2.44473257745651e-10	16.4916	no_change	BRCA1
2.06397	5.69556	8.48108	8.94103274069215e-12	2.44709672173739e-10	16.4895	up	CYP27B1
-0.722571	7.95822	-8.47914	9.00790461484182e-12	2.46251219131261e-10	16.4821	down	ZNF274
0.388626	6.12503	8.47686	9.08777971176553e-12	2.48144216550735e-10	16.4734	no_change	UGGT1
1.4383	5.02506	8.46931	9.35614583872508e-12	2.55173575643546e-10	16.4445	up	CRLF2
-0.914172	4.89452	-8.46688	9.44401721126746e-12	2.57149858229493e-10	16.4353	down	STK32A
0.793605	9.53313	8.4667	9.45063729807696e-12	2.57149858229493e-10	16.4346	up	OSBPL3
0.361699	11.4014	8.46593	9.47875270013226e-12	2.57614622278565e-10	16.4316	no_change	CNOT11
0.757408	11.8416	8.46392	9.55252173035046e-12	2.59317642228793e-10	16.424	up	RAB38
1.25517	9.81329	8.46152	9.64162631456638e-12	2.61432529546884e-10	16.4148	up	MIR17
0.839701	6.78907	8.45793	9.7759676616386e-12	2.64767681007674e-10	16.4011	up	MTF1
-0.233457	6.03612	-8.45462	9.90165204659533e-12	2.67860913881593e-10	16.3884	no_change	CRYZL1
1.8201	4.17578	8.45292	9.96674591264725e-12	2.69309780181323e-10	16.3819	up	EXO1
0.902338	6.10441	8.45211	9.99775921176577e-12	2.69835475789461e-10	16.3788	up	NFASC
-1.15395	6.4312	-8.44918	1.01115082241684e-11	2.72590382218748e-10	16.3676	down	LOC102724356
-1.0917	5.69292	-8.44855	1.0135984285326e-11	2.72935050894141e-10	16.3652	down	RNF150
-0.85451	5.68826	-8.44155	1.0413420705786e-11	2.80082626494563e-10	16.3385	down	APOE
-0.833197	10.8061	-8.43872	1.0528088400299e-11	2.82840911154638e-10	16.3276	down	AHNAK2
0.945357	3.65121	8.43517	1.06731256972194e-11	2.86407807502625e-10	16.3141	up	TRIM10
0.526042	6.87338	8.4338	1.07298509585076e-11	2.875994264952e-10	16.3088	up	GTPBP4
-0.810715	4.87559	-8.43209	1.08007476863204e-11	2.89167724179857e-10	16.3023	down	WNK2
1.14954	7.69419	8.42698	1.10156444226417e-11	2.94583315797242e-10	16.2828	up	HERC5
0.287577	7.83135	8.42498	1.11010863562673e-11	2.96528560724733e-10	16.2751	no_change	NIFK
-0.792523	7.49986	-8.42351	1.11645006734481e-11	2.97648363462855e-10	16.2695	down	LONRF1
-0.223739	5.58188	-8.42341	1.11685070844453e-11	2.97648363462855e-10	16.2691	no_change	KIAA1671
1.71867	13.2381	8.42205	1.12273532373751e-11	2.98875471698699e-10	16.2639	up	SPRR2B
0.424941	5.88839	8.42127	1.12612715464069e-11	2.99436953897967e-10	16.261	no_change	UCHL5
1.03302	4.63999	8.41753	1.14249427665808e-11	3.03443360442089e-10	16.2467	up	SAMSN1
0.884011	4.35956	8.41617	1.14850219444373e-11	3.04440699998193e-10	16.2415	up	DEPDC1
0.911124	5.58412	8.41609	1.1488574346715e-11	3.04440699998193e-10	16.2412	up	FAM65C
-0.466579	4.15747	-8.4126	1.16446673639049e-11	3.08227215734381e-10	16.2278	no_change	PRKCB
0.645722	6.9605	8.4043	1.20234041701439e-11	3.1753831045743e-10	16.1961	up	UBE2H
-0.627863	7.83429	-8.40403	1.20361199556053e-11	3.1753831045743e-10	16.195	down	LOC101928274
0.473329	11.0199	8.40401	1.20372399877849e-11	3.1753831045743e-10	16.195	no_change	MRPL15
2.15327	4.66278	8.39985	1.2231820666816e-11	3.22274573384205e-10	16.1791	up	KLRC1
-1.94305	9.64383	-8.39959	1.22443907560948e-11	3.22274573384205e-10	16.1781	down	ZDHHC11
0.930136	4.86028	8.39481	1.24720859648074e-11	3.27897881682875e-10	16.1598	up	POM121
-0.589169	4.8518	-8.39236	1.25908966937187e-11	3.30649127347083e-10	16.1504	down	SARM1
3.70043	9.21917	8.38266	1.30712953241922e-11	3.42879169256845e-10	16.1133	up	ATP12A
0.767689	11.6373	8.37863	1.32762831585038e-11	3.47865439526858e-10	16.0979	up	C20orf24
0.549879	7.2229	8.37766	1.33259403946745e-11	3.48576923355473e-10	16.0942	up	MRPS10
-1.47108	5.80257	-8.37752	1.33332987473844e-11	3.48576923355473e-10	16.0937	down	BEX5
1.92611	4.93321	8.377	1.33601424581511e-11	3.48649394082223e-10	16.0917	up	GK3P
0.564806	9.95654	8.37689	1.33659388205084e-11	3.48649394082223e-10	16.0913	up	PA2G4
-1.93669	5.94228	-8.37441	1.34945443809941e-11	3.5132002015058e-10	16.0818	down	PRR15L
-1.21127	9.27217	-8.37433	1.34984176336447e-11	3.5132002015058e-10	16.0815	down	RBPMS2
0.309272	6.67327	8.37186	1.36280125170552e-11	3.54297973522463e-10	16.072	no_change	RIPK4
1.71033	6.91476	8.37078	1.3685191846694e-11	3.55388752895349e-10	16.0679	up	LRRC20
-0.765056	11.0599	-8.36841	1.38109847695043e-11	3.5825694492094e-10	16.0588	down	LOC728392
0.686643	6.57623	8.36688	1.38926098060858e-11	3.59974326895538e-10	16.053	up	TC2N
0.945253	7.58353	8.36645	1.39155837601353e-11	3.60169865259556e-10	16.0513	up	FAM26F
1.0611	4.23102	8.36579	1.39514914077733e-11	3.60699355931202e-10	16.0488	up	KCNJ15
0.609041	7.30076	8.36063	1.42322881798474e-11	3.67551990980882e-10	16.029	up	POLD3
-0.923308	9.83715	-8.3576	1.43998923507866e-11	3.71469488200513e-10	16.0175	down	GAN
0.85091	5.84206	8.35264	1.46780525876772e-11	3.78227169659947e-10	15.9985	up	AL110181
0.503988	10.5912	8.35122	1.47592362187364e-11	3.79899811204653e-10	15.993	up	KCTD10
3.4291	6.99658	8.34941	1.48628102401287e-11	3.82144458002252e-10	15.9861	up	MMP12
-0.428949	8.62249	-8.34697	1.50036136289673e-11	3.85340334193476e-10	15.9768	no_change	ZNF747
0.665017	4.78428	8.34436	1.51551991880953e-11	3.88805802467333e-10	15.9668	up	RELT
-0.911198	11.6462	-8.34244	1.52680108035291e-11	3.91270011217552e-10	15.9595	down	LRP4
1.51949	6.10243	8.33913	1.54646734607302e-11	3.95875292340139e-10	15.9468	up	TMC5
-0.538236	8.27789	-8.33638	1.56301603120101e-11	3.9967329971981e-10	15.9363	down	CRTAP
0.755338	8.98449	8.33544	1.56870043324647e-11	4.00687968430767e-10	15.9327	up	SNRPD1
-0.568126	3.67765	-8.3332	1.58230732499561e-11	4.03721823052978e-10	15.9241	down	FGF1
0.417327	11.0947	8.33175	1.59122790622813e-11	4.05554658283864e-10	15.9185	no_change	MRPL51
0.255164	4.16057	8.33033	1.59995113523649e-11	4.07333251943631e-10	15.9131	no_change	MIR1204
-0.566574	3.8205	-8.32673	1.62236577172117e-11	4.12567479206195e-10	15.8994	down	KIAA1683
0.809149	8.38767	8.32646	1.62404486160581e-11	4.12567479206195e-10	15.8983	up	MAP7
-0.694309	8.36344	-8.32167	1.65439354595563e-11	4.19820344824785e-10	15.88	down	ADD3
-0.783439	8.87106	-8.32132	1.65666905885898e-11	4.19941322998065e-10	15.8786	down	TSPAN7
0.424616	4.81299	8.31521	1.6962207489451e-11	4.29500754933539e-10	15.8553	no_change	UBE3C
0.49702	3.79072	8.3142	1.70290352751084e-11	4.30441852846294e-10	15.8514	no_change	CASC5
2.45246	6.71633	8.31409	1.70362491231892e-11	4.30441852846294e-10	15.851	up	UCA1
-1.81526	9.96994	-8.31229	1.71547067894354e-11	4.32966253736387e-10	15.8441	down	IL37
-1.56715	7.89662	-8.30976	1.73232265131765e-11	4.36747350082742e-10	15.8344	down	YBX2
-0.605792	7.94257	-8.3087	1.73945733093001e-11	4.38073040430335e-10	15.8303	down	BMPR1A
-1.52127	7.42889	-8.30812	1.74340058920271e-11	4.38592997365586e-10	15.8281	down	SYT17
0.754501	9.43228	8.3073	1.74887311885384e-11	4.39496144593776e-10	15.825	up	MCM3
2.08928	5.20438	8.30434	1.76905776552398e-11	4.44090565526053e-10	15.8136	up	ERVMER34-1
0.389847	10.3822	8.29324	1.8465803037988e-11	4.63053316568064e-10	15.7712	no_change	TPI1
0.75703	8.68897	8.29166	1.85793575535311e-11	4.65400945756155e-10	15.7651	up	SPCS3
-0.277045	2.46741	-8.28803	1.88414468120426e-11	4.71460254312912e-10	15.7512	no_change	EDA
0.483462	9.74716	8.28469	1.90862119397108e-11	4.77073558827076e-10	15.7384	no_change	ZCCHC10
0.418457	10.8998	8.28398	1.91393843515994e-11	4.77423360172451e-10	15.7357	no_change	EIF3J
0.451523	9.23611	8.28395	1.91411061904144e-11	4.77423360172451e-10	15.7356	no_change	SMAP2
0.481732	11.3756	8.28077	1.93778533116663e-11	4.82812554337419e-10	15.7234	no_change	MIR1304
-1.66331	4.77764	-8.27538	1.97858239820527e-11	4.92451862137529e-10	15.7028	down	MYOT
-0.686117	4.50184	-8.27406	1.98871830334719e-11	4.9444747081942e-10	15.6977	down	GFRA3
1.32592	4.58654	8.26724	2.04187888984876e-11	5.07124516621375e-10	15.6716	up	UBE2T
0.360836	11.6899	8.26691	2.04447824092239e-11	5.07230488975284e-10	15.6703	no_change	TOMM5
0.872429	6.1782	8.25978	2.10163258525169e-11	5.20735114647315e-10	15.643	up	PI4K2A
0.522866	4.90408	8.25957	2.10337194000008e-11	5.20735114647315e-10	15.6422	up	NAV3
0.414951	11.2924	8.25927	2.10580848849658e-11	5.20786069623317e-10	15.6411	no_change	NOP14
0.949194	5.07322	8.25433	2.14646786401962e-11	5.30279775168276e-10	15.6221	up	KIF14
-0.250156	3.20766	-8.25178	2.16772415837134e-11	5.34964991557477e-10	15.6124	no_change	RARB
-1.59465	7.29564	-8.25071	2.17668894910849e-11	5.36564907330329e-10	15.6083	down	PDZD4
1.24873	8.3688	8.25046	2.17880378715477e-11	5.36564907330329e-10	15.6073	up	UNC93A
-0.975511	5.15511	-8.2471	2.20735672505233e-11	5.43023710253654e-10	15.5944	down	CHDH
0.322406	11.6601	8.2447	2.22792038623627e-11	5.47505571969179e-10	15.5852	no_change	PITPNB
-0.983852	3.7994	-8.24439	2.2305358620416e-11	5.4757192676365e-10	15.5841	down	CNTN4
1.36359	7.88934	8.24318	2.24101486488278e-11	5.49344994787435e-10	15.5794	up	BUB1B
0.936665	7.9548	8.24302	2.24246457651172e-11	5.49344994787435e-10	15.5788	up	TCF19
0.554006	4.87152	8.24127	2.25766951455824e-11	5.52490067996612e-10	15.5721	up	REC8
0.619292	9.97748	8.23875	2.27982219072274e-11	5.57327003817939e-10	15.5624	up	F11R
-0.408654	5.04812	-8.23511	2.31208656088166e-11	5.64623146970118e-10	15.5485	no_change	ZNF44
0.378899	11.3842	8.23425	2.31977682496121e-11	5.65909192847903e-10	15.5452	no_change	PSME1
0.736145	3.3206	8.23164	2.34339998261154e-11	5.71075323528695e-10	15.5352	up	CDC25C
0.44018	10.0947	8.23091	2.35002013618026e-11	5.72091450461567e-10	15.5324	no_change	TRAPPC2
-0.643599	9.12071	-8.22968	2.36116798829482e-11	5.73636809226209e-10	15.5277	down	SSFA2
1.51279	7.67164	8.22967	2.3612823338747e-11	5.73636809226209e-10	15.5277	up	GRHL3
-1.11379	8.36849	-8.22883	2.36896492596498e-11	5.74904939309547e-10	15.5245	down	NOV
-0.48615	4.91289	-8.22624	2.39287828813629e-11	5.80105259759396e-10	15.5145	no_change	EDIL3
0.677945	8.50698	8.21206	2.52776720690731e-11	6.12170676477781e-10	15.4602	up	GUF1
1.66453	4.66001	8.2054	2.59376703355341e-11	6.27503473215937e-10	15.4347	up	PLK1
0.744962	7.69013	8.19714	2.67805381565877e-11	6.47224061908589e-10	15.403	up	GPR107
-0.224203	8.05761	-8.18969	2.75647481893442e-11	6.65487705510268e-10	15.3745	no_change	LOC101930075
0.578816	10.9744	8.18707	2.78448254711994e-11	6.71555057283699e-10	15.3644	up	COG8
0.733176	8.26267	8.18641	2.7916086472343e-11	6.7257890070518e-10	15.3619	up	DFFA
0.476853	8.1948	8.18314	2.82722654410547e-11	6.80458050501921e-10	15.3494	no_change	SNX5
1.20026	3.83437	8.18207	2.83891372486863e-11	6.82000519910688e-10	15.3453	up	CATSPERB
-0.74222	7.44295	-8.18202	2.83947787780857e-11	6.82000519910688e-10	15.3451	down	ZBTB20
3.17413	4.50598	8.17942	2.86825453385943e-11	6.88204217343087e-10	15.3351	up	SOST
1.05379	5.52601	8.17027	2.9717156187224e-11	7.12296435674466e-10	15.3	up	TANGO6
0.882843	6.2707	8.16898	2.98653476412588e-11	7.15114262597771e-10	15.2951	up	CDCP1
-0.774302	6.97995	-8.16814	2.99629579964244e-11	7.16716411254636e-10	15.2919	down	LOC100507316
1.03656	11.0182	8.16379	3.0471951184598e-11	7.28145519299515e-10	15.2752	up	ANKRD22
-1.60048	9.49265	-8.16309	3.05547516106762e-11	7.29377536914977e-10	15.2725	down	RHPN2
-0.915396	12.6111	-8.16216	3.06642878606662e-11	7.3124460101646e-10	15.2689	down	CFH
-1.06542	10.6801	-8.15987	3.09378306148988e-11	7.37014891362682e-10	15.2602	down	SELENBP1
-0.995901	6.34387	-8.1579	3.11745992607429e-11	7.4189826130612e-10	15.2526	down	LINC00899
-0.977517	3.29677	-8.15492	3.15362863885219e-11	7.49741488825287e-10	15.2412	down	WBSCR17
0.627737	7.06062	8.15154	3.19522602046486e-11	7.58858053649772e-10	15.2282	up	ETNK1
0.393292	6.95542	8.15035	3.21000170364766e-11	7.61592477371528e-10	15.2236	no_change	KDM5B
-1.45914	5.99598	-8.14605	3.26384284808858e-11	7.73580458187574e-10	15.2072	down	SVIP
0.374014	6.53654	8.14266	3.30703330126552e-11	7.8302230680877e-10	15.1942	no_change	NCBP1
0.961744	5.51757	8.14227	3.31193704853624e-11	7.83388878775349e-10	15.1927	up	SQLE
-1.62601	6.31229	-8.14012	3.33962827575876e-11	7.88500066304355e-10	15.1844	down	TMEM61
-0.851366	5.47797	-8.14007	3.34030054645338e-11	7.88500066304355e-10	15.1842	down	STXBP6
1.64922	6.37914	8.13962	3.34622287470511e-11	7.89100194271368e-10	15.1825	up	CH25H
-0.48477	9.17578	-8.13903	3.35377923171435e-11	7.90084055939488e-10	15.1803	no_change	ZBTB3
0.410786	7.32246	8.1366	3.38560143880776e-11	7.96776725709738e-10	15.1709	no_change	TRIM38
2.22926	5.19612	8.13574	3.39677072048918e-11	7.97782437266704e-10	15.1677	up	ST6GALNAC1
0.722259	9.09249	8.13553	3.39959482590396e-11	7.97782437266704e-10	15.1668	up	CCDC85C
0.826276	8.09043	8.13549	3.400126467405e-11	7.97782437266704e-10	15.1667	up	ERLIN1
-1.02269	4.72517	-8.13327	3.42943900047555e-11	8.03852238003034e-10	15.1582	down	LONRF2
-0.586636	8.0791	-8.13202	3.4461290320848e-11	8.06954146269326e-10	15.1534	down	CEP68
-0.260812	2.32449	-8.12522	3.53816322484734e-11	8.2684544649185e-10	15.1273	no_change	ATP2B2
0.309653	3.73631	8.125	3.54112396441783e-11	8.2684544649185e-10	15.1264	no_change	SSH1
0.723954	8.40602	8.12496	3.54170070458258e-11	8.2684544649185e-10	15.1263	up	FBXO46
1.64468	7.06502	8.12202	3.58224868412794e-11	8.35476301495013e-10	15.115	up	HMMR
-0.635581	2.70908	-8.12165	3.58735010283135e-11	8.35773567117089e-10	15.1136	down	CNTN2
0.118333	14.6886	8.12141	3.59068314836991e-11	8.35773567117089e-10	15.1127	no_change	KRTDAP
1.27999	6.22827	8.11826	3.63477916039578e-11	8.44735793847447e-10	15.1006	up	SLC27A4
0.640632	11.164	8.11815	3.63642368207267e-11	8.44735793847447e-10	15.1002	up	TDP2
0.854237	7.82956	8.11638	3.66134240941561e-11	8.49678925350067e-10	15.0934	up	MCM5
1.1157	7.49714	8.11271	3.71387247132352e-11	8.61013572150137e-10	15.0793	up	HMOX2
-0.844893	4.92895	-8.11083	3.74099588741608e-11	8.6644136892476e-10	15.0721	down	PWAR6
0.86484	3.40877	8.11009	3.75173320070603e-11	8.67653162179652e-10	15.0692	up	GPRIN1
0.919371	5.09938	8.10996	3.75366098604236e-11	8.67653162179652e-10	15.0687	up	FUT2
0.681135	5.94817	8.10896	3.76815200692371e-11	8.69774349356925e-10	15.0649	up	WDHD1
-1.23332	6.79146	-8.10881	3.7702888783912e-11	8.69774349356925e-10	15.0644	down	SLITRK6
-0.310394	4.47216	-8.10555	3.81823826390574e-11	8.7996634263715e-10	15.0519	no_change	MCF2L
-0.412913	5.72095	-8.10256	3.86269989614703e-11	8.89112819827118e-10	15.0404	no_change	SLC2A4RG
0.603262	10.9329	8.10237	3.86554232898366e-11	8.89112819827118e-10	15.0397	up	DEDD2
0.537219	3.48007	8.09971	3.90569030235907e-11	8.97463049201524e-10	15.0294	up	CDC25A
-1.08419	9.23309	-8.09844	3.92495459289455e-11	9.00457979760928e-10	15.0246	down	GPRASP1
0.908792	10.2088	8.09834	3.92643803390998e-11	9.00457979760928e-10	15.0242	up	IFIT5
0.991545	7.28527	8.09233	4.01890826547103e-11	9.20759885826168e-10	15.0011	up	TBC1D12
-0.624844	3.74036	-8.09205	4.023365785625e-11	9.20877427756875e-10	15	down	BACH2
-0.4763	5.20349	-8.08313	4.16482409394137e-11	9.52321090079874e-10	14.9658	no_change	GCNT2
0.530591	3.47584	8.07773	4.25288585995494e-11	9.71505609457025e-10	14.9451	up	CENPI
-1.21339	9.50571	-8.07517	4.29540264416359e-11	9.80258750055162e-10	14.9353	down	GPR146
0.6584	11.0071	8.07005	4.38135796865005e-11	9.98898272813516e-10	14.9157	up	TMEM117
0.475428	5.4282	8.06839	4.40971461891436e-11	1.00438241456756e-09	14.9093	no_change	TCEB3
-1.31239	5.50105	-8.06738	4.42703125052025e-11	1.00597945320346e-09	14.9054	down	LOC100506472
-1.50639	5.06484	-8.06724	4.42943217530483e-11	1.00597945320346e-09	14.9049	down	INHBB
0.531376	6.69439	8.06723	4.42965337913627e-11	1.00597945320346e-09	14.9048	up	STX6
1.14859	5.92206	8.06502	4.46774184159182e-11	1.01364335309818e-09	14.8963	up	TMEM88
1.44886	8.06092	8.06255	4.51066230580483e-11	1.02238759409048e-09	14.8869	up	SNHG3
0.569566	11.8847	8.06086	4.54037401203883e-11	1.0281238766737e-09	14.8804	up	IFITM1
-0.309809	2.90796	-8.06006	4.55433942779562e-11	1.03028690195074e-09	14.8773	no_change	MGAT3
-0.446943	5.56571	-8.05865	4.57929942082114e-11	1.03493053512575e-09	14.8719	no_change	ARL3
-0.941436	10.0805	-8.05732	4.60298912806877e-11	1.03927837702025e-09	14.8668	down	FNBP1L
1.01727	4.55065	8.05439	4.65564283975595e-11	1.05015108924582e-09	14.8556	up	FAIM3
1.77987	5.89702	8.05402	4.66239890366636e-11	1.0506598919401e-09	14.8541	up	PBK
-1.56167	5.56119	-8.05129	4.71193492321498e-11	1.05990936727116e-09	14.8437	down	LOC100131541
-0.893724	8.28469	-8.05126	4.7125243006402e-11	1.05990936727116e-09	14.8435	down	ASB9
1.3247	3.38395	8.04879	4.75778346039426e-11	1.06905883220755e-09	14.8341	up	HTR3A
-1.64091	6.58314	-8.04757	4.7804212129084e-11	1.07311263112077e-09	14.8294	down	SLITRK4
-0.956935	2.76049	-8.04415	4.84426245826523e-11	1.08639914842133e-09	14.8162	down	DIRAS2
0.809101	8.17426	8.04033	4.916404888977e-11	1.10152004355141e-09	14.8016	up	DBF4
0.603604	6.48874	8.04004	4.92205665295968e-11	1.10172899923295e-09	14.8005	up	MPZL1
0.976566	7.89272	8.03557	5.00802596266911e-11	1.11989821958308e-09	14.7833	up	MOXD1
-1.73667	6.05116	-8.02769	5.16334113261926e-11	1.15352499600124e-09	14.7531	down	TMEM255A
0.777851	5.50199	8.01729	5.37586854631336e-11	1.19985685547067e-09	14.7132	up	RCC1
-0.912156	9.1483	-8.01425	5.43957741024076e-11	1.21291665921185e-09	14.7015	down	OLFML2A
0.769737	3.45437	8.01211	5.48500629099948e-11	1.22187935944345e-09	14.6933	up	IL21R
1.95017	5.8846	8.00993	5.5316196686324e-11	1.23108858707237e-09	14.6849	up	AC079305.10
0.409379	5.40229	8.00569	5.62329321091082e-11	1.25029907906594e-09	14.6686	no_change	ZNF710
0.50661	5.02497	8.00535	5.6306250838627e-11	1.2507380895134e-09	14.6673	up	TAB3
0.207777	12.091	8.00497	5.63909574973033e-11	1.2514289864373e-09	14.6659	no_change	KIAA0391
1.73615	4.55214	8.00007	5.74720348503268e-11	1.27341561506928e-09	14.6471	up	RHCE
0.319999	6.29152	7.99974	5.75451988953242e-11	1.27341561506928e-09	14.6458	no_change	NIN
-0.46784	10.7267	-7.99966	5.75637392596588e-11	1.27341561506928e-09	14.6455	no_change	ZBED5-AS1
0.62178	11.3742	7.99935	5.76319671656848e-11	1.27341561506928e-09	14.6443	up	ARF4
-0.607805	5.8798	-7.99925	5.76544292439059e-11	1.27341561506928e-09	14.6439	down	MAML2
0.985863	7.63944	7.99779	5.79828700839191e-11	1.27945943759846e-09	14.6383	up	IL13RA1
-0.53241	3.46311	-7.99512	5.85849418092215e-11	1.2915241279302e-09	14.6281	down	TMPRSS2
0.634028	9.05807	7.99352	5.89503399036811e-11	1.29835342961447e-09	14.6219	up	ZNF35
1.31413	5.19187	7.99222	5.92494883302523e-11	1.30371211551185e-09	14.6169	up	P2RY1
-0.85726	5.9078	-7.99039	5.96707277785596e-11	1.31174464286088e-09	14.6099	down	PTPN21
-1.16666	5.83885	-7.98302	6.14019752206276e-11	1.34853293838266e-09	14.5816	down	GKAP1
-0.268355	6.22046	-7.98183	6.16858856992946e-11	1.35349500708245e-09	14.577	no_change	MGST3
-0.650494	9.68802	-7.97536	6.32536941833322e-11	1.38659224826673e-09	14.5522	down	SEC62
0.905186	7.59458	7.97076	6.43932789537295e-11	1.41024905295851e-09	14.5345	up	PRRG4
0.472245	10.6071	7.9686	6.49349035681861e-11	1.42077812437008e-09	14.5262	no_change	NUDT15
0.521771	7.32583	7.96818	6.50403629373761e-11	1.42175310218725e-09	14.5246	up	PLCXD1
-0.806292	3.44801	-7.96743	6.52293420406471e-11	1.42447821222178e-09	14.5217	down	LOC101926951
-1.50193	4.78986	-7.96713	6.5305972624938e-11	1.42447821222178e-09	14.5206	down	LINC00086
1.01075	9.46779	7.96696	6.53480752715465e-11	1.42447821222178e-09	14.5199	up	HCAR3
0.831533	8.69835	7.96441	6.59992790583673e-11	1.43733131426926e-09	14.5101	up	AVEN
1.1928	8.20688	7.96032	6.70548435270874e-11	1.45895841284565e-09	14.4944	up	CNNM4
2.1068	5.28688	7.96001	6.71344627400819e-11	1.45933069565172e-09	14.4932	up	C17orf96
0.994462	5.37423	7.95891	6.74229224355053e-11	1.46423771830633e-09	14.489	up	TGFA
-1.03191	7.30876	-7.95861	6.75003496533745e-11	1.46455684294394e-09	14.4879	down	LINC00173
-0.474727	4.78431	-7.95539	6.83483812925713e-11	1.48157967470415e-09	14.4755	no_change	TLE1
0.524621	5.3867	7.95461	6.85551815296761e-11	1.48468392207033e-09	14.4725	up	SLCO4A1
1.79252	8.62527	7.95271	6.90632926458842e-11	1.49430178879593e-09	14.4652	up	RNASE7
0.325286	6.18258	7.94467	7.12534095924954e-11	1.54026120402444e-09	14.4343	no_change	PTPN2
1.93516	6.99946	7.94421	7.13786032586363e-11	1.54154012180955e-09	14.4326	up	KLRB1
-1.74034	6.79205	-7.94376	7.15035942719082e-11	1.542812303024e-09	14.4308	down	CRISPLD1
1.33795	11.4872	7.94013	7.25174640427150e-11	1.56324350465487e-09	14.4169	up	IVL
-3.17745	7.68962	-7.93808	7.30983301283633e-11	1.5743114531151e-09	14.409	down	HSD11B1
0.970499	2.70337	7.93735	7.33059307707064e-11	1.57732742836213e-09	14.4062	up	MYCBPAP
0.540164	12.0556	7.93681	7.34598819008714e-11	1.57918453301818e-09	14.4041	up	CDSN
0.318433	6.68255	7.9347	7.4063817605363e-11	1.59070274683975e-09	14.396	no_change	HUS1
-1.05672	8.03305	-7.93306	7.45348140666926e-11	1.59934721433916e-09	14.3898	down	NTN4
0.495643	6.60836	7.92958	7.5550107960885e-11	1.61964446322757e-09	14.3764	no_change	RC3H2
-0.308852	8.06458	-7.92656	7.64399380777355e-11	1.63721724253469e-09	14.3648	no_change	POGZ
0.743444	6.06863	7.92279	7.75663336102042e-11	1.6598200040915e-09	14.3503	up	CFB
-1.08764	6.21922	-7.92088	7.81426546544033e-11	1.67062125967189e-09	14.343	down	SHROOM4
0.43147	12.4436	7.92011	7.83762278128911e-11	1.67408180651396e-09	14.34	no_change	ZNF662
1.12556	7.11711	7.91812	7.89850766513176e-11	1.68251962221296e-09	14.3324	up	SEC61A1
-0.345624	11.5479	-7.91811	7.89869510156407e-11	1.68251962221296e-09	14.3323	no_change	FAM134A
0.74034	9.61287	7.91811	7.8987471341789e-11	1.68251962221296e-09	14.3323	up	CTSC
0.962623	10.7915	7.91727	7.92465304835479e-11	1.68649908903273e-09	14.3291	up	ACPP
-1.52305	9.80722	-7.91006	8.14960183071336e-11	1.73193438824852e-09	14.3014	down	LOC102724788
0.485532	4.22792	7.90995	8.15298506247376e-11	1.73193438824852e-09	14.301	no_change	ZNF598
0.545073	10.5992	7.90954	8.16597211809207e-11	1.73311622789980e-09	14.2994	up	NONO
0.637056	9.4546	7.90758	8.22844110131234e-11	1.74478824660525e-09	14.2919	up	NDC1
-1.3165	7.35309	-7.9059	8.28212404178788e-11	1.75161277068047e-09	14.2854	down	DBN1
0.458036	12.0249	7.90588	8.28292226224332e-11	1.75161277068047e-09	14.2853	no_change	CWH43
0.564456	10.9733	7.90574	8.2872235860822e-11	1.75161277068047e-09	14.2848	up	EIF2B2
0.388611	13.1321	7.90564	8.2906369896424e-11	1.75161277068047e-09	14.2844	no_change	LYPD3
-0.571032	6.89092	-7.90489	8.31473640293226e-11	1.75511605843451e-09	14.2815	down	CABLES1
1.43846	7.87365	7.90321	8.36908942730302e-11	1.76499333125399e-09	14.2751	up	COTL1
0.906971	5.33228	7.89957	8.48826499171371e-11	1.7885111416656e-09	14.2611	up	PKMYT1
-1.48317	5.04825	-7.89646	8.59118733975117e-11	1.8085650102239e-09	14.2492	down	EPHX4
2.64313	4.83525	7.89302	8.70676846363341e-11	1.83003724391926e-09	14.2359	up	LAIR2
-1.26011	6.22414	-7.89296	8.70886395097361e-11	1.83003724391926e-09	14.2357	down	KIAA1324
0.500381	6.89294	7.88973	8.81866810698892e-11	1.85144447505183e-09	14.2233	up	LARP4B
1.24328	9.22847	7.88666	8.92451611467643e-11	1.87063235841658e-09	14.2115	up	HDHD1
-0.58203	7.37543	-7.88661	8.92608775497331e-11	1.87063235841658e-09	14.2113	down	C2orf68
0.886477	5.27424	7.88569	8.9581438910278e-11	1.8756666123761e-09	14.2078	up	RAD51
0.712558	6.91613	7.88346	9.03603702168735e-11	1.88956140920883e-09	14.1992	up	FEN1
0.799003	10.222	7.88333	9.04069259867329e-11	1.88956140920883e-09	14.1987	up	RPL27A
-0.586517	5.80578	-7.88288	9.05653202006457e-11	1.89085877776306e-09	14.197	down	SOX10
-0.354411	2.57328	-7.88269	9.06309848503752e-11	1.89085877776306e-09	14.1963	no_change	UNC5C
0.688449	6.26584	7.88099	9.12322729274724e-11	1.90170414621855e-09	14.1897	up	OLFM1
0.849721	8.37644	7.88009	9.15517413674416e-11	1.90526894371324e-09	14.1863	up	COA7
-0.604279	6.92393	-7.88005	9.15665105305515e-11	1.90526894371324e-09	14.1861	down	ACACB
0.675081	8.46138	7.87941	9.17938131045817e-11	1.90829773885981e-09	14.1836	up	RRM1
-1.33345	8.3759	-7.87793	9.23208418047274e-11	1.91754659499392e-09	14.178	down	LOC100130476
1.30329	4.09527	7.87237	9.43359667951295e-11	1.95765998293253e-09	14.1566	up	FCRLB
1.2686	8.2248	7.87163	9.46064064922947e-11	1.96152856658003e-09	14.1538	up	DNASE1L3
0.329989	12.3174	7.86971	9.53144749614007e-11	1.97445584068222e-09	14.1464	no_change	PSMD14
0.454605	10.1624	7.86906	9.55570452709894e-11	1.97693618830966e-09	14.1439	no_change	C12orf4
-0.889955	8.22393	-7.86893	9.56035704875186e-11	1.97693618830966e-09	14.1434	down	EFNB2
-0.567162	6.86913	-7.86774	9.60480324686606e-11	1.98436935045429e-09	14.1388	down	ARHGEF28
0.41808	10.5259	7.86651	9.65061547742566e-11	1.99207134337736e-09	14.1341	no_change	CNOT6
1.33991	8.14164	7.86405	9.74322405007553e-11	2.00941085400233e-09	14.1246	up	TNFRSF21
-0.538311	8.30149	-7.86261	9.79808241684622e-11	2.01894114831149e-09	14.1191	down	TINAGL1
0.751814	8.99693	7.86161	9.83596716934856e-11	2.02496022518176e-09	14.1153	up	PCNA
-1.26349	5.53935	-7.85971	9.90909402462459e-11	2.03821770131177e-09	14.1079	down	SLAIN1
0.626451	3.0242	7.85903	9.93517121227991e-11	2.0417826331152e-09	14.1053	up	CACNB4
-2.44431	3.68154	-7.85841	9.95921789354329e-11	2.04492437064786e-09	14.103	down	NPTX1
1.379	7.87086	7.8578	9.98283643892404e-11	2.04797275486046e-09	14.1006	up	GPR183
-0.84254	6.08853	-7.85734	1.00004849157063e-10	2.04979210572501e-09	14.0989	down	FAM134B
0.980286	10.2868	7.8505	1.02698948450729e-10	2.10316636011467e-09	14.0726	up	XKRX
-1.36321	5.12594	-7.84824	1.0360111709158e-10	2.11942108050327e-09	14.0639	down	PAK3
0.731969	8.82564	7.84806	1.03674242865362e-10	2.11942108050327e-09	14.0632	up	SNRPF
1.07993	9.0859	7.84589	1.04553849796785e-10	2.13553296356584e-09	14.0548	up	SLC2A1
0.752121	8.25488	7.84243	1.05966092805527e-10	2.16248636594217e-09	14.0416	up	NUP98
-0.623497	5.50462	-7.83959	1.07140456112403e-10	2.18454243528399e-09	14.0307	down	CACNA2D1
3.54071	4.27976	7.83607	1.08617622129318e-10	2.21272862672868e-09	14.0171	up	IL19
0.632808	10.2623	7.82936	1.11484311319037e-10	2.26914797912314e-09	13.9913	up	MALT1
-0.697892	7.47892	-7.82894	1.11665335718086e-10	2.27085272445508e-09	13.9897	down	GAB2
3.46723	9.97275	7.82842	1.11891826858014e-10	2.2734783201281e-09	13.9877	up	KLK6
-1.66386	11.9251	-7.82801	1.12072365539781e-10	2.27516647468847e-09	13.9861	down	C5orf46
-0.738153	4.05354	-7.82709	1.12469749186805e-10	2.28125001261091e-09	13.9826	down	CHRM3
-1.07842	8.03049	-7.82609	1.12909062261938e-10	2.28817271490209e-09	13.9788	down	IGFBP5
0.518289	10.9517	7.82455	1.13588155518712e-10	2.29993848980039e-09	13.9728	up	HNRNPAB
-0.777036	8.69795	-7.8235	1.1405030909239e-10	2.30729507458487e-09	13.9688	down	CCDC113
-1.30645	9.16586	-7.81781	1.16598527153767e-10	2.35680451509251e-09	13.947	down	COL21A1
-0.833482	9.92476	-7.81638	1.17249056677809e-10	2.36790352698973e-09	13.9415	down	WDSUB1
-0.188016	5.358	-7.81353	1.18554527708145e-10	2.39219879332268e-09	13.9305	no_change	JAM3
0.767598	3.31964	7.812	1.19259836120519e-10	2.4043524473831e-09	13.9246	up	FBN2
-0.31139	6.7567	-7.81094	1.19752025234194e-10	2.412192218393e-09	13.9206	no_change	C11orf49
0.566961	11.0675	7.80842	1.20928652607185e-10	2.43379338255804e-09	13.9109	up	RFC4
-0.364229	4.69379	-7.8056	1.22263477843629e-10	2.4579772878116e-09	13.9	no_change	GUCA1B
-1.32444	7.71316	-7.80544	1.22340855325841e-10	2.4579772878116e-09	13.8994	down	SH3BGR
0.5845	5.30506	7.80515	1.22475441156752e-10	2.45856547656537e-09	13.8983	up	H2AFX
-0.441118	10.6982	-7.80162	1.24169751362762e-10	2.49043558016756e-09	13.8847	no_change	ITGB5
-0.721815	8.91567	-7.7974	1.26217825562677e-10	2.52934021938734e-09	13.8685	down	ECI2
0.564702	4.19618	7.79511	1.27346815519168e-10	2.54977594777916e-09	13.8597	up	KCTD5
0.751603	11.3167	7.79241	1.28691245427041e-10	2.57448656018827e-09	13.8493	up	RP11-469M7.1
0.805883	6.86873	7.79084	1.29478033538045e-10	2.58800870803014e-09	13.8433	up	DOCK9
0.944161	5.23738	7.78522	1.32337717508944e-10	2.64290534898529e-09	13.8217	up	LCP2
-2.12951	8.32209	-7.78294	1.3351332045134e-10	2.66410425577521e-09	13.8129	down	FGFBP2
0.700761	9.02975	7.78148	1.34272633813522e-10	2.67696747140092e-09	13.8073	up	NAPG
-1.5196	8.76394	-7.78096	1.34544993878799e-10	2.6801087261898e-09	13.8053	down	C2orf40
0.294796	12.7105	7.77876	1.35699257145587e-10	2.70079697981319e-09	13.7969	no_change	CCT6A
-0.724367	6.90079	-7.77765	1.36286902777037e-10	2.71018231024933e-09	13.7926	down	ZNF213-AS1
0.403501	11.4204	7.77387	1.38303005771462e-10	2.74793359382175e-09	13.7781	no_change	MARS
-0.496307	5.0793	-7.77303	1.38754407526404e-10	2.75455816165939e-09	13.7748	no_change	ACAT1
-1.57851	6.36401	-7.77241	1.39089289659279e-10	2.7588602857991e-09	13.7724	down	SOX8
-1.35201	5.64805	-7.77148	1.39592242973047e-10	2.76648599698537e-09	13.7689	down	ESRRG
-1.11223	7.76319	-7.77012	1.40333377054853e-10	2.7788151151167e-09	13.7636	down	PLEKHG6
2.9274	8.32122	7.76811	1.4143024392874e-10	2.79816141928844e-09	13.7559	up	CXCL10
-0.600775	8.51755	-7.76491	1.43199174814773e-10	2.83076031771862e-09	13.7436	down	MIR29B2
-0.535963	9.03012	-7.762	1.44828008140534e-10	2.86053695266405e-09	13.7324	down	PPP1R3E
0.501136	7.39419	7.76143	1.45151926740298e-10	2.86451131164751e-09	13.7302	up	RNF168
-1.16451	9.55601	-7.75882	1.46628875000755e-10	2.89121428696591e-09	13.7202	down	LOC283861
-0.453684	6.0928	-7.75845	1.46839216126786e-10	2.89133048811269e-09	13.7188	no_change	HSPA12A
-0.477365	3.91354	-7.75838	1.46882462044961e-10	2.89133048811269e-09	13.7185	no_change	EPHB1
-1.36436	6.05581	-7.75799	1.47100950670392e-10	2.89319190762508e-09	13.717	down	PLAG1
-1.09454	11.2917	-7.7547	1.48996353237059e-10	2.92800409315857e-09	13.7044	down	CRYAB
2.08208	7.27017	7.75381	1.4951071344224e-10	2.93564097226454e-09	13.701	up	GZMA
-0.69207	3.15061	-7.75311	1.49919258411489e-10	2.94118908140725e-09	13.6983	down	HIF3A
-0.704752	7.41859	-7.74942	1.52087118784517e-10	2.98121400095997e-09	13.6841	down	DFNB31
-1.39949	10.0817	-7.74604	1.54093316459358e-10	3.01800550843973e-09	13.6711	down	SH3BGRL2
0.488091	10.3082	7.74432	1.55131040725767e-10	3.03578313225796e-09	13.6645	no_change	GNAI3
0.491496	10.3922	7.74259	1.5617505515733e-10	3.05365396792549e-09	13.6578	no_change	BNIP3
0.580272	11.8211	7.74028	1.57583334161166e-10	3.07861131324399e-09	13.6489	up	IFITM1
1.12678	7.07809	7.73903	1.58347946266729e-10	3.09096250296241e-09	13.6442	up	DBNL
-0.793697	8.16644	-7.7388	1.58489443535089e-10	3.09113997390992e-09	13.6433	down	LOC400043
-0.58451	8.23434	-7.73836	1.58763066590938e-10	3.09389194710521e-09	13.6416	down	MTMR11
0.717399	10.9978	7.73678	1.59739110146225e-10	3.11031631815995e-09	13.6355	up	RND3
0.705189	7.51124	7.73541	1.60591779513502e-10	3.12431307043517e-09	13.6302	up	HR
0.770711	11.567	7.73509	1.60793279365992e-10	3.12562855959904e-09	13.629	up	HK2
0.492588	6.69169	7.7295	1.64327797464791e-10	3.19167783661648e-09	13.6075	no_change	SYK
1.60448	10.2876	7.72755	1.65575321378802e-10	3.21323479044847e-09	13.6	up	BIRC5
-1.1945	6.58138	-7.72633	1.66362267114678e-10	3.22534936767077e-09	13.5953	down	NBEA
-1.24579	7.95426	-7.72615	1.66475884007679e-10	3.22534936767077e-09	13.5946	down	C11orf52
-1.8504	4.9283	-7.72234	1.68959562838091e-10	3.27075452240304e-09	13.58	down	NDNF
-0.925225	10.0624	-7.72182	1.69300918370763e-10	3.27281762745708e-09	13.578	down	INSIG2
-0.701675	6.3154	-7.72175	1.69346513062972e-10	3.27281762745708e-09	13.5777	down	MYH11
1.36812	5.95369	7.71903	1.71148518020947e-10	3.30490761101492e-09	13.5673	up	ITK
-0.550147	11.2268	-7.71717	1.72393217281464e-10	3.32619177739923e-09	13.5601	down	SMIM19
1.72411	6.05011	7.71408	1.7447281195954e-10	3.36353614203751e-09	13.5482	up	TIFAB
-0.638959	6.76497	-7.71089	1.76648055524506e-10	3.40232875626198e-09	13.536	down	SUSD2
0.447861	2.47876	7.71071	1.76776526229152e-10	3.40232875626198e-09	13.5352	no_change	MGC12916
-0.378211	3.17336	-7.70992	1.77314595938382e-10	3.40987360525326e-09	13.5322	no_change	EPHA7
0.822049	7.20557	7.70866	1.78191185958673e-10	3.42391063982813e-09	13.5274	up	TMEM185A
0.611438	5.82827	7.70717	1.7921950903154e-10	3.44083771204797e-09	13.5217	up	RNGTT
0.53251	6.82596	7.70216	1.82745374697818e-10	3.50564791922371e-09	13.5024	up	ZWILCH
-1.66717	7.08616	-7.70113	1.83482756938021e-10	3.51690348396966e-09	13.4984	down	ALDH1A2
0.489354	5.55247	7.70041	1.83992327974416e-10	3.52377759548049e-09	13.4957	no_change	TMPO
-2.00663	8.26801	-7.6995	1.84644891536117e-10	3.53337675229688e-09	13.4922	down	IGFL2
-0.764017	9.16268	-7.69844	1.85407462417454e-10	3.54506356887623e-09	13.4881	down	KLK1
-0.692844	3.23193	-7.69759	1.86018636266002e-10	3.55383885619155e-09	13.4848	down	CNKSR2
0.70842	10.3271	7.69475	1.88083098645854e-10	3.59034179966158e-09	13.4739	up	MANF
0.384299	4.55297	7.69257	1.89687769363654e-10	3.61801524800969e-09	13.4655	no_change	ISG20L2
-0.302006	7.68771	-7.69119	1.90705979189186e-10	3.63446676747e-09	13.4602	no_change	LOC100506548
0.79073	4.71468	7.68667	1.9408916842482e-10	3.6959263670847e-09	13.4428	up	MAD2L1
0.804688	11.3494	7.68288	1.96966424733002e-10	3.74599427198614e-09	13.4283	up	MAPK13
-0.734834	6.60763	-7.68279	1.97039362888674e-10	3.74599427198614e-09	13.4279	down	LOC102725271
0.526669	12.2534	7.68241	1.97330974192936e-10	3.74848569854214e-09	13.4264	up	IDE
-1.05498	8.49984	-7.68123	1.98236746336109e-10	3.76263014631121e-09	13.4219	down	PPP1R36
-0.427883	5.23519	-7.67385	2.04003174374625e-10	3.86893428834281e-09	13.3936	no_change	DDAH1
1.82588	6.94077	7.67311	2.04595444505311e-10	3.87701724628326e-09	13.3907	up	IL18RAP
0.310477	6.40189	7.67228	2.05256147319778e-10	3.8836568479954e-09	13.3875	no_change	TXNRD1
0.808128	2.59748	7.67225	2.05278529530811e-10	3.8836568479954e-09	13.3874	up	IL17A
-1.26594	8.15629	-7.67124	2.06084247572856e-10	3.89574319338938e-09	13.3835	down	PIK3C2G
-0.854667	5.53987	-7.66806	2.08649049370377e-10	3.94103617038901e-09	13.3713	down	CMYA5
0.528861	7.95772	7.66772	2.08924099586674e-10	3.9430412521831e-09	13.37	up	CKAP4
-1.11357	6.01536	-7.66436	2.1166695682271e-10	3.99158059287802e-09	13.3571	down	LOC101929886
0.876115	4.79654	7.66349	2.12390274366945e-10	4.00198817221202e-09	13.3537	up	BAK1
-0.450098	3.74859	-7.663	2.12795010407593e-10	4.00638089756102e-09	13.3518	no_change	EFCAB4B
-1.16475	7.81374	-7.66172	2.1385709775368e-10	4.0231327994822e-09	13.3469	down	LOC100506098
-0.830064	6.68291	-7.66026	2.15073267258783e-10	4.04069878742968e-09	13.3413	down	TTC18
-0.823417	10.8865	-7.66018	2.15137008171639e-10	4.04069878742968e-09	13.341	down	CSRP1
0.726365	3.54707	7.65975	2.15497549951502e-10	4.04421688196766e-09	13.3393	up	KLHL6
0.269339	12.7899	7.65891	2.16204713407586e-10	4.054229107802e-09	13.3361	no_change	DYNLL1
0.854609	8.7542	7.65751	2.17385547507833e-10	4.07310031470134e-09	13.3307	up	JMJD7-PLA2G4B
-1.16323	5.95586	-7.65601	2.18655264595296e-10	4.09360529850985e-09	13.3249	down	ADRA2C
-1.74307	6.2601	-7.65553	2.19064592438872e-10	4.09798235182524e-09	13.3231	down	EGF
-0.441713	5.88149	-7.65363	2.20682989078968e-10	4.12495201203969e-09	13.3158	no_change	NANOG
0.595788	8.33669	7.65338	2.20899057512573e-10	4.12568751735083e-09	13.3148	up	PIGX
0.718615	9.15461	7.65192	2.22160009566786e-10	4.14592132961325e-09	13.3092	up	KPNA3
0.348934	7.73825	7.65027	2.23589499888021e-10	4.16926554663397e-09	13.3029	no_change	ITSN2
-0.314063	5.99329	-7.64899	2.24702241741306e-10	4.18667081858941e-09	13.298	no_change	INPP5A
0.619066	9.53761	7.6477	2.25835165722284e-10	4.20442406615027e-09	13.293	up	SURF4
-1.57445	10.6459	-7.6463	2.27066612381086e-10	4.22398177900305e-09	13.2876	down	TSPAN8
0.379854	4.86832	7.6459	2.27419978322088e-10	4.22489621284926e-09	13.2861	no_change	CSNK1E
-0.838273	3.18904	-7.64583	2.2747770665431e-10	4.22489621284926e-09	13.2858	down	GLRB
0.650128	10.5337	7.64395	2.29146346798489e-10	4.25250446133348e-09	13.2786	up	EBNA1BP2
1.28652	6.48006	7.64051	2.32236543706348e-10	4.30642918933152e-09	13.2653	up	STYK1
0.292004	11.7732	7.6402	2.32512846872428e-10	4.30813089133626e-09	13.2642	no_change	DYNLT1
1.1314	5.48094	7.63826	2.3427701644809e-10	4.33737607136964e-09	13.2567	up	IL4I1
1.06488	6.5714	7.6378	2.3469341006891e-10	4.34164211685323e-09	13.2549	up	TRANK1
0.646012	9.0521	7.63683	2.35583005055388e-10	4.35227785564167e-09	13.2512	up	CORO2A
-0.898176	8.89534	-7.63676	2.35641189477044e-10	4.35227785564167e-09	13.251	down	GPC1
-0.348567	4.09358	-7.63465	2.37587697067522e-10	4.38476077133469e-09	13.2428	no_change	ARHGAP31
-0.861431	8.37904	-7.63138	2.40628421933798e-10	4.43737056750903e-09	13.2302	down	MXRA7
0.678525	9.54034	7.6308	2.41166775765427e-10	4.44340870660262e-09	13.228	up	NCBP2
-0.562537	6.33598	-7.63062	2.41336513320146e-10	4.44340870660262e-09	13.2273	down	PHF1
1.38623	6.34842	7.62872	2.43131390745613e-10	4.46692763727652e-09	13.22	up	CDCA8
-0.339542	5.22476	-7.62864	2.43200387094378e-10	4.46692763727652e-09	13.2197	no_change	RAD51-AS1
2.39778	5.33914	7.62852	2.43320072587194e-10	4.46692763727652e-09	13.2192	up	ERC2
0.26461	11.4565	7.62845	2.43379249319615e-10	4.46692763727652e-09	13.219	no_change	CMC2
0.458144	8.16342	7.62477	2.46893466906774e-10	4.52786714721566e-09	13.2048	no_change	PRR11
-0.483147	6.298	-7.62203	2.49529810322244e-10	4.57262398099145e-09	13.1943	no_change	PDGFC
1.92149	5.12913	7.61956	2.5193991911788e-10	4.61316811900081e-09	13.1848	up	RAET1E
-0.458964	5.28609	-7.61809	2.53381473534151e-10	4.63592780652687e-09	13.1792	no_change	LOC100996255
0.859797	5.34709	7.6174	2.5406254544521e-10	4.64474877522621e-09	13.1765	up	ANGPTL4
-0.842491	5.20493	-7.61665	2.54812485262575e-10	4.65481399134591e-09	13.1736	down	FRMD3
0.296069	4.20131	7.61639	2.55070885015654e-10	4.65589122875328e-09	13.1726	no_change	IQGAP3
1.43422	8.26981	7.61604	2.55415487445712e-10	4.65733295796782e-09	13.1713	up	NAMPT
0.635792	3.15278	7.6159	2.55548852872303e-10	4.65733295796782e-09	13.1707	up	PTPN22
-0.758978	9.38176	-7.61347	2.57978870707867e-10	4.69795219621363e-09	13.1614	down	FLCN
0.532191	6.49708	7.61274	2.58709442673134e-10	4.70470721699735e-09	13.1586	up	EXOSC3
-0.707972	2.82613	-7.6127	2.58752851307487e-10	4.70470721699735e-09	13.1584	down	PTPRU
0.242881	4.85763	7.61231	2.59143034072157e-10	4.70813484315064e-09	13.1569	no_change	LRRC59
-1.33308	6.7514	-7.60399	2.67666762155646e-10	4.85921324205731e-09	13.1249	down	TLE2
1.84502	6.68648	7.60136	2.70416380543218e-10	4.90531532258117e-09	13.1148	up	C5orf66
-0.703063	5.05719	-7.59999	2.71856090709609e-10	4.92760271250508e-09	13.1096	down	ZNF582-AS1
-0.818197	7.66969	-7.59837	2.73582612879052e-10	4.95301840567395e-09	13.1033	down	ASPHD2
0.558524	9.57462	7.59827	2.73682589879183e-10	4.95301840567395e-09	13.1029	up	C16orf72
-0.638504	7.95966	-7.59759	2.74414313337767e-10	4.96241406598258e-09	13.1003	down	LSM8
-0.765591	3.31984	-7.59499	2.77198432660577e-10	5.00888127623362e-09	13.0903	down	IL31RA
-0.62806	3.44355	-7.59303	2.79314799693996e-10	5.04321988681828e-09	13.0828	down	MEGF10
2.17973	5.82573	7.59251	2.79878898701316e-10	5.0494998215463e-09	13.0808	up	GNLY
-0.307574	5.20651	-7.5923	2.80116271352242e-10	5.04987990037795e-09	13.08	no_change	SP4
0.344739	5.01213	7.58748	2.85412470884433e-10	5.1413885380154e-09	13.0614	no_change	GNB5
-1.61384	7.41519	-7.58282	2.90631231503414e-10	5.23136216706145e-09	13.0435	down	ZDHHC11
0.254233	7.59825	7.58169	2.91908248375e-10	5.25030043648901e-09	13.0392	no_change	MESDC2
-0.788574	6.25813	-7.57831	2.95770078076708e-10	5.31566454409455e-09	13.0262	down	FGF14-AS2
0.907609	8.85083	7.57806	2.9606364564111e-10	5.31684759318257e-09	13.0252	up	HSPE1-MOB4
0.779357	7.71303	7.57612	2.98304283541901e-10	5.3529683347957e-09	13.0178	up	SLC39A6
-0.266527	4.35969	-7.57389	3.0090184664081e-10	5.3954335727161e-09	13.0092	no_change	TBX3
-0.909734	8.69727	-7.5723	3.02764805835637e-10	5.42467164776575e-09	13.0031	down	CDR2
0.381573	8.01761	7.57191	3.0322649111432e-10	5.42877734781818e-09	13.0016	no_change	WAPAL
-0.662445	7.57417	-7.56591	3.10379933323463e-10	5.55258997959354e-09	12.9785	down	ZC3H6
0.712623	9.22933	7.56493	3.11565526867957e-10	5.56953199866717e-09	12.9747	up	HSPH1
0.113587	2.28065	7.55706	3.21246688496318e-10	5.73819830882559e-09	12.9445	no_change	FUT6
-0.928807	3.88702	-7.55622	3.22305620851287e-10	5.75271179235027e-09	12.9412	down	PACRG
0.268529	8.38089	7.55436	3.24643229899687e-10	5.79000828513224e-09	12.9341	no_change	UBXN4
-0.681384	6.07038	-7.55362	3.25578901179688e-10	5.80226337934428e-09	12.9312	down	NCALD
1.4378	7.14405	7.55335	3.25921442950785e-10	5.80393745776433e-09	12.9302	up	CCDC19
-0.816895	6.90787	-7.55136	3.28455310801549e-10	5.84460189479647e-09	12.9225	down	ZNF607
0.913778	10.5876	7.54627	3.35016577469302e-10	5.95681417943513e-09	12.903	up	RASGRP1
-1.84398	6.51755	-7.54475	3.37000682595718e-10	5.98668887577463e-09	12.8971	down	DDIT4L
0.480892	4.94002	7.54459	3.37209623560509e-10	5.98668887577463e-09	12.8965	no_change	GJA9
-0.345672	4.01232	-7.54416	3.37783685311149e-10	5.99232364534506e-09	12.8949	no_change	ZXDB
0.259551	9.11186	7.54071	3.42334360822899e-10	6.06844190415444e-09	12.8816	no_change	RNF7
-0.549974	11.2136	-7.54047	3.4265866408351e-10	6.06958207260518e-09	12.8807	down	ARL6IP5
-0.450965	6.32074	-7.53178	3.54437115158204e-10	6.27345632333847e-09	12.8473	no_change	ALDH1B1
0.617344	6.7732	7.53122	3.55205671629712e-10	6.28229667414186e-09	12.8451	up	EPB41L4A
0.825434	7.37624	7.52951	3.57579705345864e-10	6.31949719985204e-09	12.8385	up	DDX60L
1.03871	10.0274	7.52621	3.62204461446665e-10	6.39638831840684e-09	12.8258	up	KCNJ2
0.926714	4.94646	7.52586	3.62693758031246e-10	6.40018781178946e-09	12.8245	up	CDT1
-0.829895	6.54511	-7.52463	3.64434714369023e-10	6.42605199521089e-09	12.8198	down	C3orf70
-2.10708	5.4166	-7.52345	3.66113009602829e-10	6.45077307334916e-09	12.8152	down	ZBTB16
1.05369	7.42659	7.52291	3.6688161948555e-10	6.45944063990169e-09	12.8131	up	EPB41L4A-AS2
-0.822228	9.51839	-7.52258	3.67346346699397e-10	6.46274891487877e-09	12.8119	down	PXDC1
-0.649985	11.1094	-7.52069	3.70057927803496e-10	6.50068878004699e-09	12.8046	down	KIT
0.732496	9.78844	7.52069	3.70059769925574e-10	6.50068878004699e-09	12.8046	up	RHOG
-0.991106	7.22769	-7.52031	3.70608573427947e-10	6.50403142365269e-09	12.8032	down	NAP1L2
1.72093	5.72698	7.52017	3.70807239993221e-10	6.50403142365269e-09	12.8026	up	GLT1D1
0.574133	5.99066	7.51974	3.71424355947912e-10	6.50996472519515e-09	12.801	up	MCTP2
0.820118	6.75489	7.51743	3.74785389736027e-10	6.56248474216756e-09	12.7921	up	REL
-1.88589	7.57494	-7.51729	3.74983065452391e-10	6.56248474216756e-09	12.7915	down	PPP1R1B
0.287048	13.2484	7.51276	3.81650726692978e-10	6.6741706856736e-09	12.7741	no_change	PGAM1
1.29906	12.4964	7.5112	3.83972991796957e-10	6.70975558869144e-09	12.7681	up	KRT6B
-0.795277	3.56127	-7.5068	3.9059680981382e-10	6.82039874488664e-09	12.7512	down	ERBB4
0.688086	9.99461	7.50568	3.92304532349756e-10	6.8450983649009e-09	12.7469	up	TXNDC17
-0.65835	8.34737	-7.50235	3.9741611809803e-10	6.92910880740598e-09	12.7341	down	ANKRD6
0.764615	9.55496	7.50163	3.98527510311453e-10	6.94330093711282e-09	12.7313	up	AARS2
-2.12518	12.2008	-7.49296	4.12208103888219e-10	7.17629410393316e-09	12.698	down	CCL27
0.940109	9.70504	7.49133	4.14817036083936e-10	7.21633273056303e-09	12.6917	up	NIPAL4
0.730971	3.24513	7.48945	4.17869564806466e-10	7.26402297838552e-09	12.6845	up	RP4-581F12.1
2.05883	5.73728	7.48625	4.23105682612719e-10	7.34957237074148e-09	12.6722	up	CKAP2L
0.58887	11.3085	7.483	4.28474433754456e-10	7.43729675125022e-09	12.6597	up	FASTKD1
0.421703	10.1181	7.48261	4.29128803007755e-10	7.44312112557136e-09	12.6582	no_change	PTGFRN
-0.391822	2.83145	-7.48166	4.30715607625812e-10	7.46509768049904e-09	12.6546	no_change	NRXN3
-1.07121	5.50448	-7.48114	4.31590004744214e-10	7.47470345011752e-09	12.6525	down	LOC728730
-0.518487	5.34733	-7.48028	4.33038881676558e-10	7.4942370138035e-09	12.6492	down	C1orf115
-2.10818	4.07665	-7.47975	4.33937311798897e-10	7.50422257870892e-09	12.6472	down	MUC7
-1.80666	10.2757	-7.47923	4.34813813544772e-10	7.51381442710306e-09	12.6452	down	HOTS
0.86253	9.535	7.4771	4.38433007696513e-10	7.57075221722099e-09	12.637	up	NFE2L3
-1.07287	9.66854	-7.47642	4.3959414182746e-10	7.58519204368357e-09	12.6344	down	TSPYL5
0.495746	9.49789	7.47492	4.42157308917749e-10	7.62378473707074e-09	12.6286	no_change	LGALS8
1.221	6.94182	7.47386	4.43987625716628e-10	7.64969380810362e-09	12.6245	up	RAD51AP1
-1.95253	5.56817	-7.47105	4.48865559244817e-10	7.7280349160247e-09	12.6137	down	C1QTNF7
0.802204	5.23281	7.46999	4.50717074929606e-10	7.75419368556122e-09	12.6097	up	GPX2
0.873811	11.0181	7.46956	4.5148164418469e-10	7.75493725905603e-09	12.608	up	MALL
0.360186	9.36295	7.4694	4.51751473918316e-10	7.75493725905603e-09	12.6074	no_change	S100A11P1
0.520748	9.77419	7.4694	4.51756817969511e-10	7.75493725905603e-09	12.6074	up	TRAPPC3
0.416197	9.86662	7.46698	4.56023219595195e-10	7.82242328043307e-09	12.5981	no_change	SS18L2
-0.257234	7.73247	-7.46641	4.57036561542958e-10	7.83345062002423e-09	12.5959	no_change	LGALS3
-0.449147	10.1794	-7.46624	4.57337153906152e-10	7.83345062002423e-09	12.5953	no_change	KMT2E
-1.08057	9.2999	-7.46347	4.62290059177215e-10	7.91248073427512e-09	12.5846	down	NINJ1
-0.736547	7.86365	-7.45941	4.69647036557736e-10	8.03251261207099e-09	12.569	down	FAHD2A
-0.671739	6.05646	-7.45855	4.71221347017747e-10	8.05353848277915e-09	12.5657	down	SYTL4
1.13875	5.49848	7.45564	4.76595711068913e-10	8.13943194631664e-09	12.5545	up	RAD54L
1.32382	8.12009	7.45291	4.81678281385539e-10	8.22022014417162e-09	12.544	up	P2RY8
0.552	4.54092	7.45144	4.84433173353355e-10	8.26119566479724e-09	12.5384	up	BRIP1
1.17349	7.7988	7.45084	4.85572387039148e-10	8.27457879402624e-09	12.536	up	NLRC3
0.75071	6.01872	7.44843	4.90146608508787e-10	8.34643524598552e-09	12.5268	up	CXCR4
0.518973	2.68969	7.448	4.9095931440348e-10	8.35027396782834e-09	12.5251	up	ESCO2
0.821027	9.21253	7.44794	4.91087387896355e-10	8.35027396782834e-09	12.5249	up	PLK2
0.315203	7.43004	7.44743	4.92056621672657e-10	8.3606651306913e-09	12.5229	no_change	DNAJC9
-0.486217	9.88281	-7.44544	4.95881470480812e-10	8.41952640716002e-09	12.5153	no_change	NDFIP1
-0.886756	4.40801	-7.44343	4.99767033726675e-10	8.4793322451911e-09	12.5076	down	ZFP28
-0.503766	3.82231	-7.44125	5.0402957910557e-10	8.54544266797286e-09	12.4992	down	GREB1L
-0.687616	7.07824	-7.43927	5.07932075474788e-10	8.60535720902351e-09	12.4915	down	2024-09-11
1.1406	6.15611	7.43779	5.10847924796183e-10	8.64848125619411e-09	12.4859	up	FKBP1A-SDCBP2
1.5614	4.32216	7.43629	5.13840157070867e-10	8.69283500505541e-09	12.4801	up	ZFP92
0.862626	7.73693	7.4355	5.15422527389581e-10	8.71329060422676e-09	12.4771	up	EID3
1.29928	3.89775	7.43229	5.21893914482886e-10	8.81630631513564e-09	12.4647	up	HIST1H3C
0.725626	11.6582	7.43187	5.22743902078646e-10	8.82427992619528e-09	12.4631	up	GGCT
-0.451409	5.39195	-7.43111	5.24291867267341e-10	8.84401584770472e-09	12.4602	no_change	NPHP3
1.45986	2.93283	7.42702	5.32698175039341e-10	8.97932967109636e-09	12.4445	up	SKA1
0.574238	11.4673	7.42309	5.40908154387895e-10	9.11114124988441e-09	12.4294	up	PTRH2
-0.361533	7.05729	-7.42249	5.42187524415023e-10	9.12610666546007e-09	12.427	no_change	ASH1L
-0.930482	12.1551	-7.42083	5.45685168469365e-10	9.17836163046527e-09	12.4207	down	SYNM
-0.513	3.54625	-7.42041	5.46577812757090e-10	9.18675710340318e-09	12.4191	down	DPF3
0.784612	4.3384	7.41914	5.49281002555574e-10	9.22554984580031e-09	12.4142	up	GPRIN3
0.422324	5.46489	7.41716	5.53542338034919e-10	9.29043811916839e-09	12.4065	no_change	STK4
-1.29593	6.82545	-7.41642	5.55131872660026e-10	9.31042291603517e-09	12.4037	down	SLC45A4
-0.877625	4.18568	-7.41567	5.56758220151645e-10	9.33099598539863e-09	12.4008	down	C2orf88
-0.483719	9.32479	-7.40576	5.78622172298202e-10	9.69046860435711e-09	12.3627	no_change	PCDHGA1
0.407287	9.60248	7.40445	5.81585505314071e-10	9.73311484377227e-09	12.3577	no_change	SMARCA5
-1.67485	5.85085	-7.40365	5.83404860589722e-10	9.75656867860147e-09	12.3546	down	NOG
-0.809314	7.59664	-7.4027	5.85567984791088e-10	9.78360026473662e-09	12.3509	down	CYP27A1
-1.00775	10.7725	-7.40257	5.85859383624681e-10	9.78360026473662e-09	12.3505	down	LRRN4CL
-0.658109	5.32036	-7.40206	5.87020779544949e-10	9.79598793370721e-09	12.3485	down	PPP1R3C
-0.436727	5.48629	-7.40165	5.8795976508341e-10	9.80464905402663e-09	12.3469	no_change	ZKSCAN1
-0.477286	4.04889	-7.40075	5.90006504627447e-10	9.83175721415587e-09	12.3435	no_change	HUNK
-0.658433	9.12638	-7.39919	5.93608282486628e-10	9.88472108625736e-09	12.3375	down	LTBP2
-1.17884	4.30701	-7.39898	5.94083535840868e-10	9.88558391143329e-09	12.3367	down	PCDHB16
0.29657	12.0238	7.39181	6.10895425843264e-10	1.0158094452804e-08	12.3091	no_change	TBCA
0.593549	5.94623	7.39108	6.12622539819876e-10	1.01795628573913e-08	12.3063	up	F12
-0.993851	5.75706	-7.39011	6.1493584884019e-10	1.02107342297461e-08	12.3026	down	AC012065.7
-0.681791	5.53023	-7.38978	6.15742776269443e-10	1.02168662791659e-08	12.3013	down	TPM2
0.770139	7.16614	7.38719	6.21979421402524e-10	1.03130195824313e-08	12.2913	up	PDCD11
-0.941532	7.39825	-7.38476	6.27880802630482e-10	1.03818288194878e-08	12.282	down	EIF4E3
-1.14909	9.82913	-7.38471	6.27993496872186e-10	1.03818288194878e-08	12.2818	down	EFHD1
-1.58232	5.41181	-7.38466	6.28128728064827e-10	1.03818288194878e-08	12.2816	down	ACSS3
-0.536406	3.27453	-7.38463	6.28188895919192e-10	1.03818288194878e-08	12.2815	down	ZNF483
-0.605186	3.32157	-7.38456	6.28352785142479e-10	1.03818288194878e-08	12.2812	down	NTRK3
0.628327	7.8574	7.38238	6.33710623208145e-10	1.0462947814298e-08	12.2729	up	CPSF2
0.779075	7.54666	7.38177	6.35211323322121e-10	1.0480313465921e-08	12.2705	up	NABP1
-0.546221	5.30173	-7.38031	6.38831142650093e-10	1.05325931188623e-08	12.2649	down	FAM13A
-1.35964	4.91338	-7.37758	6.45659348321221e-10	1.06376592419952e-08	12.2544	down	DZIP1L
-1.21672	7.07538	-7.37647	6.48443049736957e-10	1.06759883209866e-08	12.2501	down	C19orf18
0.269156	2.5062	7.37627	6.48959527024905e-10	1.06769620281349e-08	12.2494	no_change	FOXP3
-0.858235	7.48322	-7.37212	6.59526981943957e-10	1.0843180929904e-08	12.2334	down	TRAM2-AS1
-0.783594	9.8724	-7.37151	6.61092758844928e-10	1.08612748402489e-08	12.231	down	RELN
0.342671	7.32775	7.3706	6.63438293107485e-10	1.0892145141271e-08	12.2275	no_change	CLINT1
-0.25235	6.6522	-7.36834	6.69272161648766e-10	1.0980202309102e-08	12.2189	no_change	CYB5R3
-0.857074	6.98522	-7.3668	6.73297558800121e-10	1.10384865222947e-08	12.213	down	SLC29A1
-0.977131	4.17765	-7.36488	6.78344303746011e-10	1.11134218352662e-08	12.2056	down	ZNF91
0.496183	6.655	7.36396	6.80794334022605e-10	1.1145739496558e-08	12.202	no_change	RC3H1
-1.40629	7.20611	-7.36024	6.90707011267864e-10	1.13001022319969e-08	12.1877	down	LAMB2P1
0.600646	9.12224	7.35734	6.98536467544274e-10	1.14201907361965e-08	12.1766	up	ZNFX1
1.00525	8.60789	7.35638	7.01147323171364e-10	1.14548533287324e-08	12.1729	up	NDRG4
-0.452415	4.7173	-7.35391	7.07924172163516e-10	1.15574809254052e-08	12.1634	no_change	SCARB1
0.771456	9.52142	7.35234	7.12246477099686e-10	1.16199205131861e-08	12.1574	up	CARD16
0.519358	11.2885	7.3497	7.19616060834081e-10	1.1731952902397e-08	12.1472	up	SNHG12
0.591265	11.7361	7.34809	7.24122962438951e-10	1.17971909847172e-08	12.141	up	SNRPD3
-1.16437	5.60933	-7.34548	7.3152418703432e-10	1.19094586265713e-08	12.131	down	SLC25A21-AS1
2.27679	4.99951	7.34333	7.37648626418238e-10	1.20007977925855e-08	12.1228	up	SH2D5
1.11124	6.81524	7.34214	7.41076056455127e-10	1.2048162683845e-08	12.1182	up	ACTR3C
-1.37392	4.39823	-7.34093	7.44585684577497e-10	1.20967970717789e-08	12.1135	down	FOXO6
0.664265	11.6449	7.33579	7.59608765993079e-10	1.23322852926804e-08	12.0938	up	TMEM154
-0.77543	5.94544	-7.33365	7.6597424182413e-10	1.24269872478291e-08	12.0855	down	TSNARE1
1.93608	8.47429	7.33228	7.70059137409026e-10	1.24845837652438e-08	12.0803	up	DHRS9
-0.838137	5.41529	-7.33081	7.74479368998329e-10	1.25475332051596e-08	12.0746	down	SBSPON
0.724607	9.45649	7.32898	7.79989216150385e-10	1.26280362276331e-08	12.0676	up	SRA1
1.45441	5.82524	7.3288	7.8053850625855e-10	1.26281718413805e-08	12.0669	up	PMCH
0.640255	3.79706	7.32834	7.81949925624394e-10	1.26422458196864e-08	12.0651	up	PARPBP
-0.120981	11.7503	-7.32701	7.86009589403342e-10	1.26990864181387e-08	12.06	no_change	EEF1A1
0.952462	6.35529	7.32456	7.93509822976175e-10	1.28113971834037e-08	12.0506	up	CHEK1
0.59879	8.9678	7.31888	8.11236556607971e-10	1.30885477889217e-08	12.0288	up	FAM175B
-0.872962	7.86876	-7.31806	8.13840896950276e-10	1.31214983288682e-08	12.0256	down	PRELP
0.513897	10.414	7.31659	8.18516896232356e-10	1.31877815455076e-08	12.02	up	BAG3
1.38061	8.5592	7.31474	8.24424371489321e-10	1.32738009495101e-08	12.0129	up	TRBC1
-0.790316	4.52736	-7.31348	8.2847616366066e-10	1.33298446015312e-08	12.008	down	PMP2
0.238581	6.54264	7.31312	8.2963730975897e-10	1.33393337697196e-08	12.0066	no_change	C16orf70
-0.919242	9.97868	-7.31188	8.33622882163592e-10	1.33941911954516e-08	12.0019	down	XG
0.502787	12.4669	7.31148	8.34936258248531e-10	1.34060673212312e-08	12.0003	up	MIR7703
-0.313178	10.8465	-7.30774	8.47174819970962e-10	1.35932256680702e-08	11.986	no_change	SAP18
2.15832	9.94366	7.30698	8.49661116042801e-10	1.36237557796259e-08	11.9831	up	CHI3L2
0.812348	10.5696	7.3037	8.60578748923401e-10	1.37893421224198e-08	11.9704	up	FKBP1B
-1.7407	6.30917	-7.29757	8.81359547960493e-10	1.41126337494415e-08	11.9469	down	LRRC36
0.655995	4.52409	7.29253	8.98801468659798e-10	1.43820555773349e-08	11.9275	up	PLCXD2
0.434516	9.13159	7.29193	9.0088330937644e-10	1.44054943429468e-08	11.9252	no_change	ADK
2.95937	7.78496	7.29141	9.02711617743754e-10	1.44248497110511e-08	11.9232	up	CXCL9
0.758978	10.552	7.28991	9.0799689512946e-10	1.44993813363149e-08	11.9174	up	CDC25B
0.429944	7.01891	7.28914	9.10712964424283e-10	1.45328126230002e-08	11.9145	no_change	RNF141
-0.459051	10.8703	-7.28855	9.12829375200585e-10	1.4556635651252e-08	11.9122	no_change	ARMCX5-GPRASP2
-1.51812	4.06094	-7.28798	9.1483329826049e-10	1.45786335707777e-08	11.91	down	SOWAHA
-0.455879	11.7547	-7.28774	9.15678653845724e-10	1.45821513319797e-08	11.9091	no_change	RPS20
1.53053	5.38981	7.28747	9.16661990859464e-10	1.4587860149015e-08	11.9081	up	KBTBD8
0.638334	3.41447	7.2871	9.17976047801461e-10	1.45905200883126e-08	11.9066	up	CSF2RA
-1.26099	8.09266	-7.28707	9.18079071778086e-10	1.45905200883126e-08	11.9065	down	SDC2
-0.817692	5.68539	-7.28551	9.23679448967004e-10	1.4669537697676e-08	11.9005	down	MYL9
-1.62489	6.90085	-7.28158	9.37876989298424e-10	1.4884892040898e-08	11.8855	down	RPRML
-0.711726	5.75768	-7.28138	9.38638176053754e-10	1.48868524851569e-08	11.8847	down	PPARGC1A
0.598687	10.2849	7.28094	9.40221464779447e-10	1.49018399977875e-08	11.883	up	PMM2
-1.07107	6.8347	-7.27874	9.48324682103825e-10	1.50200732892781e-08	11.8745	down	CHPT1
0.585944	10.6684	7.26974	9.82078296888513e-10	1.5544135538413e-08	11.84	up	FAM136A
-0.864874	4.36633	-7.2682	9.87997555969496e-10	1.56272296352736e-08	11.834	down	GPC4
0.647293	3.53158	7.26693	9.92861555090941e-10	1.56935313914374e-08	11.8292	up	TCP11L2
-0.881081	7.65559	-7.26481	1.00110941685642e-09	1.58131938064478e-08	11.821	down	MAP1B
-0.723811	8.21728	-7.26431	1.00303787365763e-09	1.58329426628878e-08	11.8191	down	IRS1
0.543131	3.38324	7.26215	1.01151330286015e-09	1.59559388976844e-08	11.8108	up	SOCS1
-1.10368	8.91982	-7.26124	1.0151068614327e-09	1.60018128203969e-08	11.8073	down	RP11-999E24.3
0.671005	3.67654	7.25838	1.02643697560522e-09	1.61646547021469e-08	11.7963	up	WNT10A
-0.202507	6.00089	-7.25829	1.02682185056472e-09	1.61646547021469e-08	11.7959	no_change	HGSNAT
-2.12461	5.5468	-7.25697	1.03207725370732e-09	1.62364390600074e-08	11.7909	down	CRISP2
1.04736	8.12998	7.25658	1.03366478482289e-09	1.62504633444277e-08	11.7894	up	GYS1
0.518501	4.80336	7.25415	1.04347186100928e-09	1.6393603006139e-08	11.78	up	CLPB
1.21451	4.64904	7.25251	1.05015261425048e-09	1.64874666659661e-08	11.7737	up	CD96
0.759929	10.3036	7.25193	1.05250967984982e-09	1.65133675979663e-08	11.7715	up	SMIM5
1.30613	13.8874	7.25068	1.0576370731709e-09	1.65826696509387e-08	11.7667	up	S100A8
-0.42445	6.45404	-7.2497	1.06169101912147e-09	1.66350594177247e-08	11.7629	no_change	LOC100506990
1.03186	6.99831	7.24898	1.06464959786086e-09	1.66702277073505e-08	11.7602	up	TIPIN
0.660477	8.73563	7.24737	1.07136053458902e-09	1.67640637000773e-08	11.754	up	ITPKC
-0.587585	8.78728	-7.24577	1.07801669772114e-09	1.68569174983241e-08	11.7479	down	SCEL
-1.00733	6.10713	-7.24438	1.08388590661188e-09	1.69373496491037e-08	11.7425	down	ABCA3
-0.728005	4.70529	-7.24278	1.0906517250169e-09	1.70316757004981e-08	11.7364	down	ZNF471
-1.43396	5.38377	-7.24149	1.09611262108199e-09	1.71055115319386e-08	11.7314	down	LMOD1
2.54372	6.50399	7.24065	1.0996917464697e-09	1.71499021463472e-08	11.7282	up	LIPG
-0.479176	5.37946	-7.23808	1.1107760190319e-09	1.73111995596253e-08	11.7183	no_change	CMBL
0.591945	6.72042	7.23694	1.11568095881703e-09	1.73760424713425e-08	11.7139	up	DUSP7
1.58839	7.38066	7.23552	1.1218794193409e-09	1.74557860242551e-08	11.7085	up	FAM83D
-1.16658	8.00422	-7.23542	1.12229653141467e-09	1.74557860242551e-08	11.7081	down	ZNF415
0.527106	11.8167	7.23431	1.12715724442e-09	1.7519715731178e-08	11.7038	up	HDAC1
-0.772067	7.06934	-7.23166	1.13885207729217e-09	1.76897143023706e-08	11.6936	down	ZXDA
0.638573	7.50257	7.23124	1.14070619268461e-09	1.77011818254397e-08	11.692	up	RABGEF1
-0.285566	4.51577	-7.2311	1.14131691369853e-09	1.77011818254397e-08	11.6915	no_change	LRP5
-0.758154	7.93159	-7.23098	1.14186498025838e-09	1.77011818254397e-08	11.691	down	NR2F2
0.276204	11.022	7.2307	1.14310488071288e-09	1.77086440246336e-08	11.6899	no_change	DAZAP1
0.418583	8.4148	7.22999	1.14623757057343e-09	1.77453994181747e-08	11.6872	no_change	CDC42
-0.724106	5.58147	-7.22839	1.15342869681946e-09	1.78448948680896e-08	11.6811	down	PELI2
-0.800889	10.8339	-7.22624	1.16307552146474e-09	1.79822259100104e-08	11.6728	down	SLC12A7
-0.854818	4.41666	-7.22552	1.16634997941427e-09	1.80209176832599e-08	11.6701	down	BMP4
-0.862559	5.15696	-7.22487	1.16930940758856e-09	1.8054694067171e-08	11.6676	down	KIAA1456
-0.600156	7.34354	-7.22458	1.17060495877744e-09	1.80627517300846e-08	11.6665	down	EFNA3
0.947843	7.42266	7.22282	1.1786701763895e-09	1.81718868649345e-08	11.6597	up	KIF2A
0.431885	12.293	7.22269	1.17923449843124e-09	1.81718868649345e-08	11.6592	no_change	ESRP1
0.598392	4.14869	7.21909	1.19588656480283e-09	1.84163375606113e-08	11.6454	up	LOC101927137
-1.16916	7.40791	-7.21874	1.1974991885463e-09	1.84290151982874e-08	11.644	down	NUDT11
0.60266	9.23206	7.21743	1.20362087324879e-09	1.85110229953006e-08	11.639	up	TMEM30A
-2.05344	7.80926	-7.2167	1.20705978756572e-09	1.85516904545814e-08	11.6362	down	CCDC114
-0.757017	6.69154	-7.21484	1.21582047096781e-09	1.86676551610543e-08	11.629	down	PSD3
-0.606779	5.0001	-7.21476	1.21620421056984e-09	1.86676551610543e-08	11.6287	down	CAB39L
0.801973	8.82108	7.21363	1.22151736917793e-09	1.87368886339211e-08	11.6244	up	KCTD21
-1.0191	3.39772	-7.21311	1.22402985196864e-09	1.87630997531582e-08	11.6224	down	CASC1
-0.846945	5.12871	-7.2115	1.23168676268588e-09	1.88680834394125e-08	11.6162	down	RNF180
0.820771	11.2414	7.21131	1.23261112068382e-09	1.88698617858915e-08	11.6155	up	LOC100288860
0.557595	6.83156	7.21106	1.23381368650867e-09	1.88758940532316e-08	11.6145	up	DCTD
-0.229635	7.88826	-7.20791	1.24902756084745e-09	1.90961345353927e-08	11.6024	no_change	ELP2
0.626842	10.7914	7.20683	1.25427292504778e-09	1.91637799137209e-08	11.5983	up	MRPS15
-0.501994	4.81275	-7.2051	1.26272590930382e-09	1.92754962763611e-08	11.5916	down	ZNF599
3.01992	10.7769	7.205	1.26323607054024e-09	1.92754962763611e-08	11.5912	up	LTF
-0.388961	5.91109	-7.2021	1.27754447185317e-09	1.94810929065213e-08	11.5801	no_change	CAND2
0.731292	2.65987	7.2016	1.28002741369129e-09	1.95062140992408e-08	11.5782	up	IL20
0.553765	6.35515	7.20077	1.28417190209355e-09	1.9556606148908e-08	11.575	up	PRKCH
-0.459672	5.43131	-7.19999	1.28809474876213e-09	1.96035593250331e-08	11.572	no_change	ZNF585A
1.85734	10.31	7.1998	1.28903665325369e-09	1.96051138155444e-08	11.5713	up	PDZK1IP1
-1.7072	5.23448	-7.19899	1.2930921087491e-09	1.96539898247763e-08	11.5682	down	CLSTN2
0.949308	9.41743	7.19745	1.30086389075498e-09	1.97592507440246e-08	11.5622	up	CCDC137
0.377465	9.80233	7.19213	1.32806750870887e-09	2.01593394397382e-08	11.5418	no_change	TSN
0.796453	8.31939	7.18987	1.33976112714258e-09	2.03236278585255e-08	11.5331	up	LEO1
-0.305812	6.26829	-7.18882	1.34524521374288e-09	2.03935680260008e-08	11.5291	no_change	C11orf95
-0.614657	6.01855	-7.18817	1.34866798086472e-09	2.04321886315819e-08	11.5266	down	DSG2
-0.939124	9.08613	-7.18605	1.35982034860087e-09	2.05877859004124e-08	11.5185	down	TGFBR3
-0.859506	10.1055	-7.1844	1.36853980353653e-09	2.07063708706182e-08	11.5121	down	LOC101929112
-0.66214	8.81673	-7.18267	1.37782131213787e-09	2.08333007468723e-08	11.5055	down	KIF21A
-0.944362	6.57207	-7.18224	1.38008576843409e-09	2.0854033883406e-08	11.5038	down	TMOD1
0.898255	5.91493	7.17994	1.39252159257788e-09	2.10283370635985e-08	11.495	up	ALDH4A1
0.856044	10.657	7.17737	1.40649449752927e-09	2.12256112083505e-08	11.4851	up	SPTSSA
0.759111	7.16586	7.17188	1.43682270601785e-09	2.16692912756413e-08	11.4641	up	DNMT3B
-1.22565	5.73648	-7.16218	1.49203788688048e-09	2.24874864474575e-08	11.4268	down	COL28A1
-1.77386	4.57979	-7.16173	1.49464922386544e-09	2.25123101808791e-08	11.4251	down	C9orf152
-0.456978	9.72573	-7.16032	1.50285526468391e-09	2.26213146417218e-08	11.4197	no_change	RP11-53O19.3
-0.490576	7.59799	-7.16007	1.50432377143266e-09	2.2628829103007e-08	11.4187	no_change	RNPC3
-1.40214	9.00192	-7.15953	1.5074913016027e-09	2.2661875033623e-08	11.4166	down	MAMDC2
-1.29686	9.00158	-7.15928	1.5089507085244e-09	2.2669217014936e-08	11.4157	down	EMX2
-0.471701	10.7384	-7.15597	1.52850247694149e-09	2.29481793097595e-08	11.403	no_change	ECHDC2
0.785625	9.26965	7.15471	1.53597884281165e-09	2.30356470856994e-08	11.3981	up	RHBDF2
0.483202	10.0513	7.15466	1.53630182953971e-09	2.30356470856994e-08	11.3979	no_change	CLPX
0.718429	4.07766	7.15419	1.53911119348761e-09	2.3062958872376e-08	11.3961	up	MIAT
-0.431127	5.39038	-7.15299	1.54629024915096e-09	2.31556716848482e-08	11.3915	no_change	ZBTB38
0.347267	11.7106	7.15264	1.54839792753198e-09	2.31723705231806e-08	11.3902	no_change	TDG
-0.579617	7.60197	-7.15217	1.55121330440912e-09	2.3199632161906e-08	11.3884	down	RP11-258C19.7
0.777703	7.22498	7.14769	1.57846075802341e-09	2.35920261567315e-08	11.3712	up	XPO5
-1.81882	3.12696	-7.14536	1.59283162019859e-09	2.37880727382631e-08	11.3622	down	MAT1A
-0.499762	9.14438	-7.14524	1.59361542716712e-09	2.37880727382631e-08	11.3618	no_change	ZNF84
2.0011	6.20155	7.14472	1.59681144948886e-09	2.38205495845157e-08	11.3598	up	TUBBP5
0.416021	4.56787	7.14119	1.61885969857253e-09	2.41340348166502e-08	11.3462	no_change	PHTF2
0.437868	9.786	7.14048	1.62334621194953e-09	2.41854758546099e-08	11.3435	no_change	CWC27
-0.85011	8.08399	-7.1401	1.62573247062608e-09	2.42050286010911e-08	11.3421	down	AS3MT
0.662832	4.83029	7.13995	1.62673219716919e-09	2.42050286010911e-08	11.3414	up	PLEK
-0.439001	10.3894	-7.13891	1.63331922762063e-09	2.42875609477905e-08	11.3375	no_change	EID1
-0.505451	5.75264	-7.13851	1.63586054309455e-09	2.43098664793669e-08	11.3359	down	SIK2
-1.04557	9.46213	-7.13782	1.64023470044811e-09	2.43593634329908e-08	11.3333	down	HSD11B2
-0.628496	7.25618	-7.13715	1.64448070887366e-09	2.44068955049996e-08	11.3307	down	FOXP4
-0.898356	5.46925	-7.13458	1.66102884205954e-09	2.46368356713609e-08	11.3208	down	LGALS4
0.80589	6.75022	7.13267	1.67336273761861e-09	2.48040168079011e-08	11.3135	up	SMC2
0.480636	10.1312	7.13209	1.67718687967274e-09	2.48449269624619e-08	11.3113	no_change	DNAJA2
-1.68064	5.06994	-7.13032	1.68875595301386e-09	2.5000441648105e-08	11.3045	down	HMGCS2
-0.715269	6.7175	-7.12829	1.70214831358348e-09	2.51708141809668e-08	11.2967	down	GPC2
0.600615	9.34848	7.12824	1.70242078264998e-09	2.51708141809668e-08	11.2965	up	ACOX3
0.326254	7.798	7.12764	1.70639773809967e-09	2.52136465782752e-08	11.2942	no_change	DENND2C
-1.09962	6.33125	-7.12714	1.70977030406824e-09	2.52475000118768e-08	11.2923	down	CORO2B
-1.02715	8.73345	-7.12649	1.71403990554569e-09	2.52945484417634e-08	11.2898	down	LGR6
0.612636	8.37935	7.1225	1.7408492370597e-09	2.56739521720756e-08	11.2745	up	NIP7
0.432772	10.9562	7.1175	1.775050948587e-09	2.61559630884146e-08	11.2553	no_change	SEMA4B
0.46838	6.45778	7.11739	1.77577321576018e-09	2.61559630884146e-08	11.2549	no_change	PPFIA1
0.414924	11.1831	7.11643	1.7824024642693e-09	2.62370541808519e-08	11.2512	no_change	FANCL
0.728985	7.05704	7.1156	1.7882058019422e-09	2.6305893290575e-08	11.248	up	EFHD2
0.926827	7.54302	7.11404	1.79904411046915e-09	2.64486673822499e-08	11.242	up	LYAR
-0.9144	5.25246	-7.11295	1.80667772114737e-09	2.65441775191356e-08	11.2378	down	CYP1B1
-0.592128	9.32613	-7.11225	1.81161505225891e-09	2.65999779937337e-08	11.2351	down	KLF8
0.505111	8.01705	7.10565	1.85866069137184e-09	2.7273596794951e-08	11.2098	up	ARIH2
-0.460138	5.3634	-7.10321	1.87642051094828e-09	2.75169053069086e-08	11.2004	no_change	IMMP2L
1.88232	6.95905	7.09986	1.90098918255804e-09	2.78596945737602e-08	11.1876	up	CENPE
0.652557	11.7041	7.09598	1.92987188722263e-09	2.82652378162482e-08	11.1727	up	TMEM79
-2.74363	4.79916	-7.09558	1.93287233828179e-09	2.82914342379478e-08	11.1712	down	WIF1
-0.442062	3.50151	-7.09538	1.93434133950909e-09	2.82951960602627e-08	11.1704	no_change	LDB3
0.388231	7.02244	7.09414	1.94367562168346e-09	2.84139330393375e-08	11.1657	no_change	CSTF2
0.826556	9.75526	7.09334	1.94974116276031e-09	2.84847666995008e-08	11.1626	up	HN1
-0.734459	7.24831	-7.09274	1.95430104648205e-09	2.85335285998562e-08	11.1603	down	TMEM161B-AS1
-0.481557	8.05645	-7.09216	1.95870760050995e-09	2.85799922759408e-08	11.1581	no_change	LINC00667
-0.422552	11.0961	-7.09139	1.96457007244252e-09	2.86476283018382e-08	11.1551	no_change	MOAP1
0.775747	7.7738	7.08912	1.98197359013767e-09	2.88833679371748e-08	11.1464	up	POP1
-0.585441	4.19505	-7.08804	1.9903142444469e-09	2.89702821953473e-08	11.1423	down	ATOH8
0.677871	5.52711	7.08803	1.99041945692354e-09	2.89702821953473e-08	11.1422	up	CNST
-0.612203	2.61111	-7.08785	1.99181071538159e-09	2.89724691347655e-08	11.1415	down	FUT9
0.955114	7.42455	7.08626	2.00411034670691e-09	2.91332255007594e-08	11.1354	up	NCF2
0.402959	12.9319	7.08574	2.00822349219155e-09	2.91605293767353e-08	11.1334	no_change	DNAJB6
0.567351	9.9855	7.0857	2.00848673167954e-09	2.91605293767353e-08	11.1333	up	SLC24A3
0.739132	6.93705	7.08209	2.03686784356538e-09	2.95542055163936e-08	11.1194	up	E2F3
0.459091	7.15467	7.07977	2.05534416835944e-09	2.98037670524965e-08	11.1105	no_change	TSR1
1.29501	7.15174	7.07826	2.06741413649203e-09	2.99601802796666e-08	11.1047	up	SASH3
-0.763429	6.66428	-7.07582	2.08713639922776e-09	3.02272247992378e-08	11.0953	down	CA6
0.551332	11.1629	7.0754	2.09049367556771e-09	3.02570770922529e-08	11.0938	up	PRELID1
0.298673	7.12894	7.0749	2.09456108761071e-09	3.02971642821311e-08	11.0918	no_change	AASDHPPT
-0.934151	5.48952	-7.07422	2.10015986383762e-09	3.03593388118595e-08	11.0892	down	PALM
-0.54142	8.56456	-7.07351	2.10597750178636e-09	3.04245982405349e-08	11.0865	down	ABCA5
-0.52374	8.47705	-7.07328	2.10780711235863e-09	3.04321984199905e-08	11.0856	down	C16orf52
0.702425	7.22556	7.07174	2.12045525511602e-09	3.05958889900733e-08	11.0797	up	DENND1A
0.853662	6.48042	7.07158	2.12181492801647e-09	3.05965974734234e-08	11.0791	up	PHF19
-0.780146	3.69349	-7.06505	2.17629847030496e-09	3.13628790665059e-08	11.054	down	GATA6
0.660471	8.45586	7.06435	2.18222818783761e-09	3.14289323092269e-08	11.0514	up	C6orf106
-0.501281	7.78569	-7.06282	2.19526220491321e-09	3.15971587151071e-08	11.0455	down	CXXC5
-0.633131	6.68277	-7.06209	2.20145945778895e-09	3.16668345665686e-08	11.0427	down	CCND1
0.37917	3.48766	7.06155	2.20614921942136e-09	3.17147534954502e-08	11.0406	no_change	SLC4A8
-0.422148	3.5382	-7.05433	2.26884354730967e-09	3.2595951664918e-08	11.0129	no_change	HID1
0.486664	9.61089	7.05407	2.27121093426193e-09	3.2609895738794e-08	11.0119	no_change	GTF2H1
-0.836678	8.6321	-7.05292	2.28130025883396e-09	3.27260359139358e-08	11.0075	down	PDZD2
0.465877	8.9101	7.05273	2.28300204983445e-09	3.27260359139358e-08	11.0068	no_change	IDH3A
-1.04803	8.7501	-7.05268	2.28350520448049e-09	3.27260359139358e-08	11.0066	down	NPY1R
-0.412217	2.80082	-7.05103	2.29816192783113e-09	3.29158824338316e-08	11.0003	no_change	LOC339166
0.521902	10.0785	7.05072	2.30087824538664e-09	3.29345821684834e-08	10.9991	up	ZBTB8OS
-0.597803	2.98407	-7.0504	2.30375165493809e-09	3.29555062108975e-08	10.9979	down	PCDHA1
-0.384476	2.6051	-7.04404	2.36143802063116e-09	3.37600318613931e-08	10.9734	no_change	TMEM108
-0.368148	4.93887	-7.04278	2.37295968933644e-09	3.39039883153295e-08	10.9686	no_change	RGMA
-0.677616	4.83562	-7.04236	2.37687552723182e-09	3.39391657851707e-08	10.967	down	KLHL13
-0.582266	7.42117	-7.03939	2.40448643600873e-09	3.43124329676405e-08	10.9556	down	DIP2C
-1.57921	3.85907	-7.03762	2.42105049970454e-09	3.45277000403801e-08	10.9488	down	LIF
-0.504302	4.0851	-7.03721	2.42487596983193e-09	3.45611443172749e-08	10.9473	down	SNX25
-1.292	6.12944	-7.03686	2.42822784004807e-09	3.45878018021734e-08	10.9459	down	ENPP4
1.42637	5.5648	7.03436	2.45188696515606e-09	3.4903507980813e-08	10.9363	up	P2RY2
0.326817	10.9535	7.03338	2.46125944982052e-09	3.50155777669164e-08	10.9326	no_change	PSMA2
0.750218	6.28671	7.03222	2.47236299167942e-09	3.51344418171201e-08	10.9281	up	DEPDC7
0.838987	8.21693	7.03219	2.47262434273659e-09	3.51344418171201e-08	10.928	up	CHIC2
-0.641519	7.88203	-7.02586	2.53420038416825e-09	3.59874952364915e-08	10.9037	down	TCF7L2
-0.70773	2.88705	-7.02502	2.54253009446697e-09	3.60838343984351e-08	10.9005	down	CEACAM7
0.422916	10.2149	7.02295	2.56304848960348e-09	3.63529344096494e-08	10.8926	no_change	LEPROTL1
0.409867	5.61678	7.02191	2.57338588251732e-09	3.64773933292346e-08	10.8886	no_change	DNAJC3
-0.43834	5.89498	-7.02084	2.58413807047148e-09	3.66075773017155e-08	10.8845	no_change	SORBS1
0.121166	7.41544	7.018	2.61282983329272e-09	3.69915859842643e-08	10.8736	no_change	CCT8
0.396848	3.56144	7.01472	2.64631605793853e-09	3.74429664779594e-08	10.861	no_change	ACOT11
0.894689	8.16758	7.01374	2.65636652044145e-09	3.75624062908698e-08	10.8573	up	SPIN4
0.592561	8.90383	7.0133	2.66087813836388e-09	3.76034267664911e-08	10.8556	up	C12orf45
-0.545451	6.80149	-7.01309	2.66309274396874e-09	3.76119559592827e-08	10.8548	down	TCEA3
0.632681	4.81403	7.01117	2.68302851854405e-09	3.78706068887119e-08	10.8474	up	DNA2
0.630474	5.737	7.01056	2.68942346654008e-09	3.79150658189931e-08	10.845	up	TRAF3IP3
-0.527918	3.43303	-7.01056	2.68942641121616e-09	3.79150658189931e-08	10.845	down	MAATS1
-0.407135	4.68495	-7.00669	2.73008527623505e-09	3.84650397459164e-08	10.8302	no_change	ZNF844
0.238906	8.36237	7.0065	2.73218134937707e-09	3.84713545130019e-08	10.8295	no_change	MLX
-1.07478	6.2833	-7.00588	2.73871496873919e-09	3.85401082942647e-08	10.8271	down	SEC14L5
-1.09677	6.35482	-7.00466	2.75167833529673e-09	3.86942805579638e-08	10.8225	down	PSMG3-AS1
-0.846054	5.34212	-7.00446	2.75380910010631e-09	3.86942805579638e-08	10.8217	down	MSRB3
0.569737	10.194	7.00439	2.75464294899922e-09	3.86942805579638e-08	10.8214	up	PSMD12
-1.31493	5.38349	-7.00319	2.76747829051707e-09	3.88512015456474e-08	10.8168	down	AB074162
-0.549272	4.55034	-7.00248	2.77509815910847e-09	3.89347605904726e-08	10.8141	down	FAHD2CP
0.608137	4.8075	7.002	2.78033920875557e-09	3.89848643649295e-08	10.8122	up	CLCN5
0.4643	5.97821	6.99999	2.80204818114166e-09	3.9265676372709e-08	10.8046	no_change	MCOLN2
0.78495	7.12064	6.99821	2.82153947770961e-09	3.95047528236096e-08	10.7977	up	HOMER1
-0.200682	6.54289	-6.99812	2.82249326264803e-09	3.95047528236096e-08	10.7974	no_change	TACC2
0.615742	12.1009	6.99712	2.8334444098939e-09	3.96342679409126e-08	10.7936	up	WFDC5
0.950855	10.7253	6.99228	2.88727681082603e-09	4.03630924703859e-08	10.775	up	PYCARD
-0.938116	9.15128	-6.99172	2.89359249911955e-09	4.04271756340186e-08	10.7728	down	FAM228B
1.28582	3.61046	6.99113	2.90022783078813e-09	4.04956452975955e-08	10.7706	up	KMO
1.01606	3.93108	6.98842	2.93086814221808e-09	4.08779603617879e-08	10.7602	up	HK2
-1.70438	8.73607	-6.9884	2.93111049625773e-09	4.08779603617879e-08	10.7601	down	CDR1
-0.463352	6.21838	-6.98803	2.93532637004004e-09	4.091231608057e-08	10.7587	no_change	SPTBN1
0.766326	10.2325	6.98787	2.93708521050677e-09	4.09124053248753e-08	10.7581	up	PPRC1
1.16066	7.23532	6.98462	2.97445473536391e-09	4.1408241056533e-08	10.7456	up	PLCD1
1.69111	3.39657	6.97891	3.04112038711605e-09	4.23110825730699e-08	10.7237	up	TIGIT
0.628533	8.62614	6.97777	3.05459963604607e-09	4.24733073872135e-08	10.7194	up	MAPK7
-0.573376	8.9934	-6.97544	3.08239560930924e-09	4.28342904136509e-08	10.7104	down	SKI
0.464629	11.8942	6.97504	3.0871794861678e-09	4.28689324717902e-08	10.7089	no_change	SUCO
0.59654	8.48067	6.97492	3.08856097051106e-09	4.28689324717902e-08	10.7085	up	MYO10
1.92842	8.015	6.97466	3.09168885977554e-09	4.28868497446938e-08	10.7075	up	STEAP1B
-0.942337	5.87889	-6.97443	3.09448549697946e-09	4.29001534515929e-08	10.7066	down	KIAA1107
-0.626831	10.2857	-6.9711	3.13475688759526e-09	4.34326613043317e-08	10.6938	down	PLEKHH1
0.942272	7.80121	6.97013	3.14657918165355e-09	4.35706035438219e-08	10.6901	up	NUP50-AS1
-0.495799	4.48091	-6.96926	3.15728015994853e-09	4.36928646201295e-08	10.6867	no_change	LINC00663
-0.581447	9.17657	-6.96856	3.16584977104914e-09	4.37855028168917e-08	10.6841	down	ALDH3A2
0.293122	8.3947	6.96712	3.18360508035236e-09	4.40049995298438e-08	10.6785	no_change	CDC42SE1
-0.877373	8.26138	-6.96696	3.18553058799432e-09	4.40055604185299e-08	10.6779	down	CHST14
1.53586	9.40478	6.96469	3.21377421056945e-09	4.43694693790387e-08	10.6692	up	PPIF
-0.652027	9.47385	-6.96248	3.24139906950906e-09	4.47244105654601e-08	10.6608	down	NOL3
-1.24696	8.12824	-6.9604	3.26768765718564e-09	4.50605056377176e-08	10.6528	down	CLMP
-0.784488	9.37163	-6.95833	3.29415508643526e-09	4.5398668623328e-08	10.6449	down	CKB
0.325487	12.8904	6.95515	3.33503068736202e-09	4.59348828478783e-08	10.6327	no_change	PSMC6
1.59208	4.26182	6.95274	3.36633059509225e-09	4.63386521656979e-08	10.6235	up	GK-AS1
0.612305	5.72281	6.95097	3.38951430786700e-09	4.66302893526593e-08	10.6167	up	TNFRSF10A
-1.86168	6.00654	-6.9508	3.3917596888483e-09	4.66336994675221e-08	10.616	down	CKMT2
-1.31457	6.20011	-6.94969	3.40652445626476e-09	4.68091347592449e-08	10.6118	down	SPDEF
-0.585745	2.81275	-6.94928	3.41190532938604e-09	4.6855495188145e-08	10.6102	down	RIMS1
1.00198	7.92781	6.94747	3.43588316824915e-09	4.71514292228295e-08	10.6033	up	METTL1
1.13021	9.47333	6.94735	3.43749389776646e-09	4.71514292228295e-08	10.6028	up	CENPA
0.654999	6.35041	6.94584	3.45780044849739e-09	4.74021193603172e-08	10.597	up	CNDP2
1.18555	4.71614	6.94167	3.51415505239349e-09	4.814639897487e-08	10.5811	up	KIFC1
1.94004	7.8861	6.94012	3.53545995777203e-09	4.8409881627065e-08	10.5751	up	LOC101928100
1.78614	5.23167	6.93945	3.54453422647953e-09	4.85056835002293e-08	10.5726	up	CD3G
0.393879	5.33342	6.9369	3.57984709990502e-09	4.89602287020402e-08	10.5628	no_change	ACOT7
0.442672	11.1711	6.93655	3.58479224336711e-09	4.8999156741012e-08	10.5614	no_change	SHFM1
0.526243	11.1167	6.93509	3.60511892273346e-09	4.92481605442571e-08	10.5558	up	PSMG1
0.400892	2.42632	6.93286	3.63638484788257e-09	4.96462226074074e-08	10.5473	no_change	TNFRSF9
0.411937	10.715	6.9319	3.64998312941512e-09	4.98027505197694e-08	10.5436	no_change	AK057657
0.846611	10.5481	6.93103	3.66242239983425e-09	4.99432905061509e-08	10.5403	up	DDX39A
-1.19735	6.73211	-6.92948	3.68452680762617e-09	5.02153898720611e-08	10.5343	down	CSPG4
0.577796	11.7353	6.92886	3.6932724448932e-09	5.03052149932769e-08	10.532	up	PSMC4
1.04217	2.76905	6.92638	3.72902876404093e-09	5.07626271284546e-08	10.5225	up	BRINP1
-0.562801	5.84862	-6.92559	3.74054588276219e-09	5.08897343700268e-08	10.5194	down	ADSSL1
0.370445	6.16695	6.92479	3.75208835147429e-09	5.10170382373435e-08	10.5164	no_change	BCL3
0.637016	9.67109	6.92444	3.75723163952262e-09	5.10572350735128e-08	10.515	up	GBP2
-0.892653	4.03373	-6.92428	3.75954560543782e-09	5.10589596885115e-08	10.5144	down	CADM3
-0.317261	3.76369	-6.92393	3.76468634908827e-09	5.10990508754737e-08	10.5131	no_change	DTWD1
1.11518	8.98952	6.92323	3.77495752744319e-09	5.11810749075512e-08	10.5104	up	ABHD17C
-1.28886	8.52222	-6.92322	3.77511398058782e-09	5.11810749075512e-08	10.5104	down	ZNF177
-1.69116	9.42167	-6.92264	3.7835206118675e-09	5.12652769614966e-08	10.5082	down	ATP6V0A4
-0.826024	7.05423	-6.92174	3.79678198200025e-09	5.14044401093152e-08	10.5047	down	FABP3
-1.6508	5.53282	-6.92165	3.79819494511131e-09	5.14044401093152e-08	10.5043	down	TMEM139
1.77936	4.92273	6.92077	3.81119617551429e-09	5.15505132755252e-08	10.501	up	MMP9
0.349581	13.2731	6.92006	3.82160998710284e-09	5.16614399298801e-08	10.4983	no_change	SPINK5
0.60931	9.6191	6.91621	3.87914429953372e-09	5.24088557968254e-08	10.4835	up	GRPEL1
-0.417195	8.39127	-6.91581	3.88527380163937e-09	5.24613083707766e-08	10.482	no_change	OTUD1
-0.477829	3.25326	-6.91537	3.89190952870819e-09	5.25205317093765e-08	10.4803	no_change	ROR1
-0.270699	6.05224	-6.91393	3.913597931659e-09	5.27827020869503e-08	10.4748	no_change	SLC22A5
-0.676983	10.4969	-6.91285	3.93012095314051e-09	5.29749444411191e-08	10.4707	down	AACS
0.333786	8.711	6.9105	3.96616001528976e-09	5.34298740432514e-08	10.4616	no_change	SRP72
0.873095	9.83203	6.90892	3.99050569256578e-09	5.37268430788009e-08	10.4556	up	GINS1
0.447491	8.59732	6.90829	4.00027425652022e-09	5.38273214943637e-08	10.4532	no_change	ATL2
0.584427	6.17825	6.90751	4.01237990505899e-09	5.39285403410563e-08	10.4502	up	TRIM69
0.965041	10.9357	6.90751	4.01241645559903e-09	5.39285403410563e-08	10.4502	up	SERPINB7
0.40364	12.1465	6.90616	4.03351891183022e-09	5.417227903033e-08	10.445	no_change	RNF149
-1.19878	7.54997	-6.90604	4.03541498983488e-09	5.417227903033e-08	10.4446	down	RPL31
-1.00544	5.71598	-6.9059	4.03751244379226e-09	5.417227903033e-08	10.4441	down	FIBIN
0.730853	4.57712	6.90481	4.05470225466112e-09	5.43716707853639e-08	10.4399	up	KIF23
0.425885	3.94059	6.90305	4.08245747860711e-09	5.47124295611719e-08	10.4331	no_change	LDLR
-0.522493	8.60299	-6.90139	4.10877639561708e-09	5.50319964679284e-08	10.4268	down	C14orf28
1.25613	4.99094	6.90125	4.11101695536996e-09	5.50319964679284e-08	10.4263	up	BC042855
-0.910433	8.23967	-6.90081	4.11815970338118e-09	5.50960208797346e-08	10.4245	down	ZNF137P
0.28644	3.78733	6.89922	4.14356717678045e-09	5.54041920441674e-08	10.4185	no_change	CASP10
-0.534521	10.3991	-6.89645	4.18841168874368e-09	5.59717568891871e-08	10.4078	down	TESK1
-0.546922	8.401	-6.89438	4.22213722456772e-09	5.63901691331567e-08	10.3999	down	ZNF615
-0.271421	6.80883	-6.89323	4.24107809341e-09	5.66107542417095e-08	10.3955	no_change	DST
0.571054	5.2239	6.8923	4.25636897521843e-09	5.67712639427924e-08	10.392	up	ANGPTL6
0.571103	6.01118	6.8922	4.25796638241367e-09	5.67712639427924e-08	10.3916	up	TMEM206
-0.481718	10.7175	-6.88722	4.34113100256861e-09	5.78470572979262e-08	10.3725	no_change	SESN1
-0.72025	4.13322	-6.88637	4.35532826589568e-09	5.80031338822592e-08	10.3693	down	KIAA1549
-0.768573	5.10449	-6.88565	4.3675384033131e-09	5.81325835597192e-08	10.3665	down	KLRG2
-0.320332	6.30337	-6.88483	4.38155795670467e-09	5.82859555881636e-08	10.3634	no_change	MIR600
-0.424668	5.00444	-6.88296	4.41345451043544e-09	5.86768274491035e-08	10.3562	no_change	MECP2
-0.355073	5.61858	-6.87956	4.47198847877613e-09	5.9421196941097e-08	10.3432	no_change	FRMD4A
0.174264	12.1227	6.87865	4.4877850561371e-09	5.95971728785988e-08	10.3397	no_change	ETF1
0.732086	8.73724	6.87661	4.52356798913295e-09	6.00382139137566e-08	10.3319	up	CYP27C1
-0.332505	6.33419	-6.87587	4.53648851781857e-09	6.01754891687457e-08	10.3291	no_change	ITPRIPL2
0.790297	5.08171	6.87514	4.54929320881994e-09	6.03110728297048e-08	10.3263	up	PLD2
-0.93598	5.65092	-6.87248	4.59651901750098e-09	6.09025726348342e-08	10.3161	down	GPRC5A
0.712218	8.12213	6.86949	4.65014731780179e-09	6.15781845044813e-08	10.3047	up	ADAM10
0.975839	4.1302	6.86832	4.67134602922673e-09	6.18013360198528e-08	10.3002	up	LOC101927507
-1.49693	9.90266	-6.86824	4.67270292422759e-09	6.18013360198528e-08	10.2999	down	GABRP
0.794867	7.48424	6.86812	4.67494043566607e-09	6.18013360198528e-08	10.2994	up	STX19
0.410695	9.03091	6.86775	4.6817125566921e-09	6.18558355113377e-08	10.298	no_change	PCYT1A
-0.287305	7.40826	-6.86684	4.69830792453472e-09	6.20399868813278e-08	10.2945	no_change	HES1
-0.23444	13.6421	-6.86639	4.70643459014e-09	6.21121661624694e-08	10.2928	no_change	NPIPA1
0.590741	8.69231	6.86366	4.75656719826052e-09	6.2738315147226e-08	10.2823	up	GMFB
0.472754	10.5742	6.8635	4.75946584202305e-09	6.27411008175439e-08	10.2817	no_change	B3GNT9
-0.568764	7.89418	-6.86152	4.79620082925249e-09	6.31896752594405e-08	10.2742	down	PNPLA2
0.309703	10.0964	6.85665	4.88771524886675e-09	6.43590525662962e-08	10.2555	no_change	SERBP1
-0.565384	6.18425	-6.85388	4.94041802249743e-09	6.50163467605553e-08	10.2449	down	VKORC1L1
-1.47556	10.6158	-6.85309	4.9555325220086e-09	6.5178513948627e-08	10.2419	down	DNER
-0.600588	7.2963	-6.85263	4.96450297403047e-09	6.52597333511911e-08	10.2401	down	ZNF14
2.07307	3.21448	6.85201	4.97640373604482e-09	6.53793593819372e-08	10.2378	up	IL36A
-1.34174	2.90767	-6.85168	4.98268991010484e-09	6.54251285946612e-08	10.2365	down	ANKRD33B
-1.68113	7.27188	-6.85099	4.99615322237808e-09	6.55650326754573e-08	10.2339	down	KRT18
-0.398409	7.16369	-6.8491	5.0329441910029e-09	6.60107388107605e-08	10.2266	no_change	MTURN
-1.29193	5.96443	-6.84834	5.04777356520818e-09	6.61680638143459e-08	10.2237	down	LOC100507557
-0.917094	8.8232	-6.84808	5.05273973054662e-09	6.61959942476663e-08	10.2228	down	NYNRIN
-0.577544	6.92433	-6.8479	5.05637097108185e-09	6.62064142966219e-08	10.222	down	PIK3R1
-0.221584	3.18629	-6.84734	5.06733816443171e-09	6.63128233109992e-08	10.2199	no_change	PDE5A
0.901481	7.17816	6.84528	5.10794559152947e-09	6.68067774677014e-08	10.212	up	SMCO4
0.473258	6.44483	6.84494	5.11474338640795e-09	6.68582301786562e-08	10.2107	no_change	BIK
0.986117	9.49933	6.83799	5.25453959880349e-09	6.86225088711619e-08	10.1841	up	PKP1
0.592753	9.09191	6.83794	5.25559178710004e-09	6.86225088711619e-08	10.1839	up	GBA2
-0.254237	11.8511	-6.83726	5.26933018028436e-09	6.8763433420301e-08	10.1813	no_change	SNHG6
0.893551	5.57533	6.83436	5.32898678372974e-09	6.9503086845226e-08	10.1702	up	SGOL2
-0.553663	5.8162	-6.83353	5.34615039873279e-09	6.96880107251902e-08	10.1671	down	HEPH
-0.260568	6.94631	-6.83185	5.38097961410233e-09	7.01028739234559e-08	10.1607	no_change	P2RX7
-0.713468	11.1956	-6.83119	5.39493062828536e-09	7.0245426909063e-08	10.1581	down	AKR1C3
1.01451	6.83623	6.8307	5.40509626338228e-09	7.03385604040818e-08	10.1563	up	SERPINB8
-0.719875	9.83214	-6.82952	5.42990428762106e-09	7.06220309185523e-08	10.1517	down	LOC113230
-1.10539	3.01828	-6.82881	5.44479518329066e-09	7.07762741364721e-08	10.149	down	RP11-348N5.7
-0.47431	6.25046	-6.82859	5.44957679604217e-09	7.07990093936564e-08	10.1482	no_change	GNPTAB
-0.673831	7.04172	-6.82673	5.48902058086218e-09	7.1271787809126e-08	10.1411	down	FOXO4
0.836754	3.91762	6.82643	5.49529560742615e-09	7.13136026964819e-08	10.1399	up	TEC
-0.798366	10.2883	-6.82436	5.53966220832093e-09	7.18494188419225e-08	10.132	down	EPS8
-0.126121	6.26611	-6.82287	5.57178387164179e-09	7.22259113089112e-08	10.1263	no_change	TRIM8
0.475835	4.42836	6.8222	5.58633703404368e-09	7.23743753589256e-08	10.1237	no_change	ECT2
0.567272	5.81634	6.82203	5.59001597762736e-09	7.23818707785293e-08	10.1231	up	LOC101929777
0.649194	10.2112	6.82186	5.59366924308818e-09	7.23890255815614e-08	10.1224	up	NFKBIZ
0.713142	8.13626	6.82102	5.61195483106962e-09	7.25854279701669e-08	10.1192	up	TM9SF4
0.891589	9.67916	6.82	5.63418778226756e-09	7.28326400691132e-08	10.1153	up	TENM2
-0.593236	3.38927	-6.8187	5.66253148657228e-09	7.31585279941983e-08	10.1104	down	FMO5
-1.31095	6.46221	-6.81559	5.73126097836461e-09	7.40055413721793e-08	10.0985	down	ZFP2
1.10951	3.34933	6.81409	5.76463140281909e-09	7.43952928304116e-08	10.0927	up	TDO2
-0.837178	6.42351	-6.81306	5.78776512905038e-09	7.4652577183873e-08	10.0888	down	NEDD4L
1.386	8.82306	6.81156	5.82148957831807e-09	7.50070239279413e-08	10.083	up	IRF8
-0.939102	10.758	-6.81155	5.82167083686412e-09	7.50070239279413e-08	10.083	down	SLC12A2
-0.585264	11.0293	-6.80989	5.85937569409398e-09	7.54511775809807e-08	10.0767	down	LINC00341
-1.35215	3.30081	-6.80936	5.87141273106076e-09	7.55644992388889e-08	10.0746	down	CLGN
-0.92196	6.66941	-6.80759	5.91170426254949e-09	7.60411282167936e-08	10.0679	down	KIAA0895
-0.481966	5.55489	-6.80487	5.97449582494645e-09	7.68064865248898e-08	10.0575	no_change	MEOX2
-0.673027	7.10962	-6.80415	5.99122702546027e-09	7.69791888477685e-08	10.0547	down	SNCA
-0.488954	2.96459	-6.80396	5.99567900932217e-09	7.69940165850579e-08	10.054	no_change	EFCAB1
0.775098	10.4674	6.80305	6.01681084378709e-09	7.72229059697929e-08	10.0505	up	FHDC1
0.908463	7.57386	6.80273	6.02410810148744e-09	7.72740811743548e-08	10.0493	up	ESPL1
-1.92857	8.66086	-6.79753	6.1469119674062e-09	7.87852280159515e-08	10.0294	down	H19
-0.758497	4.84571	-6.79746	6.14866295918203e-09	7.87852280159515e-08	10.0291	down	B3GALT5
0.309527	8.27705	6.79422	6.22628426310762e-09	7.97360572718105e-08	10.0167	no_change	UBE2J1
-1.22573	8.79375	-6.79131	6.29682244308143e-09	8.05951846250981e-08	10.0056	down	ASPA
-0.700723	8.03385	-6.79073	6.31095025716327e-09	8.07317505225939e-08	10.0034	down	GLIS2
-0.617651	5.28729	-6.79015	6.32526425007386e-09	8.08705471972751e-08	10.0012	down	DYNC1I1
0.373295	4.618	6.78907	6.35171657155955e-09	8.11642994415048e-08	9.99707	no_change	SNX20
-0.932237	6.45168	-6.7889	6.35608547748766e-09	8.1175695600343e-08	9.99639	down	SLC26A2
-0.545871	7.18532	-6.78849	6.36604231389885e-09	8.12584056097773e-08	9.99485	down	RP11-363E7.4
-1.03239	7.47236	-6.78793	6.37992804790103e-09	8.13911476537144e-08	9.9927	down	CPQ
-0.650122	8.03357	-6.7877	6.38549982496043e-09	8.14177383470924e-08	9.99184	down	CBX6
-0.461652	3.62732	-6.78455	6.46397031370047e-09	8.2373281082779e-08	9.9798	no_change	IGF2
0.417427	11.3334	6.78424	6.47185645386494e-09	8.24287838362961e-08	9.97859	no_change	LOC101930324
0.918823	4.07491	6.78404	6.47685884231021e-09	8.24475171933338e-08	9.97783	up	LINC00518
-0.696733	8.16215	-6.78114	6.54996547652017e-09	8.33326942860163e-08	9.96676	down	ZNF302
-0.806126	6.82959	-6.78066	6.56211260254152e-09	8.34417651519249e-08	9.96493	down	SLC22A15
-0.406618	4.25808	-6.77921	6.59917738182539e-09	8.38673898508957e-08	9.95938	no_change	ZNF704
0.495633	9.91023	6.774	6.73370720057077e-09	8.55305377064882e-08	9.93948	no_change	KIF5B
0.528149	9.172	6.77352	6.74622962062631e-09	8.56429070764702e-08	9.93764	up	MCM6
-1.33545	5.05202	-6.77336	6.75044627106014e-09	8.56429070764702e-08	9.93703	down	SRGAP2B
-0.669988	7.02188	-6.77316	6.75572545616334e-09	8.56429070764702e-08	9.93626	down	ACADSB
-1.03229	5.1451	-6.7731	6.75722756938483e-09	8.56429070764702e-08	9.93604	down	FAM223B
-0.722668	9.13343	-6.77061	6.8227205016014e-09	8.64260623062324e-08	9.92653	down	RP11-846E15.4
-0.663317	8.17304	-6.76992	6.84110775113001e-09	8.66119856604562e-08	9.92387	down	CCDC50
0.339593	13.6792	6.76129	7.07366684884441e-09	8.9507764906841e-08	9.8909	no_change	SBSN
-0.234621	2.60232	-6.76033	7.0999735446376e-09	8.97919731165273e-08	9.88724	no_change	SLC8A1
-0.775671	5.80965	-6.75895	7.13826077751936e-09	9.02273070449198e-08	9.88194	down	LOC100506114
0.525568	7.93371	6.75789	7.16763707824655e-09	9.05305394108507e-08	9.87789	up	RABL3
-0.619295	5.03761	-6.75767	7.17357434085942e-09	9.05305394108507e-08	9.87707	down	ITGA7
-1.37841	4.07978	-6.75766	7.1738840876413e-09	9.05305394108507e-08	9.87703	down	BCMO1
-0.519911	10.0017	-6.75749	7.17851787502358e-09	9.05400747219344e-08	9.87639	down	LOC283070
-0.702762	5.64499	-6.75555	7.23289153765373e-09	9.11766122235767e-08	9.86895	down	TLN2
-0.62873	10.4949	-6.75066	7.37111967149796e-09	9.28689475719327e-08	9.85028	down	XPC
-0.524368	5.39227	-6.74894	7.42043051237999e-09	9.34397900442412e-08	9.84371	down	CDKN1C
-0.41241	10.2276	-6.74875	7.4258826249989e-09	9.3458035451873e-08	9.84299	no_change	MICU1
0.615862	7.59915	6.74766	7.4572415839683e-09	9.38021347086875e-08	9.83883	up	ASB7
0.471122	7.25693	6.74645	7.4922581150198e-09	9.41918459629791e-08	9.83421	no_change	SIPA1L2
0.391616	11.7409	6.74594	7.50710169197266e-09	9.43276620564014e-08	9.83226	no_change	SNRPG
-0.489466	5.85128	-6.74377	7.57053100061599e-09	9.50319320625166e-08	9.82396	no_change	GPRC5B
0.554491	7.85483	6.74374	7.5712924542226e-09	9.50319320625166e-08	9.82386	up	SLC22A3
1.72716	10.2598	6.74321	7.58700618982473e-09	9.51779938246363e-08	9.82182	up	PCP4L1
-0.896638	5.81338	-6.74202	7.62201358679301e-09	9.55658051542801e-08	9.81728	down	CHL1
-1.03036	9.04982	-6.7418	7.62835288063815e-09	9.55939486588182e-08	9.81646	down	LOC100130872
0.362996	6.19117	6.74007	7.67962507274492e-09	9.61116192311496e-08	9.80985	no_change	ZBTB40
0.553394	12.606	6.74004	7.68066134744844e-09	9.61116192311496e-08	9.80972	up	KLK7
-0.789296	8.31496	-6.73999	7.68201325646043e-09	9.61116192311496e-08	9.80955	down	RP11-305K5.1
-0.407979	8.06138	-6.73982	7.68719185190034e-09	9.61248960763071e-08	9.80888	no_change	RRNAD1
-0.18906	3.79415	-6.73876	7.71894957932178e-09	9.64703409415665e-08	9.80482	no_change	SPATA13
-1.40196	5.91936	-6.73842	7.72905382793411e-09	9.65449388266184e-08	9.80353	down	GPR133
-0.4247	2.92908	-6.73808	7.73931229085498e-09	9.66213822151338e-08	9.80222	no_change	NCAM1
-0.695266	11.2813	-6.73765	7.75198285821397e-09	9.67278416931391e-08	9.80061	down	RP11-532F12.5
-0.962621	8.03016	-6.73719	7.76602297901328e-09	9.68512673440406e-08	9.79882	down	TMEM55A
-1.79366	8.54319	-6.736	7.80179537255861e-09	9.72175880069922e-08	9.79429	down	PCP4
1.54516	3.55469	6.73594	7.80372483188141e-09	9.72175880069922e-08	9.79405	up	IL23A
-0.467538	6.06029	-6.7354	7.81979605003356e-09	9.73616191824095e-08	9.79202	no_change	PYROXD2
0.450255	6.38279	6.73528	7.82362707042749e-09	9.73616191824095e-08	9.79154	no_change	RAC2
0.178631	7.67115	6.73393	7.86450014330305e-09	9.78151942921098e-08	9.7864	no_change	GPBP1L1
0.97645	10.0964	6.7338	7.86845433395794e-09	9.78151942921098e-08	9.7859	up	SHC1
0.93508	8.2058	6.73198	7.9242727796219e-09	9.84566643496823e-08	9.77893	up	ARHGAP11B
-0.228429	3.75726	-6.73121	7.94781028069582e-09	9.86965844750663e-08	9.77601	no_change	AHDC1
-0.343649	3.09049	-6.73063	7.96581428473099e-09	9.88675705961349e-08	9.77378	no_change	SLC1A2
-0.244441	5.4193	-6.73019	7.97919532102058e-09	9.89810276113424e-08	9.77212	no_change	TAPT1
-0.806491	8.76717	-6.72886	8.02050902681117e-09	9.94406817524873e-08	9.76703	down	COBL
-1.47649	4.16897	-6.72817	8.04194200866903e-09	9.96534915787618e-08	9.7644	down	PTPRT
-1.0957	3.94199	-6.7279	8.05030262384609e-09	9.97041724436663e-08	9.76337	down	SYN2
0.386563	4.94161	6.72756	8.06095795822804e-09	9.97832049272491e-08	9.76207	no_change	DDX28
0.519541	10.6157	6.72596	8.11114112069627e-09	1.00351192688805e-07	9.75595	up	CPA4
1.01438	6.84666	6.72093	8.27070602334985e-09	1.02271134968817e-07	9.73674	up	CCR5
0.437032	9.76625	6.72071	8.27762668332892e-09	1.02302526494969e-07	9.73592	no_change	SHPK
0.584755	4.73444	6.72016	8.29525097617650e-09	1.02466100153342e-07	9.73382	up	WWOX
-1.50411	3.3359	-6.71897	8.33377916562502e-09	1.02887577155305e-07	9.72925	down	SYT8
-0.914321	8.37617	-6.71851	8.34867596145814e-09	1.03017013211523e-07	9.72749	down	ZNF204P
0.588578	8.30357	6.71663	8.40946158265594e-09	1.03711946540875e-07	9.72034	up	RIT1
-0.80855	5.71854	-6.7165	8.41387932615512e-09	1.03711946540875e-07	9.71982	down	PTN
0.353506	9.9899	6.71627	8.42123779605248e-09	1.03747872077383e-07	9.71896	no_change	PTGR2
-0.252538	12.9453	-6.71405	8.49394192180649e-09	1.04588379803003e-07	9.71048	no_change	SOD1
-0.599933	9.04473	-6.71172	8.57084278708309e-09	1.05479649819316e-07	9.7016	down	RAB40B
-0.49176	4.62878	-6.71157	8.57584794613225e-09	1.05485640753637e-07	9.70102	no_change	OSER1-AS1
-1.46233	4.24672	-6.71075	8.60326938562492e-09	1.05767207518062e-07	9.69787	down	GAS2
0.70056	9.64147	6.70977	8.63599396719614e-09	1.06113639556927e-07	9.69413	up	RACGAP1
-0.500183	9.44037	-6.70957	8.64244933411497e-09	1.06137097398342e-07	9.69339	down	NFIC
0.29029	6.12338	6.70842	8.68117809431569e-09	1.0655666865925e-07	9.68899	no_change	NDST1
0.461104	9.64176	6.70825	8.68690401244287e-09	1.06570920165261e-07	9.68834	no_change	SYNCRIP
0.886327	6.85368	6.70771	8.70518825988787e-09	1.06739141342092e-07	9.68626	up	SLC51A
-1.23824	6.5465	-6.70714	8.7243967984443e-09	1.06880642648793e-07	9.68409	down	PGM5-AS1
0.295489	11.1795	6.70709	8.7258847292298e-09	1.06880642648793e-07	9.68392	no_change	UBE2K
-0.437483	9.54215	-6.70689	8.73262235128087e-09	1.06907079922917e-07	9.68316	no_change	CREBL2
0.367817	5.35705	6.70633	8.75185342057635e-09	1.07086357419694e-07	9.68099	no_change	ZFYVE20
0.460611	9.44719	6.70572	8.77233719772778e-09	1.07230673556088e-07	9.67869	no_change	PRMT5
0.547199	7.85439	6.70571	8.77283416825704e-09	1.07230673556088e-07	9.67863	up	USP38
0.539207	3.87616	6.70534	8.78543205134239e-09	1.07328465029115e-07	9.67722	up	WDFY4
0.706563	7.61954	6.70415	8.82592108172738e-09	1.07766712120297e-07	9.67268	up	SAMD9L
0.684109	5.72872	6.70181	8.90602696630464e-09	1.08687979903475e-07	9.66378	up	NUP210
-0.40856	3.19527	-6.70093	8.93650337364813e-09	1.0900292986478e-07	9.66041	no_change	NRXN1
0.280113	7.03257	6.70063	8.94687304144723e-09	1.09072427167429e-07	9.65926	no_change	SYNRG
-0.84037	5.4738	-6.6962	9.10170244147481e-09	1.10902059080726e-07	9.64235	down	ZNF677
-0.132492	4.68891	-6.69568	9.12015540983981e-09	1.11068934897298e-07	9.64035	no_change	NEK9
-0.749328	4.14096	-6.69229	9.24057622094014e-09	1.12476794814426e-07	9.62742	down	PLEKHA6
-0.808728	2.85004	-6.6919	9.2546273434004e-09	1.12589124522681e-07	9.62592	down	C9orf24
0.758068	9.59885	6.69136	9.27395365685839e-09	1.12765480246363e-07	9.62387	up	MIR1292
0.579627	8.13839	6.69068	9.29830729871943e-09	1.13002749711558e-07	9.62128	up	TYMS
-0.801175	10.4851	-6.68971	9.3331071085437e-09	1.1336665897818e-07	9.6176	down	CNRIP1
-0.723174	5.65119	-6.68929	9.34835949909036e-09	1.13492876165244e-07	9.61599	down	LARP6
-0.352362	5.5822	-6.68672	9.44207174259443e-09	1.14571001508633e-07	9.60615	no_change	FOXO1
-1.20951	9.15911	-6.68617	9.46192816272795e-09	1.14752298642622e-07	9.60408	down	ITM2A
-0.606357	7.60293	-6.68598	9.46917558602587e-09	1.14780567617529e-07	9.60333	down	ST7L
0.309533	12.9211	6.68371	9.55262052902928e-09	1.15731955822894e-07	9.59468	no_change	YWHAQ
-1.44591	11.6119	-6.68259	9.59400772551317e-09	1.16173083174186e-07	9.59042	down	SERPINA12
-0.231415	5.58255	-6.68082	9.6598979769898e-09	1.16910304909696e-07	9.58367	no_change	RAP1A
-1.1906	8.2432	-6.67884	9.73417075473631e-09	1.17748160849779e-07	9.57612	down	CPE
0.444969	7.3502	6.6769	9.80777551177328e-09	1.18577072551973e-07	9.56869	no_change	CEP78
-1.60977	8.1708	-6.67553	9.85996509703184e-09	1.19146348424071e-07	9.56346	down	RERGL
0.403275	8.16227	6.6728	9.96471701624154e-09	1.20349862111317e-07	9.55305	no_change	USP24
0.416805	10.545	6.67255	9.97416982199485e-09	1.2040174181194e-07	9.55211	no_change	VRK2
-1.43937	6.6528	-6.67216	9.98917615343737e-09	1.20520571823333e-07	9.55063	down	LSP1
-0.283621	4.24343	-6.67137	1.00196761385208e-08	1.2082611525305e-07	9.54762	no_change	GUSBP4
-1.18811	6.20865	-6.6691	1.01080692549646e-08	1.21829109357978e-07	9.53897	down	ANKRD36C
-0.498076	2.58333	-6.66689	1.0194905223263e-08	1.22812310290144e-07	9.53053	no_change	ST6GALNAC5
0.575468	9.58793	6.66609	1.02267013854979e-08	1.23131805335654e-07	9.52746	up	SHMT2
-1.69203	9.43349	-6.66553	1.02489686586957e-08	1.23330644909562e-07	9.52532	down	KCNK5
-0.382962	8.94347	-6.66541	1.02537814516174e-08	1.23330644909562e-07	9.52486	no_change	SLC44A1
-0.677346	9.80352	-6.66364	1.03239620236556e-08	1.24110822556264e-07	9.51813	down	C3orf52
-0.490329	7.51866	-6.66232	1.03770610303808e-08	1.24594815493696e-07	9.51308	no_change	BOC
-0.832044	6.18449	-6.66229	1.03782554711639e-08	1.24594815493696e-07	9.51296	down	RP11-635N19.1
0.847088	7.11168	6.66224	1.03802328508198e-08	1.24594815493696e-07	9.51278	up	KRBA1
-1.03072	5.65273	-6.66168	1.04027704129181e-08	1.24801170637197e-07	9.51064	down	TPTE2P5
0.760994	4.63627	6.65968	1.04836118557159e-08	1.25706421357753e-07	9.50301	up	CAPN15
1.29557	9.35546	6.65571	1.06455730355911e-08	1.27582930230447e-07	9.4879	up	CD3D
-1.36621	6.24613	-6.65387	1.07218649205682e-08	1.28431328083933e-07	9.48086	down	DCST2
-0.796257	5.11504	-6.65313	1.07525779853101e-08	1.28733172125666e-07	9.47804	down	RASL12
-0.75564	8.54107	-6.6522	1.07910927510592e-08	1.29128063232306e-07	9.47451	down	ENO2
0.373348	7.0575	6.65162	1.08156688799703e-08	1.29355843069563e-07	9.47227	no_change	MAST4
0.9256	9.83898	6.64789	1.09727963105538e-08	1.31167896910491e-07	9.45805	up	ERO1L
-2.82453	8.30152	-6.64637	1.10376248101464e-08	1.31875326928187e-07	9.45225	down	SCGB2A1
-0.607985	8.61706	-6.64551	1.10740613154881e-08	1.32242984895849e-07	9.449	down	DQ597730
0.505767	9.08333	6.64415	1.11325293818578e-08	1.32873226456469e-07	9.44381	up	DNMT1
-0.689071	8.25965	-6.64356	1.11579880834798e-08	1.33109039242167e-07	9.44156	down	EFNA4
-0.303266	2.89066	-6.6427	1.11951545927404e-08	1.33484207927537e-07	9.43828	no_change	WDFY3-AS2
-0.137736	3.61608	-6.64162	1.12420948350706e-08	1.33975470147809e-07	9.43416	no_change	PATZ1
-1.42839	6.95208	-6.63955	1.13324903752913e-08	1.34983836888546e-07	9.42626	down	ROPN1
-0.289869	5.4122	-6.6392	1.13479215310153e-08	1.3509871293375e-07	9.42492	no_change	EGFR
-0.99431	7.9822	-6.63874	1.13682012247094e-08	1.35271165031634e-07	9.42316	down	CTD-2555O16.4
0.817002	6.94263	6.63716	1.14378711830748e-08	1.36030840876242e-07	9.41714	up	BDKRB1
-1.77328	7.38116	-6.63681	1.14531007774456e-08	1.36142612398292e-07	9.41583	down	SGCG
-1.41836	5.30959	-6.63644	1.14694021264464e-08	1.36267003584742e-07	9.41443	down	NRTN
-0.463469	4.83197	-6.63541	1.15153121045149e-08	1.36742866933879e-07	9.41049	no_change	INHBA
0.522084	4.45206	6.63457	1.15528451100323e-08	1.37118821524562e-07	9.40728	up	GINS2
-0.273568	6.25731	-6.63432	1.15638263381897e-08	1.37179415493586e-07	9.40635	no_change	BOLA1
0.337136	8.26109	6.63198	1.16691310880626e-08	1.38358321169075e-07	9.39741	no_change	SMIM12
-0.37221	9.85807	-6.62889	1.18092676350815e-08	1.39948813303864e-07	9.38565	no_change	ZNF75A
-2.02511	5.47571	-6.62834	1.18346929766601e-08	1.40178966125372e-07	9.38353	down	SCGB3A1
-0.876824	9.25605	-6.6282	1.18411442106275e-08	1.40184255954011e-07	9.38299	down	GNE
0.652812	5.65149	6.62367	1.2050492383157e-08	1.42590367550523e-07	9.36572	up	GPATCH4
0.378373	7.06207	6.62185	1.21353196310217e-08	1.43521363782084e-07	9.3588	no_change	UVSSA
0.479442	10.6135	6.62047	1.2200080618354e-08	1.44204130937594e-07	9.35356	no_change	SLC18B1
0.789373	9.80575	6.62036	1.22054040406359e-08	1.44204130937594e-07	9.35313	up	ZC3H12D
1.13757	8.3861	6.61924	1.22586638918208e-08	1.44760125047268e-07	9.34884	up	C12orf75
0.61763	6.6571	6.61779	1.23273244522588e-08	1.45497328949664e-07	9.34333	up	SPIRE1
0.219201	5.21627	6.61748	1.23421924751667e-08	1.45559609132772e-07	9.34215	no_change	R3HCC1L
0.19887	2.37718	6.61742	1.23450709364726e-08	1.45559609132772e-07	9.34192	no_change	CLSPN
-0.320286	5.02033	-6.61659	1.23848528194358e-08	1.45954959072462e-07	9.33875	no_change	CEP85L
-0.393333	4.78084	-6.61565	1.24300017572831e-08	1.46413128670802e-07	9.33516	no_change	CCDC149
1.45168	3.59009	6.61547	1.2438627128817e-08	1.46440841628523e-07	9.33448	up	SDR9C7
-0.341336	3.85208	-6.61471	1.24751423252859e-08	1.4679671004341e-07	9.33159	no_change	SGSM1
-0.381738	4.48273	-6.61435	1.24922230364655e-08	1.46923646856082e-07	9.33024	no_change	CCDC85A
-0.673884	11.3447	-6.6138	1.25189805531176e-08	1.47164209462781e-07	9.32813	down	ZNF273
-0.30597	6.05454	-6.61347	1.25347817473831e-08	1.47275800037447e-07	9.32689	no_change	CBFA2T2
-0.388779	9.60669	-6.61315	1.2550454250223e-08	1.47385767065245e-07	9.32566	no_change	KCMF1
-0.613667	3.79585	-6.6128	1.25673558428182e-08	1.47510050028373e-07	9.32433	down	TSPAN2
0.325233	6.00706	6.61181	1.26157923472964e-08	1.48004164894464e-07	9.32054	no_change	PPHLN1
0.943798	5.89953	6.61124	1.26434473577872e-08	1.48254104477599e-07	9.31838	up	ITGAL
0.257864	10.622	6.61054	1.26779253215573e-08	1.48572960564534e-07	9.3157	no_change	FAM21C
1.16325	7.31559	6.61043	1.26833680461371e-08	1.48572960564534e-07	9.31527	up	NRBF2
0.407612	9.73024	6.6102	1.26942867066918e-08	1.48626287589984e-07	9.31443	no_change	FEM1B
-0.650649	5.68919	-6.60972	1.27178694667152e-08	1.48827759684177e-07	9.3126	down	NTN5
0.830703	6.64595	6.60917	1.2745150599057e-08	1.49072287517828e-07	9.31048	up	LSM12
-0.578295	6.96082	-6.60766	1.28199564444596e-08	1.498721598159e-07	9.30472	down	ABHD6
-0.541633	9.96642	-6.60633	1.28860880647506e-08	1.50558424712098e-07	9.29965	down	ARMCX3
0.468519	10.672	6.60622	1.28915570547196e-08	1.50558424712098e-07	9.29923	no_change	GID8
[truncated: 21,347 more rows]
