# Supplementary material for: Identification of novel biomarkers related to pathogenesis and treatment of psoriasis based on integrated analysis of weighted gene co-expression network analysis and LASSO
Source: PLoS One. 2025 Jun 25;20(6):e0317666. doi: 10.1371/journal.pone.0317666 (PMC12192183; doi:10.1371/journal.pone.0317666)
Supplement: S2 Table — (XLS) [file pone.0317666.s012.xls]

## Sheet: Table S2
logFC	AveExpr	t	P.Value	adj.P.Val	B	group	gene
-0.700339	2.90174	-10.0053	3.7246584369078e-11	4.58118937654864e-07	15.4201	down	BUB1
-1.17886	6.936	-9.64805	8.72812511337667e-11	4.58118937654864e-07	14.6095	down	HERC6
-1.80375	9.24197	-9.61109	9.54097468046205e-11	4.58118937654864e-07	14.5246	down	MXD1
-2.5169	7.051	-9.54412	1.12169974193908e-10	4.58118937654864e-07	14.3703	down	MKI67
-2.01266	7.10194	-9.47764	1.3179125614044e-10	4.58118937654864e-07	14.2164	down	UBE2C
-2.40439	9.3768	-9.44715	1.4193182550391e-10	4.58118937654864e-07	14.1456	down	IFIT1
-1.81934	9.89966	-9.42346	1.50359870667301e-10	4.58118937654864e-07	14.0906	down	NCAPG
-2.26485	7.33532	-9.38308	1.65924386660357e-10	4.58118937654864e-07	13.9965	down	CCNB1
-1.15011	5.28045	-9.33807	1.85224045769406e-10	4.58118937654864e-07	13.8913	down	RAD51
-0.988835	4.70136	-9.3145	1.96230162620947e-10	4.58118937654864e-07	13.8362	down	CDCA2
-2.73868	8.05463	-9.14787	2.95745718971813e-10	6.27679959555995e-07	13.4438	down	SAMD9
-2.49606	10.8006	-9.08285	3.47421428639455e-10	6.75908389418059e-07	13.2896	down	MX1
-0.589108	4.45094	-8.83328	6.47993415337757e-10	1.04486147379059e-06	12.6921	down	GINS2
-2.35937	7.1269	-8.81151	6.84465817234707e-10	1.04486147379059e-06	12.6395	down	OAS3
-4.22065	6.75087	-8.80659	6.93004456009515e-10	1.04486147379059e-06	12.6276	down	RSAD2
-2.36585	6.42595	-8.79212	7.18721909788469e-10	1.04486147379059e-06	12.5927	down	OAS2
-2.06362	6.55983	-8.76953	7.60843187459955e-10	1.04486147379059e-06	12.538	down	CDC20
-0.837827	3.17345	-8.72821	8.4451615128884e-10	1.09533744822163e-06	12.4378	down	NEK2
-0.74501	3.90873	-8.6798	9.54577772317902e-10	1.17292487750178e-06	12.3202	down	CCNB2
2.05047	11.9688	8.53106	1.39356580913468e-09	1.54935262800782e-06	11.9566	up	C5orf46
-3.53693	8.29882	-8.53104	1.39366080648352e-09	1.54935262800782e-06	11.9565	down	IFI6
-1.88568	8.79177	-8.34894	2.22344293922243e-09	2.35947722086758e-06	11.5072	down	PARP9
-0.68263	9.12119	-8.31332	2.437358079611e-09	2.47402442289558e-06	11.4187	down	EME1
-1.9807	4.43248	-8.29649	2.54567105832028e-09	2.47630152198105e-06	11.3769	down	HJURP
-2.67375	7.30727	-8.27893	2.66385817828532e-09	2.48761732120996e-06	11.3332	down	EPSTI1
-0.656679	7.85971	-8.22645	3.05158909274993e-09	2.67839682475233e-06	11.2023	down	TMOD3
-3.9301	6.43824	-8.21915	3.10993827648372e-09	2.67839682475233e-06	11.1841	down	OASL
-1.74993	8.5692	-8.20666	3.21233235214021e-09	2.67839682475233e-06	11.1528	down	CDCA5
-1.52183	7.78557	-8.17582	3.48020777944231e-09	2.72583663688169e-06	11.0757	down	APOL6
-2.31815	9.00901	-8.17333	3.50274561408595e-09	2.72583663688169e-06	11.0695	down	CMPK2
-1.65152	8.30667	-8.11395	4.08834639710192e-09	3.07892048344327e-06	10.9205	down	AURKA
-0.894477	9.42457	-8.01805	5.25253899126582e-09	3.74496570441879e-06	10.6789	down	MCM3
-0.573637	4.42869	-8.01508	5.29357783970787e-09	3.74496570441879e-06	10.6714	down	HELLS
-1.94408	8.62752	-7.99643	5.55868724654033e-09	3.81685624875678e-06	10.6242	down	STAT1
-1.86007	9.37455	-7.95413	6.21136270559885e-09	4.10421719900594e-06	10.5171	down	CEP55
-0.763854	5.66063	-7.947	6.32878519507469e-09	4.10421719900594e-06	10.4991	down	TRIM14
-0.312967	6.44105	-7.93169	6.58860329839314e-09	4.12194432459559e-06	10.4602	no_change	HMGB2
-1.32564	9.09615	-7.92479	6.70923859910187e-09	4.12194432459559e-06	10.4427	down	FOXM1
-3.57312	8.01546	-7.91343	6.91293587023224e-09	4.13818976478056e-06	10.4139	down	IFI44L
-2.53073	7.61383	-7.89375	7.28054403769002e-09	4.24928952759778e-06	10.3639	down	DLGAP5
-2.08187	4.33697	-7.87792	7.5907850242219e-09	4.32230407745084e-06	10.3236	down	DEFB103A
-1.21605	11.9205	-7.866	7.83305481820544e-09	4.34168279581742e-06	10.2933	down	PTTG1
-2.11988	6.10244	-7.85572	8.04855395712668e-09	4.34168279581742e-06	10.2671	down	TTK
-0.917421	10.8224	-7.84945	8.18273121802306e-09	4.34168279581742e-06	10.2511	down	DTX3L
-0.742417	8.1711	-7.83789	8.43641661896682e-09	4.37681294191999e-06	10.2217	down	ZC3HAV1
-1.8536	11.6487	-7.80973	9.08829039176127e-09	4.6125049453491e-06	10.1498	down	SCO2
-1.88199	6.65586	-7.74423	1.08098971034679e-08	5.36952888888427e-06	9.98228	down	MELK
-1.51154	7.97188	-7.73455	1.10911291667101e-08	5.39444794845865e-06	9.95747	down	NUSAP1
-1.19147	6.55824	-7.69654	1.22695811287222e-08	5.77636554794099e-06	9.85993	down	CENPN
-3.2903	8.15016	-7.69344	1.23712103742418e-08	5.77636554794099e-06	9.85196	down	ISG15
-1.4222	7.28045	-7.6396	1.42775335829671e-08	6.53575096133236e-06	9.7135	down	UHRF1
-1.48651	4.58734	-7.62018	1.50364419041195e-08	6.75078409026102e-06	9.66345	down	TICRR
-1.85679	4.97214	-7.60724	1.55647921132717e-08	6.85614408823473e-06	9.63007	down	MCM10
-2.56489	5.74165	-7.57124	1.71360187000166e-08	7.22891795660472e-06	9.53712	down	KIF20A
-1.17228	6.50682	-7.5684	1.72664177405503e-08	7.22891795660472e-06	9.5298	down	TOP2A
-0.857662	7.76377	-7.56681	1.73399899584453e-08	7.22891795660472e-06	9.52569	down	CENPO
-1.66623	9.02892	-7.5464	1.83132074360716e-08	7.50070422460575e-06	9.4729	down	CKS2
-0.491794	5.95467	-7.53224	1.90204060418381e-08	7.65604136987503e-06	9.43627	no_change	EWSR1
1.10305	8.86313	7.50657	2.0374841014628e-08	8.06222098860177e-06	9.36976	up	LGR6
-0.489574	4.4519	-7.47735	2.20362554017418e-08	8.53470287678968e-06	9.29397	no_change	ECT2
-0.7556	6.63901	-7.47292	2.23000460671708e-08	8.53470287678968e-06	9.28246	down	PPARD
-1.39893	10.1256	-7.46319	2.28905941856836e-08	8.61941632030594e-06	9.25719	down	UBE2L6
-0.881465	10.7895	-7.41912	2.57703157309461e-08	9.54974271515345e-06	9.14258	down	UBE2F
-1.86951	9.56125	-7.40772	2.65732343355193e-08	9.62733990810282e-06	9.11291	down	MX2
-0.658141	10.0136	-7.4045	2.68044673188847e-08	9.62733990810282e-06	9.10453	down	N4BP1
-0.711343	10.7647	-7.39709	2.73451944163321e-08	9.6727410430862e-06	9.08521	down	AMD1
-0.879467	8.25795	-7.38573	2.81950838152505e-08	9.82451383210207e-06	9.0556	down	XAF1
-1.79605	7.54994	-7.32754	3.29881915339381e-08	1.11686913234446e-05	8.90371	down	BLM
-1.89445	8.8427	-7.32556	3.31656778070868e-08	1.11686913234446e-05	8.89852	down	KIF4A
-0.572116	3.51449	-7.32198	3.34878948274276e-08	1.11686913234446e-05	8.88916	down	CDC25A
-1.48185	4.57981	-7.28533	3.69770755026101e-08	1.21586873899146e-05	8.79325	down	RGS1
-0.998635	5.67622	-7.27338	3.81929885777248e-08	1.23738079934258e-05	8.76194	down	IFIH1
-0.994954	6.08472	-7.26859	3.86913382815078e-08	1.23738079934258e-05	8.7494	down	CENPF
-1.21318	6.21003	-7.24577	4.11593267767567e-08	1.29176056918349e-05	8.68955	down	FLVCR2
-2.14472	7.58964	-7.24275	4.14983477635405e-08	1.29176056918349e-05	8.68161	down	RTP4
-1.34022	8.77524	-7.21828	4.4345790820961e-08	1.33724422929895e-05	8.61738	down	AGO2
-0.522273	6.92289	-7.21538	4.46963578737275e-08	1.33724422929895e-05	8.60975	down	VTI1A
-1.08298	6.43076	-7.21342	4.49342920534988e-08	1.33724422929895e-05	8.60462	down	TK1
-1.44226	5.55253	-7.20398	4.61011273883629e-08	1.33724422929895e-05	8.5798	down	LOC100996579
-0.546645	10.4281	-7.20069	4.65151443624734e-08	1.33724422929895e-05	8.57115	down	BNIP3
-1.80704	7.82323	-7.19902	4.67269894937598e-08	1.33724422929895e-05	8.56675	down	BUB1B
-1.4649	4.18616	-7.19711	4.69690854118539e-08	1.33724422929895e-05	8.56174	down	KIF2C
-1.0861	9.76301	-7.19083	4.77776700910836e-08	1.34387648909209e-05	8.54522	down	NMI
-1.46511	9.05943	-7.16971	5.06006932108228e-08	1.40633783773794e-05	8.48965	down	NDC80
-1.8658	10.0161	-7.15348	5.28853367920041e-08	1.45254243852486e-05	8.44689	down	RRM2
-0.722481	4.52949	-7.14874	5.35719214371696e-08	1.45429078822344e-05	8.43441	down	DIAPH3
0.901503	9.94808	7.13409	5.57519650418605e-08	1.47634059467098e-05	8.39579	up	ZNF528
-0.265496	12.657	-7.13328	5.58745415007538e-08	1.47634059467098e-05	8.39366	no_change	ADAR
-0.707974	9.2604	-7.13062	5.62812956933594e-08	1.47634059467098e-05	8.38664	down	SKA2
-0.512379	9.11686	-7.11843	5.81817284076754e-08	1.5092340348951e-05	8.35448	down	ZFP91
-0.671954	9.80145	-7.09763	6.15753491095965e-08	1.57494535517901e-05	8.29959	down	SAR1A
-1.11049	9.80249	-7.08996	6.28765760500535e-08	1.57494535517901e-05	8.27934	down	ZWINT
-1.89294	7.60263	-7.08673	6.34342704665143e-08	1.57494535517901e-05	8.27079	down	GM2A
-0.952181	10.921	-7.08455	6.38113974595252e-08	1.57494535517901e-05	8.26505	down	IFI16
-1.82288	10.6831	-7.08297	6.40879845549583e-08	1.57494535517901e-05	8.26086	down	LAMP3
-1.58915	7.15021	-7.06712	6.69211544683289e-08	1.62743882522667e-05	8.21897	down	IFIT3
-1.46733	7.76667	-7.05676	6.88409502389481e-08	1.65686682915308e-05	8.19158	down	FBXO45
-3.61965	6.31527	-7.04998	7.0128515083655e-08	1.67063297259491e-05	8.17363	down	CHAC1
0.529357	7.24141	7.03658	7.27446194492681e-08	1.70227410364187e-05	8.13816	up	TPM1
-0.631995	5.28524	-7.03572	7.29150220012793e-08	1.70227410364187e-05	8.13589	down	H2AFX
-2.81723	8.45523	-7.03116	7.38292097082337e-08	1.70235924359449e-05	8.12382	down	PRSS27
-1.13962	4.33797	-7.02846	7.43770422541924e-08	1.70235924359449e-05	8.11666	down	DEPDC1
-0.780542	12.2476	-7.01578	7.70013131819594e-08	1.74531325975342e-05	8.08308	down	GDPD3
-1.93048	7.76413	-7.00948	7.83404585911183e-08	1.75252054347013e-05	8.06638	down	KIF18B
0.433101	4.89763	7.00725	7.88206361108386e-08	1.75252054347013e-05	8.06046	no_change	MAGI1
-1.99465	4.86552	-6.99902	8.06162409405329e-08	1.77042453812944e-05	8.03864	down	SPC25
-0.572853	7.61993	-6.99664	8.11425621433436e-08	1.77042453812944e-05	8.03234	down	SAMD9L
-1.23745	2.92067	-6.98528	8.37062898906388e-08	1.80945096646931e-05	8.00221	down	KIF18A
-1.58876	7.46613	-6.96928	8.74577709263787e-08	1.87320102756627e-05	7.95974	down	BIRC5
-1.22908	11.1941	-6.95647	9.05828081859281e-08	1.92180466591802e-05	7.92573	down	TMEM45B
-3.29114	8.29879	-6.95331	9.13733906951512e-08	1.92180466591802e-05	7.91731	down	CTA-384D8.35
-1.06366	10.3597	-6.94685	9.30065143532216e-08	1.93868757508064e-05	7.90015	down	EGLN3
-0.937855	5.23785	-6.91441	1.0166752780073e-07	2.10046911861578e-05	7.81389	down	SLAMF7
-1.42566	6.62797	-6.91088	1.02656564519811e-07	2.10229838182413e-05	7.80451	down	DTL
-2.19198	9.19776	-6.90205	1.05177441840601e-07	2.13519352800927e-05	7.781	down	DSG3
0.720021	8.61681	6.887	1.09619230201383e-07	2.20242955566985e-05	7.74093	up	MIR29B2
0.370385	6.35923	6.8845	1.10376192072892e-07	2.20242955566985e-05	7.73426	no_change	MIR600
-0.673301	9.09046	-6.84788	1.22074870182118e-07	2.39613723677829e-05	7.63664	down	MAPRE1
-0.678213	10.515	-6.84769	1.22136696297703e-07	2.39613723677829e-05	7.63615	down	SFT2D2
-1.07028	6.95157	-6.83282	1.27242779138021e-07	2.45668044408156e-05	7.59647	down	ENTPD7
-1.34618	6.94204	-6.83258	1.27327308204347e-07	2.45668044408156e-05	7.59582	down	TRIM25
-3.05568	6.36777	-6.82226	1.30998684471274e-07	2.50679941611997e-05	7.56828	down	FOSL1
-1.18692	9.2387	-6.77818	1.47933376557598e-07	2.77913714602522e-05	7.45046	down	ATP11B
-3.05878	10.772	-6.77675	1.48516938274441e-07	2.77913714602522e-05	7.44664	down	KRT16
-4.47294	6.6682	-6.77606	1.48801569113832e-07	2.77913714602522e-05	7.44479	down	MMP12
-0.574161	13.8657	-6.77302	1.50052510326961e-07	2.78025865562956e-05	7.43667	down	SPRR1B
-2.15047	9.22759	-6.76726	1.52459469597411e-07	2.80261321041036e-05	7.42125	down	OAS1
3.34761	7.25433	6.7583	1.562784678693e-07	2.83731156427687e-05	7.39727	up	MSMB
0.845142	10.13	6.75715	1.5677768859407e-07	2.83731156427687e-05	7.39418	up	CBX7
-1.20163	8.40765	-6.75041	1.59721889151668e-07	2.86835940318064e-05	7.37615	down	ZNF165
-0.546143	5.9989	-6.73939	1.64658314971888e-07	2.93443742086542e-05	7.34665	down	LMTK2
-1.66227	9.49567	-6.73472	1.66799733103852e-07	2.95008073412313e-05	7.33412	down	IRF7
-1.85172	5.48527	-6.73125	1.68404908682673e-07	2.95205664307024e-05	7.32484	down	SKA3
-0.740463	9.65436	-6.72331	1.72144478328418e-07	2.95205664307024e-05	7.30355	down	RACGAP1
-1.11624	8.49462	-6.72262	1.72475545992592e-07	2.95205664307024e-05	7.30169	down	MAPK14
-0.66641	11.5972	-6.71689	1.75226083583892e-07	2.95205664307024e-05	7.28635	down	ARL8B
-1.5235	7.22366	-6.71684	1.75251177323566e-07	2.95205664307024e-05	7.28622	down	SAMD8
-0.453651	4.75811	-6.71575	1.75779188398993e-07	2.95205664307024e-05	7.2833	no_change	PFKFB2
-1.21438	11.4001	-6.7145	1.76389047735543e-07	2.95205664307024e-05	7.27994	down	DDX60
-0.57886	12.8689	-6.7132	1.77027298050987e-07	2.95205664307024e-05	7.27644	down	AK097453
-0.447294	6.6247	-6.70701	1.80082315183459e-07	2.98170335480358e-05	7.25986	no_change	RC3H2
0.393491	13.7038	6.69441	1.86473868976575e-07	3.06578798952613e-05	7.22605	no_change	NPIPA1
-0.487029	9.22043	-6.68252	1.92711670069786e-07	3.1461864681463e-05	7.19416	no_change	MTHFD1
-0.956111	12.0113	-6.66937	1.99862531351237e-07	3.23422431867663e-05	7.15884	down	CD24
-0.99085	2.84958	-6.66754	2.00874893432756e-07	3.23422431867663e-05	7.15394	down	CDC6
-2.25693	4.68072	-6.65919	2.05576908987402e-07	3.28725925836978e-05	7.13151	down	ASF1B
-1.58035	6.03112	-6.65471	2.08145528137889e-07	3.30569081626337e-05	7.11948	down	CDC45
-1.37126	8.10892	-6.64628	2.13068953609269e-07	3.36101877767703e-05	7.09681	down	TRIP13
-0.493092	6.20213	-6.64142	2.15959304812566e-07	3.38374894641219e-05	7.08375	no_change	MCM4
-0.530581	7.26272	-6.63666	2.18830378663887e-07	3.40529454540542e-05	7.07095	down	CPEB2
0.921887	9.11923	6.63432	2.2025163897722e-07	3.40529454540542e-05	7.06467	up	LOC153682
-2.00646	6.98428	-6.62932	2.23330135827139e-07	3.43017457303972e-05	7.05122	down	HMMR
-2.27686	4.98438	-6.60808	2.36884172931929e-07	3.61457379167896e-05	6.9941	down	ABCG4
0.305128	6.23562	6.60304	2.40223759390542e-07	3.64172979657896e-05	6.98052	no_change	BOLA1
-0.952153	2.96524	-6.59346	2.46703018740385e-07	3.71582495194389e-05	6.95472	down	ORC1
-1.84692	5.96415	-6.59042	2.48794619979824e-07	3.72330717823652e-05	6.94654	down	USP18
-0.51993	4.61677	-6.58458	2.52864241586908e-07	3.76010737839996e-05	6.93081	down	TDP1
-0.853223	7.12144	-6.5809	2.55457393040728e-07	3.77462550501825e-05	6.92092	down	FANCI
0.632149	7.37688	6.57376	2.6058108810874e-07	3.82611703332493e-05	6.90166	up	ZNF14
-0.581984	5.65245	-6.56858	2.64360781588174e-07	3.85735425434845e-05	6.8877	down	TIMELESS
-5.77005	8.13681	-6.55029	2.78150644471465e-07	4.0333571092117e-05	6.8384	down	SERPINB4
-1.55186	9.89758	-6.54328	2.83623182687748e-07	4.08732519940011e-05	6.81951	down	SLC5A1
1.04058	9.90427	6.54105	2.85386153994908e-07	4.08750009273934e-05	6.81351	up	EFHD1
3.29195	4.64038	6.5311	2.93396212900778e-07	4.17660243072047e-05	6.78667	up	BTC
-0.338458	5.98247	-6.50359	3.16754573055526e-07	4.4753139301644e-05	6.7124	no_change	DDI2
-1.44636	9.27026	-6.50194	3.18213874928163e-07	4.4753139301644e-05	6.70794	down	HCAR3
-0.569921	9.61779	-6.49026	3.28738366511503e-07	4.59564425423806e-05	6.67639	down	C16orf72
-0.485553	8.11489	-6.47768	3.40467611895893e-07	4.73128384959614e-05	6.6424	no_change	PRR11
-1.61116	4.50861	-6.47198	3.45921874244981e-07	4.77863436457002e-05	6.62699	down	SERPINA1
-0.751279	5.09292	-6.46488	3.52838405376904e-07	4.84550906584071e-05	6.60779	down	LOC100506411
-0.934318	7.12739	-6.44771	3.70140329042777e-07	5.03795377622001e-05	6.56137	down	PRSS3P2
-1.03335	7.19317	-6.44652	3.71376800483408e-07	5.03795377622001e-05	6.55814	down	SPAG5
-0.759467	10.9704	-6.44464	3.7332562464065e-07	5.03795377622001e-05	6.55306	down	KPNA2
-1.72392	5.98483	-6.43361	3.84998934228839e-07	5.12710790715325e-05	6.52321	down	DEPDC1B
-2.10314	7.55715	-6.42924	3.89723756009859e-07	5.12710790715325e-05	6.51138	down	CDKN3
0.602338	4.86752	6.42899	3.89991915992153e-07	5.12710790715325e-05	6.51071	up	SORBS2
-0.439881	11.3247	-6.4282	3.90854969698174e-07	5.12710790715325e-05	6.50857	no_change	PSME1
-0.79468	10.24	-6.42673	3.92465613254691e-07	5.12710790715325e-05	6.50458	down	TNFSF10
-2.16467	5.88095	-6.42434	3.95087699467611e-07	5.12710790715325e-05	6.49813	down	PBK
0.32891	13.2895	6.42397	3.95492405598261e-07	5.12710790715325e-05	6.49713	no_change	LOC399491
-1.0957	5.05704	-6.42108	3.98699965014606e-07	5.12710790715325e-05	6.4893	down	CDCA3
0.811071	8.72839	6.41757	4.02626488047425e-07	5.12710790715325e-05	6.4798	up	PAIP2B
-1.36676	10.8039	-6.41518	4.0532107163822e-07	5.12710790715325e-05	6.47333	down	IFI44
-1.25023	5.14496	-6.41513	4.05376040798935e-07	5.12710790715325e-05	6.4732	down	ANLN
-1.33743	9.13732	-6.41433	4.06285857458816e-07	5.12710790715325e-05	6.47103	down	PRC1
-0.673489	9.47865	-6.40487	4.17166565053794e-07	5.16679101260473e-05	6.4454	down	MREG
-1.57049	4.30661	-6.40371	4.18519585581592e-07	5.16679101260473e-05	6.44226	down	LOC102724257
-1.22879	13.0948	-6.40365	4.18586656418861e-07	5.16679101260473e-05	6.4421	down	IL36RN
-0.8489	5.80983	-6.40325	4.19056454176548e-07	5.16679101260473e-05	6.44102	down	DIO2
-1.24964	7.54183	-6.40202	4.20496141692324e-07	5.16679101260473e-05	6.43769	down	TTC9
-0.815741	11.3947	-6.39598	4.27658237192664e-07	5.21002307415875e-05	6.42131	down	BZW1
-0.473404	7.33233	-6.39404	4.29977097885763e-07	5.21002307415875e-05	6.41607	no_change	FOSL2
-0.596816	5.56485	-6.39343	4.30709523392718e-07	5.21002307415875e-05	6.41442	down	C18orf25
1.62386	7.49251	6.3795	4.47810893243571e-07	5.37646008193351e-05	6.37666	up	CYP2J2
-1.48269	8.49752	-6.37696	4.51004695777465e-07	5.37646008193351e-05	6.36977	down	CCNA2
-0.849823	4.5675	-6.3747	4.53859444951505e-07	5.37646008193351e-05	6.36365	down	POLQ
-1.06998	9.69229	-6.37328	4.55671302824837e-07	5.37646008193351e-05	6.35979	down	PRSS2
-0.815058	9.12443	-6.37303	4.55983507334376e-07	5.37646008193351e-05	6.35912	down	CLCN3
-0.417079	12.3712	-6.365	4.66348988346923e-07	5.47104697585289e-05	6.33733	no_change	PPP4R1
-1.19906	8.10146	-6.36241	4.69734102910203e-07	5.4832061832708e-05	6.33031	down	FBXW11
-2.15411	10.0578	-6.3567	4.77293348005607e-07	5.5327944483388e-05	6.31483	down	TGM3
-0.777884	9.62695	-6.35563	4.78722041704976e-07	5.5327944483388e-05	6.31193	down	CTSC
-0.97908	4.71528	-6.35214	4.83420352922042e-07	5.55957219670837e-05	6.30246	down	FANCA
-1.27885	5.43923	-6.34702	4.9039770880665e-07	5.6121690734314e-05	6.28857	down	ASPM
1.88986	5.71359	6.34306	4.95863381115957e-07	5.64703731489421e-05	6.27782	up	CA3
-3.63277	8.12135	-6.33159	5.120349992501e-07	5.80289761771497e-05	6.2467	down	CCL18
-0.994823	7.71378	-6.32328	5.24088238874944e-07	5.90421125253667e-05	6.22414	down	EID3
1.4238	7.54519	6.32196	5.26032699617762e-07	5.90421125253667e-05	6.22055	up	RP11-477N3.1
-1.70535	7.76284	-6.30139	5.57232781018571e-07	6.22447679696629e-05	6.16467	down	DSC2
-0.657101	9.61908	-6.28518	5.83127036550332e-07	6.48270656919241e-05	6.12062	down	ABCC1
0.981329	8.33489	6.28231	5.87844431552426e-07	6.50417824598244e-05	6.11281	up	FAM223A
0.31198	6.51937	6.27617	5.98035937679708e-07	6.55784311026361e-05	6.09614	no_change	TCTN2
0.299734	7.91311	6.27601	5.98312594228626e-07	6.55784311026361e-05	6.09569	no_change	ELP2
-0.631865	6.3316	-6.27013	6.08254292908948e-07	6.61711794456926e-05	6.07971	down	RANBP1
-0.229914	4.21091	-6.2687	6.10708309803059e-07	6.61711794456926e-05	6.07581	no_change	IQGAP3
-0.74705	11.7364	-6.26781	6.12223711139793e-07	6.61711794456926e-05	6.0734	down	IFITM1
-3.81858	5.96529	-6.26035	6.25173238579596e-07	6.72594213266325e-05	6.05311	down	MMP1
1.89682	3.94287	6.25717	6.30779959162502e-07	6.7414389947157e-05	6.04445	up	LHCGR
-1.90333	7.96507	-6.25626	6.32388905955083e-07	6.7414389947157e-05	6.04198	down	SERPINB13
-0.893919	5.99015	-6.25221	6.39619094309881e-07	6.77021593972171e-05	6.03095	down	CFB
-0.436899	9.74822	-6.24975	6.44038541040704e-07	6.77021593972171e-05	6.02428	no_change	TSN
-0.528761	11.5512	-6.24608	6.50707962709863e-07	6.77021593972171e-05	6.01428	down	MYD88
-1.53936	10.9275	-6.24577	6.51271388582912e-07	6.77021593972171e-05	6.01345	down	FGFBP1
-0.881268	7.76907	-6.24547	6.5182476683856e-07	6.77021593972171e-05	6.01262	down	HERC5
-0.139804	7.4073	-6.24511	6.52488043535246e-07	6.77021593972171e-05	6.01164	no_change	CCT8
-2.56673	10.1212	-6.24295	6.56449848398605e-07	6.78118502686453e-05	6.00577	down	UPP1
-0.310006	6.84057	-6.23181	6.77292651899734e-07	6.94184637784581e-05	5.97545	no_change	TARS
0.486854	9.02251	6.23147	6.7794953060432e-07	6.94184637784581e-05	5.97451	no_change	PPP1R3E
-0.942034	13.3489	-6.21367	7.12673695904459e-07	7.26553716357445e-05	5.92607	down	KRT6A
-0.794887	5.58787	-6.20647	7.27248010369566e-07	7.31653609212777e-05	5.90644	down	FAM43A
-0.631667	4.85294	-6.20255	7.35290276344209e-07	7.31653609212777e-05	5.89578	down	TTC39A
0.631248	8.94714	6.20245	7.35503035282027e-07	7.31653609212777e-05	5.8955	up	SPIN2A
-1.66644	4.69683	-6.20232	7.35759176281495e-07	7.31653609212777e-05	5.89516	down	PLK1
-1.24729	5.9596	-6.20229	7.35838806910602e-07	7.31653609212777e-05	5.89505	down	CD86
-1.4327	6.41843	-6.20052	7.39490587127824e-07	7.31653609212777e-05	5.89025	down	RIMS3
-1.20378	5.30632	-6.19816	7.44424171241257e-07	7.31653609212777e-05	5.88381	down	P2RY1
-0.795668	6.92086	-6.19719	7.46449033964116e-07	7.31653609212777e-05	5.88117	down	FEN1
-2.9574	9.48394	-6.19345	7.54336434444322e-07	7.31653609212777e-05	5.87098	down	RHCG
-3.21457	4.73086	-6.19343	7.54379037746902e-07	7.31653609212777e-05	5.87092	down	REN
-0.724938	3.58748	-6.19211	7.57171816239973e-07	7.31653609212777e-05	5.86734	down	FAM111B
-2.09732	5.48885	-6.19186	7.57712048036108e-07	7.31653609212777e-05	5.86665	down	DDIAS
-1.83633	8.99775	-6.19121	7.59097978656468e-07	7.31653609212777e-05	5.86488	down	GLUL
0.489863	3.03496	6.19006	7.61551559319391e-07	7.31653609212777e-05	5.86175	no_change	SH3TC2
-0.869749	7.69211	-6.18333	7.76098248942379e-07	7.42573349172491e-05	5.8434	down	ESPL1
-2.00913	5.85946	-6.18183	7.7935903892834e-07	7.42649637666164e-05	5.83933	down	NEIL3
-0.532463	3.75528	-6.17677	7.9052509981923e-07	7.50227600828445e-05	5.82554	down	CASC5
-1.76762	9.30353	-6.17479	7.94944231940245e-07	7.51367127080038e-05	5.82013	down	CENPA
-0.621176	8.01527	-6.17151	8.0231711459318e-07	7.55278038600499e-05	5.81118	down	TFDP1
-0.747232	9.54041	-6.15069	8.50686956942056e-07	7.97595891436515e-05	5.75441	down	APITD1
-1.00042	7.20823	-6.14214	8.71397057465676e-07	8.11601106606091e-05	5.73108	down	SMURF1
0.617002	7.70612	6.14003	8.7656788962893e-07	8.11601106606091e-05	5.72535	up	ID4
-1.88893	10.0212	-6.13924	8.78525673673727e-07	8.11601106606091e-05	5.72318	down	BIRC5
-0.629034	11.0768	-6.13884	8.79530026434254e-07	8.11601106606091e-05	5.72208	down	TJP1
-1.43737	3.64942	-6.12866	9.05071977345086e-07	8.3188229854718e-05	5.69431	down	HIST1H3C
-1.11681	5.7376	-6.12011	9.27129528749857e-07	8.4878656389963e-05	5.67097	down	ARHGEF39
-0.577294	8.16915	-6.11864	9.3097805137244e-07	8.4878656389963e-05	5.66695	down	AMMECR1
-0.742795	4.772	-6.11734	9.34370542800501e-07	8.4878656389963e-05	5.66342	down	RELT
-1.89462	9.59422	-6.11409	9.42953972293328e-07	8.50960891058798e-05	5.65455	down	SLC26A9
-1.94159	4.35974	-6.11303	9.45778145090908e-07	8.50960891058798e-05	5.65165	down	EXO1
-1.06116	5.07574	-6.11231	9.47699099097436e-07	8.50960891058798e-05	5.64969	down	KIF14
-0.461264	8.5984	-6.10197	9.75709555655474e-07	8.72755374955276e-05	5.62144	no_change	ATL2
-1.48706	5.91544	-6.09785	9.87077780820908e-07	8.74390919975256e-05	5.61021	down	AUNIP
0.443859	9.83848	6.09781	9.87199008416249e-07	8.74390919975256e-05	5.61009	no_change	ZNF75A
0.865507	9.70221	6.09724	9.88774106371403e-07	8.74390919975256e-05	5.60854	up	GAL3ST4
-1.58968	8.58942	-6.08315	1.02880327529257e-06	9.063562741502e-05	5.57006	down	CENPW
-0.858991	5.84968	-6.07933	1.03994815122182e-06	9.09511414649538e-05	5.55961	down	CCNE1
-0.505493	3.08154	-6.07925	1.04017625165522e-06	9.09511414649538e-05	5.5594	down	HELZ2
-0.741117	13.4032	-6.07734	1.04578885276649e-06	9.11006961070393e-05	5.55418	down	SPRR1A
-1.55389	8.08344	-6.0745	1.05420428072227e-06	9.1428245850431e-05	5.54641	down	LMNB1
-0.996609	5.30599	-6.07343	1.05738140921855e-06	9.1428245850431e-05	5.54349	down	PKMYT1
-1.70669	5.06335	-6.06866	1.07168898507383e-06	9.22876487551019e-05	5.53046	down	KLHDC7B
0.37926	6.17688	6.06749	1.07522661104205e-06	9.22876487551019e-05	5.52726	no_change	LYRM9
-0.625648	10.3762	-6.06487	1.08318831984237e-06	9.26304560990472e-05	5.52011	down	DNAJB1
0.660366	7.18538	6.06302	1.08887643618649e-06	9.27770411649996e-05	5.51503	up	AR
-1.01582	9.01621	-6.05634	1.10956064805685e-06	9.41956468710374e-05	5.49678	down	ABHD17C
-0.763666	6.98139	-6.05463	1.1149232705913e-06	9.43079662145819e-05	5.4921	down	PLSCR1
-0.536762	13.2202	-6.05092	1.12665820046691e-06	9.49565427729256e-05	5.48195	down	TUBB6
-1.27604	6.80795	-6.04581	1.14300105842017e-06	9.59874198197025e-05	5.46799	down	LYN
-0.626661	7.392	-6.04383	1.14938757785349e-06	9.61191048001155e-05	5.46258	down	SAMHD1
-1.35758	9.5822	-6.04278	1.15280345001424e-06	9.61191048001155e-05	5.45971	down	PNP
-0.853848	3.42838	-6.03846	1.16692300839124e-06	9.69501229676227e-05	5.4479	down	GPRIN1
-2.65561	4.14321	-6.03185	1.18889390886766e-06	9.8425238285193e-05	5.42981	down	ENKUR
-0.689667	8.30299	-6.0251	1.211736806128e-06	9.948198352194e-05	5.41136	down	NUP98
0.632006	4.52746	6.0232	1.218250956826e-06	9.948198352194e-05	5.40616	up	PNPLA7
-0.541596	4.92338	-6.02313	1.21848523717342e-06	9.948198352194e-05	5.40598	down	PML
-1.10883	12.8751	-6.02116	1.225295372903e-06	9.948198352194e-05	5.40057	down	GJB2
-0.736093	9.69845	-6.02077	1.22664269872273e-06	9.948198352194e-05	5.39951	down	TOP1
-0.913328	4.854	-6.0206	1.22722570266079e-06	9.948198352194e-05	5.39904	down	CDT1
-0.595719	7.18526	-6.01324	1.25297327700774e-06	0.000101218	5.37891	down	MRPS10
-2.38213	8.19466	-6.00862	1.26942214439976e-06	0.000102047	5.36626	down	KLK8
-0.283614	7.5855	-6.00791	1.27197514440941e-06	0.000102047	5.36432	no_change	MESDC2
0.600707	6.42998	6.00333	1.28849687052229e-06	0.000103018	5.3518	up	FARP1
1.7287	7.53393	6.00064	1.29831787313541e-06	0.000103114	5.34444	up	SYT17
-0.522452	10.608	-6.00058	1.29853159833945e-06	0.000103114	5.34428	down	NUDT15
-0.656204	9.18662	-5.99779	1.30881848534996e-06	0.000103579	5.33663	down	KPNA3
-0.446601	8.22319	-5.99202	1.33030681951952e-06	0.000104652	5.32084	no_change	SNX5
0.564732	10.8977	5.98986	1.33843047327792e-06	0.000104652	5.31494	up	ZNF260
-1.48997	6.54174	-5.98925	1.3407540283154e-06	0.000104652	5.31325	down	GBP5
0.466717	7.18073	5.98843	1.34385871765183e-06	0.000104652	5.31101	no_change	MTURN
-0.815632	4.5672	-5.98818	1.34480199600639e-06	0.000104652	5.31033	down	PIF1
-0.912739	8.39226	-5.98244	1.36679468822856e-06	0.000106011	5.2946	down	SERPINB1
-0.695018	6.54631	-5.97976	1.37715554901128e-06	0.000106461	5.28728	down	TAP2
-1.09879	10.2797	-5.97383	1.40043362263044e-06	0.000107427	5.27103	down	IRF9
-0.563676	8.29471	-5.97311	1.40327173278336e-06	0.000107427	5.26906	down	RBBP6
-1.34322	7.99479	-5.97306	1.40346378280934e-06	0.000107427	5.26893	down	GPR183
0.777396	11.7994	5.97175	1.40867844258093e-06	0.000107474	5.26534	up	TMEM99
-1.28657	7.68592	-5.96943	1.41793772220318e-06	0.000107828	5.25898	down	IRF1
-1.24365	6.55901	-5.96672	1.42880359192029e-06	0.000108301	5.25158	down	GBP1
-0.56017	6.36337	-5.95979	1.45706719639115e-06	0.000110086	5.23259	down	PARP14
-2.01943	8.87786	-5.95472	1.47808721564459e-06	0.000111314	5.2187	down	HPSE
-0.653017	6.9133	-5.94868	1.50351042061295e-06	0.000112865	5.20217	down	GPR68
-0.540382	8.75346	-5.93812	1.54907269979215e-06	0.000115912	5.17322	down	IL1R1
1.09678	4.54119	5.93514	1.56215009903446e-06	0.000116517	5.16507	up	ZFP28
-1.71348	7.88928	-5.93339	1.56989832160539e-06	0.000116722	5.16027	down	LOC100129518
0.748426	8.69855	5.92839	1.59227835485796e-06	0.000118011	5.14655	up	FCHSD2
-0.777273	9.94893	-5.92613	1.60244707828097e-06	0.000118388	5.14038	down	GSTO1
-0.983177	8.23222	-5.9236	1.61394756450929e-06	0.000118392	5.13344	down	LEO1
-1.90421	8.74681	-5.92297	1.61686427558321e-06	0.000118392	5.13169	down	EPHA2
-0.294145	11.1408	-5.92265	1.61831277442371e-06	0.000118392	5.13082	no_change	GORASP2
-1.00558	12.3272	-5.92167	1.62278365193929e-06	0.000118392	5.12815	down	PLBD1
-0.815145	8.18785	-5.91996	1.63066009750598e-06	0.000118596	5.12345	down	CHIC2
-1.68015	9.59553	-5.91256	1.66514479785817e-06	0.000120169	5.10316	down	STEAP4
-3.20634	7.66995	-5.91203	1.6676168730568e-06	0.000120169	5.10173	down	CXCL9
-1.50781	8.18487	-5.91201	1.66772295213016e-06	0.000120169	5.10166	down	RP11-164P12.3
-0.544849	11.1683	-5.90553	1.6985898927481e-06	0.000122016	5.08388	down	EIF5
-1.70582	7.72912	-5.90041	1.72335455983209e-06	0.00012312	5.06985	down	STAT3
0.733909	2.83807	5.90017	1.7245042336574e-06	0.00012312	5.0692	up	RAB3B
0.703042	6.92569	5.88518	1.79918725997079e-06	0.000127512	5.0281	up	LOC100507316
-0.679029	7.34517	-5.88466	1.80186644649313e-06	0.000127512	5.02666	down	RALGPS2
0.865088	7.05263	5.88455	1.80240684132477e-06	0.000127512	5.02637	up	GYLTL1B
-1.37014	4.57514	-5.87657	1.84359509684373e-06	0.000130032	5.00446	down	UBE2T
0.499519	11.3669	5.87141	1.87069176503851e-06	0.000131312	4.99032	no_change	USP54
-0.903322	8.626	-5.87061	1.87494141256721e-06	0.000131312	4.98812	down	VCP
-0.671408	9.82703	-5.86992	1.87862139965416e-06	0.000131312	4.98622	down	WWTR1
-0.705298	10.6644	-5.86345	1.91332231692703e-06	0.000133339	4.96847	down	EPN3
-0.873641	4.71685	-5.86003	1.93193718472592e-06	0.000134058	4.95908	down	TROAP
1.19319	9.10895	5.85944	1.93512291314075e-06	0.000134058	4.95749	up	RP11-999E24.3
0.534297	5.12486	5.84914	1.99239814404766e-06	0.000137617	4.92921	up	APBA1
-1.31854	7.93068	-5.84691	2.00499179411597e-06	0.000137758	4.9231	down	FBXO6
-0.849764	7.46623	-5.84627	2.00863212025575e-06	0.000137758	4.92134	down	PPIL1
-2.10274	5.27871	-5.84566	2.01213675332571e-06	0.000137758	4.91965	down	C17orf96
-0.495822	5.21896	-5.83825	2.05478562047285e-06	0.000140266	4.89932	no_change	NAA15
1.60632	3.96134	5.83402	2.07953381207993e-06	0.000141542	4.88771	up	PPP1R14D
-0.675026	7.56717	-5.82922	2.1080056635325e-06	0.000142714	4.87453	down	RABIF
-0.325909	3.91136	-5.8288	2.11051753640579e-06	0.000142714	4.87338	no_change	RAB35
-0.957892	8.41312	-5.82803	2.11509251267261e-06	0.000142714	4.87128	down	NLRX1
-1.02129	6.58086	-5.82618	2.12621790183244e-06	0.000143051	4.86619	down	KIAA0101
0.183695	4.07736	5.82482	2.13441803686676e-06	0.00014319	4.86246	no_change	HIC2
-0.802933	5.33964	-5.81519	2.1934728825492e-06	0.00014673	4.836	down	ANGPTL4
-1.69246	8.81613	-5.81338	2.20471042804974e-06	0.00014706	4.83105	down	ARNTL2
-1.06213	9.02273	-5.81231	2.21140266610347e-06	0.000147087	4.82811	down	POLE2
-0.315842	8.68199	-5.81077	2.22106549751337e-06	0.00014731	4.82389	no_change	SRP72
0.621139	9.40331	5.80621	2.24995872740388e-06	0.000148803	4.81136	up	PAN2
0.733309	3.75697	5.80373	2.26584232034839e-06	0.00014943	4.80454	up	RP4-593C16.3
-0.518911	12.3505	-5.79637	2.31358779570572e-06	0.000152149	4.78432	down	NPM1
0.582126	3.80624	5.79194	2.34278436516615e-06	0.000153411	4.77217	up	FAM184B
0.565257	12.6314	5.79147	2.34592100822329e-06	0.000153411	4.77087	up	RP4-635E18.8
-0.627219	9.09059	-5.77886	2.43125643918104e-06	0.000158548	4.73624	down	RMND5A
-2.83742	10.535	-5.7769	2.44480416245573e-06	0.000158736	4.73085	down	AKR1B10
-0.474715	12.9023	-5.77648	2.44774254493656e-06	0.000158736	4.72969	no_change	DNAJB6
-0.782438	5.92574	-5.76877	2.50180200786792e-06	0.000161792	4.70851	down	FBXO5
-0.275881	5.44249	-5.76496	2.5290233187003e-06	0.000163101	4.69802	no_change	CLP1
-1.08132	7.19142	-5.76114	2.55655481628151e-06	0.000164422	4.68753	down	PSRC1
-0.927688	9.8398	-5.75346	2.61279929630274e-06	0.000167578	4.66643	down	HMOX1
0.607205	11.7484	5.74927	2.64407157783757e-06	0.000168939	4.6549	up	ELL3
-0.706807	7.69197	-5.74775	2.65544348078715e-06	0.000168939	4.65074	down	SLC16A1
0.85633	4.7701	5.74771	2.65572887923831e-06	0.000168939	4.65064	up	LONRF2
1.04155	12.3291	5.74524	2.67440085369398e-06	0.000169231	4.64385	up	KRT15
-1.71588	5.28297	-5.74519	2.67481387578338e-06	0.000169231	4.6437	down	SLC23A2
0.386242	5.85038	5.74065	2.70946040164084e-06	0.000170758	4.63122	no_change	NANOG
-0.698231	9.74188	-5.74012	2.71357457841876e-06	0.000170758	4.62975	down	SH2D4A
-0.821604	12.0336	-5.73868	2.72461764226769e-06	0.000170758	4.62582	down	EIF4A3
-0.468717	4.01543	-5.73822	2.72819963552627e-06	0.000170758	4.62454	no_change	PATL1
-0.417706	7.81922	-5.7353	2.75087311847886e-06	0.000171716	4.61652	no_change	ELL2
-0.612216	7.92195	-5.73317	2.76760318971682e-06	0.0001723	4.61065	down	MCL1
-1.27917	11.6653	-5.72907	2.7999607405257e-06	0.000173851	4.59938	down	PRSS3
-0.674742	9.75448	-5.72802	2.80828144044725e-06	0.000173905	4.5965	down	PSME3
-1.24355	7.33248	-5.71906	2.88062335975511e-06	0.000177913	4.57185	down	NRBF2
-0.760719	10.3337	-5.71436	2.91924963517462e-06	0.000179823	4.55894	down	C12orf29
-0.420368	6.85544	-5.70991	2.95638801126659e-06	0.000181145	4.54669	no_change	LARP4B
-1.8378	6.57868	-5.70972	2.95798597355977e-06	0.000181145	4.54617	down	NUF2
-1.20729	10.8058	-5.709	2.9639930698993e-06	0.000181145	4.5442	down	SERPINB7
-1.75368	6.73584	-5.70046	3.03671524197265e-06	0.000185092	4.52071	down	CDK1
-0.646187	9.78067	-5.69941	3.04575155620271e-06	0.000185092	4.51783	down	MED8
-0.614485	4.24931	-5.69865	3.05235644816485e-06	0.000185092	4.51573	down	NR4A3
-1.3324	9.51517	-5.697	3.06670129438448e-06	0.00018548	4.51119	down	FUT1
-0.52013	9.23273	-5.69555	3.07928724704026e-06	0.00018558	4.50722	down	CCDC109B
-0.818297	6.11935	-5.69498	3.08425160464247e-06	0.00018558	4.50566	down	PI4K2A
-0.744874	2.56662	-5.6926	3.10515286553073e-06	0.000186357	4.49911	down	CD80
-2.49689	11.7217	-5.69161	3.11389560858282e-06	0.000186403	4.49639	down	IL36G
1.1425	9.3437	5.69027	3.12576673212325e-06	0.000186635	4.4927	up	GPRASP1
-0.577908	11.857	-5.68217	3.1984705201242e-06	0.000190489	4.47042	down	MICALL1
0.311024	6.39403	5.67355	3.27768279354397e-06	0.000194358	4.44671	no_change	ADCK3
0.76549	10.3359	5.6733	3.28009310611457e-06	0.000194358	4.446	up	ZNF439
-2.81551	5.50871	-5.67053	3.30598019122592e-06	0.000195396	4.43838	down	CXCL17
-0.744656	10.4977	-5.66759	3.33370297154927e-06	0.000196537	4.43029	down	AMPD3
-1.04663	6.84725	-5.6629	3.37838174168716e-06	0.000198669	4.41739	down	OVOL1
1.28363	8.24336	5.66134	3.39331871148691e-06	0.000199046	4.41311	up	NR3C2
-0.922986	4.6108	-5.65838	3.42197570511961e-06	0.000200224	4.40496	down	KIF23
-0.514748	6.98442	-5.65667	3.43868166773204e-06	0.000200699	4.40024	down	UBE2H
-0.708475	7.25837	-5.65284	3.47623478748042e-06	0.000202059	4.38972	down	TMEM185A
0.963174	10.2249	5.65177	3.48678062567357e-06	0.000202059	4.38678	up	LOC101929112
-0.85063	7.3686	-5.65166	3.48795163899366e-06	0.000202059	4.38646	down	HMGB3
-1.89932	3.65455	-5.64829	3.52140660092686e-06	0.000203106	4.37721	down	NWD2
-1.91796	4.78417	-5.64762	3.52814261788648e-06	0.000203106	4.37535	down	MMP9
-1.48763	12.4216	-5.64722	3.53212335689729e-06	0.000203106	4.37426	down	CNFN
-0.420441	6.40432	-5.6458	3.54646705930295e-06	0.00020343	4.37033	no_change	STAT2
-0.42231	8.70436	-5.64346	3.57005243042686e-06	0.000203821	4.36391	no_change	CSNK1A1
-2.15683	7.65549	-5.64339	3.57075652101512e-06	0.000203821	4.36372	down	PLA2G4D
0.590234	4.14566	5.6406	3.59914816041656e-06	0.000204582	4.35605	up	BHLHE41
-0.261085	6.15853	-5.63872	3.61846960982758e-06	0.000204582	4.35086	no_change	MTSS1
-0.427736	10.3323	-5.63861	3.61962716468254e-06	0.000204582	4.35055	no_change	GNAI3
0.941244	9.83911	5.6376	3.62994844018056e-06	0.000204582	4.34779	up	GAN
-1.32455	6.54873	-5.63729	3.63322745816564e-06	0.000204582	4.34692	down	ARG1
0.446678	6.65738	5.63695	3.6366684975897e-06	0.000204582	4.346	no_change	TBC1D24
0.758281	11.1958	5.63258	3.6820960368012e-06	0.00020664	4.33397	up	ZNF559
-1.75751	8.02566	-5.62156	3.79924078439068e-06	0.000212703	4.30362	down	C1QB
-1.16942	8.99047	-5.61951	3.82144044358981e-06	0.000213076	4.29798	down	LGALS3BP
-0.984354	8.52051	-5.61921	3.82465331281297e-06	0.000213076	4.29716	down	RNF19B
-0.41854	12.4623	-5.61842	3.83328698461072e-06	0.000213076	4.29498	no_change	GOT2
-0.727509	11.6532	-5.61743	3.84399783211456e-06	0.000213164	4.29227	down	SQRDL
0.368802	6.00398	5.61574	3.86258473142503e-06	0.000213687	4.2876	no_change	GNRH1
-1.60209	7.18909	-5.61239	3.89945477735893e-06	0.000215217	4.2784	down	CENPE
0.504856	10.641	5.61112	3.91362763922954e-06	0.00021549	4.27488	up	MTFR1L
1.69517	4.00228	5.60725	3.95684105739707e-06	0.000217356	4.26424	up	PZP
0.412907	3.50947	5.60524	3.97950267199233e-06	0.000217845	4.25871	no_change	CCBL1
-1.49461	6.64813	-5.60442	3.98874705253882e-06	0.000217845	4.25646	down	LRP8
-1.6372	6.49177	-5.60399	3.99372795084656e-06	0.000217845	4.25525	down	PRSS53
-0.496251	3.92618	-5.60254	4.01014260166759e-06	0.00021823	4.25128	no_change	SH3GL3
-0.786807	2.79215	-5.59748	4.06819580856925e-06	0.000220831	4.23735	down	TMPO-AS1
-1.13805	5.43245	-5.59674	4.07684543357794e-06	0.000220831	4.23529	down	RAD54L
0.719021	8.30155	5.59358	4.11352479757766e-06	0.000222249	4.22662	up	RP4-714D9.5
-1.38454	12.3486	-5.59285	4.12207612748827e-06	0.000222249	4.2246	down	KRT6B
-1.02514	9.26914	-5.59118	4.14177094776585e-06	0.000222797	4.21999	down	MCM2
0.793369	11.0821	5.58853	4.17300860777521e-06	0.000223961	4.21271	up	LOC728392
-4.01541	5.37672	-5.5874	4.18645284218556e-06	0.000224167	4.20959	down	CXCL1
0.649043	4.55736	5.58336	4.2347486995124e-06	0.000226036	4.19848	up	GFRA3
-2.3576	5.94645	-5.58283	4.24117540061156e-06	0.000226036	4.19701	down	GABBR1
-1.57536	9.87466	-5.58207	4.25040228834286e-06	0.000226036	4.1949	down	MIR6732
-1.16656	5.41147	-5.57903	4.28725013074891e-06	0.000227478	4.18654	down	ULBP2
-0.67992	8.45142	-5.5763	4.32068987556294e-06	0.000228359	4.17901	down	C6orf106
-1.05914	5.25953	-5.57607	4.32341963970249e-06	0.000228359	4.1784	down	POC1A
-1.09654	9.03664	-5.57506	4.33584380154411e-06	0.000228498	4.17562	down	RAB31
-0.555843	6.66213	-5.5722	4.37122619828344e-06	0.000229844	4.16775	down	ZFAND5
-4.09335	8.92793	-5.57031	4.39485410035464e-06	0.000230567	4.16253	down	TCN1
0.27735	6.13296	5.56889	4.41259448008344e-06	0.000230703	4.15862	no_change	HOXA3
-0.232871	12.1	-5.56852	4.41721269101698e-06	0.000230703	4.15761	no_change	KIAA0391
-0.750925	7.07324	-5.56758	4.42903084196351e-06	0.000230804	4.15502	down	EFHD2
-1.03708	3.09278	-5.56436	4.46983596077933e-06	0.000232372	4.14614	down	NCAPH
0.612709	7.30555	5.56334	4.48277315543062e-06	0.000232372	4.14334	up	C2orf68
-0.34713	5.302	-5.56209	4.49875335557964e-06	0.000232372	4.13989	no_change	ASAH2B
-0.910379	9.93657	-5.56188	4.50140306385812e-06	0.000232372	4.13932	down	WDR53
-0.637989	13.1193	-5.56079	4.51540828134781e-06	0.000232372	4.13631	down	GJB6
-1.1075	9.82813	-5.56052	4.51884388980705e-06	0.000232372	4.13557	down	VSNL1
0.53759	5.58093	5.55662	4.56918757089917e-06	0.000234151	4.12484	up	ZNF573
0.847755	6.80271	5.55629	4.5735052579915e-06	0.000234151	4.12392	up	TTC18
0.499637	3.42781	5.5515	4.63624430548971e-06	0.000236844	4.11073	no_change	PRKAA2
-0.347045	13.2623	-5.54659	4.70145087226968e-06	0.000239651	4.0972	no_change	S100A11
-2.21704	8.85107	-5.54397	4.73661860586894e-06	0.000240917	4.08998	down	TGM1
-0.691077	8.25459	-5.5427	4.75368792531234e-06	0.00024126	4.08649	down	DFFA
-1.33845	4.59282	-5.54022	4.78730872299773e-06	0.000241929	4.07967	down	GK-AS1
-0.600535	11.8763	-5.53949	4.79727233835824e-06	0.000241929	4.07765	down	RAB10
-1.38756	9.34099	-5.53944	4.79795964555457e-06	0.000241929	4.07751	down	C12orf5
-0.401399	4.17503	-5.53774	4.82122024206152e-06	0.000242578	4.07283	no_change	SOCS3
-1.02823	7.93288	-5.53547	4.85238074458336e-06	0.000243621	4.06659	down	ARL5B
0.432398	7.74698	5.53307	4.88563029152089e-06	0.000244764	4.05997	no_change	LOC100506548
0.774887	10.0373	5.53014	4.9265619692683e-06	0.000246286	4.05189	up	LOC101930052
-1.73103	6.09316	-5.52898	4.94280849743476e-06	0.00024657	4.0487	down	TIFAB
-0.572467	5.7653	-5.52739	4.96526292521328e-06	0.000247162	4.04431	down	TNFRSF4
-0.243846	12.2377	-5.52313	5.02569348238457e-06	0.000249066	4.03259	no_change	HDGF
0.481929	10.723	5.52274	5.03128439532642e-06	0.000249066	4.03152	no_change	ECHDC2
-0.338041	10.0989	-5.52245	5.0355157956758e-06	0.000249066	4.0307	no_change	RALGAPB
0.0943934	7.77724	5.51644	5.12223311889423e-06	0.00025282	4.01416	no_change	WDR6
0.845018	7.3668	5.50925	5.22808345046176e-06	0.0002575	3.99435	up	TMEM161B-AS1
-0.678984	9.10236	-5.5049	5.29311534387045e-06	0.000260154	3.98238	down	TNFAIP1
-3.07694	11.3603	-5.5023	5.33253201734271e-06	0.000261541	3.97519	down	SERPINB3
-3.97565	5.76446	-5.50126	5.34821363643922e-06	0.00026176	3.97235	down	CYP4Z2P
-0.657173	8.74011	-5.50009	5.3661299248443e-06	0.00026182	3.96911	down	ARF3
-4.51502	8.61943	-5.49971	5.37187116967603e-06	0.00026182	3.96807	down	SPRR2C
-0.574964	6.59895	-5.49863	5.38841690998375e-06	0.000262079	3.9651	down	ACTR2
0.752314	10.2948	5.49495	5.44505432519553e-06	0.000264283	3.95497	up	IQCH-AS1
-0.449934	10.6609	-5.48437	5.61148005180462e-06	0.000271796	3.92581	no_change	CEBPG
1.21993	12.1638	5.48075	5.66958377430706e-06	0.000274042	3.91583	up	KRT77
-0.583744	7.25997	-5.47724	5.72650685389221e-06	0.000275694	3.90616	down	CFLAR
0.325843	6.07807	5.47719	5.72739141186571e-06	0.000275694	3.90601	no_change	SLC22A5
0.965041	5.64344	5.47518	5.76021846423761e-06	0.000275841	3.90047	up	AC012065.7
-0.273262	8.34687	-5.47388	5.78143842983346e-06	0.000275841	3.89691	no_change	MLX
0.567054	9.19634	5.47359	5.7862703436228e-06	0.000275841	3.8961	up	CTPS2
-0.453115	10.967	-5.4729	5.79762926160448e-06	0.000275841	3.8942	no_change	RALA
-0.418157	5.93745	-5.47248	5.80450699093384e-06	0.000275841	3.89306	no_change	MYO5A
-2.21289	4.17332	-5.4724	5.80583310690321e-06	0.000275841	3.89284	down	BATF2
0.549211	9.40554	5.47134	5.82351455287779e-06	0.000275841	3.88989	up	GS1-124K5.11
0.649634	9.24028	5.47125	5.82496301327616e-06	0.000275841	3.88965	up	ZNF84
-0.195208	3.89692	-5.4703	5.84068859904473e-06	0.000276026	3.88704	no_change	TWF1
-1.7302	9.25473	-5.46811	5.87723492133638e-06	0.000277192	3.881	down	APOL1
-4.91711	10.2397	-5.46706	5.8948201669458e-06	0.000277461	3.8781	down	S100A12
0.693495	8.18734	5.46259	5.97026962530845e-06	0.000280381	3.86579	up	ZNF862
-0.751871	6.008	-5.46149	5.9889476891137e-06	0.000280381	3.86276	down	WDHD1
1.4267	8.46655	5.46126	5.99288581152702e-06	0.000280381	3.86213	up	LOC100130476
-0.338122	7.73981	-5.4603	6.00928468469447e-06	0.000280586	3.85948	no_change	ITSN2
-0.638127	7.01596	-5.45745	6.05813017167197e-06	0.000282302	3.85164	down	OSMR
-0.699272	3.34098	-5.45222	6.14898237413391e-06	0.000285964	3.83723	down	CDC25C
-0.637874	10.3224	-5.45031	6.18252917551275e-06	0.000286953	3.83196	down	MANF
-1.53427	7.83158	-5.44673	6.24576469678094e-06	0.000289313	3.8221	down	ISG20
-0.740367	7.24142	-5.44528	6.27175313189932e-06	0.000289663	3.81808	down	PANX1
-1.27636	9.81537	-5.44452	6.28524546523834e-06	0.000289663	3.816	down	CD83
0.630893	8.16226	5.44422	6.29055484699813e-06	0.000289663	3.81518	up	CEP68
0.845213	7.39633	5.44212	6.32833190903188e-06	0.000290829	3.80939	up	TAPT1-AS1
-0.940706	5.61631	-5.44039	6.35960633735179e-06	0.000291692	3.80461	down	SGOL2
-1.17536	9.81342	-5.43795	6.40381854219657e-06	0.000292744	3.7979	down	ERO1L
-0.953824	4.43637	-5.43774	6.40762580469097e-06	0.000292744	3.79733	down	IGSF6
-0.625113	9.62124	-5.43491	6.45949481656802e-06	0.000294205	3.78952	down	NFE2L3
-1.13785	10.5904	-5.43462	6.46479130895971e-06	0.000294205	3.78873	down	CDH3
-0.226087	12.8035	-5.43261	6.50197722219362e-06	0.000294855	3.78317	no_change	DYNLL1
-0.575981	10.7076	-5.43208	6.51168435794005e-06	0.000294855	3.78173	down	ARPC5L
-0.637564	3.68274	-5.4316	6.52074868511829e-06	0.000294855	3.78038	down	TFEC
-0.711473	4.81916	-5.43112	6.52959611027469e-06	0.000294855	3.77907	down	PPP2R2C
0.696916	10.1885	5.42986	6.55295182746787e-06	0.000294993	3.77561	up	SRGAP2
-0.930957	6.40448	-5.42915	6.56633355894446e-06	0.000294993	3.77364	down	IL7R
-1.24872	6.99865	-5.4284	6.58036648939299e-06	0.000294993	3.77157	down	RAD51AP1
-1.42789	6.8501	-5.42778	6.59194625197066e-06	0.000294993	3.76987	down	FCHSD1
-1.00467	9.27649	-5.42757	6.59582566259143e-06	0.000294993	3.7693	down	WARS
-0.768803	8.27556	-5.42552	6.6344431907463e-06	0.000296152	3.76365	down	RAB27B
0.710747	10.3429	5.42311	6.68022445994272e-06	0.000297627	3.75699	up	AK055981
-0.647206	11.534	-5.41571	6.82235443971853e-06	0.00030338	3.7366	down	PYGL
-0.64357	9.17859	-5.41425	6.85083876658538e-06	0.000304068	3.73257	down	MCM6
-1.23924	5.86806	-5.41043	6.92573068301335e-06	0.000306418	3.72204	down	PRSS22
-3.36791	8.1274	-5.40985	6.93701686793173e-06	0.000306418	3.72047	down	CXCL10
-1.44628	6.28172	-5.40954	6.94315534121707e-06	0.000306418	3.71961	down	CYP7B1
-0.565564	5.78807	-5.40192	7.09553424592192e-06	0.000312052	3.69859	down	RNGTT
-1.78598	6.22076	-5.4015	7.10385394683658e-06	0.000312052	3.69746	down	CDCA8
-0.625956	9.62409	-5.40052	7.12379537251414e-06	0.000312052	3.69474	down	GRPEL1
1.05588	6.96778	5.4005	7.12429471938851e-06	0.000312052	3.69467	up	CTC-471J1.2
0.655692	5.07516	5.39927	7.14911964709404e-06	0.000312553	3.69131	up	CENPV
0.519386	8.77666	5.39658	7.20417898443493e-06	0.0003141	3.68388	up	RP11-722E23.2
-0.908771	3.57958	-5.39623	7.21141238575344e-06	0.0003141	3.68291	down	SPC24
-0.526911	10.3954	-5.39457	7.24555938163008e-06	0.000315	3.67833	down	BAG3
-0.509139	11.0048	-5.39105	7.31849727308388e-06	0.000317579	3.66864	down	COG8
-0.866365	6.47681	-5.38864	7.36889946214596e-06	0.000319173	3.66199	down	PHF19
0.734517	8.57304	5.38638	7.4164287784746e-06	0.000320637	3.65577	up	ZNF284
-0.471161	3.53992	-5.38568	7.43120565594699e-06	0.000320682	3.65384	no_change	CENPI
-0.437134	9.16299	-5.38322	7.48353124846168e-06	0.000322344	3.64705	no_change	HEXIM1
-0.722151	3.69781	-5.38116	7.52747396788849e-06	0.00032364	3.64138	down	CXCR6
-0.819788	7.25986	-5.37807	7.59396456166395e-06	0.000324413	3.63287	down	SP110
-3.05583	4.66154	-5.37796	7.59633531364546e-06	0.000324413	3.63257	down	SOST
-1.15366	10.6485	-5.37771	7.60170495013179e-06	0.000324413	3.63188	down	PLA2G3
-0.613867	9.52579	-5.37692	7.61890862893603e-06	0.000324413	3.62969	down	SURF4
-0.976922	7.62264	-5.37675	7.62250158411693e-06	0.000324413	3.62924	down	NDEL1
0.210348	6.04395	5.37646	7.62883995797382e-06	0.000324413	3.62843	no_change	CRYZL1
-0.655977	3.57795	-5.37438	7.67413509594531e-06	0.000325011	3.6227	down	AURKB
-0.532729	6.69711	-5.37428	7.67630766159657e-06	0.000325011	3.62243	down	HOOK1
0.778866	10.5166	5.3739	7.68466521645955e-06	0.000325011	3.62137	up	RAI14
-1.14975	7.20722	-5.37307	7.7027534596437e-06	0.000325187	3.6191	down	NCF2
-0.587181	11.3532	-5.37077	7.75337862504759e-06	0.000326734	3.61276	down	TAP1
-1.16288	4.79613	-5.36799	7.81494850937947e-06	0.000328086	3.6051	down	KIFC1
0.65732	6.86524	5.36788	7.81748101226375e-06	0.000328086	3.60479	up	CTD-2325A15.5
0.829404	7.44598	5.36743	7.82763182089312e-06	0.000328086	3.60353	up	AK055981
1.30732	5.68557	5.36422	7.8994733173552e-06	0.000329953	3.59469	up	LOC100506472
-0.504952	6.9485	-5.36417	7.9004309798984e-06	0.000329953	3.59457	down	AKIRIN2
-0.433285	4.91228	-5.36262	7.93545426202557e-06	0.000330823	3.59029	no_change	SMOX
-0.920105	10.3096	-5.36095	7.97329697434093e-06	0.000331809	3.58568	down	PGM2
-1.32793	5.89549	-5.35803	8.03981070007972e-06	0.000333981	3.57764	down	SPTLC2
-0.881021	11.3216	-5.35698	8.06398145414975e-06	0.00033439	3.57473	down	NOD2
-0.775762	6.87627	-5.35485	8.11292801245093e-06	0.000335688	3.56888	down	SMC2
-1.52431	6.04073	-5.35437	8.12404324571027e-06	0.000335688	3.56755	down	TMC5
-0.685781	10.1413	-5.3536	8.14186563382633e-06	0.00033583	3.56543	down	CASP4
-0.443908	11.2575	-5.35248	8.16797330204738e-06	0.000336313	3.56233	no_change	PSMD1
-2.70272	9.05916	-5.34689	8.29887322513521e-06	0.000339854	3.54694	down	TEX101
-0.581578	6.17027	-5.34596	8.32106781663996e-06	0.000339854	3.54436	down	ITCH
1.04424	7.6121	5.34593	8.32161445237713e-06	0.000339854	3.54429	up	TM4SF18
-0.406495	4.82982	-5.34586	8.32338372833739e-06	0.000339854	3.54409	no_change	UBE3C
-1.25355	5.2976	-5.34516	8.34000141483336e-06	0.000339854	3.54216	down	LILRB3
-0.956897	5.06361	-5.3451	8.34131839952148e-06	0.000339854	3.542	down	FUT3
1.77563	5.81462	5.34291	8.39354146222494e-06	0.000341386	3.53596	up	ACADL
-0.899695	12.1621	-5.34163	8.42419123430054e-06	0.000342037	3.53244	down	ABCA12
-2.00983	3.7977	-5.34081	8.44389169045333e-06	0.000342241	3.53018	down	IDO1
-0.587376	9.04918	-5.33802	8.51123913079566e-06	0.000343187	3.52249	down	ZNFX1
-2.28583	10.5755	-5.33728	8.52918945210723e-06	0.000343187	3.52045	down	KLK6
-0.290784	5.17415	-5.33712	8.533034806763e-06	0.000343187	3.52001	no_change	HECTD1
-0.900507	10.3699	-5.33685	8.53971677198512e-06	0.000343187	3.51925	down	LAP3
0.428279	4.77181	5.33681	8.5407165573826e-06	0.000343187	3.51914	no_change	GUCA1B
-0.531286	4.01829	-5.33309	8.63145701265643e-06	0.000346057	3.50891	down	CYBB
-0.463787	6.76718	-5.33228	8.65145109550165e-06	0.000346057	3.50667	no_change	SP100
-2.52135	11.5166	-5.33207	8.65662553938293e-06	0.000346057	3.50609	down	LCN2
0.260445	8.07488	5.33017	8.70375217751002e-06	0.000347347	3.50084	no_change	LOC101930075
-0.917318	3.46519	-5.32949	8.72039868310837e-06	0.000347417	3.49899	down	CXCL2
0.554413	5.39698	5.32449	8.84547451097185e-06	0.0003518	3.48521	up	TSHZ2
-0.385857	7.32393	-5.32146	8.92221203359556e-06	0.000354248	3.47685	no_change	DDX3X
0.46761	4.5512	5.32012	8.95636577938167e-06	0.000355001	3.47315	no_change	CCDC85A
-1.33401	9.24455	-5.31744	9.02493555164755e-06	0.000357112	3.46577	down	GBA
0.556411	8.38649	5.31525	9.08154760175339e-06	0.000358744	3.45972	up	ARHGEF40
-2.89581	7.20931	-5.31076	9.19834114719493e-06	0.000362498	3.44735	down	GZMB
-0.717868	7.84228	-5.3104	9.20762255922003e-06	0.000362498	3.44637	down	MCM5
0.966937	7.81961	5.30933	9.23585437525309e-06	0.000362744	3.44341	up	SH3BGR
-0.692245	5.59493	-5.30867	9.25307379448573e-06	0.000362744	3.44161	down	CCRN4L
0.767196	6.74581	5.30839	9.26050111209871e-06	0.000362744	3.44083	up	GPC2
1.25878	7.67301	5.30556	9.3353991776078e-06	0.000365066	3.43304	up	RPL31
-0.24406	4.85786	-5.30343	9.39245439412372e-06	0.000366024	3.42714	no_change	LRRC59
-0.650813	11.3719	-5.30315	9.39975180178255e-06	0.000366024	3.42639	down	RP11-469M7.1
-0.948638	4.83991	-5.30288	9.40694287248666e-06	0.000366024	3.42565	down	PRKCQ-AS1
-0.896287	7.25722	-5.30197	9.43140898561607e-06	0.000366366	3.42313	down	PRDM1
-1.06322	5.52902	-5.30085	9.46159832871583e-06	0.000366689	3.42004	down	IL4I1
-0.618036	4.87598	-5.3005	9.47115384333818e-06	0.000366689	3.41906	down	PLK4
-3.83865	11.3845	-5.29966	9.49374352835693e-06	0.000366955	3.41676	down	S100A9
1.07618	5.93884	5.29873	9.51889142941431e-06	0.000367192	3.4142	up	GKAP1
-0.507964	12.4135	-5.29827	9.53131759714696e-06	0.000367192	3.41294	down	UCHL3
0.898023	11.4741	5.29706	9.56430981294505e-06	0.000367856	3.40959	up	SEMA3G
-1.25311	4.6811	-5.29553	9.60600040055249e-06	0.000368851	3.40538	down	ACP5
-0.464187	6.88177	-5.29412	9.64479505710287e-06	0.000369421	3.40148	no_change	GTPBP4
-0.542273	9.85738	-5.29384	9.65247038173287e-06	0.000369421	3.40071	down	PTEN
0.796056	4.93518	5.2926	9.68662363811145e-06	0.00036971	3.3973	up	STK32A
-0.420545	12.0562	-5.29135	9.72112624061895e-06	0.00036971	3.39385	no_change	RAN
-1.14415	5.20534	-5.29112	9.72732203499655e-06	0.00036971	3.39324	down	RP11-373D23.2
-0.348052	11.9224	-5.29099	9.73110500086971e-06	0.00036971	3.39286	no_change	KLK11
0.992671	5.65175	5.2907	9.73920773654019e-06	0.00036971	3.39206	up	CMYA5
-0.487271	6.00296	-5.28896	9.78737859911504e-06	0.000370935	3.38728	no_change	DUSP3
-1.03102	9.42439	-5.28765	9.82396119728286e-06	0.000371127	3.38367	down	NCAPG2
-1.04919	9.73974	-5.28764	9.82422435829486e-06	0.000371127	3.38365	down	DCUN1D3
-0.927157	9.33519	-5.2804	1.00290328139473e-05	0.000378252	3.36368	down	HDHD1
-0.50359	6.56048	-5.27756	1.01104159670593e-05	0.000380706	3.35586	down	EXOSC3
0.454859	9.76806	5.26842	1.03772237362129e-05	0.000389335	3.33066	no_change	GSTO2
0.726551	7.67072	5.26817	1.03844776663947e-05	0.000389335	3.32998	up	RP11-258C19.7
-0.698526	5.17125	-5.268	1.03896096567151e-05	0.000389335	3.3295	down	DHX58
-4.22621	9.78657	-5.26336	1.05276617917539e-05	0.000392872	3.31673	down	S100A7A
-0.757628	3.50814	-5.26314	1.05343696360684e-05	0.000392872	3.31612	down	IL21R
-1.25451	10.3166	-5.26314	1.05344772186933e-05	0.000392872	3.31611	down	KIF11
0.991769	9.59901	5.26082	1.06043257297065e-05	0.000393685	3.30971	up	ZNF418
-1.04626	7.35681	-5.26048	1.06144987303331e-05	0.000393685	3.30878	down	SLC28A3
0.380507	6.76007	5.26029	1.06202262090711e-05	0.000393685	3.30826	no_change	LOC100506558
0.400825	10.2992	5.26017	1.06237266679973e-05	0.000393685	3.30794	no_change	KRBOX4
-0.303855	7.0876	-5.25738	1.0708666913133e-05	0.000396204	3.30024	no_change	ERN1
-0.599234	11.9294	-5.25396	1.08133194916208e-05	0.000399424	3.29083	down	RAB38
0.583312	10.8314	5.25338	1.08314174022499e-05	0.000399424	3.28921	up	ZNF83
-1.0994	9.27502	-5.25287	1.08470289534908e-05	0.000399424	3.28782	down	PKP1
0.571079	7.71692	5.25012	1.09322572049161e-05	0.000401099	3.28025	up	GABBR1
-0.268503	6.87829	-5.24954	1.09503085192219e-05	0.000401099	3.27865	no_change	UMPS
-0.604712	6.31907	-5.24934	1.095681091984e-05	0.000401099	3.27808	down	PIK3R5
-0.708915	7.35692	-5.24919	1.09612388050408e-05	0.000401099	3.27769	down	DDX60L
-2.06631	5.77349	-5.24864	1.09785314201881e-05	0.000401103	3.27616	down	CKAP2L
0.862607	6.06968	5.24791	1.10013842304854e-05	0.00040131	3.27415	up	SLC6A16
0.724302	5.83483	5.24314	1.11517408532502e-05	0.000406051	3.26102	up	WNT2B
-0.432189	9.3828	-5.24269	1.11661440991943e-05	0.000406051	3.25977	no_change	C14orf169
0.587028	5.04609	5.24104	1.12187586085455e-05	0.00040733	3.25522	up	ZNF582-AS1
0.476689	12.7755	5.23631	1.13710136870966e-05	0.000411703	3.24218	no_change	GABARAPL1
0.353763	5.87685	5.23603	1.13801706897574e-05	0.000411703	3.2414	no_change	FGD4
-0.535704	11.7942	-5.23566	1.13921134812916e-05	0.000411703	3.24039	down	IFITM1
-0.896942	10.1183	-5.23383	1.1451428656335e-05	0.000413207	3.23536	down	IFIT5
0.422845	4.70838	5.23236	1.14997417881856e-05	0.00041431	3.23129	no_change	GARNL3
-1.32563	7.32664	-5.23072	1.15535846884323e-05	0.000415101	3.22677	down	EHF
-0.870356	4.73653	-5.23061	1.15572453783095e-05	0.000415101	3.22646	down	MAD2L1
-1.66521	3.69455	-5.2284	1.16301948637146e-05	0.000417079	3.22038	down	CCL4
2.06893	7.38273	5.22465	1.17548465158311e-05	0.000420903	3.21006	up	CAPZA3
-0.383042	9.95895	-5.22325	1.18020292978238e-05	0.000421945	3.20619	no_change	KIF5B
-0.833702	8.77773	-5.2218	1.18507868268885e-05	0.00042304	3.2022	down	SNRPF
0.548833	4.6584	5.21649	1.2031353709917e-05	0.000428831	3.18757	up	OSER1-AS1
0.527839	9.36518	5.21527	1.20732344320527e-05	0.000429667	3.18421	up	KLF8
-1.63994	6.07317	-5.21391	1.21199569985307e-05	0.000430622	3.18048	down	CYP27B1
-1.15065	10.3088	-5.213	1.21516248204002e-05	0.000430622	3.17795	down	KLK10
0.456858	4.81553	5.21289	1.21553900241551e-05	0.000430622	3.17765	no_change	CA13
-0.824931	6.75818	-5.21171	1.2196390012268e-05	0.00043142	3.1744	down	ATAD2
-1.48488	7.60457	-5.21069	1.22318575611494e-05	0.00043202	3.17159	down	FAM83D
-0.5607	6.85798	-5.20995	1.22575491061722e-05	0.000432273	3.16956	down	ELP6
-0.820908	11.4929	-5.20862	1.23042688535375e-05	0.000433266	3.16588	down	FAM110C
-0.422239	7.82555	-5.2057	1.24068773672059e-05	0.000436221	3.15785	no_change	SLC25A28
-0.577071	10.7981	-5.20454	1.24479186172509e-05	0.000437006	3.15465	down	JMY
-0.905628	7.87758	-5.2024	1.25242197978319e-05	0.00043851	3.14874	down	ORC6
-0.452083	10.0732	-5.20228	1.25283234731765e-05	0.00043851	3.14842	no_change	PTGFRN
-0.719808	4.91377	-5.20142	1.25590895906578e-05	0.000438929	3.14605	down	PTPRC
-0.60021	9.88542	-5.19948	1.26288308629904e-05	0.000440551	3.1407	down	C19orf66
-0.723126	9.01119	-5.19908	1.26432326843807e-05	0.000440551	3.13959	down	NAPG
-0.884045	8.03619	-5.19668	1.27299565122712e-05	0.000442911	3.13298	down	TCF19
-0.855059	8.04682	-5.19466	1.28033483817016e-05	0.000444802	3.12742	down	SCO1
0.934148	9.54941	5.19163	1.29143044857239e-05	0.00044799	3.11908	up	FAM189A2
0.373851	4.80048	5.19086	1.29424940954653e-05	0.000448302	3.11697	no_change	ZSCAN18
-1.72209	5.58369	-5.19001	1.29741310536907e-05	0.000448732	3.11461	down	CD274
0.389789	5.25518	5.18921	1.30035317259656e-05	0.000449084	3.11242	no_change	RAD51-AS1
-0.508177	8.09406	-5.18868	1.3023039430147e-05	0.000449093	3.11097	down	AMOTL1
-0.679637	8.45729	-5.18813	1.30436766177193e-05	0.000449141	3.10944	down	RRM1
0.702902	7.15923	5.18579	1.31307263796835e-05	0.000451473	3.103	up	ZXDA
1.25054	8.20205	5.18176	1.32824234868159e-05	0.000456017	3.09189	up	PIK3C2G
-1.24988	10.6729	-5.18119	1.33038889989353e-05	0.000456083	3.09033	down	IL4R
-1.09057	7.46577	-5.18042	1.33332403205187e-05	0.000456419	3.0882	down	PRRG4
-0.808472	8.98071	-5.16998	1.37357264909568e-05	0.000469508	3.05944	down	PCNA
0.593231	3.30586	5.16874	1.37843350356412e-05	0.000469796	3.05603	up	CYP17A1
-0.52383	7.41166	-5.16822	1.3804535574818e-05	0.000469796	3.05461	down	POLD3
-0.63295	10.005	-5.16739	1.38373896581359e-05	0.000469796	3.05231	down	TXNDC17
-0.807259	9.09451	-5.16738	1.38376155886503e-05	0.000469796	3.05229	down	MFHAS1
-1.59056	8.02229	-5.1672	1.38447693942966e-05	0.000469796	3.0518	down	CST7
-0.586264	10.1285	-5.16644	1.38750310664916e-05	0.00047014	3.04968	down	GTF3C6
-1.84843	7.01475	-5.16486	1.39375504164247e-05	0.000471574	3.04534	down	LYPD5
-0.729712	5.82435	-5.16397	1.39729275839623e-05	0.000471888	3.04288	down	CLEC7A
-0.560501	12.1588	-5.16361	1.39872493122349e-05	0.000471888	3.04189	down	EPHX3
0.261299	10.3516	5.16273	1.40222884751726e-05	0.000472387	3.03947	no_change	ANAPC16
-0.234829	3.3988	-5.1619	1.40555459922258e-05	0.000472825	3.03718	no_change	HAVCR2
-1.09481	3.41165	-5.1606	1.41075972271928e-05	0.000473893	3.03361	down	RP11-210K20.4
-0.764161	7.10721	-5.15983	1.41384293835816e-05	0.000474247	3.0315	down	HOMER1
0.550436	4.50884	5.15627	1.42827701403138e-05	0.000478401	3.02168	up	LINC00663
0.933172	9.34216	5.15436	1.43604058981434e-05	0.000480312	3.01644	up	RBPMS2
-1.04248	5.37203	-5.15137	1.44833975278338e-05	0.000483733	3.00819	down	TGFA
-1.29622	12.695	-5.14721	1.46560601046232e-05	0.000488752	2.99673	down	KRT6A
-0.658497	8.77036	-5.14674	1.46755463170782e-05	0.000488752	2.99545	down	SPCS3
-0.416945	9.14077	-5.14497	1.47500226144542e-05	0.000490533	2.99055	no_change	ADK
-1.04527	10.3442	-5.14379	1.47995574521206e-05	0.00049148	2.98731	down	AFAP1L2
0.752111	8.19889	5.14279	1.48417725923039e-05	0.000492182	2.98456	up	ZNF606
-0.480365	9.92464	-5.14146	1.48981671115297e-05	0.000493351	2.98089	no_change	CALM1
1.08847	5.28746	5.13912	1.49978193988856e-05	0.000495948	2.97444	up	AB074162
-1.01932	6.72807	-5.13745	1.5069269012324e-05	0.000497606	2.96985	down	UGT1A1
-2.23753	8.70772	-5.13645	1.51123785442079e-05	0.000498324	2.96709	down	SPRR3
-1.02042	7.10166	-5.13424	1.52075579254364e-05	0.000500755	2.96102	down	STS
0.593798	4.6303	5.1315	1.5326755403756e-05	0.00050397	2.95347	up	KIAA1244
0.176632	2.42478	5.13055	1.53682463497052e-05	0.000504623	2.95085	no_change	EDA
-0.365068	9.31561	-5.12685	1.55312799214073e-05	0.00050926	2.94065	no_change	S100A11P1
-0.248485	12.7301	-5.12505	1.5610961362237e-05	0.000511155	2.9357	no_change	CCT6A
-0.655512	6.29157	-5.1245	1.56354157006173e-05	0.000511239	2.93419	down	AP3B1
-0.59428	9.57662	-5.12295	1.57045331156356e-05	0.00051278	2.92993	down	DUSP11
-0.468364	5.09319	-5.11465	1.60801210126747e-05	0.000524114	2.90708	no_change	GALNT18
0.251592	5.03055	5.11429	1.609653372477e-05	0.000524114	2.90609	no_change	TMEM143
-0.880362	7.23844	-5.11293	1.61592846056188e-05	0.000525424	2.90233	down	ETHE1
-0.579307	10.5126	-5.11132	1.62335671040611e-05	0.000526569	2.8979	down	KCTD10
-2.30047	6.02061	-5.11119	1.6239590818472e-05	0.000526569	2.89754	down	KLK13
-1.20003	7.14096	-5.11005	1.62922979393049e-05	0.000527364	2.89441	down	LOC100507472
-2.38525	6.58993	-5.10968	1.63092845786122e-05	0.000527364	2.8934	down	LINC01215
-1.46356	7.90893	-5.10897	1.6342598964418e-05	0.000527474	2.89143	down	HEATR3
0.589134	8.14778	5.10828	1.63744276731678e-05	0.000527474	2.88955	up	ZNF302
1.12237	6.8816	5.10815	1.63804844329265e-05	0.000527474	2.88919	up	CYP39A1
0.436068	7.61303	5.10415	1.65681647241324e-05	0.000532783	2.87818	no_change	S100PBP
0.377073	3.5101	5.10294	1.66253325344602e-05	0.000533886	2.87485	no_change	GLI2
-0.99651	4.7693	-5.10242	1.66504228370021e-05	0.000533957	2.87339	down	SAMSN1
-0.354424	7.35322	-5.10185	1.66772276895509e-05	0.000534083	2.87183	no_change	EIF2AK2
0.873458	11.5331	5.10029	1.67514565901698e-05	0.000535725	2.86754	up	ZNF273
-1.26203	7.29976	-5.09972	1.67787175746542e-05	0.000535863	2.86597	down	LILRB2
-0.377783	8.32125	-5.09703	1.69079596793577e-05	0.000539253	2.85855	no_change	JUNB
-0.522044	12.7624	-5.09603	1.69558687887351e-05	0.000539626	2.85582	down	S100A16
0.406961	3.83891	5.09582	1.69658976004541e-05	0.000539626	2.85525	no_change	SLC25A42
-1.07069	9.09986	-5.0936	1.7073911869833e-05	0.000541989	2.84911	down	GNA15
-0.337395	7.15154	-5.09334	1.70865971019163e-05	0.000541989	2.84839	no_change	SENP5
0.756897	9.69413	5.09272	1.71166664955555e-05	0.000542206	2.84669	up	MEGF6
-0.773948	9.04237	-5.0871	1.73928234795596e-05	0.000550207	2.83123	down	ENSA
1.33703	5.81903	5.08476	1.75090220834356e-05	0.000553133	2.82479	up	LOC101927396
-0.577351	6.17535	-5.08376	1.75590710278235e-05	0.000553965	2.82203	down	FAM160A1
-0.492152	9.00984	-5.08325	1.75842143530215e-05	0.00055401	2.82065	no_change	XPO4
-1.14946	6.50709	-5.07934	1.7781223051787e-05	0.000559462	2.80988	down	RGS20
-1.18289	7.55973	-5.07778	1.78604096480285e-05	0.000561132	2.80559	down	TMEM40
-0.642684	11.0762	-5.07735	1.7882391803133e-05	0.000561132	2.8044	down	PRELID1
-1.15663	8.46704	-5.07528	1.79878906807064e-05	0.00056297	2.79871	down	SORCS2
-0.291354	12.3244	-5.07526	1.79891790417649e-05	0.00056297	2.79864	no_change	PSMD14
0.460465	3.26008	5.07263	1.81242076716307e-05	0.000566436	2.79141	no_change	ZNF483
0.773546	9.85229	5.06995	1.82634300715923e-05	0.00056977	2.78402	up	LINC01125
-0.608971	11.1767	-5.06963	1.82797082158417e-05	0.00056977	2.78316	down	TDP2
0.400111	10.9254	5.06798	1.83661454301749e-05	0.000571333	2.7786	no_change	ARMCX5-GPRASP2
-0.293096	3.06827	-5.06731	1.84010221254454e-05	0.000571333	2.77677	no_change	GALE
0.395862	10.0066	5.06727	1.8403267064724e-05	0.000571333	2.77665	no_change	HEBP1
0.793568	4.24248	5.06507	1.85190043434974e-05	0.000574163	2.77059	up	C2orf88
-0.751148	4.86081	-5.063	1.86282209608669e-05	0.000576783	2.76491	down	PLEK
-1.01791	8.00279	-5.05428	1.90967566923672e-05	0.000590379	2.7409	down	ADAP2
-1.73886	3.39086	-5.05389	1.91178855405124e-05	0.000590379	2.73983	down	FCGR1A
-0.544443	7.80355	-5.05036	1.93106182901556e-05	0.000595543	2.73014	down	GPR107
0.556361	10.2464	5.04705	1.94937741849204e-05	0.000599971	2.72102	up	RILPL1
-0.557869	7.78978	-5.04684	1.95055972419654e-05	0.000599971	2.72043	down	MIR4723
0.50972	9.49137	5.04581	1.95626696343143e-05	0.000600527	2.71761	up	ANXA11
-0.632371	5.16442	-5.04559	1.95751270908128e-05	0.000600527	2.71699	down	CDK5R1
-0.401594	10.3361	-5.04493	1.96118870275375e-05	0.000600865	2.71518	no_change	TPI1
-1.69267	7.24414	-5.04202	1.97748686076418e-05	0.000605064	2.70719	down	PRKCQ
-0.667888	11.5381	-5.04036	1.98685185832667e-05	0.000607134	2.70262	down	GGH
0.549195	7.06212	5.0392	1.99342221339707e-05	0.000608346	2.69943	up	TRMT10B
1.24214	6.20914	5.03583	2.01267977056257e-05	0.000613421	2.69014	up	PLAG1
0.634978	9.2878	5.03522	2.0161583551921e-05	0.00061368	2.68847	up	ZSCAN26
0.786873	9.96983	5.03414	2.02233651093262e-05	0.000614213	2.68552	up	WDSUB1
-0.802418	4.56216	-5.0338	2.02430248708795e-05	0.000614213	2.68458	down	CARHSP1
-0.836842	8.91554	-5.03354	2.02580320535838e-05	0.000614213	2.68386	down	YOD1
-0.357174	5.57386	-5.03101	2.04045637458595e-05	0.000617173	2.6769	no_change	DNAJC3
-0.518909	3.47472	-5.03094	2.04085463198245e-05	0.000617173	2.67671	down	CTLA4
-0.624689	11.6928	-5.03024	2.04492280043969e-05	0.000617604	2.67479	down	C20orf24
-0.604562	9.51736	-5.02725	2.06240360256606e-05	0.000622078	2.66656	down	NDC1
1.70189	6.9287	5.02353	2.08440048126604e-05	0.000627902	2.65631	up	RPRML
-0.421252	5.19526	-5.02119	2.09831947434409e-05	0.00063128	2.64988	no_change	NSD1
0.959067	6.28897	5.01893	2.11185187287287e-05	0.000634534	2.64367	up	LINC00899
-0.489394	5.44651	-5.01691	2.12401672216135e-05	0.000637369	2.63812	no_change	CLUHP3
1.21574	8.62328	5.01631	2.1276467686508e-05	0.000637639	2.63647	up	ZNF204P
0.79174	6.90081	5.01436	2.13948834252762e-05	0.000640365	2.63111	up	ZNF607
0.649747	8.46666	5.0119	2.15456690056273e-05	0.000644053	2.62433	up	TCEB3-AS1
-1.04103	3.50107	-5.00994	2.16657696052612e-05	0.000646815	2.61896	down	TYMP
0.737988	10.1221	5.00641	2.18846401529666e-05	0.000652272	2.60925	up	PRIMA1
-0.396887	11.1163	-5.00609	2.19044564015353e-05	0.000652272	2.60837	no_change	HLA-C
0.96566	8.84019	5.00544	2.19450772113446e-05	0.000652649	2.60658	up	LOC100049716
-2.89403	4.57815	-5.00133	2.2203535042504e-05	0.000659496	2.59527	down	IL12B
0.48718	5.84662	5.00063	2.22478004588135e-05	0.000659971	2.59335	no_change	POU6F1
0.827156	5.91786	4.99946	2.2321902477808e-05	0.000661329	2.59014	up	TSNARE1
-2.05321	11.3729	-4.99883	2.23620345727009e-05	0.000661678	2.5884	down	SERPINB3
0.351391	10.5107	4.99669	2.24989914602473e-05	0.000664244	2.5825	no_change	ZBTB4
-0.544105	9.55701	-4.99629	2.25246748134989e-05	0.000664244	2.5814	down	NCBP2
0.628737	11.3392	4.99614	2.25340911256598e-05	0.000664244	2.581	up	C2CD2
1.09907	6.78223	4.99273	2.27538953135243e-05	0.000669729	2.57162	up	SLITRK6
0.613733	8.71226	4.99236	2.27775697310392e-05	0.000669729	2.57062	up	PIGZ
0.760797	11.461	4.99113	2.28575099142305e-05	0.000671234	2.56723	up	GSTM2
-0.70444	7.67585	-4.98895	2.29995863792164e-05	0.000674558	2.56125	down	CXorf38
-0.292347	7.1659	-4.98537	2.32354803046188e-05	0.000680314	2.55139	no_change	AASDHPPT
-0.313464	8.68049	-4.98509	2.32541057025262e-05	0.000680314	2.55062	no_change	MIR612
-0.853845	8.63363	-4.98432	2.33052359634428e-05	0.000680956	2.5485	down	LOC100507564
0.954118	4.47972	4.98173	2.34776371734553e-05	0.000684328	2.54138	up	CCDC122
0.337789	4.72733	4.9817	2.34792537029128e-05	0.000684328	2.54131	no_change	ZNF346
0.414609	9.74799	4.98079	2.35401408718959e-05	0.000684787	2.53881	no_change	RP11-53O19.3
-0.674621	8.2617	-4.98059	2.35536798771683e-05	0.000684787	2.53826	down	GYS1
-1.45811	4.90486	-4.97961	2.36195027762709e-05	0.000685847	2.53556	down	PLAUR
-0.424563	7.64361	-4.97886	2.36699706940448e-05	0.000686459	2.5335	no_change	RAB7A
-0.533036	11.724	-4.97797	2.37299408954927e-05	0.000687344	2.53105	down	PSMC4
-0.825977	8.96548	-4.97631	2.38420268194512e-05	0.000689735	2.5265	down	SNRPD1
0.669315	10.7351	4.97518	2.39189300575225e-05	0.000691103	2.52339	up	AHSA2
1.1651	6.05884	4.97367	2.4022200157875e-05	0.000693229	2.51923	up	LOC100507557
-0.302494	6.40476	-4.97032	2.4252177882382e-05	0.000698609	2.51003	no_change	TRIM62
-2.30777	6.8803	-4.97008	2.42684927499847e-05	0.000698609	2.50938	down	TMPRSS4
-0.751745	10.5061	-4.96835	2.43886850648098e-05	0.000701205	2.50461	down	DDX39A
0.515058	7.40722	4.96732	2.44602625363517e-05	0.000702398	2.50178	up	DIP2C
0.394235	3.26618	4.9657	2.45731664654656e-05	0.000704038	2.49733	no_change	NTRK3
-1.26922	10.555	-4.96564	2.45777162372533e-05	0.000704038	2.49715	down	NT5C3A
0.564514	8.62843	4.96018	2.49621130174949e-05	0.000714173	2.48217	up	HSPA2
-0.351773	9.56394	-4.95569	2.52835509064638e-05	0.000721953	2.46981	no_change	GTF2E2
1.04486	8.9585	4.95482	2.5345861054764e-05	0.000721953	2.46744	up	ANG
-0.521012	2.94184	-4.95473	2.53521098940249e-05	0.000721953	2.4672	down	CENPA
-0.502573	7.56913	-4.95466	2.53577397188885e-05	0.000721953	2.46698	down	ALG2
0.682571	3.41849	4.95095	2.56265125228588e-05	0.000728717	2.4568	up	FAT3
0.943415	9.55295	4.94782	2.5855653415792e-05	0.000734338	2.44821	up	LINC00086
-0.17527	12.1122	-4.94431	2.61151417490474e-05	0.000740181	2.43856	no_change	ETF1
-2.0166	5.10619	-4.94418	2.61247758166834e-05	0.000740181	2.43821	down	SH2D5
1.05151	8.36606	4.94319	2.61983092088387e-05	0.000741365	2.43549	up	RP11-757F18.5
0.50775	2.84173	4.94013	2.64277898205707e-05	0.000746119	2.42707	up	SEZ6L
0.584186	4.48437	4.9401	2.64302280123222e-05	0.000746119	2.42698	up	ZNF608
0.334272	4.77528	4.93622	2.67230460510634e-05	0.000753474	2.41635	no_change	ZNF397
-0.494158	10.1706	-4.93367	2.69176912227866e-05	0.000758046	2.40934	no_change	LEPROTL1
-0.424804	7.68441	-4.93303	2.69668262794934e-05	0.000758515	2.40758	no_change	METTL8
-1.00909	7.64045	-4.93059	2.71551346975418e-05	0.000762384	2.40086	down	IL13RA1
-0.305003	5.87748	-4.9304	2.71696790011646e-05	0.000762384	2.40034	no_change	UTP11L
0.420453	4.28563	4.92803	2.735325537376e-05	0.000766614	2.39384	no_change	ZNF704
-0.609844	6.76097	-4.92547	2.75534426612895e-05	0.000771298	2.3868	down	DUSP7
0.47998	5.45735	4.92362	2.76987009878148e-05	0.000774393	2.38173	no_change	ZNF585A
-0.49822	10.2486	-4.92275	2.77673451840782e-05	0.000774393	2.37934	no_change	HCP5
-0.294144	13.1347	-4.92238	2.77963750006982e-05	0.000774393	2.37833	no_change	LYPD3
0.785153	9.87133	4.92238	2.77966869167721e-05	0.000774393	2.37832	up	LOC113230
-0.743097	8.28632	-4.91997	2.79877532786861e-05	0.000778074	2.3717	down	PLAGL2
1.25236	6.9126	4.91953	2.80228927121595e-05	0.000778074	2.37049	up	GS1-259H13.2
1.03033	6.34284	4.91945	2.80288039189259e-05	0.000778074	2.37029	up	RP11-635N19.1
-0.878651	8.19982	-4.91874	2.8085349871034e-05	0.000778718	2.36834	down	SRXN1
-2.55369	9.80851	-4.91743	2.81902601880295e-05	0.000779356	2.36474	down	ATP12A
-0.613835	9.03853	-4.91722	2.82076856178703e-05	0.000779356	2.36415	down	FAM175B
0.68209	9.30338	4.91721	2.8208519105108e-05	0.000779356	2.36412	up	FAM174B
-1.09963	12.1402	-4.91612	2.82958340783383e-05	0.000780845	2.36114	down	GBAP1
-0.819022	10.8104	-4.91305	2.85438899073642e-05	0.000785655	2.35271	down	TRIM22
-0.532825	4.08122	-4.91276	2.85677217854078e-05	0.000785655	2.3519	down	CEMIP
-1.17157	5.01197	-4.91271	2.857133468337e-05	0.000785655	2.35178	down	FAM83A
0.866577	7.95441	4.9123	2.86047473908821e-05	0.000785655	2.35065	up	PLLP
-1.35423	12.5959	-4.91119	2.86955561584591e-05	0.000787223	2.34759	down	S100A2
0.297643	8.07711	4.90988	2.88026158570474e-05	0.00078795	2.344	no_change	POGZ
-0.482893	4.62275	-4.90978	2.88105289454528e-05	0.00078795	2.34373	no_change	BRIP1
0.912649	7.54059	4.90942	2.88406029924966e-05	0.00078795	2.34273	up	WEE2-AS1
1.5763	7.0203	4.90921	2.8857070602763e-05	0.00078795	2.34218	up	MYEOV
1.37938	6.59284	4.90782	2.89715317989673e-05	0.000789842	2.33836	up	ZFP2
-0.948286	6.44609	-4.90737	2.90088710190156e-05	0.000789842	2.33711	down	CHEK1
-0.341282	9.07772	-4.90714	2.90278541130064e-05	0.000789842	2.33648	no_change	PCYT1A
-0.740848	7.42737	-4.90375	2.93089128225473e-05	0.000796561	2.32718	down	EIF4A1
-0.631385	8.19053	-4.90297	2.93739394248529e-05	0.0007974	2.32504	down	COX10
-0.333302	11.5436	-4.89943	2.96711148275957e-05	0.000804532	2.31532	no_change	HNRNPA3
-0.88431	5.68344	-4.89707	2.98708651936508e-05	0.000809008	2.30885	down	ALDH1A3
-0.9554	6.17008	-4.8941	3.01241970159161e-05	0.000814151	2.3007	down	RNF144B
-0.558608	10.7976	-4.89403	3.01304815914745e-05	0.000814151	2.3005	down	RDH12
-1.93829	5.04756	-4.8917	3.03306809810881e-05	0.000818613	2.2941	down	AF086184
-0.862737	9.6628	-4.89097	3.03939971161567e-05	0.00081882	2.29209	down	NIPAL4
-0.912433	4.06239	-4.8908	3.04085178059017e-05	0.00081882	2.29163	down	LILRB1
-0.380035	11.4026	-4.88822	3.06328747737973e-05	0.000823795	2.28454	no_change	MIR1304
-0.44501	4.62124	-4.88786	3.06638511018212e-05	0.000823795	2.28356	no_change	IRAK2
0.591953	8.51479	4.88496	3.09173362921506e-05	0.000829501	2.27561	up	ZNF615
-0.906371	9.67763	-4.88462	3.09472756302086e-05	0.000829501	2.27468	down	HN1
0.639637	7.40309	4.88312	3.108024802772e-05	0.000832109	2.27054	up	ZBTB20
0.265511	5.14006	4.88237	3.11462375950293e-05	0.000832921	2.2685	no_change	TLE4
-0.452294	7.9139	-4.88176	3.1200301713721e-05	0.000833412	2.26682	no_change	HCCS
0.644267	5.66434	4.88134	3.12376452103427e-05	0.000833456	2.26567	up	PLA2G6
0.656866	7.72652	4.88091	3.12758222717818e-05	0.000833522	2.26449	up	TRIM45
0.543809	4.31332	4.88017	3.13420627401133e-05	0.000834335	2.26245	up	SNTB1
-0.760773	3.74703	-4.87797	3.15383861518329e-05	0.000838605	2.25642	down	PARPBP
-1.17989	6.73776	-4.87461	3.18413349492324e-05	0.000845697	2.24719	down	CH25H
-0.55965	3.42573	-4.87138	3.21345965215049e-05	0.000852107	2.23835	down	SOCS1
-0.377618	5.71387	-4.87092	3.21764766090529e-05	0.000852107	2.23709	no_change	FOXRED2
-0.241409	6.11419	-4.87075	3.21921861677546e-05	0.000852107	2.23662	no_change	NDST1
-0.749832	10.3731	-4.86893	3.23597925505336e-05	0.000853741	2.23161	down	UGCG
0.249351	11.9856	4.86873	3.23781854276079e-05	0.000853741	2.23106	no_change	LOC93622
-0.30879	5.97695	-4.86851	3.23977301843631e-05	0.000853741	2.23048	no_change	SEL1L
-0.34912	10.8001	-4.86849	3.24001937216985e-05	0.000853741	2.2304	no_change	EXOSC9
0.621877	7.80526	4.86776	3.24671162294522e-05	0.00085454	2.22841	up	EFHC1
0.675697	9.06916	4.86644	3.25891754452022e-05	0.000856787	2.22479	up	ADRB2
-0.273479	5.42965	-4.86588	3.26410668093419e-05	0.000857186	2.22326	no_change	ZNF710
-0.345622	6.16636	-4.86546	3.26800929360662e-05	0.000857247	2.2221	no_change	UGGT1
0.280798	3.28983	4.86239	3.29664641632732e-05	0.000863788	2.21369	no_change	MMP16
-0.314854	6.31911	-4.85969	3.32203644116542e-05	0.000869465	2.20628	no_change	NIN
-0.972908	6.82779	-4.85912	3.32745893670961e-05	0.000869909	2.20471	down	HCK
0.408798	2.94944	4.85759	3.34191641721746e-05	0.000872711	2.20053	no_change	C14orf64
1.55722	4.73412	4.85673	3.35011214549287e-05	0.000873874	2.19816	up	FOXO6
-0.373344	3.8754	-4.85484	3.36821864744524e-05	0.000877616	2.19296	no_change	LRRC41
0.259992	11.7118	4.85359	3.38012098976194e-05	0.000878829	2.18956	no_change	COMMD3
0.614972	5.00724	4.85357	3.38040261914563e-05	0.000878829	2.18948	up	TMEM8B
0.680139	5.59892	4.85314	3.38449793116836e-05	0.000878915	2.18831	up	RNF150
0.609466	4.67693	4.85219	3.39367965907907e-05	0.000879709	2.1857	up	ZNF471
-1.46168	6.54131	-4.85204	3.39508974734077e-05	0.000879709	2.18529	down	APOBEC3B
0.273241	6.07926	4.85038	3.41116155985167e-05	0.000882893	2.18074	no_change	TMOD2
-0.940604	7.0084	-4.84981	3.41666786976457e-05	0.000883339	2.17918	down	FERMT1
-0.544189	10.3307	-4.84942	3.42050865551576e-05	0.000883354	2.1781	down	MALT1
-2.15745	9.87422	-4.84841	3.43026007255618e-05	0.000884893	2.17535	down	CHI3L2
-0.502886	8.27087	-4.84567	3.45715006407432e-05	0.000890846	2.16782	down	CCDC51
-1.03364	9.87218	-4.84319	3.48152831612063e-05	0.000896138	2.16104	down	MPZL2
0.416973	5.36138	4.84246	3.48882575915306e-05	0.000896432	2.15902	no_change	C1orf115
-1.2032	6.65303	-4.8423	3.49034641667499e-05	0.000896432	2.1586	down	PNPT1
-0.498673	4.86013	-4.84048	3.50851224897283e-05	0.000900044	2.15359	no_change	REC8
-0.749162	10.2813	-4.84012	3.51212097902196e-05	0.000900044	2.1526	down	SLMO2
0.599014	8.32856	4.83703	3.54305771334189e-05	0.000906976	2.14414	up	KBTBD3
-0.416003	9.23958	-4.83618	3.55166651502016e-05	0.000908184	2.1418	no_change	SMAP2
0.420346	5.85962	4.83449	3.56868367639682e-05	0.000911537	2.13718	no_change	ANKH
-0.996851	7.27802	-4.83409	3.57276962645759e-05	0.000911583	2.13608	down	TBC1D12
-1.78408	5.30014	-4.8335	3.57876871188903e-05	0.000912117	2.13446	down	SH2D2A
0.430232	5.7753	4.82806	3.63450265869924e-05	0.00092415	2.11956	no_change	SOX10
-0.462798	10.6823	-4.82755	3.63975739774543e-05	0.00092415	2.11816	no_change	GID8
0.465002	13.126	4.82749	3.64038894966858e-05	0.00092415	2.11799	no_change	APOD
0.7055	10.14	4.82735	3.64181361968989e-05	0.00092415	2.11762	up	TSPYL2
-1.96602	11.6707	-4.82588	3.65706850965672e-05	0.000925563	2.11358	down	C10orf99
0.750812	4.94098	4.8254	3.66211748163836e-05	0.000925563	2.11225	up	LINC00894
-1.60538	13.4945	-4.82525	3.66368176201182e-05	0.000925563	2.11184	down	LCE3D
-0.533857	7.74648	-4.82473	3.6691120935951e-05	0.000925563	2.11041	down	DERL1
-0.639363	6.23599	-4.82463	3.67012630239526e-05	0.000925563	2.11015	down	SMPD3
0.363976	4.78643	4.82453	3.67116976000684e-05	0.000925563	2.10987	no_change	ADCY2
0.98176	8.37799	4.82353	3.68156574767205e-05	0.000927154	2.10714	up	PLCB4
-0.304765	6.64191	-4.82317	3.68542462078229e-05	0.000927154	2.10613	no_change	WASL
-0.813911	7.24608	-4.82229	3.69454735802342e-05	0.000928449	2.10375	down	GFOD2
0.393017	5.02873	4.82171	3.70065517406764e-05	0.000928984	2.10216	no_change	PDK2
0.926872	5.69771	4.82066	3.71176147026985e-05	0.000930562	2.09927	up	TPTE2P5
-0.270773	4.51748	-4.82036	3.71491380460907e-05	0.000930562	2.09845	no_change	CIITA
-0.513584	9.96137	-4.81566	3.76489979618169e-05	0.000941991	2.08555	down	PA2G4
0.453466	12.1098	4.81531	3.76860808944028e-05	0.000941991	2.0846	no_change	LOC100129550
0.528377	11.2543	4.81435	3.77889205396306e-05	0.000943551	2.08198	up	ADIRF-AS1
-0.56296	6.71658	-4.8136	3.78696804757325e-05	0.000944557	2.07992	down	VEGFA
0.243076	4.4756	4.81158	3.80878364217309e-05	0.000948985	2.07438	no_change	MCF2L
-0.56128	7.77935	-4.80922	3.83432866250973e-05	0.000954331	2.06793	down	RP11-295G20.2
-0.633796	12.1564	-4.80826	3.84482432513197e-05	0.000955924	2.06529	down	PARP12
0.677356	4.21763	4.80311	3.90148942397106e-05	0.000968981	2.05118	up	SEMA4G
-0.513723	9.4262	-4.80095	3.92545791516164e-05	0.000973897	2.04528	down	FKBP1A
1.252	6.99511	4.79493	3.99320496353019e-05	0.000989654	2.02877	up	SMIM17
1.93487	9.01168	4.79205	4.02595062711663e-05	0.000996711	2.0209	up	GSTA3
1.15158	7.85891	4.78688	4.08549093071816e-05	0.00101038	2.00674	up	SNRK-AS1
-0.888698	11.0749	-4.78632	4.09201456953585e-05	0.00101092	2.0052	down	ANKRD22
-1.58413	5.05551	-4.78324	4.12801888028641e-05	0.00101874	1.99676	down	KIF15
-0.845838	7.91476	-4.78044	4.16089244295415e-05	0.00102577	1.98911	down	PTBP3
0.312748	9.3183	4.77936	4.17372441190897e-05	0.00102759	1.98614	no_change	TRIM44
1.87413	4.2726	4.77907	4.17709175752068e-05	0.00102759	1.98536	up	LINC01208
0.867422	5.38373	4.7776	4.19459527670169e-05	0.00103056	1.98133	up	LOC100507656
0.247201	8.23962	4.77732	4.1979949069106e-05	0.00103056	1.98055	no_change	LOC101060521
-2.29442	11.3012	-4.77686	4.20345410830043e-05	0.00103082	1.9793	down	IFI27
-0.440856	10.6238	-4.77424	4.2347839461414e-05	0.00103642	1.97214	no_change	NONO
0.831481	7.24858	4.77421	4.23517152724875e-05	0.00103642	1.97205	up	OR7E47P
-0.319421	13.2433	-4.77271	4.25323525399103e-05	0.00103975	1.96794	no_change	PGAM1
-0.607048	12.8133	-4.77155	4.26727002108025e-05	0.00104209	1.96477	down	IFITM3
-0.983964	6.56196	-4.76774	4.31372285887904e-05	0.00105233	1.95433	down	RASGEF1B
-0.987289	6.78484	-4.76462	4.35212966467718e-05	0.00106	1.94578	down	CYTIP
-3.21575	4.5789	-4.76445	4.35423275460696e-05	0.00106	1.94532	down	TNIP3
-0.802108	5.70855	-4.76301	4.37201810162001e-05	0.00106322	1.94139	down	TANGO6
-0.331575	3.0875	-4.76122	4.39426939571296e-05	0.00106752	1.93649	no_change	NLRP3
-0.614272	7.28691	-4.75995	4.41014406559934e-05	0.00107026	1.93302	down	SHB
-0.292668	8.33469	-4.75955	4.4151225060049e-05	0.00107036	1.93193	no_change	UBXN4
0.581312	11.3716	4.75898	4.42227208279569e-05	0.00107098	1.93037	up	BBS2
-0.220224	4.97383	-4.75762	4.43945094854988e-05	0.00107403	1.92663	no_change	TJP2
-0.478579	7.9431	-4.75679	4.4498437893716e-05	0.00107542	1.92438	no_change	TRAF3
0.568479	6.26214	4.75523	4.46961734780585e-05	0.00107909	1.9201	up	THRA
0.681522	6.24069	4.74939	4.54437843161622e-05	0.001096	1.90411	up	SLC25A27
-0.422691	9.53494	-4.74637	4.58344444782353e-05	0.00110296	1.89586	no_change	SUB1
-0.695742	8.29636	-4.7463	4.58436281477311e-05	0.00110296	1.89567	down	DBF4
-0.72958	9.71922	-4.74574	4.59170731299789e-05	0.00110296	1.89412	down	TRIM21
0.700543	7.28012	4.7457	4.59211773630821e-05	0.00110296	1.89404	up	STAR
-0.962157	8.25431	-4.74454	4.60731594121672e-05	0.00110379	1.89085	down	HLA-J
0.623174	8.74355	4.74453	4.60742976950277e-05	0.00110379	1.89083	up	LOC155060
-0.460302	3.7914	-4.74435	4.60974600593128e-05	0.00110379	1.89035	no_change	LAT2
-0.609921	10.442	-4.74368	4.61853907057927e-05	0.00110476	1.88851	down	RPL27A
0.434642	7.98234	4.7416	4.64593438691848e-05	0.00111017	1.88281	no_change	BMPR1A
-0.519898	6.36742	-4.74078	4.65673707026212e-05	0.00111107	1.88057	down	ABHD17B
-0.357532	12.1981	-4.74059	4.65918267395458e-05	0.00111107	1.88006	no_change	RNF149
-2.46381	11.1362	-4.73895	4.68093834752329e-05	0.00111511	1.87557	down	LTF
-0.46122	8.46648	-4.73756	4.69943344697345e-05	0.00111838	1.87177	no_change	LPAR5
-1.30456	7.88529	-4.73563	4.72530407312723e-05	0.00112339	1.86648	down	MIR155
-0.46141	7.14996	-4.73421	4.74434584677041e-05	0.00112677	1.8626	no_change	G3BP1
-0.501861	8.99958	-4.73269	4.76481101536434e-05	0.00113048	1.85846	down	TNFAIP8
-0.665351	10.7325	-4.73195	4.77484273722314e-05	0.00113171	1.85643	down	CLCA2
-0.236095	7.91116	-4.72897	4.81541703221985e-05	0.00114017	1.84827	no_change	RAE1
0.487109	8.25964	4.72747	4.83588415201619e-05	0.00114386	1.84419	no_change	TINAGL1
-0.295147	7.00944	-4.7268	4.84513795824926e-05	0.00114488	1.84234	no_change	TNIP1
-3.76333	9.06955	-4.72553	4.86259931745863e-05	0.00114785	1.83888	down	TMPRSS11D
0.362969	2.86891	4.72322	4.89465981691254e-05	0.00115425	1.83254	no_change	PPP1R9A
-1.24495	4.80187	-4.72071	4.92955737203403e-05	0.00116057	1.8257	down	ACE2
0.679536	6.04494	4.72058	4.93141636620402e-05	0.00116057	1.82533	up	SSPN
-0.825541	7.73454	-4.71963	4.94472348277098e-05	0.00116242	1.82274	down	PTP4A1
-0.476043	6.53502	-4.71931	4.94920393550615e-05	0.00116242	1.82186	no_change	MPZL1
-0.427516	5.07224	-4.71714	4.97979696498234e-05	0.00116843	1.81593	no_change	TAB3
-0.711277	7.66145	-4.71349	5.03161650693892e-05	0.0011794	1.80595	down	FAM83B
1.09952	7.00592	4.713	5.03858164783983e-05	0.00117985	1.80462	up	C19orf18
0.696342	9.35629	4.71151	5.05996838066847e-05	0.0011832	1.80054	up	FLCN
0.369011	7.0918	4.71129	5.06302595346494e-05	0.0011832	1.79995	no_change	ZNF224
-0.223124	2.37075	-4.70984	5.08387654843879e-05	0.00118559	1.79599	no_change	CLSPN
0.430614	8.90968	4.70948	5.08910544420675e-05	0.00118559	1.795	no_change	SKI
0.638211	10.7481	4.70925	5.09244481594473e-05	0.00118559	1.79437	up	CTNNBIP1
0.433626	2.62847	4.70917	5.0935995263264e-05	0.00118559	1.79415	no_change	CRIP3
-0.269867	10.911	-4.70794	5.11136687006357e-05	0.00118855	1.7908	no_change	TNFRSF1A
-0.538092	9.35888	-4.70497	5.15465999551883e-05	0.00119742	1.78267	down	CKS1B
-0.365654	11.5159	-4.70341	5.17746616426037e-05	0.00120037	1.77842	no_change	RTCB
-0.557717	8.85801	-4.7034	5.17762639623153e-05	0.00120037	1.77839	down	KLHL7
0.921475	7.04116	4.69883	5.24512802142385e-05	0.00121481	1.76591	up	RP11-112J3.16
-0.583626	10.6276	-4.69778	5.26076017140343e-05	0.00121681	1.76304	down	GADD45A
-1.46846	4.40508	-4.69755	5.26419587073358e-05	0.00121681	1.76241	down	LOC101928290
0.693499	10.3571	4.69703	5.27197629080739e-05	0.0012174	1.76099	up	ACTG1P4
0.428203	9.42345	4.69668	5.27721167058499e-05	0.00121741	1.76003	no_change	FUBP1
0.905512	4.42463	4.69612	5.28567019343063e-05	0.00121816	1.75849	up	KIAA1328
-0.572637	11.3543	-4.69472	5.30660727611835e-05	0.00122178	1.75468	down	GNL3
-0.495727	10.951	-4.69384	5.31987528206596e-05	0.00122362	1.75227	no_change	HNRNPAB
-0.750388	3.88988	-4.69294	5.33341220842307e-05	0.00122553	1.74982	down	E2F7
-0.728113	9.74322	-4.69245	5.34084931797441e-05	0.00122603	1.74848	down	BLOC1S5-TXNDC5
0.638516	6.51057	4.69107	5.36185372769278e-05	0.00122964	1.7447	up	CAMK2N1
-0.298586	9.72096	-4.69043	5.37161796066424e-05	0.00123068	1.74295	no_change	HNRNPDL
-0.84471	8.69896	-4.68916	5.39095624322433e-05	0.00123389	1.73949	down	ZPR1
-1.4014	5.9341	-4.68861	5.39933677636677e-05	0.0012346	1.73799	down	HS3ST3A1
-0.441797	6.10223	-4.68753	5.41595602914795e-05	0.00123719	1.73503	no_change	DDX52
-0.825786	9.14603	-4.68611	5.43775834546671e-05	0.00124028	1.73116	down	CTSL
-0.488672	5.59027	-4.68596	5.44011010776282e-05	0.00124028	1.73074	no_change	CNST
-0.534879	7.64782	-4.68534	5.44963926931354e-05	0.00124124	1.72906	down	DLEU1
0.280021	9.99988	4.68367	5.4755224056279e-05	0.0012443	1.72449	no_change	LUC7L3
-0.572147	8.49079	-4.68365	5.47573673954293e-05	0.0012443	1.72445	down	COA7
-0.496149	5.37551	-4.68344	5.47903767728948e-05	0.0012443	1.72387	no_change	SLCO4A1
0.750465	10.5909	4.68289	5.48758096366678e-05	0.00124438	1.72237	up	SELENBP1
-0.709412	10.4807	-4.68247	5.49418228029684e-05	0.00124438	1.72121	down	CDC25B
0.131168	5.56085	4.68239	5.49539309721655e-05	0.00124438	1.721	no_change	KIAA1671
0.799963	8.90761	4.68125	5.51313461491333e-05	0.00124719	1.7179	up	ZNF329
-0.511416	11.3822	-4.67979	5.53612330652598e-05	0.00125117	1.71389	down	HIGD1A
0.51	8.23883	4.67398	5.62795155535946e-05	0.00127055	1.69804	up	MTMR11
0.297677	6.259	4.67368	5.63274644702589e-05	0.00127055	1.69722	no_change	ALDH1B1
-0.518883	7.37832	-4.67322	5.6400872810042e-05	0.00127098	1.69597	down	ARHGDIB
0.487832	10.2482	4.67224	5.65585348536398e-05	0.0012733	1.69328	no_change	ACAD11
0.74745	5.70529	4.67095	5.67645919250142e-05	0.00127664	1.68977	up	FRZB
0.342841	4.90175	4.67063	5.68160679151031e-05	0.00127664	1.6889	no_change	KLC4
-0.597831	9.16718	-4.67012	5.68988196517649e-05	0.00127727	1.6875	down	KIF20B
-0.543338	11.9967	-4.66826	5.71998706855972e-05	0.00128233	1.68242	down	CDSN
0.237596	5.8522	4.66804	5.72342473170705e-05	0.00128233	1.68184	no_change	PXYLP1
1.76416	6.143	4.66609	5.75528991037622e-05	0.00128824	1.67649	up	TNN
0.281953	5.20865	4.66549	5.76507697217072e-05	0.00128832	1.67485	no_change	SP4
-1.48116	5.33847	-4.6653	5.76811603772088e-05	0.00128832	1.67435	down	P2RY2
0.707947	5.92103	4.66475	5.77712204459812e-05	0.00128832	1.67284	up	ZNF250
1.98583	5.79708	4.66471	5.77773874123142e-05	0.00128832	1.67274	up	FREM2
0.588647	8.61926	4.66022	5.85166587102037e-05	0.00130196	1.6605	up	HOOK2
-0.345394	6.17056	-4.66008	5.85406349413446e-05	0.00130196	1.6601	no_change	BCL3
0.318327	11.1223	4.65993	5.85657604743644e-05	0.00130196	1.65969	no_change	DDX5
-0.713484	8.38951	-4.65965	5.86121656821258e-05	0.00130196	1.65892	down	ARHGAP11B
-0.571789	10.0235	-4.65865	5.87775615181967e-05	0.00130334	1.65621	down	TOMM40L
-0.413634	7.18185	-4.6586	5.87858430163889e-05	0.00130334	1.65607	no_change	PAK2
-0.541879	12.4175	-4.65747	5.89748331843533e-05	0.00130513	1.65298	down	MIR7703
-0.969704	6.98966	-4.65745	5.89783898640394e-05	0.00130513	1.65293	down	TIPIN
0.43888	7.83927	4.65566	5.92788639760342e-05	0.00131053	1.64803	no_change	SPTAN1
-0.235136	9.11602	-4.65463	5.94509225376409e-05	0.00131267	1.64524	no_change	RNF7
0.454406	5.79282	4.65441	5.9487881562666e-05	0.00131267	1.64464	no_change	OBSL1
-0.305863	6.6567	-4.65366	5.96153867425675e-05	0.00131424	1.64258	no_change	RIPK4
-0.529898	10.784	-4.6529	5.9743653655108e-05	0.00131583	1.64051	down	MRPS15
-0.575816	6.29922	-4.65254	5.98050676825264e-05	0.00131594	1.63952	down	NOLC1
-2.33338	7.10414	-4.65216	5.98684634381231e-05	0.00131609	1.6385	down	BCL2A1
-0.577174	2.56466	-4.65103	6.00605286317887e-05	0.00131907	1.63542	down	LINC00958
-0.950116	2.93585	-4.6507	6.01169199273295e-05	0.00131907	1.63451	down	FPR1
0.803404	6.62524	4.64801	6.05764671703899e-05	0.0013279	1.62718	up	TDRD6
0.528979	4.0736	4.64673	6.07973621340307e-05	0.0013315	1.62367	up	RPGRIP1L
-2.82346	5.32135	-4.64372	6.1316612549352e-05	0.00134161	1.61548	down	CXCL8
-0.59587	9.15972	-4.64337	6.13775047870355e-05	0.00134168	1.61453	down	KDM7A
-1.35769	7.78066	-4.6409	6.18093602276447e-05	0.00134986	1.60778	down	COTL1
-2.03788	7.56068	-4.63955	6.20454386135543e-05	0.00135375	1.60411	down	KYNU
-1.09312	7.92523	-4.63627	6.26249770870863e-05	0.00136469	1.59515	down	TMEM86A
1.15192	10.4847	4.63605	6.26639143281685e-05	0.00136469	1.59456	up	CHP2
-0.667753	7.92559	-4.63557	6.27486167881768e-05	0.00136526	1.59325	down	PREP
-0.511034	11.6638	-4.63457	6.29275788059909e-05	0.00136788	1.59051	down	SNRPG
0.845354	5.13186	4.63254	6.32890783708543e-05	0.00137441	1.585	up	FST
0.490974	4.80498	4.63223	6.33454631508962e-05	0.00137441	1.58414	no_change	CLCNKB
-0.897419	12.5895	-4.62888	6.39487160365388e-05	0.00138621	1.57501	down	ALOX12B
-0.192296	8.07651	-4.62791	6.41252324608665e-05	0.00138763	1.57236	no_change	RRAGC
-0.953418	8.17715	-4.6276	6.41804761162047e-05	0.00138763	1.57153	down	ADCY3
0.458835	10.7835	4.62754	6.41924832106233e-05	0.00138763	1.57135	no_change	CYSTM1
0.729629	5.77182	4.62581	6.4506703078804e-05	0.00139313	1.56665	up	NTN5
-0.856276	5.51517	-4.62442	6.47609645273926e-05	0.00139733	1.56286	down	SQLE
0.494098	5.90981	4.62101	6.53905775230787e-05	0.00140961	1.55355	no_change	GPRC5B
-0.267653	3.91001	-4.61978	6.56177772943097e-05	0.0014132	1.55021	no_change	MTAP
-0.79105	5.28993	-4.61814	6.59235682193771e-05	0.00141848	1.54573	down	ADAM23
0.565224	7.56406	4.61753	6.60381355519756e-05	0.00141964	1.54406	up	ZC3H6
0.799262	7.83364	4.61692	6.61524164083138e-05	0.00142079	1.5424	up	MBNL2
-2.94645	5.59618	-4.616	6.63246041489538e-05	0.00142283	1.53989	down	CASP5
-0.575033	8.14374	-4.61576	6.63693116747721e-05	0.00142283	1.53925	down	TYMS
0.548786	7.83234	4.61309	6.68731310977119e-05	0.00143231	1.53197	up	ZNF274
-0.363201	7.30161	-4.60978	6.75026810310338e-05	0.00144447	1.52295	no_change	TIMM17A
-0.337082	9.68363	-4.60839	6.77680823248737e-05	0.00144882	1.51917	no_change	SLC25A44
-0.486414	9.61337	-4.60744	6.7951372720459e-05	0.00145027	1.51657	no_change	SHMT2
-0.609935	7.0617	-4.60739	6.79599388854299e-05	0.00145027	1.51645	down	EPHA4
-2.16261	5.77404	-4.60693	6.80478528827393e-05	0.00145082	1.5152	down	GNLY
0.597809	4.78831	4.60584	6.82593153609143e-05	0.001454	1.51222	up	ZKSCAN3
-0.908716	10.3089	-4.60449	6.85191366197063e-05	0.0014582	1.50856	down	IFI30
-0.503865	7.80007	-4.60373	6.86682393282859e-05	0.0014591	1.50647	down	ACAP2
0.246731	8.86231	4.60363	6.86864606483305e-05	0.0014591	1.50621	no_change	PTCD3
-1.40304	3.03248	-4.60264	6.88790595953394e-05	0.00146047	1.50352	down	SKA1
0.181353	4.17099	4.60242	6.89230943334969e-05	0.00146047	1.5029	no_change	SPAG16
-0.426541	5.60175	-4.60234	6.8938477418266e-05	0.00146047	1.50269	no_change	TMPO
0.419785	4.10573	4.60115	6.91702764918861e-05	0.00146362	1.49946	no_change	CD300LG
-1.22714	9.93725	-4.60087	6.92261509428561e-05	0.00146362	1.49868	down	SH3PXD2A-AS1
-0.470583	7.78743	-4.60058	6.92823495847366e-05	0.00146362	1.4979	no_change	C1orf74
1.6231	6.43014	4.6003	6.93381298614621e-05	0.00146362	1.49712	up	DCST2
-0.804949	6.27031	-4.59953	6.94891790009877e-05	0.00146549	1.49503	down	DYX1C1
-0.572721	8.67574	-4.59843	6.97055095731736e-05	0.00146872	1.49204	down	MAPK7
0.482269	12.0559	4.59639	7.01095690816604e-05	0.00147563	1.48647	no_change	TUBA1A
-0.487324	5.50121	-4.59608	7.01693188589107e-05	0.00147563	1.48565	no_change	ZDHHC21
-1.34424	4.75361	-4.59551	7.02838954505208e-05	0.00147563	1.48408	down	LMNB2
-0.666242	8.48412	-4.5955	7.02859682762147e-05	0.00147563	1.48406	down	RP11-568N6.1
-1.12647	7.25001	-4.59497	7.03917632970397e-05	0.00147652	1.48261	down	LOC100996286
0.296941	4.01958	4.59448	7.04882258983561e-05	0.00147722	1.48129	no_change	ZXDB
1.15149	6.37	4.594	7.05844879414702e-05	0.00147791	1.47998	up	HPX
-0.811675	10.5699	-4.59175	7.10359749770838e-05	0.00148603	1.47384	down	GPT2
1.08021	7.81218	4.59068	7.12506880302601e-05	0.00148918	1.47094	up	SLC35F1
0.413835	6.27858	4.59033	7.13212985015049e-05	0.00148925	1.46998	no_change	SCARNA13
-0.514744	9.09798	-4.59003	7.13815672833406e-05	0.00148925	1.46917	down	ZNF35
-0.70963	7.97246	-4.58966	7.14561768552824e-05	0.00148948	1.46816	down	MIR3658
-1.50749	4.5004	-4.58862	7.16674405543601e-05	0.00149141	1.46532	down	VNN3
-0.330087	8.93068	-4.58857	7.16763989119252e-05	0.00149141	1.4652	no_change	FTSJ2
0.880211	7.91182	4.58634	7.2130937252291e-05	0.00149953	1.45912	up	CTSF
0.389519	9.55024	4.58577	7.22476154925799e-05	0.00150062	1.45756	no_change	MUM1
-0.276175	3.74675	-4.58482	7.24413868720765e-05	0.0015033	1.45499	no_change	SSH1
-1.80086	6.62994	-4.58179	7.30637716819815e-05	0.00151487	1.44675	down	AIM2
1.11952	6.3616	4.5803	7.33735389407643e-05	0.00151995	1.44268	up	DKFZp434J0226
-0.357182	7.21126	-4.5797	7.34981283010508e-05	0.00152118	1.44105	no_change	ANKLE2
-0.632118	12.0656	-4.57906	7.36319963864634e-05	0.0015226	1.4393	down	WFDC5
0.416838	6.53629	4.57838	7.37729136354792e-05	0.00152416	1.43746	no_change	IL20RA
-0.299726	9.8411	-4.57761	7.39338343497475e-05	0.00152614	1.43536	no_change	C11orf73
-0.818282	8.90102	-4.57703	7.40543689518849e-05	0.00152712	1.43379	down	TUBG1
0.577375	9.43964	4.57676	7.41121969170309e-05	0.00152712	1.43304	up	PAXIP1-AS1
-0.316449	6.29403	-4.57633	7.42017523413695e-05	0.00152761	1.43188	no_change	RIOK3
0.966482	7.67878	4.57308	7.4887190997943e-05	0.00154037	1.42303	up	P4HTM
0.584484	9.6993	4.5716	7.52011297534239e-05	0.00154546	1.41901	up	RP11-226L15.5
-1.13409	5.59092	-4.56614	7.63708256756338e-05	0.00156747	1.40416	down	SLC7A11
0.345215	4.58587	4.56597	7.64064803858387e-05	0.00156747	1.40371	no_change	KIAA1211L
-1.71904	11.5212	-4.56333	7.69809629831044e-05	0.00157707	1.3965	down	S100P
-1.17242	6.17434	-4.56312	7.70259720035509e-05	0.00157707	1.39594	down	SLC27A4
-0.633143	9.72797	-4.56288	7.70768933081326e-05	0.00157707	1.3953	down	UBE2N
0.766292	9.0869	4.56235	7.71934730733381e-05	0.00157807	1.39385	up	ATL1
0.335208	5.06222	4.56181	7.73111157380219e-05	0.00157856	1.39238	no_change	ZNF44
-0.610108	7.12578	-4.56162	7.73523386272837e-05	0.00157856	1.39187	down	SGMS2
0.733654	3.6829	4.56123	7.74381110188652e-05	0.00157893	1.3908	up	GATA6
2.08353	5.98071	4.55791	7.81683145277331e-05	0.00159119	1.38178	up	TNMD
0.715481	3.92918	4.55785	7.81812019168623e-05	0.00159119	1.38162	up	RPS6KA6
0.456687	12.5091	4.55722	7.83203539266449e-05	0.00159119	1.37991	no_change	MIR6845
-1.48852	11.2889	-4.55697	7.83769829994308e-05	0.00159119	1.37921	down	SLC6A14
0.535389	8.41089	4.55695	7.83804019602716e-05	0.00159119	1.37917	up	ZNF320
0.725682	7.47921	4.55594	7.86042873572134e-05	0.00159357	1.37642	up	SLC25A4
0.394645	8.30126	4.55581	7.86343321233783e-05	0.00159357	1.37606	no_change	IST1
-0.0674376	8.14798	-4.55507	7.87974175280911e-05	0.00159549	1.37406	no_change	PPIA
-0.795523	3.65255	-4.55454	7.89167737700464e-05	0.00159653	1.37261	down	FPR3
-0.61127	7.0772	-4.55224	7.94313409763604e-05	0.00160554	1.36636	down	ESYT3
-1.16229	5.41663	-4.55031	7.98653064022563e-05	0.00161292	1.36111	down	GALNT6
-0.399439	2.49756	-4.54991	7.99557878062085e-05	0.00161335	1.36003	no_change	TNFRSF9
1.13537	6.01421	4.54939	8.00738520005922e-05	0.00161434	1.35861	up	LOC157562
-1.21017	5.1753	-4.54834	8.03118682648166e-05	0.00161774	1.35575	down	CRLF2
-0.972846	9.15128	-4.54701	8.06147774839416e-05	0.00162197	1.35213	down	PLK2
0.328096	11.6139	4.5468	8.06609561252309e-05	0.00162197	1.35158	no_change	HNRNPU-AS1
-0.266681	8.24321	-4.54639	8.07542891142926e-05	0.00162245	1.35047	no_change	TRAK1
0.674835	6.23579	4.54543	8.09737437210353e-05	0.00162546	1.34786	up	RP11-119F7.5
0.505157	3.81048	4.54448	8.11914959283186e-05	0.00162843	1.34527	up	KIAA1683
1.28615	5.3498	4.5438	8.13488051690103e-05	0.00162931	1.34341	up	LRRN1
1.19042	7.06423	4.54369	8.13746838015786e-05	0.00162931	1.3431	up	LAMB2P1
-0.498467	9.52664	-4.54285	8.15671228297779e-05	0.00163176	1.34083	no_change	WDR77
-1.3816	11.6434	-4.5416	8.18569010182802e-05	0.00163616	1.33742	down	JUP
-0.408278	4.21244	-4.53907	8.2443680665419e-05	0.00164541	1.33055	no_change	PTAFR
-0.369838	5.90922	-4.53878	8.25109208646446e-05	0.00164541	1.32977	no_change	UCHL5
-0.962401	5.03118	-4.53869	8.25311456503751e-05	0.00164541	1.32953	down	FUT2
-0.258026	2.51252	-4.53788	8.27211797135675e-05	0.00164779	1.32732	no_change	CAMK2N2
-1.41012	3.55914	-4.53685	8.29623528834395e-05	0.00165118	1.32452	down	IL26
-0.764625	8.92784	-4.53551	8.32754547146227e-05	0.001656	1.3209	down	RAB5A
-0.475274	8.42817	-4.53507	8.33795820961093e-05	0.00165666	1.31969	no_change	NIP7
-0.639253	11.6045	-4.53331	8.37957487770565e-05	0.00166352	1.31491	down	HLA-E
-0.665797	4.96853	-4.53277	8.39223333870404e-05	0.00166461	1.31345	down	SESN2
-1.05948	2.95735	-4.53234	8.40245868545193e-05	0.00166523	1.31228	down	BRINP1
-0.734763	7.70793	-4.53199	8.41075806100371e-05	0.00166546	1.31133	down	FAM26F
-0.470874	11.3439	-4.53135	8.4260001389046e-05	0.00166671	1.30959	no_change	LGALSL
0.827072	9.01418	4.53101	8.43409768141795e-05	0.00166671	1.30867	up	LINC01315
-0.616983	6.42302	-4.5308	8.4392756575389e-05	0.00166671	1.30808	down	MAP3K9
-0.37752	9.4816	-4.53053	8.44562350765287e-05	0.00166671	1.30735	no_change	DDX18
-0.746344	6.33813	-4.52968	8.46589120243234e-05	0.00166917	1.30505	down	POLR3G
0.911088	8.00093	4.52941	8.47238893591681e-05	0.00166917	1.30431	up	ZNF415
-0.267386	4.8316	-4.52607	8.5526322750845e-05	0.00168356	1.29525	no_change	BRCA1
0.677003	10.2694	4.52536	8.56992840915059e-05	0.00168433	1.2933	up	SLC25A45
0.350708	7.14206	4.52531	8.57097415663707e-05	0.00168433	1.29319	no_change	CHD6
-0.886598	7.38519	-4.52488	8.58142253236266e-05	0.00168496	1.29201	down	KIAA0513
-1.57494	6.57183	-4.52401	8.60265655583143e-05	0.00168771	1.28964	down	MND1
-0.763444	8.93347	-4.52323	8.62146766252074e-05	0.00168998	1.28754	down	SHROOM2
1.16368	7.97332	4.52164	8.66042172742863e-05	0.00169619	1.2832	up	PMS2P4
0.415321	9.76311	4.52021	8.69537235886381e-05	0.00170161	1.27933	no_change	CBR4
-0.504722	3.97078	-4.51836	8.74104586761979e-05	0.00170912	1.27429	down	C20orf196
0.364059	4.2275	4.51412	8.84613890921681e-05	0.00172822	1.2628	no_change	NALCN
-1.0655	9.98452	-4.51344	8.86332119793805e-05	0.00173013	1.26093	down	DNAJB6
1.27162	8.73732	4.51245	8.88801306024011e-05	0.00173269	1.25826	up	ZNF177
-0.312101	9.66635	-4.51232	8.89132056211058e-05	0.00173269	1.2579	no_change	LGALS8
-2.06657	3.57736	-4.51003	8.94883281537767e-05	0.00174232	1.2517	down	APOBEC3A
-0.397702	11.1559	-4.50976	8.95565004757725e-05	0.00174232	1.25097	no_change	SHFM1
-0.546977	8.78658	-4.50694	9.02741997557124e-05	0.0017535	1.24329	down	RP4-781L3.1
-0.463949	2.44504	-4.50691	9.02811861863904e-05	0.0017535	1.24322	no_change	SGOL1
-1.13314	9.69393	-4.50579	9.05682949427442e-05	0.00175761	1.24017	down	CASP7
0.497693	4.79428	4.50497	9.07770206706239e-05	0.00175995	1.23795	no_change	ARHGEF10
-1.04689	7.05029	-4.50445	9.09091882683164e-05	0.00175995	1.23655	down	SEC61A1
-2.6897	7.3194	-4.50443	9.09147561498327e-05	0.00175995	1.2365	down	HYAL4
-1.89322	10.0986	-4.5027	9.13591163801488e-05	0.00176549	1.23181	down	PDZK1IP1
-0.72654	8.04639	-4.50265	9.13726870592599e-05	0.00176549	1.23167	down	TM9SF4
0.449911	4.82226	4.50244	9.14280730416783e-05	0.00176549	1.23108	no_change	ZNF599
-0.837979	4.09437	-4.50111	9.17723138321788e-05	0.00177067	1.22747	down	CCR1
0.340659	11.5886	4.49632	9.30195549692225e-05	0.00179326	1.21449	no_change	CCT6P1
-0.540961	11.6584	-4.49501	9.33649453646291e-05	0.00179843	1.21093	down	H2AFZ
0.592644	8.61409	4.49205	9.41479515174509e-05	0.00181202	1.2029	up	DQ597730
-1.68749	9.81612	-4.49166	9.4251600546299e-05	0.00181252	1.20184	down	CCL13
-0.486748	7.11385	-4.4897	9.4773100393002e-05	0.00182105	1.19654	no_change	TSR1
0.669663	6.7936	4.48903	9.49528120553307e-05	0.00182243	1.19472	up	JADE1
-1.11888	8.03403	-4.48885	9.50013590638091e-05	0.00182243	1.19423	down	ELF3
1.30753	4.1128	4.4885	9.50945477241234e-05	0.00182272	1.19328	up	LOC101927560
-0.631263	9.7929	-4.487	9.5499412485871e-05	0.00182898	1.1892	down	RHOG
-0.324101	2.34294	-4.48543	9.59229305154023e-05	0.00183559	1.18495	no_change	STXBP5-AS1
0.960813	5.97201	4.48503	9.60304596622333e-05	0.00183614	1.18387	up	KIAA1107
0.808678	8.87047	4.4839	9.63388985279763e-05	0.00184053	1.18079	up	LOC100507487
-0.765454	4.80048	-4.48327	9.65090649181669e-05	0.00184095	1.17909	down	EPHB2
0.90625	9.86937	4.48311	9.65534888724896e-05	0.00184095	1.17865	up	TMC4
-0.58204	7.22011	-4.48295	9.65976973291144e-05	0.00184095	1.17821	down	HSPA4
-1.01116	10.0789	-4.48173	9.6930364153493e-05	0.00184496	1.1749	down	KCNJ2
0.439414	5.71344	4.4816	9.696613288468e-05	0.00184496	1.17455	no_change	TTN-AS1
0.519103	2.99034	4.48005	9.73884891542011e-05	0.00185047	1.17037	up	PCDHA1
-0.230008	5.20239	-4.47996	9.74141495678474e-05	0.00185047	1.17012	no_change	AMBRA1
-0.787455	6.79548	-4.47652	9.83637654033364e-05	0.00186566	1.16079	down	MTF1
0.732938	11.0266	4.47649	9.83733340048417e-05	0.00186566	1.1607	up	AMT
-0.827325	8.87262	-4.47586	9.85465527281899e-05	0.00186743	1.15901	down	CASP1
-1.85592	9.65952	-4.47549	9.86502386034391e-05	0.00186787	1.158	down	SAA1
-0.471274	9.65095	-4.4746	9.88971278343474e-05	0.00187103	1.1556	no_change	SYNCRIP
0.289062	2.48713	4.47153	9.97581153670617e-05	0.00188579	1.14727	no_change	ADAMTS9-AS2
0.809721	8.05196	4.47123	9.98438365270009e-05	0.00188583	1.14644	up	ATP6V1E2
0.573711	11.0826	4.47095	9.99214979427859e-05	0.00188583	1.14569	up	KIT
0.814783	9.68717	4.46915	0.000100431	0.00189392	1.1408	up	SH3BP5-AS1
0.256892	6.0426	4.46406	0.000101881	0.00191971	1.12703	no_change	RAVER2
-0.595475	6.71866	-4.46264	0.000102291	0.00192587	1.12317	down	TMEM185B
1.58001	3.93949	4.46137	0.000102657	0.00193074	1.11974	up	SPINK1
-0.294447	9.50994	-4.46117	0.000102715	0.00193074	1.1192	no_change	SUMO3
-0.968087	9.08742	-4.45899	0.000103349	0.00193984	1.11328	down	STIL
0.71048	5.01966	4.45893	0.000103365	0.00193984	1.11313	up	DET1
0.830123	3.60146	4.4583	0.00010355	0.00194058	1.11141	up	LOC100132057
0.256876	5.31348	4.45823	0.000103571	0.00194058	1.11122	no_change	LINC00957
-1.35477	6.22399	-4.4565	0.000104077	0.0019485	1.10654	down	LIPE-AS1
1.6865	10.0254	4.45468	0.000104612	0.00195689	1.10161	up	SLC46A2
0.964866	3.98783	4.4544	0.000104693	0.00195689	1.10087	up	CPAMD8
0.892992	6.76643	4.45026	0.000105924	0.00197567	1.08964	up	RP11-111M22.4
0.702112	5.10807	4.45021	0.000105937	0.00197567	1.08951	up	LOC100422781
0.66936	6.72899	4.45016	0.000105951	0.00197567	1.08939	up	CA6
0.7892	3.56984	4.44954	0.000106137	0.00197755	1.08771	up	NRK
-0.673418	9.38614	-4.44903	0.00010629	0.00197882	1.08632	down	RPA3
-0.47599	6.54374	-4.44845	0.000106466	0.00197969	1.08473	no_change	FLJ23867
0.148602	5.99671	4.44831	0.000106506	0.00197969	1.08437	no_change	TARSL2
-1.61378	6.985	-4.44634	0.0001071	0.00198812	1.07903	down	UCA1
-0.517412	7.19543	-4.44602	0.000107197	0.00198812	1.07815	down	CDCA7
-0.324102	6.23925	-4.44596	0.000107215	0.00198812	1.078	no_change	SKP2
0.684096	10.5739	4.4435	0.000107961	0.00200035	1.07134	up	GSTM1
-0.807795	8.92236	-4.44198	0.000108423	0.00200733	1.06723	down	HSPE1-MOB4
-0.698039	5.66101	-4.44159	0.000108544	0.00200782	1.06616	down	NUP210
0.618148	7.60624	4.44133	0.000108621	0.00200782	1.06548	up	ZNF10
-0.614163	9.82529	-4.43953	0.000109175	0.00201431	1.06059	down	UBE2G1
0.258553	12.2529	4.43938	0.000109221	0.00201431	1.06019	no_change	BNIPL
-0.564407	11.795	-4.43934	0.000109232	0.00201431	1.0601	down	SEC61G
-0.389571	11.22	-4.43865	0.000109447	0.00201669	1.0582	no_change	RFC4
-0.559295	7.5437	-4.43294	0.000111221	0.00204776	1.04276	down	ACP1
-0.69735	8.48607	-4.43167	0.000111619	0.00205347	1.03933	down	TIMM8B
0.284124	6.27373	4.43057	0.000111966	0.00205748	1.03634	no_change	NMNAT3
0.294248	7.38016	4.43042	0.000112013	0.00205748	1.03594	no_change	METTL10
-0.680759	6.13973	-4.42994	0.000112163	0.00205861	1.03466	down	SLC25A51
-0.644373	7.35308	-4.42808	0.000112753	0.00206641	1.02962	down	TNFSF13B
0.670114	6.70384	4.42804	0.000112765	0.00206641	1.02951	up	PLA2R1
0.681605	4.96501	4.42619	0.000113355	0.00207561	1.0245	up	PWAR6
0.252322	7.5472	4.42421	0.000113989	0.00208469	1.01914	no_change	ZNF518A
0.444625	6.15568	4.42406	0.000114035	0.00208469	1.01875	no_change	PYROXD2
-0.308603	5.62848	-4.4238	0.000114119	0.00208469	1.01805	no_change	C21orf59
0.637849	5.44069	4.423	0.000114379	0.00208779	1.01587	up	ZNF677
-2.07163	8.53973	-4.42209	0.00011467	0.00209147	1.01342	down	CCL19
0.925374	8.62917	4.42163	0.000114821	0.00209259	1.01216	up	ADHFE1
-0.58696	7.20497	-4.42108	0.000114998	0.00209418	1.01068	down	LACTB
-0.971279	8.07789	-4.41797	0.000116011	0.00211098	1.00226	down	ZNF367
-0.591689	5.62048	-4.41659	0.000116462	0.00211753	0.998533	down	GPATCH4
-0.632547	6.403	-4.41451	0.000117145	0.00212736	0.992913	down	CDCP1
-0.345609	4.85985	-4.41439	0.000117184	0.00212736	0.992593	no_change	BTRC
-0.410639	11.5684	-4.41373	0.000117403	0.00212968	0.990798	no_change	CORO1C
0.428985	5.13849	4.41213	0.000117931	0.0021376	0.986488	no_change	NRG2
0.581655	6.30216	4.41119	0.000118243	0.00214159	0.983951	up	SSBP2
0.199926	5.18042	4.40981	0.000118703	0.00214663	0.980223	no_change	THAP6
0.695285	7.70534	4.40981	0.000118706	0.00214663	0.980204	up	ST7L
-0.411694	6.73415	-4.4094	0.000118841	0.00214741	0.979112	no_change	RC3H1
0.683679	9.54748	4.40839	0.000119179	0.00215007	0.976381	up	PHYH
-0.953348	9.30096	-4.40824	0.00011923	0.00215007	0.975972	down	RP1-93H18.6
3.29297	7.28639	4.40814	0.000119264	0.00215007	0.975699	up	KRT35
-1.38495	9.47098	-4.40739	0.000119515	0.00215293	0.973677	down	CCL8
0.813019	9.48012	4.4068	0.000119715	0.00215486	0.972077	up	LOC283861
0.696152	6.15314	4.40503	0.000120313	0.00216397	0.967285	up	ZNF529
-1.02027	9.15038	-4.39936	0.000122248	0.00219708	0.951967	down	MPHOSPH6
0.318255	4.76706	4.39804	0.000122703	0.00219791	0.948402	no_change	ZNF37BP
0.642227	11.2201	4.39799	0.000122721	0.00219791	0.948262	up	EEF2K
0.503878	5.57612	4.39789	0.000122754	0.00219791	0.948001	up	REPS2
-0.508099	3.25309	-4.39773	0.00012281	0.00219791	0.947564	down	CD244
0.649681	10.5936	4.3977	0.00012282	0.00219791	0.947483	up	GPD1L
-0.630466	4.7173	-4.39759	0.000122859	0.00219791	0.947181	down	E2F1
-0.391117	9.2689	-4.3964	0.000123271	0.00220343	0.943966	no_change	MRPL35
-0.888757	10.0509	-4.39598	0.000123415	0.00220343	0.942843	down	KCNK6
1.2104	4.63491	4.39547	0.000123592	0.00220343	0.941468	up	KCNH8
-0.6343	5.5244	-4.39513	0.000123712	0.00220343	0.940537	down	RCC1
-0.587787	8.17292	-4.39499	0.000123758	0.00220343	0.940181	down	ARFGEF2
0.818095	4.87632	4.39481	0.000123823	0.00220343	0.939679	up	ATP1A2
0.61554	8.64028	4.39473	0.000123852	0.00220343	0.939454	up	STARD9
-0.854659	6.57848	-4.39452	0.000123923	0.00220343	0.938905	down	LSM12
-0.488484	9.87375	-4.39298	0.000124462	0.00221133	0.934736	no_change	SS18L2
-1.91858	13.1021	-4.39221	0.000124733	0.00221357	0.932647	down	SPRR2B
0.351381	10.2757	4.39208	0.000124778	0.00221357	0.932304	no_change	ZNF564
-0.390338	4.96944	-4.38879	0.000125936	0.00223242	0.923433	no_change	BTBD19
-0.363193	9.82764	-4.3877	0.000126322	0.00223688	0.920493	no_change	ZCCHC10
-0.0980227	4.29423	-4.38716	0.000126516	0.00223688	0.919023	no_change	ANKFY1
-0.398884	6.12374	-4.38706	0.00012655	0.00223688	0.91876	no_change	AMIGO3
-1.81266	8.04654	-4.38684	0.000126629	0.00223688	0.918161	down	TPX2
1.25189	6.28184	4.38674	0.000126666	0.00223688	0.917881	up	SOX8
1.17245	4.7786	4.38608	0.000126899	0.00223929	0.916119	up	LINC00086
-1.46803	8.60416	-4.3858	0.000127001	0.0022394	0.915346	down	HAS3
-0.505786	8.91964	-4.38523	0.000127205	0.0022406	0.913804	down	SSRP1
-0.808347	8.47466	-4.38507	0.000127261	0.0022406	0.913386	down	DLG3
-1.05305	9.6751	-4.38477	0.00012737	0.00224082	0.912566	down	SLAMF8
-0.642156	8.29539	-4.38398	0.000127651	0.0022424	0.91045	down	CDYL
0.771246	4.64252	4.3839	0.000127681	0.0022424	0.910223	up	MORF4L2-AS1
-0.670522	9.87439	-4.38371	0.000127748	0.0022424	0.909721	down	CTPS1
1.94028	7.67855	4.38259	0.000128153	0.0022464	0.90668	up	CCDC114
-0.689373	6.0123	-4.38211	0.000128326	0.0022464	0.905383	down	DCLRE1B
-2.06364	5.804	-4.38203	0.000128354	0.0022464	0.905173	down	TRG-AS1
0.568785	7.1113	4.38201	0.00012836	0.0022464	0.905129	up	EIF3J-AS1
-0.421216	6.90512	-4.38163	0.000128498	0.00224712	0.904101	no_change	ZWILCH
0.926747	6.70232	4.37921	0.000129377	0.0022608	0.897556	up	NBEA
0.940082	5.1045	4.37887	0.0001295	0.00226127	0.89664	up	FAM223B
-0.372908	6.38154	-4.37801	0.000129814	0.00226505	0.894319	no_change	NUP50
-0.551391	3.41581	-4.3776	0.000129965	0.00226583	0.893203	down	TLR8
-1.03859	9.69105	-4.37736	0.000130053	0.00226583	0.892555	down	DDX58
-0.485823	5.60241	-4.37468	0.000131036	0.00228126	0.885323	no_change	LOC81691
-0.319894	6.84821	-4.37333	0.000131533	0.0022882	0.88169	no_change	ZNRF1
-0.48268	7.85581	-4.3727	0.000131767	0.00228911	0.879986	no_change	USP38
-0.468326	12.2331	-4.37266	0.000131781	0.00228911	0.879881	no_change	CEBPB
-0.891254	10.614	-4.37227	0.000131927	0.00228994	0.878821	down	RASGRP1
0.487713	4.06367	4.37094	0.000132419	0.00229429	0.87525	no_change	CDH19
-0.586544	13.1173	-4.37081	0.000132469	0.00229429	0.874881	down	CRCT1
1.18718	5.13757	4.3708	0.000132472	0.00229429	0.874859	up	RP11-486G15.2
0.780085	8.22041	4.36852	0.000133324	0.00230732	0.868709	up	RP11-305K5.1
-0.906603	7.24956	-4.36677	0.000133982	0.00231396	0.863986	down	AEN
-0.470295	3.91938	-4.36676	0.000133986	0.00231396	0.863958	no_change	LDLR
0.768934	8.7155	4.36671	0.000134004	0.00231396	0.863823	up	ANKRD23
0.488104	4.21151	4.36605	0.000134253	0.00231495	0.862048	no_change	ZNF667
0.969569	5.62899	4.36603	0.000134261	0.00231495	0.861991	up	IRX1
0.267901	11.0753	4.36509	0.000134616	0.00231937	0.859452	no_change	EIF2D
0.41766	9.5437	4.36341	0.000135252	0.00232861	0.854928	no_change	RBM4B
1.16628	4.74509	4.36239	0.000135641	0.00233358	0.852176	up	CENPP
-1.63666	5.96365	-4.36198	0.000135797	0.00233456	0.851067	down	GZMH
0.68956	9.10294	4.36146	0.000135996	0.00233626	0.849662	up	IL11RA
-0.220753	11.1711	-4.36101	0.000136166	0.00233745	0.848464	no_change	ZMAT2
-0.542828	9.73078	-4.35979	0.000136634	0.00234377	0.845171	down	TRAPPC3
0.592395	5.91439	4.35873	0.000137043	0.00234905	0.842305	up	SYNE1
1.04474	9.47099	4.35762	0.000137472	0.00235411	0.839305	up	GPR146
-2.54116	5.91589	-4.35744	0.00013754	0.00235411	0.838831	down	CXCL13
-0.102981	2.28241	-4.35715	0.000137651	0.00235429	0.838053	no_change	FUT6
0.7981	10.8319	4.35601	0.000138094	0.00236014	0.834971	up	LYPD6B
-0.485006	4.13136	-4.35552	0.000138284	0.00236076	0.833656	no_change	KCTD5
-0.266431	6.4091	-4.35539	0.000138333	0.00236076	0.833315	no_change	TXNRD1
-0.975711	8.09961	-4.35509	0.000138451	0.00236104	0.832498	down	CAB39
-1.35479	9.38077	-4.35477	0.000138575	0.00236144	0.831636	down	PPIF
-0.399522	10.2198	-4.35283	0.000139333	0.00237262	0.826402	no_change	TMEM167A
-0.396274	9.41954	-4.34844	0.000141063	0.00239894	0.814562	no_change	DCAF12
-0.438999	2.69321	-4.34838	0.000141084	0.00239894	0.814419	no_change	ESCO2
-0.39559	2.38034	-4.34686	0.000141687	0.0024064	0.810323	no_change	LOC101927424
0.203199	3.50556	4.34663	0.000141779	0.0024064	0.8097	no_change	LOC285902
0.422856	9.1125	4.3465	0.000141832	0.0024064	0.809345	no_change	MGC27345
0.632484	8.76223	4.34583	0.000142102	0.00240923	0.807523	up	ANO8
-1.14772	6.66223	-4.34489	0.000142474	0.00241379	0.805011	down	LINC01094
-0.601788	8.76761	-4.34442	0.000142662	0.00241523	0.803744	down	NAA50
-1.193	7.04624	-4.34367	0.000142963	0.00241856	0.801725	down	NRIP1
-0.367276	8.41838	-4.34225	0.000143535	0.00242649	0.797891	no_change	CDC42
0.34921	8.52044	4.33965	0.000144587	0.0024425	0.790885	no_change	N4BP2L2
0.822399	7.24804	4.33859	0.000145017	0.00244799	0.788036	up	LOC101928403
-0.979838	6.82569	-4.33826	0.000145151	0.00244848	0.787151	down	NEURL2
-0.544999	7.06065	-4.33705	0.000145645	0.00245503	0.783894	down	KLHL18
-1.17737	7.95946	-4.33599	0.00014608	0.00246059	0.781032	down	GRHL3
0.381171	10.6873	4.33508	0.000146455	0.00246397	0.778571	no_change	ITGB5
0.390394	5.28202	4.33499	0.000146492	0.00246397	0.778332	no_change	HOXB3
0.517854	8.35771	4.33442	0.000146724	0.00246611	0.77681	up	SEC31B
0.729674	5.75172	4.3324	0.00014756	0.002478	0.77136	up	LOC101929886
0.545976	2.70983	4.33202	0.000147717	0.002478	0.770343	up	GAP43
0.341007	3.29629	4.33194	0.00014775	0.002478	0.770127	no_change	SCUBE3
0.878683	8.69162	4.33014	0.000148502	0.00248881	0.765259	up	LOC283713
0.295358	2.68601	4.32809	0.000149358	0.00250137	0.759742	no_change	LRRC7
-0.658918	8.14829	-4.32766	0.000149537	0.00250257	0.758595	down	RRS1
0.678262	5.82841	4.32686	0.000149873	0.00250639	0.756443	up	PTN
0.332943	10.9323	4.32592	0.00015027	0.00251124	0.753906	no_change	TMEM138
0.839649	6.56958	4.32323	0.000151409	0.00252847	0.74666	up	CELF6
-0.550051	10.9521	-4.32159	0.000152106	0.00253829	0.742254	down	ATIC
0.467361	4.77578	4.32027	0.000152669	0.00254586	0.738713	no_change	CROCCP3
0.387683	6.22838	4.31962	0.000152948	0.00254733	0.736963	no_change	LINC00963
0.85028	8.05523	4.31956	0.000152975	0.00254733	0.736791	up	STAG3L2
0.652572	6.63628	4.31873	0.000153331	0.00255144	0.734559	up	CTIF
-1.54395	7.47619	-4.31812	0.000153596	0.00255403	0.732904	down	GZMA
0.643139	5.70801	4.31772	0.000153768	0.00255506	0.731834	up	RUNDC3B
0.452824	3.6782	4.31612	0.00015446	0.00256475	0.727523	no_change	BACH2
0.641297	5.33886	4.31534	0.000154795	0.00256759	0.725447	up	ZNF790-AS1
0.810972	5.74308	4.31521	0.000154852	0.00256759	0.725096	up	ZNF571-AS1
-0.739353	6.10832	-4.3145	0.000155161	0.00257089	0.723185	down	PHLDA2
-0.418447	10.5657	-4.31393	0.000155412	0.00257322	0.721633	no_change	MLKL
0.437238	4.84432	4.31362	0.000155546	0.00257362	0.720805	no_change	KLHL31
-0.543802	5.27416	-4.31308	0.000155781	0.00257568	0.719358	down	TMPRSS13
-0.63828	7.06403	-4.31254	0.000156017	0.00257776	0.717905	down	OTUB2
0.326125	2.91554	4.31133	0.000156548	0.00258471	0.714647	no_change	NCAM1
-0.576676	8.60293	-4.30911	0.000157526	0.00259902	0.708673	down	LRRC8D
-0.404336	6.31484	-4.30592	0.000158942	0.00262053	0.700092	no_change	HAUS2
1.03367	2.82345	4.30542	0.000159165	0.00262235	0.698747	up	PCAT18
-0.602044	8.0767	-4.30398	0.00015981	0.00263001	0.69487	down	NKIRAS2
1.46352	6.86928	4.30388	0.000159855	0.00263001	0.694599	up	CR936796
0.424902	5.20414	4.30324	0.00016014	0.00263212	0.692894	no_change	ARMCX4
-0.610911	9.17875	-4.30309	0.000160209	0.00263212	0.692478	down	RPP40
0.545867	2.84805	4.30166	0.000160851	0.00264081	0.688645	up	FBXL13
0.714131	7.34208	4.30043	0.000161406	0.00264805	0.685344	up	FMO4
1.45668	6.34916	4.29852	0.000162275	0.00266045	0.680193	up	LRRC36
-0.903179	6.78179	-4.29802	0.000162502	0.0026623	0.678853	down	OIP5
-0.661418	6.8363	-4.29669	0.00016311	0.00267039	0.675271	down	TMEM110
0.557997	7.20775	4.29588	0.000163478	0.00267452	0.673115	up	COX19
0.923312	8.60704	4.29549	0.000163659	0.00267563	0.672048	up	LOC286367
0.0868656	2.84087	4.29488	0.000163937	0.00267829	0.670421	no_change	DNAH1
-0.437084	11.873	-4.29413	0.000164285	0.00268078	0.66839	no_change	C14orf119
-0.86416	9.03904	-4.29405	0.000164319	0.00268078	0.668191	down	ATP10B
-0.522099	11.4134	-4.29376	0.000164454	0.00268111	0.667403	down	ARF4
2.02357	6.41174	4.29245	0.000165061	0.00268912	0.663872	up	HS3ST6
0.333481	9.61259	4.29198	0.000165277	0.00269072	0.662616	no_change	KCMF1
0.259919	5.96417	4.29174	0.000165389	0.00269072	0.661967	no_change	ZNF248
1.12881	7.9696	4.28865	0.000166826	0.00271115	0.653674	up	YBX2
-0.23512	4.29744	-4.28854	0.000166877	0.00271115	0.65338	no_change	TNKS2
2.21068	7.86671	4.28811	0.00016708	0.00271255	0.652218	up	CYP2B6
-1.06253	12.023	-4.28722	0.000167497	0.00271743	0.649828	down	C15orf48
0.220047	3.17634	4.28538	0.000168361	0.00272844	0.644892	no_change	PRDM11
-0.289159	11.2142	-4.28528	0.000168409	0.00272844	0.64462	no_change	GALNT1
-0.321199	6.46816	-4.28459	0.000168736	0.00273183	0.642764	no_change	IMPAD1
-0.368729	7.99699	-4.28003	0.000170908	0.00276508	0.630502	no_change	MIEF1
0.377998	2.72681	4.27964	0.000171092	0.00276614	0.629472	no_change	DACH1
-0.693256	13.088	-4.27923	0.00017129	0.0027669	0.628361	down	FABP5
0.518767	8.71423	4.27892	0.000171438	0.0027669	0.627534	up	SCEL
0.458923	5.47198	4.2788	0.000171494	0.0027669	0.627219	no_change	PEG3
-0.649124	5.75461	-4.27682	0.00017245	0.0027804	0.621889	down	PARVG
0.674822	5.93028	4.27583	0.000172928	0.00278618	0.619238	up	LOC102724316
-0.918036	8.1343	-4.27382	0.000173905	0.00279963	0.613838	down	NPM3
0.466987	10.3114	4.27351	0.000174053	0.00279963	0.61302	no_change	MIR4680
0.695913	6.52463	4.27337	0.000174122	0.00279963	0.61264	up	KIAA1462
0.17418	6.59153	4.27202	0.000174785	0.00280835	0.608998	no_change	CREBBP
0.431393	4.37657	4.27175	0.000174914	0.00280849	0.608293	no_change	SLC25A29
0.635336	9.39338	4.27029	0.000175634	0.0028181	0.604358	up	NOL3
-1.00347	6.10692	-4.26903	0.000176251	0.00282608	0.600992	down	FKBP1A-SDCBP2
0.27582	12.367	4.26829	0.00017662	0.0028297	0.598988	no_change	FTO
-1.15239	5.37628	-4.26809	0.00017672	0.0028297	0.598449	down	GK3P
-2.00432	5.53359	-4.26698	0.000177269	0.00283654	0.595477	down	LOC101928231
0.798031	5.01912	4.26628	0.000177617	0.00284017	0.593596	up	CECR2
-1.25044	7.17246	-4.26543	0.000178039	0.00284497	0.591319	down	RUVBL1
0.501811	6.895	4.26505	0.00017823	0.00284607	0.590294	up	ARHGEF28
1.19178	7.06709	4.2644	0.000178553	0.00284927	0.58856	up	FHOD3
0.623945	8.29362	4.2639	0.000178803	0.00285132	0.587217	up	TTC14
1.49773	8.22829	4.26297	0.000179269	0.00285517	0.584724	up	OGN
-2.94983	5.66464	-4.26293	0.000179289	0.00285517	0.584617	down	IGFL1
-0.363957	6.06397	-4.26084	0.000180344	0.00287002	0.578992	no_change	SLC7A1
0.639569	10.1914	4.26027	0.000180632	0.00287138	0.577462	up	CTB-31O20.2
-0.303241	6.90449	-4.26018	0.000180676	0.00287138	0.577232	no_change	DESI2
-1.03458	8.45215	-4.25784	0.000181865	0.00288831	0.570947	down	UNC93A
0.728756	10.9438	4.25673	0.000182428	0.0028936	0.567982	up	MLPH
-2.28102	6.89285	-4.2567	0.000182446	0.0028936	0.56789	down	LIPG
0.424623	5.08868	4.25529	0.000183166	0.00290306	0.564112	no_change	LOC100507547
-0.368268	6.78304	-4.25441	0.000183619	0.00290665	0.561746	no_change	UTP15
-0.401009	11.5049	-4.25436	0.000183642	0.00290665	0.561627	no_change	ARPC3
-0.91677	9.80531	-4.25392	0.000183869	0.00290827	0.560444	down	NME1
-0.982862	7.31332	-4.25252	0.000184592	0.00291773	0.556684	down	ATP13A3
-0.353998	2.98458	-4.25192	0.0001849	0.00292061	0.555088	no_change	CCDC150
-1.07369	4.88252	-4.25144	0.000185149	0.00292257	0.553798	down	IDO2
-0.546767	5.34315	-4.24935	0.000186235	0.00293772	0.548195	down	ST14
-0.743854	2.71404	-4.24852	0.000186668	0.00294258	0.545966	down	IL17A
0.29493	3.56931	4.24797	0.000186954	0.00294313	0.544499	no_change	TMEM221
-0.800685	9.18269	-4.24797	0.000186955	0.00294313	0.544494	down	SMAGP
0.55251	5.73659	4.24609	0.000187945	0.00295672	0.539435	up	COL9A2
-0.573239	4.41598	-4.24531	0.000188356	0.00296118	0.537344	down	EPHA1
0.215244	3.24599	4.24463	0.000188713	0.0029648	0.535529	no_change	FRAS1
-0.845021	2.95983	-4.24439	0.000188841	0.00296482	0.534878	down	CXCL11
-0.882858	5.0001	-4.24411	0.000188988	0.00296513	0.534132	down	ZBED6CL
0.199095	3.87208	4.24323	0.000189451	0.0029704	0.531788	no_change	RALGPS1
-0.357697	12.461	-4.24281	0.000189673	0.00297188	0.530669	no_change	SLC25A5
0.554808	2.7555	4.24229	0.000189949	0.00297393	0.529275	up	RP11-348N5.7
0.617316	6.60852	4.24195	0.000190134	0.00297393	0.528341	up	SLCO3A1
-0.356319	8.11023	-4.24185	0.000190186	0.00297393	0.528081	no_change	PPP2R5C
0.329598	6.56605	4.2402	0.000191064	0.00298566	0.523667	no_change	ZNF420
1.09221	9.39957	4.23963	0.00019137	0.0029863	0.522136	up	CLDN8
0.391814	6.26607	4.23942	0.00019148	0.0029863	0.521583	no_change	PHF1
-1.14982	8.9335	-4.23921	0.000191597	0.0029863	0.520997	down	IRF8
0.7862	5.85488	4.23917	0.000191617	0.0029863	0.520901	up	LOC100507520
-0.415441	7.35772	-4.23854	0.000191955	0.00298958	0.519211	no_change	KLF3
-1.16842	5.64494	-4.2375	0.000192512	0.00299626	0.516434	down	KBTBD8
-0.652733	5.75363	-4.23695	0.000192812	0.00299893	0.51494	down	TNFRSF10A
-0.398255	6.75297	-4.23639	0.000193114	0.00300163	0.513442	no_change	STX6
-0.529223	11.0795	-4.236	0.000193323	0.00300287	0.512409	down	TMEM117
-0.509717	6.95115	-4.23417	0.000194315	0.00301628	0.507502	down	MON1B
0.471457	5.62082	4.23191	0.000195547	0.00303338	0.50145	no_change	FAM161B
0.622319	6.10389	4.2312	0.000195935	0.00303656	0.49955	up	TMEM116
-0.245438	6.79745	-4.23106	0.000196012	0.00303656	0.499175	no_change	LANCL2
0.619261	11.1965	4.23012	0.00019653	0.00304109	0.496647	up	MIR143HG
-0.693588	3.24314	-4.22993	0.000196635	0.00304109	0.496135	down	MDFI
-1.37176	5.85559	-4.22967	0.000196774	0.00304109	0.495459	down	SELL
-0.505992	12.5521	-4.22958	0.000196825	0.00304109	0.495209	down	KLK7
-0.810835	8.17946	-4.22824	0.000197565	0.00305049	0.491618	down	PFDN2
0.490331	7.67456	4.22723	0.000198123	0.00305709	0.488913	no_change	PKN3
0.508786	3.44109	4.22692	0.000198294	0.00305771	0.488088	up	LOC101926951
0.65372	3.47683	4.22579	0.000198922	0.00306536	0.48506	up	CACNA2D2
0.467134	5.77012	4.22548	0.000199092	0.00306597	0.484239	no_change	RASL11B
-0.598801	11.687	-4.22382	0.000200018	0.00307819	0.479799	down	SNRPD3
-0.476526	10.0267	-4.22289	0.00020054	0.00308419	0.477301	no_change	GINS3
-0.477053	6.89158	-4.22181	0.000201149	0.00309153	0.474395	no_change	TLDC1
0.550186	8.63539	4.22099	0.000201607	0.00309588	0.472219	up	AMN1
1.32999	4.99846	4.22083	0.000201698	0.00309588	0.471787	up	HS3ST4
0.469232	4.69166	4.2198	0.000202282	0.00310282	0.469015	no_change	TRIM52-AS1
0.981776	5.8635	4.21818	0.0002032	0.00311485	0.464679	up	LOC101930630
-0.691059	4.81589	-4.21501	0.000205007	0.00314049	0.4562	down	ICAM1
-0.820675	10.9211	-4.21442	0.000205343	0.00314356	0.454634	down	MALL
0.463531	5.34479	4.21359	0.00020582	0.0031488	0.452413	no_change	FAM13A
0.531388	3.32832	4.212	0.000206737	0.00316076	0.448156	up	TRIM9
-0.506225	3.26078	-4.2099	0.000207955	0.00317731	0.442528	down	PTPN22
1.05912	9.97306	4.20818	0.000208956	0.0031905	0.437933	up	ZNF667-AS1
-0.867716	9.93312	-4.2078	0.000209178	0.00319181	0.436915	down	GINS1
-0.607477	10.901	-4.20684	0.00020974	0.0031983	0.434344	down	ELOVL7
-0.295366	4.86658	-4.2054	0.000210583	0.00320906	0.430504	no_change	PRPF18
-0.534991	8.99386	-4.20329	0.000211827	0.00322349	0.424864	down	FGR
-1.29951	5.18748	-4.20275	0.000212147	0.00322349	0.423419	down	ALYREF
1.29009	7.12364	4.2026	0.000212239	0.00322349	0.423003	up	PDZD4
-0.393579	11.513	-4.20245	0.000212325	0.00322349	0.422618	no_change	PSMA4
0.46992	8.65491	4.20243	0.000212339	0.00322349	0.422555	no_change	C14orf28
0.546528	5.70042	4.20232	0.000212404	0.00322349	0.422262	up	ZNF506
0.246582	4.82731	4.20214	0.000212511	0.00322349	0.421778	no_change	USP51
0.393008	9.81029	4.20191	0.00021265	0.00322349	0.421151	no_change	COA5
-0.360639	8.54641	-4.2017	0.000212773	0.00322349	0.420599	no_change	CSTF1
0.524642	4.98361	4.19915	0.000214291	0.00324438	0.413792	up	KIAA1841
0.410456	8.07607	4.19563	0.000216409	0.00327432	0.404378	no_change	LOC101930306
0.851199	9.17099	4.19516	0.000216693	0.0032765	0.40312	up	FAM228B
-0.501631	7.76524	-4.19249	0.000218314	0.00329887	0.395988	down	ZNF655
-1.19824	6.21645	-4.19146	0.000218942	0.00330622	0.393238	down	TACC3
-0.387524	5.03003	-4.18932	0.000220258	0.00332394	0.387502	no_change	GJA9
-0.151129	4.60565	-4.18771	0.000221247	0.00333564	0.38321	no_change	CSNK1G1
-0.398626	9.85994	-4.18759	0.000221319	0.00333564	0.3829	no_change	APLP2
0.946651	6.73794	4.18616	0.000222207	0.00334687	0.379067	up	CCDC146
0.724464	6.84227	4.18486	0.000223014	0.00335685	0.375599	up	SLC22A15
0.286203	6.36559	4.18418	0.000223438	0.00336108	0.373778	no_change	CDC14B
-0.660796	8.61024	-4.18148	0.000225128	0.00338431	0.366568	down	SUSD1
-0.806374	4.79401	-4.18024	0.000225906	0.00339382	0.363265	down	BAK1
-0.545432	9.94114	-4.17997	0.00022608	0.00339425	0.362528	down	TDRD7
-0.565067	10.5663	-4.17953	0.000226358	0.00339536	0.361353	down	EBNA1BP2
-0.510013	10.0067	-4.17939	0.000226444	0.00339536	0.360987	down	F11R
-0.26938	5.83451	-4.17638	0.000228356	0.00342182	0.352943	no_change	WIBG
1.30331	4.22007	4.17611	0.000228527	0.00342189	0.352226	up	GAS2
-0.307008	13.6125	-4.17591	0.000228653	0.00342189	0.351695	no_change	SOD2
0.32696	5.15407	4.17568	0.000228802	0.00342192	0.351072	no_change	DMD
-0.280238	10.5798	-4.1751	0.000229171	0.00342524	0.349531	no_change	CNOT6
-0.353273	6.18045	-4.17453	0.000229534	0.00342847	0.348016	no_change	OTULIN
-0.992021	6.83709	-4.17353	0.000230176	0.00343586	0.345343	down	RALY-AS1
1.61059	5.10131	4.17278	0.000230659	0.00344087	0.343337	up	LOC284373
0.740735	2.80874	4.17232	0.000230956	0.0034431	0.342108	up	AX746627
0.590056	7.44171	4.17135	0.000231582	0.00344789	0.339517	up	DFNB31
0.631928	6.85049	4.17113	0.000231723	0.00344789	0.338932	up	ZNF213-AS1
0.338103	6.49257	4.17084	0.000231908	0.00344789	0.33817	no_change	MITF
0.452391	5.11725	4.17077	0.000231952	0.00344789	0.337987	no_change	KLHDC1
-0.46851	11.1297	-4.17068	0.000232015	0.00344789	0.337727	no_change	HSP90B1
-0.429757	4.50448	-4.16891	0.00023316	0.00346269	0.333017	no_change	STX11
-0.486769	6.88499	-4.16865	0.000233329	0.00346299	0.332326	no_change	DCTD
0.386496	5.89057	4.1673	0.000234211	0.00347342	0.328714	no_change	ZNF827
0.41691	5.54735	4.16712	0.000234329	0.00347342	0.328233	no_change	TDRP
-0.409746	6.41744	-4.16579	0.000235199	0.0034841	0.324687	no_change	RAC2
0.125367	6.87593	4.1648	0.000235851	0.00349155	0.322036	no_change	UBE2I
-0.330149	6.17499	-4.16437	0.00023613	0.00349347	0.320904	no_change	FBXO22
0.690837	6.55655	4.16355	0.000236676	0.00349932	0.318696	up	BLOC1S1-RDH5
1.38365	7.40653	4.16309	0.000236973	0.00350151	0.317494	up	SYNE4
1.30364	8.51163	4.16251	0.000237361	0.00350501	0.315931	up	HSPB6
0.412197	7.76668	4.16195	0.00023773	0.00350742	0.314444	no_change	PNPLA2
0.927546	2.70879	4.16181	0.000237824	0.00350742	0.314064	up	LOC101928134
-1.20565	3.24323	-4.16074	0.000238536	0.0035157	0.311204	down	FCGR1B
1.03003	3.39851	4.16039	0.000238768	0.00351689	0.310276	up	CASC1
1.12376	8.82233	4.15826	0.000240189	0.00353559	0.304598	up	ASPA
0.407926	3.58751	4.15727	0.000240852	0.00354312	0.30196	no_change	TTBK2
-1.57863	6.47967	-4.15684	0.00024114	0.00354512	0.300817	down	ICOS
0.511794	6.86179	4.15646	0.000241399	0.0035467	0.299789	up	FLJ38717
-0.508193	9.28544	-4.15515	0.000242279	0.00355739	0.296308	down	TMEM30A
0.940536	3.63955	4.15475	0.000242553	0.00355917	0.295227	up	LOC441179
-0.301979	8.03263	-4.15307	0.000243685	0.00357211	0.290771	no_change	WAPAL
-0.421489	5.72189	-4.15299	0.000243741	0.00357211	0.290554	no_change	GALNT10
0.815558	7.7485	4.15251	0.000244068	0.00357467	0.289269	up	LOC100506098
-1.52054	3.1229	-4.15225	0.000244247	0.00357504	0.288568	down	KRT37
-0.861682	8.61869	-4.15163	0.000244668	0.00357896	0.28692	down	MRPS7
0.217086	4.91415	4.14996	0.000245811	0.00359343	0.282462	no_change	DBT
0.317807	3.27745	4.14899	0.000246476	0.0035997	0.279877	no_change	SOX5
0.97196	7.91642	4.14888	0.000246548	0.0035997	0.279597	up	CTD-2555O16.4
0.177089	2.98445	4.14858	0.000246754	0.00360045	0.278799	no_change	TP73
-0.543252	8.62635	-4.14649	0.000248196	0.00361629	0.273227	down	MAGOH
-0.564273	6.28741	-4.14637	0.000248278	0.00361629	0.272909	down	OLFM1
0.828447	5.63463	4.14634	0.000248304	0.00361629	0.272808	up	C1orf204
-2.10318	13.0316	-4.1446	0.000249505	0.00363151	0.268193	down	PI3
-0.915413	7.79506	-4.14438	0.000249661	0.00363151	0.267598	down	RABGGTA
0.731783	5.43585	4.14372	0.000250117	0.00363588	0.265851	up	LOC728730
-0.683973	3.78797	-4.14254	0.000250946	0.00364566	0.262686	down	LOC101929728
0.308346	9.18099	4.14181	0.000251457	0.00365082	0.26074	no_change	RUFY3
0.379067	10.1138	4.14098	0.000252039	0.00365699	0.258529	no_change	NBPF1
-0.236824	4.22256	-4.13988	0.000252807	0.00366585	0.255619	no_change	OSBPL10
0.499899	10.7349	4.13868	0.000253656	0.00367588	0.252412	no_change	SESN1
0.631331	9.21722	4.13836	0.000253878	0.00367683	0.251573	up	RP11-846E15.4
-0.619485	9.52513	-4.13761	0.000254412	0.00368227	0.249564	down	SRA1
0.761168	8.54903	4.1372	0.000254704	0.00368422	0.248466	up	CRY2
0.616404	6.18001	4.13632	0.000255331	0.003691	0.246116	up	LOC642852
0.192417	3.16135	4.13571	0.000255762	0.00369326	0.244503	no_change	PARD3B
0.280056	5.77231	4.13565	0.000255804	0.00369326	0.244346	no_change	WDR27
0.466442	8.49591	4.13521	0.000256118	0.00369495	0.243172	no_change	C16orf52
-0.719654	10.6672	-4.13504	0.000256238	0.00369495	0.242727	down	RAB27A
-2.19474	5.0784	-4.13425	0.000256801	0.00370079	0.240626	down	LAIR2
-0.195536	12.567	-4.13387	0.000257078	0.00370249	0.239596	no_change	CAP1
0.820081	5.98448	4.13355	0.000257306	0.0037035	0.238746	up	LRRC17
-0.967168	9.51458	-4.133	0.000257699	0.00370686	0.237288	down	S100A14
-0.290377	6.14799	-4.13259	0.000257994	0.00370882	0.236193	no_change	POLR3A
-0.683062	3.00731	-4.13208	0.000258362	0.00371182	0.234831	down	KCNK10
-0.22051	7.95576	-4.13142	0.000258838	0.00371638	0.23307	no_change	DNM1L
-1.49751	8.21728	-4.13069	0.000259359	0.00372157	0.231146	down	NAMPT
-0.258943	7.50516	-4.12943	0.000260275	0.00373242	0.227776	no_change	DNAJC9
0.17355	5.99275	4.12893	0.000260638	0.00373533	0.226443	no_change	TP53BP1
-0.809264	9.57122	-4.12511	0.000263425	0.00377295	0.216273	down	MAPKAPK3
-1.14775	9.76492	-4.12486	0.000263603	0.0037732	0.215624	down	A2ML1
0.644311	9.77518	4.1241	0.000264165	0.00377892	0.213588	up	MST1
-0.641296	7.52553	-4.12369	0.000264461	0.00378084	0.212517	down	SIRPA
-0.347892	9.9886	-4.12256	0.0002653	0.00379051	0.20949	no_change	MAP2K4
0.809954	4.18577	4.11949	0.000267572	0.00381799	0.201335	up	PCDHB16
0.494421	8.4384	4.11938	0.000267656	0.00381799	0.201034	no_change	ANKRD6
-0.828767	4.17385	-4.1193	0.000267714	0.00381799	0.20083	down	IL36B
0.305386	5.86835	4.11674	0.00026963	0.00384296	0.194011	no_change	SORBS1
-0.874836	4.91628	-4.11595	0.000270223	0.00384907	0.191911	down	POM121
0.669402	6.68775	4.1154	0.000270637	0.00385261	0.190446	up	PLCH2
0.392839	6.5424	4.11354	0.000272041	0.00387024	0.1855	no_change	LMO4
0.798945	9.41784	4.11222	0.000273037	0.00388205	0.182003	up	HOTAIR
0.565207	3.16761	4.11135	0.0002737	0.0038891	0.179687	up	CNKSR2
-0.819366	8.04129	-4.10923	0.00027532	0.00390974	0.174046	down	MOXD1
0.421093	2.47574	4.10814	0.000276153	0.00391919	0.171156	no_change	RGS17
0.513103	8.51916	4.10744	0.000276695	0.00392449	0.169282	up	TMEM42
3.185	7.24751	4.1069	0.000277113	0.00392617	0.16784	up	KRT85
0.578579	4.17182	4.10685	0.000277149	0.00392617	0.167713	up	C1orf95
1.52074	5.13726	4.10565	0.000278077	0.00393524	0.164521	up	ZBTB16
-0.495233	6.17598	-4.10558	0.000278127	0.00393524	0.164349	no_change	TRIM69
-0.481953	8.47715	-4.10526	0.000278377	0.0039364	0.163487	no_change	CTTNBP2NL
-0.376098	9.48951	-4.10472	0.000278794	0.00393991	0.162057	no_change	NAT10
-1.22568	4.56897	-4.10414	0.000279241	0.00394255	0.160526	down	ZFP92
-0.698812	7.26649	-4.10405	0.000279319	0.00394255	0.160261	down	TRMT6
-1.50533	3.80304	-4.10289	0.000280219	0.00395125	0.157184	down	CCL3
-0.317456	11.6925	-4.10239	0.000280608	0.00395125	0.155857	no_change	TOMM5
0.589508	9.99501	4.10239	0.00028061	0.00395125	0.155852	up	AB488780
-0.680354	8.1842	-4.10238	0.000280612	0.00395125	0.155844	down	ERLIN1
-1.5117	8.55842	-4.10164	0.000281191	0.00395702	0.153874	down	RNASE7
0.850236	7.52266	4.10019	0.000282328	0.00397063	0.150016	up	MFI2-AS1
0.332885	10.4673	4.09941	0.000282943	0.00397534	0.147938	no_change	CCNB1IP1
-0.330587	10.4766	-4.09933	0.000283004	0.00397534	0.14773	no_change	YAP1
-0.338659	4.31699	-4.09849	0.000283662	0.00398218	0.145513	no_change	TP63
-0.7672	8.43432	-4.09814	0.000283943	0.00398374	0.144564	down	CNNM4
-0.564796	8.77056	-4.09758	0.000284381	0.00398748	0.143092	down	ITPKC
0.250542	4.82809	4.09654	0.000285205	0.00399664	0.140326	no_change	PCBP1-AS1
0.324895	5.39048	4.09619	0.000285486	0.00399706	0.139384	no_change	CMBL
0.304825	4.29704	4.09607	0.000285578	0.00399706	0.139078	no_change	NEDD9
-0.412895	5.85506	-4.09538	0.000286132	0.00400242	0.137225	no_change	RALB
-0.815272	12.2485	-4.09489	0.000286517	0.0040054	0.135941	down	SLPI
0.823956	4.06664	4.09407	0.00028717	0.00401213	0.133765	up	SOX9-AS1
-0.440457	4.66805	-4.09203	0.000288801	0.0040325	0.128353	no_change	IL12RB1
-0.353903	6.27807	-4.08971	0.000290672	0.0040562	0.12218	no_change	FIP1L1
-0.272453	4.8818	-4.08934	0.000290971	0.00405795	0.121197	no_change	KLHL29
0.304179	6.03929	4.08806	0.000292004	0.00406993	0.11781	no_change	MAPRE2
1.19149	4.09364	4.08763	0.000292357	0.00407044	0.116655	up	ACPT
-0.14963	6.44564	-4.08746	0.000292495	0.00407044	0.116205	no_change	SNRPB2
0.451917	7.97524	4.08737	0.000292564	0.00407044	0.115979	no_change	ZNF25
-1.09749	8.36774	-4.087	0.000292866	0.00407222	0.114992	down	TLE3
-0.529553	3.69107	-4.08578	0.000293865	0.00408344	0.111739	down	ZBTB11-AS1
0.789663	11.012	4.08558	0.000294023	0.00408344	0.111226	up	AX746755
-0.207205	4.3255	-4.08403	0.000295292	0.00409821	0.107111	no_change	GTPBP1
-0.388303	11.4726	-4.08386	0.000295438	0.00409821	0.106639	no_change	DUSP14
-0.668534	6.90193	-4.08333	0.000295871	0.00410178	0.105239	down	VPS25
0.274859	6.33858	4.08286	0.000296255	0.00410467	0.104	no_change	ZNF462
-0.772862	11.5427	-4.08148	0.00029739	0.00411795	0.100347	down	SLC7A5
0.407298	8.8784	4.07918	0.000299297	0.00414177	0.0942387	no_change	ZNF674-AS1
-0.518225	3.79572	-4.07898	0.000299465	0.00414177	0.0937012	down	POLR3K
-0.253773	2.86746	-4.07841	0.000299941	0.0041459	0.0921833	no_change	GNL3L
0.363366	10.6587	4.07706	0.000301066	0.00415899	0.0886072	no_change	MARK4
-0.860843	10.0738	-4.07673	0.000301345	0.00416039	0.0877209	down	FCER1G
-0.315125	11.8429	-4.07638	0.000301635	0.00416192	0.0868031	no_change	RPL22L1
-1.12402	4.86855	-4.07468	0.000303059	0.0041791	0.0823039	down	VSIG2
-0.575592	5.19562	-4.07444	0.000303263	0.00417945	0.0816595	down	IL15
0.475154	4.61334	4.07371	0.000303883	0.00418552	0.0797081	no_change	COLGALT2
-0.422544	4.99092	-4.07339	0.00030415	0.00418554	0.078869	no_change	NAV3
0.456028	7.1938	4.07327	0.000304252	0.00418554	0.0785514	no_change	SCAI
-0.367666	4.41882	-4.07307	0.000304423	0.00418554	0.078014	no_change	LRR1
0.296984	4.5508	4.07228	0.000305088	0.00419222	0.0759293	no_change	PGM5
0.955197	8.42274	4.07189	0.00030542	0.00419431	0.0748899	up	PPP1R36
0.826152	3.09341	4.07161	0.000305657	0.00419511	0.0741471	up	SHISA6
-0.736563	7.57913	-4.06857	0.000308242	0.00422809	0.066103	down	STOML2
1.22447	7.22975	4.06629	0.000310202	0.00424963	0.0600492	up	RYR3
0.523794	5.26435	4.06616	0.000310313	0.00424963	0.0597045	up	PRKAG2-AS1
0.256141	6.49633	4.06611	0.000310358	0.00424963	0.0595681	no_change	ZNF605
1.19913	4.13452	4.06555	0.000310844	0.00425378	0.0580739	up	TAC3
-0.453209	7.44675	-4.06464	0.000311626	0.00425967	0.0556719	no_change	CSRNP2
0.709324	8.9463	4.06432	0.000311901	0.00425967	0.054831	up	LOC439911
-0.466918	10.0522	-4.06408	0.00031211	0.00425967	0.0541888	no_change	ZBTB8OS
0.881343	9.31878	4.06379	0.000312365	0.00425967	0.0534102	up	RAI2
-0.254202	11.8689	-4.06367	0.000312467	0.00425967	0.0530996	no_change	ADIPOR2
-0.806651	10.7261	-4.06354	0.000312578	0.00425967	0.0527604	down	SPTSSA
-1.28231	6.48753	-4.06334	0.000312753	0.00425967	0.0522253	down	RDH16
0.405179	8.20575	4.06317	0.000312897	0.00425967	0.0517847	no_change	KIZ
0.547026	9.95509	4.06315	0.000312916	0.00425967	0.0517265	up	LOC202025
0.570108	3.66001	4.06286	0.000313165	0.00426058	0.0509664	up	CNTN4
0.412265	7.22945	4.06221	0.000313734	0.00426583	0.0492338	no_change	LONRF1
0.354222	10.8584	4.06145	0.000314396	0.00427234	0.0472206	no_change	GOLGA8A
-0.161796	6.80206	-4.06066	0.000315085	0.00427724	0.0451292	no_change	KCTD1
0.836568	4.54681	4.06062	0.000315123	0.00427724	0.0450133	up	ZNF404
-0.830104	6.39964	-4.06017	0.000315513	0.00428004	0.0438333	down	THEMIS2
-1.50807	8.62117	-4.05879	0.000316726	0.00429401	0.0401665	down	DHRS9
-0.693718	9.63911	-4.05799	0.000317427	0.00430101	0.0380561	down	HAL
0.308602	6.22477	4.05759	0.000317781	0.00430272	0.0369921	no_change	L1CAM
0.517449	8.47797	4.05743	0.000317921	0.00430272	0.0365699	up	ABCA5
-0.318222	11.795	-4.05685	0.00031843	0.00430711	0.0350419	no_change	SRP19
-0.191762	7.3654	-4.05626	0.000318956	0.00431151	0.033465	no_change	IRAK1
0.478425	5.984	4.05607	0.000319125	0.00431151	0.0329611	no_change	FAM69B
-0.493629	4.55838	-4.05552	0.000319611	0.00431558	0.031507	no_change	SCNN1G
0.800232	5.4628	4.05323	0.000321645	0.00434054	0.0254465	up	LGALS4
-0.511152	8.02271	-4.0504	0.00032418	0.00437221	0.0179515	down	MS4A6A
-0.346557	12.6792	-4.05001	0.000324534	0.00437446	0.0169083	no_change	TUBB2A
-0.636719	8.89868	-4.04912	0.000325333	0.00438271	0.0145588	down	VRK1
0.452359	8.28663	4.04878	0.000325642	0.00438434	0.0136518	no_change	IDNK
-0.723621	4.64199	-4.04836	0.000326017	0.00438487	0.0125531	down	FAIM3
-0.454286	8.12422	-4.04832	0.000326057	0.00438487	0.0124365	no_change	LRRC42
0.26637	6.90033	4.04699	0.000327259	0.00439849	0.00892389	no_change	SHPK
-0.782319	8.10627	-4.04526	0.000328836	0.00441715	0.00433238	down	RNASE6
-0.592824	6.33607	-4.0437	0.000330262	0.00443375	0.000200403	down	ERI1
0.251271	12.09	4.04307	0.000330837	0.00443776	-0.00146019	no_change	CMC4
0.274316	6.07747	4.04296	0.000330941	0.00443776	-0.00175977	no_change	TTC17
0.905095	6.52129	4.04266	0.000331216	0.0044389	-0.00255413	up	RP5-1039K5.17
-0.370482	4.6281	-4.04235	0.0003315	0.00444016	-0.00337271	no_change	PHTF2
1.48015	10.9576	4.04197	0.000331847	0.00444076	-0.0043712	up	SPRR4
-0.526612	10.6255	-4.04183	0.000331976	0.00444076	-0.00474307	down	CXCL16
0.295021	5.55505	4.04168	0.000332115	0.00444076	-0.00514265	no_change	SEMA4F
0.763722	4.82085	4.04076	0.000332959	0.00444722	-0.00756648	up	RP11-1277A3.1
0.523078	6.91854	4.04074	0.00033298	0.00444722	-0.00762471	up	KBTBD7
-0.362197	6.14626	-4.03975	0.000333897	0.00445622	-0.0102509	no_change	HSPD1
-1.32813	5.70225	-4.0396	0.000334035	0.00445622	-0.0106468	down	GPR65
-0.342779	6.47539	-4.03902	0.000334572	0.00446083	-0.0121797	no_change	DCTN5
0.72125	5.81609	4.03825	0.00033529	0.0044665	-0.0142262	up	LOC100506114
0.565787	4.52253	4.03801	0.000335511	0.0044665	-0.014855	up	MLLT4-AS1
-0.685962	6.41957	-4.03774	0.000335759	0.0044665	-0.0155615	down	MFAP3
-0.350092	4.38679	-4.03774	0.000335762	0.0044665	-0.0155712	no_change	PGBD2
0.494088	7.12978	4.03711	0.000336348	0.00447174	-0.0172347	no_change	ZNF543
1.08574	8.28146	4.03647	0.000336946	0.00447714	-0.0189294	up	PARD3-AS1
0.314223	5.30311	4.03523	0.000338106	0.00449001	-0.022213	no_change	LINC00342
0.264662	4.49807	4.03501	0.000338307	0.00449012	-0.0227802	no_change	KIAA1467
0.760004	8.9493	4.03382	0.000339428	0.00450244	-0.0259384	up	ZNF521
-0.278103	9.25209	-4.03353	0.000339696	0.00450343	-0.0266908	no_change	LSM4
-0.639944	11.3001	-4.03311	0.000340096	0.00450617	-0.0278144	down	LOC100288860
-0.558543	8.90557	-4.03143	0.000341685	0.00452466	-0.0322635	down	C12orf45
0.490887	7.02524	4.03075	0.000342329	0.00452757	-0.0340633	no_change	ACADSB
0.417035	8.11395	4.03071	0.000342361	0.00452757	-0.0341504	no_change	GABARAPL1
0.747584	8.33921	4.03058	0.000342487	0.00452757	-0.0345016	up	LOC100506124
0.331283	2.97403	4.02998	0.000343059	0.00453257	-0.0360963	no_change	CACNA1G
-0.265207	12.4833	-4.0294	0.000343609	0.00453727	-0.0376248	no_change	VSIG10L
-0.480276	6.63439	-4.02749	0.000345428	0.00455871	-0.0426655	no_change	GLB1L3
-1.1516	9.46851	-4.02512	0.000347706	0.00458618	-0.0489391	down	ZFP36
-0.134112	5.51222	-4.02299	0.00034976	0.00461068	-0.0545631	no_change	PLEKHA2
0.260984	4.50515	4.02014	0.000352533	0.00464461	-0.0621004	no_change	FAM171B
-0.276346	5.84886	-4.01902	0.000353631	0.00465644	-0.065067	no_change	BCL2L12
0.973337	5.2881	4.01814	0.000354492	0.00466515	-0.0673889	up	CDNF
0.577262	13.8735	4.01785	0.000354771	0.00466619	-0.0681391	up	FLG2
0.432304	4.69363	4.017	0.000355608	0.00467457	-0.07039	no_change	SOCS2
0.45527	5.21834	4.01667	0.00035594	0.00467553	-0.0712784	no_change	TBXA2R
0.640897	6.96923	4.01652	0.000356082	0.00467553	-0.0716595	up	RP11-1275H24.2
-0.662952	8.32944	-4.0162	0.000356401	0.00467709	-0.0725148	down	EEF1E1
-0.690127	9.50019	-4.01494	0.000357639	0.0046898	-0.0758251	down	BDKRB2
-0.147408	12.4395	-4.01481	0.000357771	0.0046898	-0.076177	no_change	ANP32B
0.288086	4.9044	4.01457	0.000358013	0.00469033	-0.0768205	no_change	POLK
-0.463908	7.201	-4.01376	0.000358814	0.00469619	-0.0789542	no_change	ATP6V1A
0.718254	8.33994	4.01371	0.000358862	0.00469619	-0.0790825	up	ZNF137P
-0.477066	7.78637	-4.01234	0.000360228	0.00470941	-0.0827072	no_change	C1orf112
0.407293	3.96007	4.01229	0.000360276	0.00470941	-0.0828345	no_change	ZBTB10
0.724055	7.76589	4.01165	0.000360916	0.00471466	-0.0845298	up	RP1-193H18.2
0.526764	6.34912	4.01131	0.000361255	0.00471466	-0.0854259	up	C1QTNF3
0.388571	2.91584	4.01128	0.000361283	0.00471466	-0.0854995	no_change	EFCAB1
-0.201411	5.07558	-4.01044	0.000362122	0.00472296	-0.0877116	no_change	HPS1
-0.586029	4.66628	-4.0102	0.000362365	0.00472349	-0.0883514	down	CIT
-0.413366	5.32074	-4.00921	0.000363358	0.00473169	-0.0909643	no_change	USB1
0.360039	10.6447	4.00874	0.00036383	0.00473169	-0.0922021	no_change	ZNF706
0.524272	7.72448	4.00846	0.000364117	0.00473169	-0.0929546	up	ZNF879
0.386083	6.00622	4.00839	0.000364185	0.00473169	-0.0931343	no_change	PAPLN
0.581308	7.12115	4.00838	0.000364194	0.00473169	-0.0931581	up	2024-09-11
0.650737	6.04563	4.00837	0.00036421	0.00473169	-0.0931988	up	FAM134B
0.526891	5.91782	4.00764	0.000364937	0.0047362	-0.0951026	up	NEK3
-0.410358	8.95402	-4.00762	0.000364963	0.0047362	-0.0951701	no_change	TMEM57
-0.424485	10.9902	-4.00668	0.000365907	0.00474582	-0.097636	no_change	DEDD2
0.383815	3.8947	4.00607	0.00036653	0.00475126	-0.0992584	no_change	SLC45A3
0.48636	3.6308	4.00548	0.000367132	0.00475551	-0.100823	no_change	MIR143HG
1.10392	7.93671	4.00535	0.000367266	0.00475551	-0.101172	up	CTA-390C10.10
-0.241433	6.77525	-4.00477	0.000367855	0.00476049	-0.1027	no_change	PITHD1
-0.331373	5.02396	-4.00403	0.000368602	0.00476753	-0.104638	no_change	CACUL1
-0.654298	5.9436	-4.00283	0.00036983	0.00478076	-0.107811	down	AL110181
0.320729	7.91641	4.0023	0.000370375	0.00478367	-0.109216	no_change	MINOS1
0.931738	3.77027	4.00221	0.000370465	0.00478367	-0.109448	up	LOC100505774
0.88104	6.81534	4.00178	0.000370908	0.00478674	-0.110587	up	TBX15
0.221778	3.63125	4.00062	0.000372096	0.00479942	-0.113638	no_change	TEAD2
-0.601326	8.71925	-4.00033	0.000372396	0.00480063	-0.114406	down	TMED9
0.713748	8.94391	4.00003	0.000372705	0.00480197	-0.115198	up	ALDOC
0.843891	5.04849	3.99977	0.000372969	0.00480272	-0.115874	up	ZNF541
0.381858	3.85026	3.99814	0.000374661	0.00482185	-0.120193	no_change	COL8A1
0.378139	8.07237	3.99743	0.000375398	0.00482809	-0.122068	no_change	RRNAD1
-0.819813	9.30312	-3.99727	0.00037556	0.00482809	-0.12248	down	C1QBP
-0.829309	10.9751	-3.99707	0.000375766	0.00482809	-0.123004	down	MIR21
0.155315	3.19441	3.99642	0.000376446	0.00483416	-0.124727	no_change	RARB
0.58542	2.84833	3.99517	0.000377743	0.00484785	-0.12801	up	FLJ30901
-0.603817	3.85131	-3.995	0.000377927	0.00484785	-0.128474	down	PCSK9
-0.316395	4.92968	-3.99479	0.000378146	0.004848	-0.129027	no_change	HPCAL1
0.332687	4.65326	3.99237	0.000380681	0.0048728	-0.1354	no_change	SCARB1
0.726861	7.47865	3.99233	0.000380723	0.0048728	-0.135505	up	TRAM2-AS1
0.941257	7.47559	3.99228	0.000380779	0.0048728	-0.135645	up	ZNF782
1.40026	6.116	3.99215	0.000380916	0.0048728	-0.135989	up	LOC284578
0.338622	4.1338	3.99109	0.000382037	0.00487859	-0.138792	no_change	ATP8A1
-0.480377	6.87904	-3.99101	0.000382116	0.00487859	-0.138989	no_change	VDAC1
-0.551038	8.69477	-3.99095	0.000382182	0.00487859	-0.139155	down	TNFAIP3
-0.523065	4.8387	-3.99093	0.000382204	0.00487859	-0.13921	down	CD82
-0.629656	10.8052	-3.98901	0.000384233	0.00490181	-0.14426	down	CCT2
0.345572	5.17617	3.98787	0.000385451	0.00491242	-0.147279	no_change	LOC100996255
-0.29795	8.49748	-3.98783	0.000385486	0.00491242	-0.147365	no_change	CYP20A1
0.951664	5.80503	3.98715	0.000386213	0.004919	-0.149162	up	DKFZP434C153
-0.745487	5.72292	-3.98437	0.000389193	0.00495425	-0.156493	down	ATP13A4
-0.375328	5.48193	-3.98368	0.000389939	0.00496105	-0.158322	no_change	TCEB3
-0.437268	7.70925	-3.98302	0.000390648	0.00496735	-0.160052	no_change	ITPRIP
0.561707	5.46364	3.98279	0.000390891	0.00496774	-0.160646	up	TENM1
1.22018	7.55524	3.98176	0.000392008	0.00497922	-0.163368	up	RP11-216L13.19
0.60433	7.89787	3.98143	0.000392364	0.00498022	-0.164234	up	ZNF251
0.795997	6.23002	3.9813	0.000392513	0.00498022	-0.164596	up	LOC100270804
-0.819018	5.51407	-3.97745	0.000396708	0.00503071	-0.174735	down	CHST11
-1.93933	8.7071	-3.97679	0.000397424	0.00503706	-0.176455	down	CCL22
-0.381345	10.568	-3.97521	0.000399172	0.00505646	-0.180639	no_change	PITPNA
-0.605699	9.61107	-3.97375	0.000400784	0.00507413	-0.184484	down	OSBPL3
-0.766546	7.6463	-3.9727	0.00040194	0.00508601	-0.18723	down	LYAR
-0.393535	11.8859	-3.97211	0.000402597	0.00509157	-0.188788	no_change	RPF2
-0.539595	7.82518	-3.97152	0.000403252	0.00509709	-0.190339	down	NDST2
0.768218	7.16676	3.96958	0.000405415	0.00511949	-0.195438	up	LINC00173
0.35857	5.09503	3.96954	0.000405463	0.00511949	-0.195551	no_change	CTD-2287O16.5
0.754564	7.39717	3.96915	0.000405907	0.00512232	-0.196595	up	DLG2
0.565325	4.02304	3.96885	0.000406239	0.00512375	-0.197376	up	FZD8
0.388159	4.62076	3.96863	0.000406486	0.0051241	-0.197955	no_change	SLC22A17
-0.39414	5.27008	-3.9675	0.000407755	0.00513731	-0.200926	no_change	ANGPTL6
-0.199652	2.70801	-3.96579	0.000409689	0.0051589	-0.205438	no_change	SLC6A11
0.409031	11.8034	3.96426	0.000411416	0.00517786	-0.209451	no_change	ENGASE
-0.536758	8.0471	-3.96257	0.000413341	0.00519928	-0.213901	down	SLC25A13
-0.580659	7.53318	-3.96196	0.000414035	0.0052052	-0.2155	down	BHLHE40
0.465285	6.87397	3.96148	0.000414588	0.00520935	-0.216772	no_change	ACACB
-0.582848	5.22925	-3.96104	0.000415092	0.00521287	-0.21793	down	SEL1L3
0.88556	6.25001	3.96026	0.00041598	0.00522122	-0.219967	up	CORO2B
0.462234	2.81399	3.95889	0.000417561	0.00523825	-0.223585	no_change	RIMS1
-0.219638	8.001	-3.95845	0.000418069	0.00523927	-0.224743	no_change	SND1
0.484698	7.91632	3.95843	0.000418091	0.00523927	-0.224795	no_change	OSBPL1A
0.220103	6.7849	3.95776	0.000418869	0.0052462	-0.226566	no_change	DST
-0.316768	6.47001	-3.95474	0.000422362	0.00528711	-0.234483	no_change	MAPK1
0.826863	5.01789	3.95438	0.000422789	0.00528839	-0.235447	up	ZEB1-AS1
0.583412	11.2159	3.95427	0.000422917	0.00528839	-0.235736	up	RP11-532F12.5
-0.598465	9.98279	-3.95262	0.000424845	0.00530965	-0.24007	down	PAK1IP1
1.36103	5.91565	3.95226	0.000425272	0.00531214	-0.241028	up	PHYHIP
-0.492141	9.57445	-3.95177	0.000425844	0.00531645	-0.24231	no_change	B2M
-0.416076	7.3962	-3.95047	0.000427372	0.00533267	-0.245723	no_change	BRCC3
0.53512	6.58036	3.94842	0.000429795	0.00536004	-0.251113	up	RHOJ
0.876584	6.03506	3.94771	0.000430631	0.0053676	-0.252965	up	LOC692247
-0.932863	3.91089	-3.94711	0.000431353	0.00537062	-0.254561	down	TMEM171
0.393033	7.13716	3.94693	0.000431564	0.00537062	-0.255027	no_change	FOXP4
-1.14473	5.73306	-3.94682	0.000431698	0.00537062	-0.255323	down	XDH
-0.586232	7.31343	-3.94674	0.000431794	0.00537062	-0.255535	down	ARRB1
0.619531	7.11009	3.94527	0.000433548	0.00538908	-0.259398	up	2024-03-02
0.933502	4.39468	3.94511	0.000433739	0.00538908	-0.259819	up	ATP6AP1L
-0.579227	9.10932	-3.94436	0.000434627	0.00539724	-0.261768	down	CCDC85C
-0.374143	6.28421	-3.94384	0.000435258	0.0054022	-0.263152	no_change	PDK1
-1.19654	7.11189	-3.94331	0.000435887	0.00540712	-0.264526	down	SASH3
0.296996	6.36974	3.94288	0.000436411	0.00540886	-0.265673	no_change	ERO1LB
-0.375725	3.9746	-3.94281	0.00043649	0.00540886	-0.265845	no_change	ST8SIA4
0.463749	8.06158	3.94231	0.000437094	0.00541348	-0.267163	no_change	IFT172
0.606892	4.42284	3.94157	0.000437984	0.00542162	-0.269102	up	SALL2
0.944127	7.61657	3.94129	0.000438324	0.00542295	-0.26984	up	OVGP1
0.180742	7.80655	3.93875	0.000441406	0.0054582	-0.276519	no_change	MPHOSPH8
0.5709	3.7226	3.93726	0.000443222	0.00547775	-0.280431	up	ADCYAP1R1
0.401858	4.94175	3.9366	0.000444028	0.00548256	-0.282163	no_change	MIR631
0.20486	5.59958	3.93656	0.000444081	0.00548256	-0.282276	no_change	RAP1A
-0.296718	12.5127	-3.93524	0.000445689	0.00549846	-0.285719	no_change	RPL23
-0.429921	9.43429	-3.935	0.000445987	0.00549846	-0.286356	no_change	PRMT5
0.305064	7.04449	3.93493	0.000446076	0.00549846	-0.286547	no_change	PHKB
0.365345	3.83029	3.93412	0.000447078	0.00550675	-0.288685	no_change	HAGLR
-0.405903	9.8422	-3.93395	0.000447278	0.00550675	-0.289112	no_change	FASTKD5
0.474008	8.1258	3.93381	0.000447456	0.00550675	-0.28949	no_change	WDR13
-0.187729	13.2819	-3.93166	0.000450114	0.00553655	-0.295135	no_change	LDHA
-1.05368	2.94165	-3.93136	0.000450482	0.00553815	-0.295913	down	GTSE1
0.3398	8.04705	3.92963	0.000452642	0.00555961	-0.30047	no_change	SMURF2
-0.337073	10.2244	-3.92958	0.000452704	0.00555961	-0.3006	no_change	EIF2S2
0.183919	8.11821	3.92897	0.000453456	0.00556593	-0.302183	no_change	EIF3F
-0.527813	8.51332	-3.92873	0.000453757	0.00556669	-0.302815	down	FBXO46
0.640821	8.38886	3.92789	0.000454814	0.00557672	-0.305031	up	EGR2
-1.01993	8.35334	-3.92681	0.000456166	0.00559037	-0.307859	down	TNFRSF21
-0.382477	6.18635	-3.92637	0.000456718	0.0055942	-0.309012	no_change	MBD1
0.206262	4.81494	3.92535	0.000458001	0.00560697	-0.311683	no_change	YPEL1
-0.669483	7.76808	-3.92494	0.000458515	0.00561012	-0.312752	down	SPTY2D1
0.208065	5.68166	3.92477	0.000458739	0.00561012	-0.313218	no_change	ZNF148
-0.536765	10.5631	-3.92439	0.000459219	0.00561305	-0.314215	down	PAK6
0.320247	9.51248	3.92313	0.000460815	0.00562961	-0.31752	no_change	PNISR
-0.556577	7.17595	-3.92284	0.000461179	0.00563112	-0.318273	down	TOLLIP
0.440501	11.0221	3.92208	0.00046215	0.00564002	-0.320276	no_change	CCDC3
1.10091	5.54982	3.92147	0.000462921	0.00564648	-0.321864	up	KRT74
0.570788	7.62414	3.92062	0.000464011	0.00565482	-0.324104	up	AX747132
-1.0079	14.0392	-3.92056	0.000464089	0.00565482	-0.324265	down	S100A8
-0.539994	5.83228	-3.91953	0.000465403	0.00566787	-0.326958	down	ADAM19
-0.641153	5.46999	-3.91853	0.000466687	0.00568053	-0.329581	down	HNRNPF
-0.579789	11.1617	-3.91774	0.000467698	0.00568988	-0.331643	down	ZFAND2A
-0.352998	6.63575	-3.91716	0.000468441	0.00569322	-0.333156	no_change	RCOR1
0.747661	10.1589	3.91715	0.00046846	0.00569322	-0.333195	up	JAM2
0.135921	2.91163	3.91657	0.00046921	0.00569936	-0.334718	no_change	CASC15
-0.470913	7.52534	-3.91623	0.000469652	0.00570177	-0.335615	no_change	ZNF267
-0.581567	6.84208	-3.91585	0.000470143	0.00570219	-0.336611	down	EIF5A
0.372706	9.11272	3.91569	0.000470347	0.00570219	-0.337023	no_change	ZBTB3
-0.562919	11.6825	-3.91563	0.00047042	0.00570219	-0.337171	down	HK2
-1.54191	7.82454	-3.91466	0.000471682	0.00571312	-0.339724	down	CXCR2
0.650256	9.34817	3.91456	0.000471811	0.00571312	-0.339984	up	HSD11B2
0.428452	5.6577	3.91431	0.000472131	0.00571404	-0.34063	no_change	TTC28
0.543208	9.94099	3.91398	0.000472569	0.00571637	-0.341512	up	RP11-589P10.5
-0.459343	4.30906	-3.91222	0.00047486	0.00574111	-0.346119	no_change	RPS6KA4
-0.658216	11.6455	-3.91139	0.000475947	0.00575127	-0.348297	down	CCT3
0.269664	3.16458	3.9109	0.000476588	0.00575604	-0.349578	no_change	EPHA7
0.386402	5.10802	3.9105	0.000477112	0.00575733	-0.350626	no_change	L3MBTL1
0.841291	5.21128	3.91044	0.000477188	0.00575733	-0.350778	up	LOC100996457
-0.367672	6.8441	-3.90988	0.000477932	0.00576333	-0.352261	no_change	SORT1
-0.465836	7.53908	-3.90956	0.000478343	0.0057653	-0.353079	no_change	TNFRSF11A
-0.616379	3.92955	-3.90753	0.000481032	0.00579473	-0.358419	down	SLAMF1
0.240251	7.28976	3.90705	0.000481659	0.00579929	-0.35966	no_change	TNRC6A
1.18583	6.94194	3.90558	0.000483614	0.00581953	-0.363517	up	LOC101927391
-0.359511	4.42188	-3.90541	0.000483839	0.00581953	-0.363961	no_change	SLC38A7
-0.488533	7.1722	-3.90505	0.000484323	0.00582235	-0.364911	no_change	C8orf33
-0.383137	6.77919	-3.90462	0.000484892	0.0058262	-0.366031	no_change	ACTR8
0.680098	10.7924	3.90363	0.000486215	0.00583909	-0.368626	up	RCAN2
-0.367797	5.05604	-3.90285	0.000487264	0.00584867	-0.370677	no_change	DCAF11
0.568683	4.74311	3.90258	0.000487625	0.00584999	-0.371382	up	BCAS3
-0.41918	9.60332	-3.90153	0.000489031	0.00586385	-0.374125	no_change	SLC30A9
0.56541	7.74477	3.90132	0.000489318	0.00586428	-0.374682	up	FAHD2A
-0.672681	3.36847	-3.90054	0.000490365	0.00587382	-0.376719	down	CLEC4E
0.327703	6.37356	3.90002	0.000491068	0.00587801	-0.378082	no_change	LINC00938
0.924375	6.28903	3.89991	0.000491219	0.00587801	-0.378375	up	XXyac-YX155B6.7
-0.251641	2.69971	-3.89891	0.000492561	0.00589105	-0.380973	no_change	PKD2L2
0.395357	3.27909	3.89872	0.000492828	0.00589122	-0.381489	no_change	ZNF214
-0.268426	8.73896	-3.89777	0.000494115	0.00590359	-0.383973	no_change	POP4
0.439383	7.30978	3.8962	0.000496255	0.00592431	-0.388087	no_change	AK091729
-0.363053	9.908	-3.89612	0.000496357	0.00592431	-0.388283	no_change	ARPC1A
-0.302652	8.16751	-3.89439	0.000498718	0.00594945	-0.392801	no_change	TMCO1
0.715209	11.7339	3.89328	0.000500252	0.0059647	-0.395726	up	NUAK1
-0.232528	5.98034	-3.89207	0.000501907	0.00598138	-0.39887	no_change	GTF3C4
1.09494	7.69752	3.89144	0.000502787	0.00598676	-0.400538	up	GXYLT2
-0.411816	8.00795	-3.89138	0.000502872	0.00598676	-0.400699	no_change	MYO19
-0.586749	7.58073	-3.89024	0.000504441	0.00599985	-0.403665	down	PPM1G
-0.340089	10.9788	-3.89021	0.000504485	0.00599985	-0.403748	no_change	SEMA4B
0.211856	4.70183	3.88989	0.000504928	0.00600206	-0.404583	no_change	RALGAPA1
0.385061	8.16698	3.88962	0.000505305	0.00600327	-0.405294	no_change	C5
0.362002	4.17145	3.88945	0.000505544	0.00600327	-0.405744	no_change	RHOBTB3
-0.260726	5.86305	-3.88746	0.000508311	0.00603122	-0.41094	no_change	TOX4
-0.903608	8.69459	-3.88739	0.000508414	0.00603122	-0.411134	down	CHEK2
0.281563	3.79445	3.88702	0.000508929	0.00603185	-0.412098	no_change	KCNAB1
-0.474164	7.18389	-3.88698	0.000508984	0.00603185	-0.4122	no_change	CTSS
-0.417994	10.1603	-3.88496	0.000511818	0.00606051	-0.417487	no_change	DNAJA2
1.11181	3.95604	3.88488	0.000511921	0.00606051	-0.417678	up	LOC553103
-0.372257	6.54394	-3.8838	0.000513443	0.00607544	-0.420504	no_change	PRPF4
1.38933	4.94122	3.88307	0.000514478	0.0060846	-0.422419	up	GPIHBP1
0.385694	4.03847	3.88005	0.000518764	0.00613218	-0.430317	no_change	TAL1
1.23913	6.879	3.87932	0.000519803	0.00614135	-0.432221	up	PDZRN4
0.254444	11.6022	3.87886	0.000520457	0.00614597	-0.433418	no_change	SUMF2
0.343153	9.42202	3.87796	0.000521749	0.00615811	-0.435778	no_change	RPL31
1.52784	4.41912	3.87772	0.0005221	0.00615914	-0.436417	up	DKFZP434L187
0.344362	11.1743	3.87703	0.000523078	0.00616757	-0.438199	no_change	SMIM19
-0.531281	8.34399	-3.87663	0.000523665	0.00617001	-0.439267	down	MFN1
0.30754	2.33756	3.87652	0.000523814	0.00617001	-0.439537	no_change	AMOT
-0.259038	10.7985	-3.87626	0.000524189	0.00617004	-0.440219	no_change	PDZD11
-0.307549	11.3966	-3.87615	0.000524345	0.00617004	-0.440502	no_change	GATC
0.876072	3.32928	3.87517	0.000525766	0.00618364	-0.443078	up	CAPN13
-0.491013	8.03857	-3.87467	0.000526479	0.00618891	-0.444368	no_change	UBE2G2
0.430336	4.84205	3.87416	0.000527222	0.0061932	-0.44571	no_change	SARM1
0.506746	10.3284	3.87405	0.000527375	0.0061932	-0.445985	up	HEY1
-0.29895	5.01583	-3.87303	0.000528866	0.00620759	-0.448672	no_change	SAE1
-0.76505	8.52044	-3.87194	0.000530445	0.006223	-0.451511	down	CTD-2619J13.13
-0.192526	4.94818	-3.87039	0.000532706	0.00624098	-0.455557	no_change	RFT1
-0.428608	5.54362	-3.87032	0.000532808	0.00624098	-0.455741	no_change	STK17B
-0.335559	7.40536	-3.8703	0.000532837	0.00624098	-0.455793	no_change	NCOA3
0.346057	5.73769	3.87016	0.000533047	0.00624098	-0.456167	no_change	ZNF835
0.290244	4.03834	3.86988	0.000533458	0.00624266	-0.4569	no_change	HCG8
-0.547149	6.31314	-3.86892	0.000534865	0.00625599	-0.459406	down	PRKCH
0.332647	4.64388	3.86839	0.000535631	0.00626109	-0.460769	no_change	ZKSCAN7
0.420655	8.59109	3.86798	0.000536233	0.00626109	-0.461838	no_change	ZHX2
-2.45139	4.33555	-3.86797	0.000536261	0.00626109	-0.461888	down	MMP3
[truncated: 21,347 more rows]
