# Supplementary material for: Identification of novel biomarkers related to pathogenesis and treatment of psoriasis based on integrated analysis of weighted gene co-expression network analysis and LASSO
Source: PLoS One. 2025 Jun 25;20(6):e0317666. doi: 10.1371/journal.pone.0317666 (PMC12192183; doi:10.1371/journal.pone.0317666)
Supplement: S3 Table — (XLS) [file pone.0317666.s013.xls]

## Sheet: GSE6710
GSE6710(DEG WGCNA)					GSE6710(raw data WGCNA)
	MM	GS	group			MM	GS	group
AADAC	0.587159	0.462979	else		A2M	0.694858	0.577046	else
AAMDC	0.584455	0.534732	else		AAAS	0.503601	0.477724	else
AASS	0.88704	0.85062	hub-Gene		AADAC	0.615246	0.462979	else
ABCA12	0.961274	0.933283	hub-Gene		AASDHPPT	0.648306	0.569156	else
ABCA3	0.757924	0.793726	else		AASS	0.887122	0.85062	else
ABCA5	0.517642	0.563593	else		ABAT	0.579332	0.531138	else
ABCB4	0.50602	0.395538	else		ABCA12	0.959885	0.933283	hub-Gene
ABCC1	0.945025	0.953271	hub-Gene		ABCA3	0.73685	0.793726	else
ABCC2	0.714117	0.655752	else		ABCA6	0.689099	0.577457	else
ABCC4	0.56899	0.57368	else		ABCA8	0.875667	0.74871	else
ABCE1	0.654184	0.540926	else		ABCB6	0.351219	0.455066	else
ABCG1	0.636571	0.745346	else		ABCC1	0.915825	0.953271	hub-Gene
ABCG4	0.762032	0.723389	else		ABCC2	0.706365	0.655752	else
ABHD6	0.710291	0.685304	else		ABCC3	0.407996	0.45397	else
ABHD8	0.394343	0.473504	else		ABCC4	0.542259	0.57368	else
ABLIM3	0.576151	0.489962	else		ABCC6.	0.506225	0.465427	else
ABR	0.556953	0.530365	else		ABCD2	0.351953	0.306756	else
AC007389.3	0.453156	0.463296	else		ABCE1	0.673208	0.540926	else
ACACB	0.791881	0.684084	else		ABCG2	0.545834	0.644269	else
ACADL	0.764846	0.766351	else		ABCG4	0.773545	0.723389	else
ACAT1	0.938145	0.960086	hub-Gene		ABHD10	0.770832	0.731831	else
ACKR1	0.815846	0.770565	else		ABHD11	0.593538	0.677988	else
ACO1	0.689249	0.663107	else		ABHD14A.	0.782882	0.713989	else
ACO2	0.551806	0.594655	else		ABHD17B	0.511705	0.336752	else
ACOT11	0.717113	0.724508	else		ABHD2	0.523483	0.299763	else
ACOT7	0.803496	0.712071	else		ABHD4	0.266093	0.380304	else
ACOX3	0.635061	0.709585	else		ABLIM1	0.498121	0.381219	else
ACP5	0.628475	0.750293	else		ABLIM3	0.589154	0.489962	else
ACPP	0.689318	0.687529	else		ABT1	0.577257	0.64976	else
ACRV1	0.76858	0.749488	else		AC007292.3	0.368075	0.292015	else
ACSF2	0.790231	0.711494	else		AC007967.3.	0.400243	0.500907	else
ACTA2	0.75657	0.749991	else		AC068039.4	0.304053	0.425537	else
ACTG1P4.	0.57783	0.603882	else		AC084219.3	0.458302	0.454307	else
ACTR2	0.696392	0.552501	else		ACAA2	0.449375	0.554884	else
ACTR3P2.	0.460951	0.406027	else		ACACB	0.809299	0.684084	else
ACVR2B.AS1	0.563089	0.543027	else		ACADL	0.748973	0.766351	else
ACVRL1	0.775387	0.729882	else		ACAT1	0.920775	0.960086	hub-Gene
ADAM10	0.751811	0.671962	else		ACE2	0.42221	0.485654	else
ADAM15	0.728078	0.651542	else		ACO1	0.683448	0.663107	else
ADAM19	0.649991	0.677438	else		ACOT11	0.718209	0.724508	else
ADAM23	0.698372	0.670082	else		ACOT7	0.830575	0.712071	else
ADAM8	0.485903	0.528196	else		ACOX3	0.615789	0.709585	else
ADAMDEC1	0.943745	0.918321	hub-Gene		ACPP	0.697488	0.687529	else
ADAMTS6	0.449413	0.410371	else		ACSF2	0.787135	0.711494	else
ADAMTSL3	0.662401	0.744011	else		ACSM5	0.607688	0.446893	else
ADAP2	0.812996	0.808525	else		ACTA1	0.564548	0.61283	else
ADCK3	0.921162	0.887166	hub-Gene		ACTA2	0.756052	0.749991	else
ADCY6	0.556799	0.498892	else		ACTC1	0.626063	0.648798	else
ADGB	0.478124	0.401635	else		ACTG2	0.685681	0.674033	else
ADH1C	0.491156	0.543647	else		ACTL6B	0.460273	0.356889	else
ADPRH	0.545484	0.518681	else		ACTL7B	0.319568	0.223289	else
ADRA2A	0.797939	0.754236	else		ACTR2	0.728228	0.552501	else
ADRB2	0.901743	0.90292	hub-Gene		ACTR3	0.729997	0.647921	else
ADRBK1	0.491766	0.56712	else		ACVR2B.AS1	0.575617	0.543027	else
AEN	0.60579	0.575126	else		ACVRL1	0.777357	0.729882	else
AFF4	0.740709	0.671219	else		ACYP2.	0.58593	0.547221	else
AGO1	0.826222	0.796565	else		ADAM10	0.752574	0.671962	else
AGPS	0.592774	0.497836	else		ADAM12	0.448628	0.567958	else
AGR2	0.797491	0.828195	else		ADAM15	0.749501	0.651542	else
AHCY	0.763853	0.736323	else		ADAM18	0.486671	0.309629	else
AHDC1	0.599771	0.540433	else		ADAM23	0.721942	0.670082	else
AHNAK	0.850462	0.851891	hub-Gene		ADAMDEC1	0.927716	0.918321	hub-Gene
AHNAK2	0.896125	0.865978	hub-Gene		ADAMTS2	0.522818	0.437544	else
AIFM1	0.729017	0.692906	else		ADAMTSL3	0.598407	0.744011	else
AKIRIN1	0.498702	0.376911	else		ADAP2	0.802004	0.808525	else
AKR1B10	0.965921	0.954545	hub-Gene		ADAT1	0.521887	0.490498	else
AKTIP	0.703642	0.736839	else		ADCK3	0.912322	0.887166	else
AL590762.11	0.412536	0.383382	else		ADCY6	0.55642	0.498892	else
ALAS1	0.605998	0.640393	else		ADD3	0.611751	0.641544	else
ALAS2	0.618332	0.592744	else		ADD3.AS1	0.3392	0.241902	else
ALCAM	0.645995	0.696188	else		ADGB	0.519408	0.401635	else
ALDH1A2.	0.729166	0.671911	else		ADH1B	0.730317	0.671425	else
ALDH1A3	0.716701	0.70229	else		ADIPOQ	0.589924	0.502228	else
ALDH3A2	0.809816	0.840589	else		ADIRF	0.906021	0.817573	else
ALDH3B2	0.804642	0.765968	else		ADPRH	0.574596	0.518681	else
ALDH4A1	0.764614	0.827498	else		ADRA2A	0.812211	0.754236	else
ALDOC	0.794864	0.754286	else		ADRB2	0.884818	0.90292	else
ALLC	0.593153	0.601444	else		ADRBK1	0.46361	0.56712	else
ALOX12B	0.915017	0.939696	hub-Gene		ADRM1	0.554122	0.531796	else
AMD1	0.88013	0.794004	else		AEN	0.59649	0.575126	else
AMDHD2.	0.475138	0.558045	else		AFAP1	0.450937	0.464364	else
AMIGO3.	0.61618	0.633301	else		AFF4	0.756188	0.671219	else
AMPD3	0.64588	0.670902	else		AGA	0.290638	0.0789036	else
ANG	0.853101	0.768532	else		AGAP2	0.526193	0.556086	else
ANGPT4	0.528055	0.455287	else		AGFG1	0.712251	0.659462	else
ANGPTL4	0.569012	0.669619	else		AGO1	0.803414	0.796565	else
ANKEF1	0.567508	0.543163	else		AGO2.	0.564602	0.577861	else
ANKH	0.801811	0.817969	else		AGPAT3	0.47454	0.313802	else
ANKMY2	0.801231	0.829074	else		AGPS	0.60605	0.497836	else
ANKRD28	0.766071	0.722449	else		AGR2	0.755247	0.828195	else
ANXA11	0.827503	0.791848	else		AGTR1	0.842193	0.782403	else
AOAH	0.574891	0.525351	else		AHCY	0.754219	0.736323	else
AP1S1	0.606548	0.566789	else		AHNAK	0.830332	0.851891	else
AP2S1	0.835238	0.872639	else		AHNAK2	0.870328	0.865978	else
AP3D1	0.760931	0.671472	else		AIF1	0.5716	0.413065	else
AP3M2	0.72637	0.79318	else		AIFM1	0.739208	0.692906	else
APBA1	0.572394	0.580262	else		AIM2	0.646701	0.538991	else
APEH	0.64224	0.679392	else		AIMP2	0.674613	0.579487	else
APEX2	0.790792	0.782356	else		AIRE	0.363295	0.25504	else
APOBEC3A.	0.803645	0.836305	else		AK021537	0.54321	0.530378	else
APOBEC3B	0.589567	0.650844	else		AK2	0.717327	0.718884	else
APOBEC3C	0.445854	0.449395	else		AKAP10	0.606135	0.544412	else
APOBEC3F.	0.567883	0.549725	else		AKAP12	0.859415	0.777697	else
APOD	0.843672	0.81145	else		AKAP17A	0.435988	0.436861	else
APOE	0.708205	0.693482	else		AKR1B1	0.502493	0.347752	else
APOL1	0.795114	0.808009	else		AKR1B10	0.948112	0.954545	hub-Gene
APOL6	0.877814	0.853529	hub-Gene		AKR1C1	0.638104	0.538843	else
AQP3	0.754552	0.692823	else		AKR1C2.	0.635279	0.487257	else
AQP5	0.595972	0.615276	else		AKR1C3	0.830293	0.693639	else
AQP7.	0.658341	0.5743	else		AKR7A2	0.484784	0.351429	else
AQP9	0.801703	0.811629	else		AKT3	0.612976	0.531931	else
AREG	0.463953	0.50696	else		AL590762.11	0.397934	0.383382	else
ARF6	0.741603	0.689289	else		ALAS2	0.616008	0.592744	else
ARFGAP3	0.682761	0.693259	else		ALCAM	0.601348	0.696188	else
ARG1	0.810521	0.848419	else		ALDH1A1	0.657782	0.671836	else
ARG2	0.571401	0.585244	else		ALDH1A2.	0.74288	0.671911	else
ARHGAP8.	0.701329	0.656698	else		ALDH1A3	0.705659	0.70229	else
ARHGDIA	0.692646	0.675042	else		ALDH1B1	0.371649	0.445708	else
ARHGEF10	0.785042	0.710241	else		ALDH3A1	0.386577	0.487276	else
ARHGEF17	0.509309	0.498215	else		ALDH3A2	0.763304	0.840589	else
ARHGEF40	0.868015	0.821198	else		ALDH3B2	0.821345	0.765968	else
ARHGEF5	0.679904	0.690509	else		ALDH4A1	0.724014	0.827498	else
ARID5A	0.521623	0.54722	else		ALDH7A1	0.577582	0.417183	else
ARIH2	0.533419	0.503339	else		ALDOA	0.39651	0.377296	else
ARL3	0.818137	0.77771	else		ALDOC	0.795975	0.754286	else
ARL4C	0.647376	0.615582	else		ALKBH1	0.384465	0.320363	else
ARL5A.	0.70777	0.724618	else		ALLC	0.568977	0.601444	else
ARNTL2	0.907353	0.876065	hub-Gene		ALOX12B	0.897584	0.939696	else
ARPC1B	0.762629	0.736038	else		ALPL	0.472491	0.503429	else
ARPC4	0.644304	0.570825	else		ALX3	0.43844	0.408616	else
ARPC5L	0.819941	0.824567	else		AMD1	0.885495	0.794004	else
ARRB2	0.49438	0.592358	else		AMIGO2	0.739903	0.606128	else
ARSD	0.538195	0.494949	else		AMIGO3.	0.572418	0.633301	else
ARSF	0.843286	0.865826	else		AMMECR1	0.874376	0.819843	else
ASAP2	0.907936	0.86389	hub-Gene		AMN	0.462352	0.405884	else
ASB1	0.671346	0.655225	else		AMPD3	0.641955	0.670902	else
ASCC3	0.689568	0.631773	else		AMPD3.	0.366139	0.413028	else
ASF1B	0.735745	0.71887	else		AMZ2	0.636443	0.531215	else
ASIC1	0.554939	0.48606	else		ANAPC10	0.407575	0.296703	else
ASMTL	0.847784	0.805043	else		ANAPC5	0.521442	0.513187	else
ASPA	0.81573	0.758291	else		ANG	0.881751	0.768532	else
ASPM	0.848938	0.811484	else		ANGPTL4	0.521957	0.669619	else
ASPSCR1	0.606837	0.650839	else		ANK3	0.528842	0.433527	else
ASTN2	0.448707	0.414053	else		ANKEF1	0.575834	0.543163	else
ASUN	0.524923	0.440274	else		ANKFY1	0.553186	0.42591	else
ATAD2	0.613142	0.521555	else		ANKH	0.77423	0.817969	else
ATAD3A.	0.773058	0.748905	else		ANKMY2	0.770861	0.829074	else
ATF6	0.454415	0.493014	else		ANKRD26	0.415374	0.443844	else
ATG13	0.70933	0.740666	else		ANKRD27	0.732651	0.595492	else
ATG14	0.852071	0.798865	else		ANKRD28	0.769374	0.722449	else
ATP10B	0.71158	0.757116	else		ANKRD34C	0.386679	0.336123	else
ATP11A	0.668953	0.658009	else		ANKRD46	0.595595	0.556735	else
ATP12A	0.871147	0.906148	hub-Gene		ANKRD6	0.768477	0.677455	else
ATP13A3	0.729062	0.692698	else		ANKS1A	0.366096	0.271058	else
ATP1A2	0.702499	0.69549	else		ANO1	0.455373	0.483416	else
ATP1B1	0.650886	0.616636	else		ANP32E	0.555278	0.450365	else
ATP1B2	0.61641	0.66508	else		ANXA11	0.836771	0.791848	else
ATP2A3	0.805944	0.757836	else		ANXA2	0.515034	0.593329	else
ATP6V0A4	0.752909	0.794718	else		ANXA4	0.623432	0.516242	else
ATP6V0E2	0.919959	0.877348	hub-Gene		ANXA5	0.762699	0.647648	else
ATP6V1A	0.718582	0.591068	else		ANXA7	0.536525	0.543372	else
ATP6V1B1	0.691639	0.680243	else		ANXA8.	0.502789	0.526522	else
ATP6V1G1	0.659854	0.650756	else		AOC3	0.711036	0.621776	else
ATPAF2	0.630457	0.624626	else		AP1G1	0.498406	0.376732	else
ATRAID	0.910312	0.811479	else		AP1S1	0.60568	0.566789	else
ATRIP.	0.730488	0.680685	else		AP1S2	0.729735	0.742933	else
AURKA	0.85308	0.880984	hub-Gene		AP2A2	0.679184	0.615162	else
AURKB	0.708838	0.681372	else		AP2S1	0.801694	0.872639	else
AV8S2.	0.570531	0.609025	else		AP3B1	0.64948	0.491212	else
AVPR1B	0.823757	0.822314	else		AP3D1	0.781906	0.671472	else
AZGP1	0.733539	0.615876	else		AP3M2	0.683615	0.79318	else
AZGP1.	0.652156	0.559478	else		AP3S1	0.794832	0.662905	else
AZGP1P1	0.598949	0.625478	else		APBA1	0.544414	0.580262	else
B3GAT3	0.709138	0.649988	else		APBA3	0.433033	0.496311	else
BACE2	0.746058	0.720028	else		APEX2	0.781502	0.782356	else
BACH1.	0.724822	0.651035	else		APOBEC3A.	0.778971	0.836305	else
BACH2	0.779557	0.798464	else		APOD	0.840248	0.81145	else
BAHD1	0.763834	0.690912	else		APOL1	0.782479	0.808009	else
BAK1	0.704864	0.754857	else		APOL2	0.531775	0.498241	else
BATF3	0.682141	0.638599	else		APOL6	0.869951	0.853529	else
BAZ1A	0.552303	0.428043	else		APOLD1	0.256439	0.196742	else
BAZ2B	0.62975	0.611545	else		APRT	0.572112	0.58679	else
BBOX1	0.744138	0.780256	else		AQP1	0.641218	0.541823	else
BBS1	0.868959	0.814018	else		AQP3	0.789367	0.692823	else
BBS10	0.639587	0.571294	else		AQP5	0.581864	0.615276	else
BC069776	0.73154	0.653074	else		AQP7.	0.692812	0.5743	else
BC127192.	0.562311	0.480822	else		AQP9	0.784311	0.811629	else
BCAR3	0.855577	0.867668	hub-Gene		AQR	0.451338	0.363034	else
BCHE	0.899592	0.872678	hub-Gene		ARAP3	0.393423	0.59564	else
BCL2A1	0.715493	0.644141	else		AREG	0.448027	0.50696	else
BCL2L1	0.755659	0.719385	else		ARF3	0.794954	0.791859	else
BCL2L2.	0.657805	0.63305	else		ARF6	0.731232	0.689289	else
BCL3.	0.786003	0.815719	else		ARFGAP3	0.680159	0.693259	else
BCLAF1	0.636725	0.490347	else		ARG1	0.764688	0.848419	else
BCR	0.757544	0.749008	else		ARG2	0.574773	0.585244	else
BDH1	0.770927	0.757875	else		ARHGAP1	0.472225	0.46883	else
BDH2	0.759094	0.657552	else		ARHGAP12	0.59051	0.549863	else
BEX4	0.724503	0.758102	else		ARHGAP29	0.598775	0.494266	else
BHLHE40	0.774558	0.664701	else		ARHGAP32	0.520462	0.559081	else
BHLHE41	0.878771	0.848276	else		ARHGAP44	0.306049	0.365438	else
BID	0.877726	0.843243	else		ARHGAP8.	0.703653	0.656698	else
BIK	0.703407	0.687783	else		ARHGEF10	0.797601	0.710241	else
BIRC3	0.59022	0.588375	else		ARHGEF10L	0.731009	0.622514	else
BIRC5	0.871358	0.873281	hub-Gene		ARHGEF17	0.514034	0.498215	else
BLNK	0.864753	0.852623	hub-Gene		ARHGEF28	0.513081	0.455801	else
BLOC1S1.RDH5.	0.664567	0.627519	else		ARHGEF40	0.881323	0.821198	else
BMP2K	0.615479	0.667693	else		ARHGEF6	0.711772	0.574704	else
BMPR1A	0.740727	0.758485	else		ARHGEF7	0.46196	0.426661	else
BOP1.	0.738651	0.716941	else		ARHGEF9	0.366168	0.342998	else
BRCA1	0.58521	0.564392	else		ARID1A	0.493057	0.492525	else
BRD1	0.807862	0.798321	else		ARID5A	0.506217	0.54722	else
BRD4	0.500753	0.445053	else		ARIH2	0.540539	0.503339	else
BRIP1	0.586078	0.554978	else		ARL3	0.823418	0.77771	else
BRSK2	0.473619	0.477208	else		ARL4A	0.553854	0.570149	else
BSCL2.	0.63182	0.592479	else		ARL4C	0.670706	0.615582	else
BST1	0.817521	0.744417	else		ARL5A.	0.691199	0.724618	else
BTC	0.795601	0.830976	else		ARL6IP5	0.810679	0.793964	else
BTN2A3P	0.663394	0.604714	else		ARMC1	0.488657	0.377707	else
BUB1B	0.817954	0.816597	else		ARMCX1	0.842029	0.765166	else
BV03S1J2.2.	0.491586	0.544971	else		ARMCX5	0.495051	0.411928	else
BYSL	0.673162	0.635947	else		ARMCX6	0.491601	0.392624	else
BZW1	0.910109	0.832856	else		ARNTL2	0.901528	0.876065	else
C11orf49	0.862073	0.797357	else		ARPC1A	0.534808	0.542065	else
C11orf63	0.663893	0.630759	else		ARPC1B	0.729971	0.736038	else
C11orf95	0.833381	0.762441	else		ARPC4	0.655142	0.570825	else
C12orf5	0.824223	0.808881	else		ARPC5L	0.810408	0.824567	else
C14orf132	0.916364	0.894201	hub-Gene		ARSD	0.539466	0.494949	else
C14orf93	0.638426	0.607218	else		ARSF	0.836966	0.865826	else
C16orf59	0.483227	0.502718	else		ARTN	0.558613	0.582738	else
C16orf71	0.479866	0.410614	else		ASAP1	0.446377	0.393236	else
C18orf25	0.662591	0.569898	else		ASAP2	0.917033	0.86389	else
C19orf60	0.769245	0.75647	else		ASAP3	0.641985	0.561816	else
C1orf115	0.860418	0.844476	else		ASB1	0.653918	0.655225	else
C1orf116	0.737553	0.727866	else		ASB6	0.31837	0.308978	else
C1orf159	0.606205	0.641595	else		ASB7	0.472792	0.356606	else
C1orf21	0.874459	0.854429	hub-Gene		ASB8	0.536139	0.589911	else
C1orf56	0.741938	0.764128	else		ASCC3	0.690824	0.631773	else
C1orf95	0.729331	0.722891	else		ASF1B	0.724691	0.71887	else
C1QBP	0.773875	0.723113	else		ASIC1	0.554418	0.48606	else
C20orf24.	0.823512	0.861126	else		ASMTL	0.840169	0.805043	else
C21orf2	0.741088	0.631779	else		ASPA	0.828276	0.758291	else
C2CD2	0.821399	0.728462	else		ASPH	0.483198	0.591944	else
C2orf27A	0.569153	0.503393	else		ASPHD1	0.363443	0.377597	else
C2orf49	0.612855	0.55669	else		ASPM	0.84523	0.811484	else
C2orf68	0.792103	0.745657	else		ASPN	0.689086	0.598101	else
C3	0.648836	0.559408	else		ASPSCR1	0.57944	0.650839	else
C3orf18	0.528259	0.557366	else		ASS1	0.516181	0.382998	else
C4orf46.	0.839395	0.775404	else		ASTE1	0.491258	0.457408	else
C5orf15	0.859788	0.786109	else		ATAD3A.	0.764477	0.748905	else
C5orf42	0.730551	0.690073	else		ATF3	0.60433	0.501424	else
C6orf106	0.804841	0.794094	else		ATF6B.	0.371419	0.269049	else
C6orf25	0.628708	0.638276	else		ATG13	0.685547	0.740666	else
C6orf48	0.85326	0.787928	else		ATG14	0.852134	0.798865	else
C6orf62	0.821233	0.764615	else		ATG2A	0.546466	0.548433	else
CA6	0.6308	0.652562	else		ATG7	0.562739	0.519069	else
CAB39L	0.532749	0.526122	else		ATIC	0.412579	0.317569	else
CABP5	0.666792	0.710657	else		ATP10B	0.711022	0.757116	else
CACNA2D2	0.504914	0.502151	else		ATP11A	0.645292	0.658009	else
CADM3	0.633806	0.555596	else		ATP12A	0.851202	0.906148	else
CADPS	0.63188	0.659553	else		ATP1A1	0.372647	0.312187	else
CADPS2	0.796787	0.795965	else		ATP1A2	0.692064	0.69549	else
CALML5	0.433322	0.495762	else		ATP1B1	0.665294	0.616636	else
CALY	0.498118	0.47396	else		ATP1B3	0.522725	0.401498	else
CAMK2N1	0.873276	0.843937	else		ATP2A3	0.800953	0.757836	else
CAMP	0.598339	0.595343	else		ATP5I	0.164891	0.0580676	else
CAMTA1	0.523052	0.488662	else		ATP5L	0.385406	0.371294	else
CAPN1	0.740581	0.74489	else		ATP6AP2	0.432783	0.268505	else
CAPN15	0.602496	0.632236	else		ATP6V0A1	0.48034	0.4011	else
CAPN3	0.718809	0.682338	else		ATP6V0A4	0.713522	0.794718	else
CARD14	0.648304	0.766382	else		ATP6V0D1	0.747238	0.731462	else
CARHSP1	0.95409	0.968669	hub-Gene		ATP6V0E2	0.920791	0.877348	else
CASC3.	0.915744	0.882508	hub-Gene		ATP6V1A	0.752689	0.591068	else
CASK	0.59576	0.445323	else		ATP6V1B1	0.667473	0.680243	else
CASP5	0.627227	0.590206	else		ATP6V1B2	0.719859	0.718196	else
CASP7	0.701153	0.747382	else		ATP6V1C1	0.610829	0.403873	else
CASP8	0.654124	0.608333	else		ATP6V1D	0.860555	0.719526	else
CBFB	0.666737	0.523233	else		ATP6V1E1	0.753452	0.781483	else
CBLC	0.552067	0.602435	else		ATP8A1	0.274337	0.187648	else
CBS	0.512773	0.473404	else		ATPAF2	0.613739	0.624626	else
CBX7	0.860243	0.813865	else		ATRAID	0.935603	0.811479	else
CBY1	0.869668	0.812488	else		ATRIP.	0.746846	0.680685	else
CCDC109B	0.773004	0.819358	else		ATXN1	0.249378	0.0703412	else
CCDC186	0.654669	0.570335	else		ATXN10	0.649118	0.714384	else
CCDC19	0.654181	0.650027	else		ATXN7L1	0.344192	0.28153	else
CCDC28A	0.759255	0.69192	else		ATXN7L3B	0.345969	0.308444	else
CCDC85C	0.683894	0.646663	else		AUH	0.358332	0.351827	else
CCDC93	0.623764	0.672859	else		AURKA	0.830754	0.880984	else
CCDC94	0.633799	0.61693	else		AURKB	0.685356	0.681372	else
CCK	0.457093	0.390832	else		AUTS2	0.497089	0.520868	else
CCL14.	0.842352	0.7885	else		AV8S2.	0.575063	0.609025	else
CCL2	0.629604	0.635491	else		AVPR1B	0.792652	0.822314	else
CCL20	0.859813	0.888682	hub-Gene		AXL	0.690923	0.545148	else
CCL27	0.919026	0.887003	hub-Gene		AZGP1	0.764526	0.615876	else
CCL3.	0.614909	0.652807	else		B3GALT1	0.323657	0.354404	else
CCL4	0.785345	0.750615	else		B3GAT3	0.700621	0.649988	else
CCL8	0.465976	0.500296	else		B3GNT1	0.703742	0.738648	else
CCNA2	0.925931	0.859948	hub-Gene		B4GALT4	0.599815	0.538871	else
CCNB1	0.965788	0.950016	hub-Gene		B4GALT5	0.405756	0.414259	else
CCNB1IP1	0.894191	0.900018	hub-Gene		B4GALT7	0.56114	0.424617	else
CCNB2	0.945227	0.930171	hub-Gene		B9D2	0.387236	0.410549	else
CCND2	0.646958	0.583462	else		BAALC	0.540016	0.444618	else
CCNE1	0.869086	0.866901	hub-Gene		BABAM1	0.351816	0.227391	else
CCNE2	0.762551	0.669452	else		BACE2	0.740065	0.720028	else
CCNF	0.65809	0.638478	else		BACH1.	0.74028	0.651035	else
CCP110	0.509549	0.421863	else		BACH2	0.749688	0.798464	else
CCR7	0.710361	0.746155	else		BAG1	0.753295	0.804653	else
CCT2	0.748739	0.598054	else		BAG3	0.664937	0.67024	else
CCT8L2	0.553238	0.529618	else		BAG5	0.380717	0.143468	else
CD1A	0.743909	0.750572	else		BAHD1	0.786388	0.690912	else
CD1D	0.577736	0.577979	else		BAK1	0.682179	0.754857	else
CD207	0.707638	0.680578	else		BAMBI	0.363423	0.3892	else
CD24	0.975847	0.942358	hub-Gene		BATF3	0.684592	0.638599	else
CD302.	0.597021	0.581785	else		BAZ1A	0.600985	0.428043	else
CD3EAP	0.518907	0.469278	else		BAZ1B	0.485738	0.50163	else
CD47	0.783608	0.824232	else		BAZ2B	0.615046	0.611545	else
CD55	0.715861	0.709126	else		BBIP1	0.534451	0.664849	else
CD59	0.780629	0.827583	else		BBOX1	0.707191	0.780256	else
CD6	0.675468	0.721431	else		BBS1	0.862082	0.814018	else
CD7	0.668571	0.644816	else		BBS10	0.647662	0.571294	else
CD81	0.844327	0.771815	else		BBS4	0.421432	0.438148	else
CD82	0.668475	0.653528	else		BC069776	0.757261	0.653074	else
CD83	0.694063	0.745346	else		BC127192.	0.5735	0.480822	else
CD97	0.66035	0.61786	else		BCAR3	0.830989	0.867668	else
CDA	0.552466	0.580729	else		BCAS1	0.238872	0.278504	else
CDC20	0.882359	0.883488	hub-Gene		BCHE	0.886434	0.872678	else
CDC25A	0.575079	0.56226	else		BCKDHB	0.549684	0.618881	else
CDC25B	0.880738	0.848933	else		BCKDK	0.510484	0.620671	else
CDC37	0.805725	0.735118	else		BCL11B	0.482494	0.515335	else
CDC37P1.	0.537601	0.494114	else		BCL2A1	0.717546	0.644141	else
CDC42EP1	0.734967	0.735213	else		BCL2L13	0.530575	0.532606	else
CDC5L	0.652276	0.534605	else		BCL3.	0.771637	0.815719	else
CDC6	0.815795	0.72808	else		BCL7B	0.434957	0.335121	else
CDCA3	0.638056	0.640072	else		BCR	0.748152	0.749008	else
CDCA8	0.79023	0.779707	else		BDH1	0.772107	0.757875	else
CDH1	0.556744	0.399991	else		BET1L	0.447577	0.427376	else
CDH19	0.705903	0.659453	else		BEX4	0.703044	0.758102	else
CDH3	0.846601	0.804899	else		BHLHE40	0.804137	0.664701	else
CDHR1	0.906951	0.886197	hub-Gene		BHLHE41	0.869245	0.848276	else
CDK1	0.920519	0.877488	hub-Gene		BID	0.871529	0.843243	else
CDK5	0.426763	0.465766	else		BIK	0.678526	0.687783	else
CDK5R1	0.616985	0.583967	else		BIRC3	0.608328	0.588375	else
CDKN1C	0.786843	0.680204	else		BIRC5	0.847447	0.873281	else
CDKN2B	0.597634	0.541256	else		BLCAP	0.742552	0.646713	else
CDKN3	0.866266	0.867447	hub-Gene		BLK	0.57769	0.530905	else
CDS1	0.562482	0.481862	else		BLM	0.798251	0.754448	else
CDY1.	0.536334	0.517362	else		BLNK	0.87369	0.852623	else
CDYL	0.701722	0.655709	else		BLOC1S1	0.670188	0.522551	else
CEBPD	0.762561	0.813865	else		BLOC1S1.RDH5.	0.673092	0.627519	else
CEBPG	0.749615	0.727645	else		BLOC1S5.TXNDC5.	0.557691	0.598669	else
CEMIP	0.689752	0.679954	else		BLVRA	0.383014	0.359871	else
CENPA.	0.867724	0.863895	hub-Gene		BLVRB	0.517319	0.360447	else
CENPE	0.743764	0.671785	else		BLZF1	0.598214	0.573115	else
CENPM	0.546299	0.567917	else		BMP1	0.455271	0.462164	else
CENPN	0.791363	0.779344	else		BMP10	0.475407	0.490495	else
CEP55	0.863907	0.805424	else		BMP4	0.471217	0.46179	else
CERS6	0.83501	0.856796	else		BMPR1A	0.725464	0.758485	else
CES1.	0.828177	0.768456	else		BNC1	0.536611	0.553565	else
CFB	0.576562	0.6236	else		BOP1.	0.721928	0.716941	else
CFLAR	0.834977	0.799756	else		BORA	0.620106	0.512162	else
CFP	0.520145	0.427614	else		BRAF.	0.575089	0.548573	else
CH25H	0.670171	0.709164	else		BRAP	0.458475	0.427043	else
CHAC1	0.934698	0.937441	hub-Gene		BRCA1	0.542748	0.564392	else
CHCHD7	0.707494	0.727907	else		BRCA2	0.360923	0.256337	else
CHD1L	0.564439	0.523514	else		BRCC3	0.549685	0.385255	else
CHD3	0.79644	0.71918	else		BRD1	0.77623	0.798321	else
CHEK1	0.794189	0.783798	else		BRD4	0.516694	0.445053	else
CHI3L2	0.868628	0.876154	hub-Gene		BRD9	0.212696	0.145265	else
CHKA	0.688886	0.644405	else		BRE	0.53197	0.43938	else
CHL1	0.741463	0.719309	else		BRIP1	0.6013	0.554978	else
CHORDC1	0.511998	0.478774	else		BRIX1	0.300426	0.280474	else
CHP2	0.926878	0.901556	hub-Gene		BRMS1	0.494856	0.530175	else
CHPT1	0.858342	0.806488	else		BRSK2	0.483223	0.477208	else
CHRNA9	0.70283	0.762206	else		BSCL2.	0.630606	0.592479	else
CHST1	0.620637	0.626443	else		BSG	0.324344	0.326208	else
CHST11	0.543031	0.442664	else		BST1	0.843916	0.744417	else
CHURC1.FNTB.	0.692399	0.621406	else		BTBD7	0.470064	0.426338	else
CIRBP	0.945197	0.923824	hub-Gene		BTC	0.768945	0.830976	else
CKAP4	0.84044	0.844213	else		BTG2	0.498423	0.373018	else
CKB	0.750947	0.784321	else		BTG3	0.623084	0.391706	else
CKMT1A.	0.871018	0.846469	else		BTN2A3P	0.682878	0.604714	else
CKS2	0.880785	0.876867	hub-Gene		BUB1	0.497113	0.513705	else
CLCA2	0.891884	0.804629	else		BUB1B	0.802679	0.816597	else
CLCN3	0.900733	0.809749	else		BYSL	0.680246	0.635947	else
CLCN6	0.668804	0.629756	else		BZW1	0.913598	0.832856	else
CLDN10	0.532572	0.550981	else		BZW2	0.495002	0.482651	else
CLDN15	0.579622	0.540886	else		C11orf16	0.325596	0.300218	else
CLDN17	0.646508	0.536008	else		C11orf48.	0.584956	0.510179	else
CLDN3	0.57741	0.600337	else		C11orf49	0.851253	0.797357	else
CLDN5	0.579525	0.467068	else		C11orf57	0.827232	0.817335	else
CLDN8	0.732042	0.792322	else		C11orf63	0.677027	0.630759	else
CLEC7A	0.850963	0.897722	hub-Gene		C11orf68	0.576247	0.481386	else
CLPTM1	0.743301	0.738031	else		C11orf71	0.551041	0.564271	else
CLPX	0.929573	0.89009	hub-Gene		C11orf95	0.840519	0.762441	else
CMAS	0.652608	0.548969	else		C12orf10	0.642611	0.586089	else
CNGA1	0.787766	0.782949	else		C12orf4	0.598304	0.428576	else
CNNM4	0.667413	0.740324	else		C12orf5	0.801073	0.808881	else
CNOT3	0.726536	0.747669	else		C14orf132	0.909176	0.894201	else
COBL	0.854489	0.876322	hub-Gene		C14orf159	0.666522	0.580769	else
COCH	0.743757	0.707069	else		C14orf93	0.63004	0.607218	else
COL21A1	0.811383	0.806911	else		C16orf45	0.805021	0.707506	else
COL4A5	0.620828	0.591009	else		C16orf71	0.505891	0.410614	else
COPE	0.520019	0.550969	else		C17orf53	0.402337	0.333312	else
CORO2B	0.735444	0.668688	else		C17orf59	0.42514	0.351608	else
COTL1	0.744709	0.770124	else		C17orf70	0.376689	0.36296	else
CPLX3	0.476654	0.557634	else		C17orf75	0.385854	0.351115	else
CPPED1	0.579281	0.586202	else		C18orf25	0.674742	0.569898	else
CPSF6	0.550248	0.449994	else		C19orf24	0.335272	0.418876	else
CPZ.	0.507555	0.471305	else		C19orf60	0.759421	0.75647	else
CRABP1	0.824845	0.786628	else		C19orf66	0.503377	0.626062	else
CRABP2	0.915488	0.894803	hub-Gene		C1orf115	0.860557	0.844476	else
CRB1	0.632377	0.646525	else		C1orf123	0.671588	0.572465	else
CRBN	0.557195	0.610222	else		C1orf174	0.417698	0.494602	else
CRCT1	0.613876	0.673648	else		C1orf21	0.862931	0.854429	else
CREBL2	0.869208	0.840674	else		C1orf216	0.380151	0.29435	else
CRIM1.	0.782856	0.816325	else		C1orf27	0.509013	0.382986	else
CRIP1	0.912349	0.870607	hub-Gene		C1orf54	0.481518	0.357883	else
CRIP2	0.668062	0.64995	else		C1orf56	0.744952	0.764128	else
CROCC	0.571566	0.578178	else		C1orf95	0.710403	0.722891	else
CRY2	0.955201	0.942973	hub-Gene		C1QBP	0.760439	0.723113	else
CRYAB	0.836297	0.755948	else		C1QTNF1	0.542355	0.4325	else
CRYGEP	0.499094	0.555685	else		C1QTNF3	0.66859	0.57836	else
CRYM	0.641754	0.609056	else		C2	0.488039	0.517256	else
CSF2RA	0.594838	0.608822	else		C20orf24.	0.787115	0.861126	else
CSNK1A1	0.85014	0.764692	else		C21orf2	0.7644	0.631779	else
CSNK1E	0.751023	0.766926	else		C22orf46	0.279539	0.33187	else
CSNK1G2	0.680965	0.638868	else		C2CD2	0.828668	0.728462	else
CSNK2A1	0.747083	0.635177	else		C2orf47	0.579329	0.549059	else
CSNK2A2	0.514898	0.396505	else		C2orf68	0.779247	0.745657	else
CSPG4	0.701179	0.752017	else		C3	0.670747	0.559408	else
CST6	0.663927	0.665864	else		C3orf52	0.565589	0.621338	else
CST7	0.605738	0.646116	else		C3orf62.	0.88806	0.806796	else
CTNNAL1	0.853662	0.868634	hub-Gene		C4BPA	0.418495	0.456979	else
CTNNBIP1	0.919126	0.901307	hub-Gene		C4orf46.	0.846506	0.775404	else
CTPS1	0.805646	0.774545	else		C5orf15	0.883166	0.786109	else
CTRB1.	0.718553	0.737398	else		C5orf42	0.719027	0.690073	else
CTSB	0.76527	0.788864	else		C6	0.468377	0.438955	else
CTSC	0.744451	0.783584	else		C6orf25	0.631979	0.638276	else
CTSD	0.697886	0.756189	else		C6orf48	0.859673	0.787928	else
CTSL	0.425812	0.479905	else		C6orf62	0.823158	0.764615	else
CTSV	0.641612	0.700616	else		C7	0.675386	0.622475	else
CUTA	0.882728	0.832094	else		C7orf43	0.531418	0.645138	else
CUTC	0.755352	0.744582	else		C7orf63	0.375924	0.330948	else
CWF19L1	0.694603	0.641206	else		C8B	0.356839	0.370082	else
CWH43	0.743032	0.706535	else		C9orf156	0.47593	0.422356	else
CX3CL1	0.688361	0.682719	else		C9orf38	0.456837	0.459672	else
CXCL1	0.923363	0.893885	hub-Gene		C9orf78	0.707868	0.786674	else
CXCL10	0.674035	0.693294	else		CA11	0.389668	0.334332	else
CXCL11	0.614102	0.598553	else		CABP5	0.656176	0.710657	else
CXCL13	0.817255	0.789815	else		CACNA1S	0.459252	0.387948	else
CXCL14	0.684066	0.681383	else		CACNA2D2	0.491203	0.502151	else
CXCL2	0.89217	0.915042	hub-Gene		CACNB4	0.409236	0.374715	else
CXCL6	0.621854	0.632579	else		CADM3	0.660294	0.555596	else
CXCL8	0.850222	0.846274	else		CADPS2	0.767898	0.795965	else
CXCL9	0.666188	0.668368	else		CALHM2	0.369373	0.122981	else
CXCR2	0.906664	0.91537	hub-Gene		CALM1	0.302856	0.178512	else
CXCR4	0.87326	0.874884	hub-Gene		CALM1.	0.74741	0.663668	else
CXCR6	0.582372	0.591698	else		CALML3	0.774865	0.729293	else
CYB5R2	0.800195	0.726759	else		CAMK2N1	0.874684	0.843937	else
CYB5R4	0.850924	0.83729	else		CAMKK2	0.447119	0.411431	else
CYCS	0.81425	0.752826	else		CAMLG	0.620964	0.521385	else
CYCSP33.	0.551829	0.444207	else		CAMP	0.590019	0.595343	else
CYCSP44.	0.522039	0.547154	else		CAMSAP1	0.75783	0.682397	else
CYP26B1	0.675337	0.629045	else		CAMTA1	0.506891	0.488662	else
CYP27A1	0.829178	0.815076	else		CAND2	0.414098	0.42474	else
CYP27B1	0.534198	0.496733	else		CANX	0.590151	0.344266	else
CYP2C18	0.573433	0.606631	else		CAP2	0.478082	0.395886	else
CYP2E1	0.739149	0.742783	else		CAPN3	0.718999	0.682338	else
CYP2J2	0.708932	0.737473	else		CAPNS1	0.598757	0.497029	else
CYP39A1	0.701452	0.662116	else		CAPRIN1	0.671675	0.489959	else
CYP3A7.	0.737808	0.679638	else		CARD14	0.599178	0.766382	else
CYP4B1	0.73133	0.659616	else		CARHSP1	0.920538	0.968669	hub-Gene
CYP4F12	0.601595	0.483959	else		CARKD	0.641178	0.628349	else
CYP7B1	0.478306	0.43506	else		CARS	0.359868	0.300269	else
CYTH3	0.567688	0.519836	else		CASC3.	0.915705	0.882508	else
DAAM2	0.909814	0.869844	hub-Gene		CASK	0.647639	0.445323	else
DAZAP1	0.863345	0.828749	else		CASP1	0.655992	0.517414	else
DBF4	0.731566	0.714038	else		CASP3	0.453471	0.508424	else
DCLRE1A	0.511742	0.424193	else		CASP4	0.738777	0.672156	else
DCLRE1C	0.697001	0.665345	else		CASP5	0.622703	0.590206	else
DDA1	0.725147	0.724742	else		CASP6	0.372365	0.394974	else
DDAH1	0.898134	0.895283	hub-Gene		CASP8	0.660034	0.608333	else
DDAH2	0.804111	0.806318	else		CASQ2	0.690669	0.711732	else
DDB2	0.808971	0.734862	else		CAV1	0.72153	0.621536	else
DDHD2	0.857383	0.84789	else		CBFB	0.702204	0.523233	else
DDI2.	0.69008	0.626929	else		CBLL1	0.382602	0.406694	else
DDX21	0.768672	0.708361	else		CBR1	0.401808	0.425746	else
DDX28	0.683906	0.620447	else		CBS	0.516663	0.473404	else
DDX39A	0.910214	0.899421	hub-Gene		CBX6	0.737966	0.727556	else
DDX3X	0.613402	0.480136	else		CBX7	0.84683	0.813865	else
DDX58	0.711004	0.721431	else		CBY1	0.873644	0.812488	else
DDX60	0.56712	0.52554	else		CCBL1	0.623781	0.598521	else
DENND4C	0.538823	0.617215	else		CCDC101	0.788844	0.728384	else
DES.	0.781386	0.766134	else		CCDC109B	0.719179	0.819358	else
DESI2	0.723732	0.60784	else		CCDC121	0.388038	0.370624	else
DGKB	0.494982	0.540357	else		CCDC186	0.69259	0.570335	else
DHFR	0.73817	0.711423	else		CCDC19	0.636593	0.650027	else
DHPS	0.539253	0.545187	else		CCDC28A	0.75697	0.69192	else
DHRS3	0.746972	0.659007	else		CCDC6	0.663169	0.535709	else
DHRS9	0.699832	0.750991	else		CCDC85C	0.678626	0.646663	else
DHX35	0.474873	0.587844	else		CCDC90B	0.281715	0.330993	else
DHX40	0.796496	0.814794	else		CCDC92	0.600352	0.494305	else
DHX9	0.657906	0.560279	else		CCK	0.493881	0.390832	else
DICER1	0.715466	0.702708	else		CCL14.	0.845755	0.7885	else
DIMT1	0.728797	0.678222	else		CCL16	0.436935	0.396976	else
DIP2C	0.789561	0.709675	else		CCL2	0.600379	0.635491	else
DIXDC1	0.579421	0.610644	else		CCL20	0.837333	0.888682	else
DKFZP434A062	0.710859	0.708405	else		CCL23	0.636098	0.529634	else
DKK2	0.847695	0.789704	else		CCL24	0.613433	0.501108	else
DLEU2	0.579242	0.573005	else		CCL27	0.901916	0.887003	else
DLGAP5	0.945766	0.898825	hub-Gene		CCL3.	0.608868	0.652807	else
DMTN	0.841674	0.806283	else		CCL4	0.768037	0.750615	else
DNA2	0.411268	0.414748	else		CCNA2	0.935888	0.859948	else
DNAJA2	0.803876	0.714582	else		CCNB1	0.946581	0.950016	hub-Gene
DNAJB2	0.884146	0.857224	hub-Gene		CCNB1IP1	0.867382	0.900018	else
DNAJB6	0.71405	0.711282	else		CCNB2	0.923726	0.930171	hub-Gene
DNAJB6.	0.817285	0.731323	else		CCND3	0.327093	0.45332	else
DNAJC3	0.580058	0.592083	else		CCNE1	0.862526	0.866901	else
DNAJC8	0.676101	0.744056	else		CCNE2	0.784104	0.669452	else
DNAL4	0.68373	0.613218	else		CCPG1.	0.621709	0.572731	else
DNASE1L3	0.657691	0.763496	else		CCR5	0.432923	0.403809	else
DNM1L	0.685926	0.535787	else		CCR9	0.54575	0.485423	else
DNM2	0.714441	0.682911	else		CCT2	0.781117	0.598054	else
DNMBP	0.79126	0.784569	else		CCT3.	0.612004	0.622721	else
DNMT1	0.829708	0.800171	else		CD1A	0.70451	0.750572	else
DNMT3L	0.612568	0.554866	else		CD1C	0.459047	0.367714	else
DOCK4	0.684044	0.59902	else		CD1D	0.567913	0.577979	else
DOCK9	0.661716	0.603726	else		CD207	0.676045	0.680578	else
DONSON	0.781013	0.724466	else		CD24	0.972594	0.942358	hub-Gene
DPH2	0.650927	0.636763	else		CD248	0.742453	0.599932	else
DPM3	0.859402	0.790156	else		CD28	0.457529	0.38121	else
DPP3	0.685672	0.728966	else		CD2BP2	0.341919	0.470743	else
DPP6	0.512714	0.487934	else		CD320	0.284956	0.171808	else
DSC2	0.877909	0.796042	else		CD33	0.350116	0.156212	else
DSG2	0.63998	0.641855	else		CD34	0.915648	0.805058	else
DSG3	0.905703	0.806108	else		CD36	0.283102	0.474213	else
DTX3	0.606063	0.635306	else		CD38	0.476645	0.3827	else
DUOX1	0.754797	0.768429	else		CD3EAP	0.511074	0.469278	else
DUSP2	0.668682	0.661097	else		CD40LG	0.41486	0.312488	else
DUSP7	0.730361	0.704676	else		CD47	0.753686	0.824232	else
DUSP8.	0.500189	0.492026	else		CD5	0.420129	0.470065	else
DYNC1LI1	0.582455	0.673885	else		CD53	0.609127	0.743184	else
DYNLRB1	0.931609	0.877367	hub-Gene		CD55	0.713527	0.709126	else
E2F8	0.581453	0.607306	else		CD59	0.759608	0.827583	else
ECE2	0.788875	0.744778	else		CD7	0.675859	0.644816	else
ECI2	0.849337	0.818578	else		CD72	0.389712	0.292555	else
ECSIT	0.630542	0.635435	else		CD81	0.865276	0.771815	else
ECT2	0.79699	0.770194	else		CD83	0.672257	0.745346	else
EDEM3	0.765833	0.7104	else		CD97	0.683912	0.61786	else
EDN3	0.624732	0.565889	else		CD99	0.805296	0.713666	else
EEF1A2	0.467876	0.498713	else		CDA	0.535232	0.580729	else
EFHC1	0.667225	0.619963	else		CDC14A	0.360811	0.160694	else
EFNA1	0.703898	0.64363	else		CDC20	0.869601	0.883488	else
EFNA3	0.500833	0.599936	else		CDC25A	0.55748	0.56226	else
EGR1	0.595332	0.549924	else		CDC25B	0.872563	0.848933	else
EHBP1L1	0.847156	0.792056	else		CDC27	0.590689	0.50467	else
EHF	0.899308	0.816622	else		CDC37	0.822948	0.735118	else
EID1	0.738468	0.7829	else		CDC37L1	0.629231	0.708434	else
EIF2AK1	0.703282	0.641526	else		CDC37P1.	0.54624	0.494114	else
EIF2D	0.76478	0.661305	else		CDC42BPB	0.583635	0.499983	else
EIF3H	0.899263	0.895589	hub-Gene		CDC42EP1	0.726329	0.735213	else
EIF4A1.	0.843903	0.793774	else		CDC45	0.653662	0.575397	else
EIF4A2.	0.743853	0.770141	else		CDC5L	0.689392	0.534605	else
EIF4A3	0.8468	0.852564	else		CDC6	0.845125	0.72808	else
EIF4E	0.836398	0.767186	else		CDCA3	0.628697	0.640072	else
EIF4EBP1	0.7328	0.733664	else		CDCA4	0.370431	0.338716	else
EIF4G1	0.78797	0.726512	else		CDCA8	0.769205	0.779707	else
EIF4G2	0.659199	0.584023	else		CDCP1	0.560212	0.607309	else
EIF5	0.880252	0.793957	else		CDH1	0.618771	0.399991	else
EIF5B	0.614007	0.531966	else		CDH13	0.277475	0.251309	else
EIF6	0.757114	0.788221	else		CDH19	0.681623	0.659453	else
ELK3	0.551676	0.546355	else		CDH3	0.850116	0.804899	else
ELK4	0.495818	0.458207	else		CDH6	0.495041	0.420511	else
ELL2	0.822268	0.740936	else		CDHR1	0.895408	0.886197	else
ELL3	0.762079	0.776678	else		CDHR2	0.355711	0.292139	else
ELOVL1.	0.615269	0.669546	else		CDK1	0.909631	0.877488	else
EMC8	0.808689	0.832748	else		CDK13	0.60738	0.592034	else
EML1	0.692398	0.674593	else		CDK4	0.332277	0.298393	else
EN1	0.769264	0.736891	else		CDKN1A	0.513268	0.532167	else
EN2	0.538826	0.474313	else		CDKN1B	0.792636	0.72538	else
ENDOU	0.536985	0.583495	else		CDKN1C	0.836999	0.680204	else
ENO1	0.815108	0.772713	else		CDKN2A	0.527406	0.547842	else
ENO2	0.91263	0.860442	hub-Gene		CDKN2B	0.600392	0.541256	else
ENPP4	0.750949	0.720524	else		CDKN2C	0.586957	0.411482	else
ENTPD7	0.66655	0.641274	else		CDKN3	0.846662	0.867447	else
EPCAM	0.718149	0.729055	else		CDO1	0.801565	0.726778	else
EPHA1	0.778745	0.805379	else		CDR2.	0.871453	0.780481	else
EPHA2	0.874013	0.883027	hub-Gene		CDR2L	0.564072	0.427849	else
EPHA4	0.583162	0.581494	else		CDS1	0.582048	0.481862	else
EPHB2	0.870799	0.850924	hub-Gene		CDSN	0.408628	0.477986	else
EPHB6	0.806419	0.720121	else		CDT1	0.659827	0.611842	else
EPHX2	0.707651	0.713908	else		CDX1	0.463789	0.406075	else
EPHX3	0.873498	0.878041	hub-Gene		CDY1.	0.542276	0.517362	else
EPN3	0.833999	0.86435	else		CDYL	0.694251	0.655709	else
EPRS	0.802954	0.676008	else		CEACAM7	0.367311	0.428088	else
ERBB2	0.573693	0.568414	else		CEBPA.AS1	0.430002	0.369797	else
ERCC6L	0.84301	0.7777	else		CEBPB	0.70947	0.740883	else
EREG	0.702426	0.698778	else		CEBPD	0.719641	0.813865	else
ERMAP	0.854805	0.849598	else		CELF1	0.528105	0.316701	else
ERO1L	0.810273	0.749799	else		CELSR2	0.604951	0.522962	else
ESM1	0.49045	0.427913	else		CEMIP	0.675128	0.679954	else
ESPL1	0.586021	0.638196	else		CENPA	0.571646	0.5859	else
ESRP1	0.705465	0.589	else		CENPA.	0.85917	0.863895	else
ESRP2.	0.831473	0.846175	else		CENPBD1P1.	0.501524	0.343235	else
ETHE1	0.786534	0.74929	else		CENPE	0.754409	0.671785	else
EVC	0.795698	0.752582	else		CENPF	0.526112	0.474563	else
EXO1	0.506475	0.447548	else		CENPI	0.477758	0.46726	else
EXOC5	0.540616	0.423786	else		CENPM	0.513115	0.567917	else
EXOSC4	0.770108	0.738861	else		CENPN	0.77684	0.779344	else
EXT1	0.719505	0.667598	else		CEP131	0.350081	0.326668	else
EXTL3	0.782303	0.7734	else		CEP350	0.245457	0.131556	else
EYA2	0.617703	0.582659	else		CEP55	0.863321	0.805424	else
EZH1	0.673918	0.555926	else		CEP70	0.405826	0.223429	else
EZH2	0.635026	0.653657	else		CERK	0.609109	0.604137	else
EZR	0.708788	0.585819	else		CERS6	0.786469	0.856796	else
F12	0.587744	0.586507	else		CES1.	0.844082	0.768456	else
F2R	0.429417	0.48922	else		CFD	0.809559	0.751314	else
F3	0.811883	0.866222	else		CFH	0.775221	0.740201	else
FABP5	0.725063	0.719036	else		CFH.	0.531115	0.427534	else
FAH	0.667113	0.58736	else		CFI	0.462667	0.442328	else
FAM107A	0.719357	0.665994	else		CFLAR	0.844016	0.799756	else
FAM117A	0.825378	0.769488	else		CFP	0.539695	0.427614	else
FAM134B	0.601671	0.544792	else		CGGBP1	0.691356	0.621212	else
FAM13A	0.894085	0.879607	hub-Gene		CH25H	0.623576	0.709164	else
FAM149A	0.754	0.664705	else		CHAC1	0.909818	0.937441	hub-Gene
FAM153A.	0.508746	0.44191	else		CHAF1A	0.246379	0.150693	else
FAM172A	0.728783	0.739622	else		CHD1L	0.56207	0.523514	else
FAM174B	0.765913	0.75389	else		CHD3	0.803247	0.71918	else
FAM212B.	0.498326	0.479916	else		CHEK1	0.753675	0.783798	else
FAM222B	0.490413	0.452426	else		CHEK2	0.577387	0.547524	else
FAM46A	0.654866	0.637791	else		CHI3L2	0.856774	0.876154	else
FAM65A	0.614429	0.547996	else		CHIC2	0.405749	0.465724	else
FAN1	0.79653	0.763747	else		CHKA	0.697639	0.644405	else
FANCF	0.500685	0.599044	else		CHL1	0.739135	0.719309	else
FANCI	0.881045	0.808863	else		CHMP1A	0.323703	0.310525	else
FARSA	0.643732	0.616524	else		CHMP3.	0.825152	0.835682	else
FASTKD1	0.689194	0.656285	else		CHMP4A.	0.582385	0.585093	else
FBXL7	0.738279	0.642666	else		CHMP7	0.671403	0.562411	else
FBXO16.	0.881065	0.838982	else		CHORDC1	0.505841	0.478774	else
FBXO31	0.717453	0.699621	else		CHP2	0.90649	0.901556	hub-Gene
FBXO38	0.572295	0.460457	else		CHPT1	0.847384	0.806488	else
FBXO46	0.808269	0.790627	else		CHRDL1	0.845099	0.717195	else
FBXO5	0.512977	0.519235	else		CHRNA5	0.604204	0.552419	else
FBXO9	0.740663	0.763603	else		CHRNA9	0.688018	0.762206	else
FBXW11	0.87017	0.802502	else		CHRNB2	0.449964	0.413529	else
FBXW4	0.828063	0.810194	else		CHST11	0.579973	0.442664	else
FCER1A	0.680792	0.653479	else		CHST12	0.559899	0.433957	else
FCGBP	0.631535	0.607936	else		CHST15	0.324423	0.250638	else
FCGR1A.	0.725743	0.676232	else		CHST7	0.557602	0.452352	else
FCGR1B	0.63363	0.554708	else		CHST8	0.435564	0.345966	else
FCGR3A.	0.728306	0.678819	else		CHURC1.FNTB.	0.713537	0.621406	else
FCN1	0.574899	0.61945	else		CIDEC	0.717615	0.601813	else
FCN3	0.574094	0.564026	else		CINP	0.360862	0.393019	else
FEN1	0.874935	0.824662	else		CIRBP	0.931047	0.923824	hub-Gene
FER1L4	0.647231	0.642507	else		CISH	0.670872	0.512363	else
FERMT1	0.885963	0.846001	else		CITED1	0.584311	0.448185	else
FFAR2	0.686877	0.700897	else		CKAP4	0.814105	0.844213	else
FFAR3.	0.817265	0.726971	else		CKAP5	0.548362	0.546335	else
FGF18	0.668662	0.60865	else		CKB	0.728721	0.784321	else
FGF2	0.592615	0.561177	else		CKLF.	0.625422	0.499477	else
FGFBP1	0.875273	0.872872	hub-Gene		CKMT1A.	0.879975	0.846469	else
FGFR1OP	0.64576	0.637544	else		CKS2	0.855538	0.876867	else
FGGY	0.770306	0.713622	else		CLASP1	0.785008	0.695959	else
FHOD3	0.716656	0.686665	else		CLASP2	0.645838	0.600665	else
FKBPL	0.743457	0.712639	else		CLCA2	0.907689	0.804629	else
FLNC	0.861125	0.836702	else		CLCN3	0.911028	0.809749	else
FLOT2	0.733392	0.656667	else		CLCN4	0.394998	0.295271	else
FLT3LG	0.616619	0.515502	else		CLCN6	0.662546	0.629756	else
FLVCR2	0.820345	0.88201	else		CLDN10	0.53646	0.550981	else
FMO1	0.478905	0.520452	else		CLDN17	0.668735	0.536008	else
FMO2	0.53856	0.546948	else		CLDN3	0.568698	0.600337	else
FMO5	0.652407	0.713215	else		CLDN5	0.618431	0.467068	else
FNBP1L	0.850393	0.82564	else		CLDN7	0.314373	0.322517	else
FNDC3B.	0.515444	0.50621	else		CLDN8	0.682351	0.792322	else
FOSL1	0.87964	0.899299	hub-Gene		CLEC11A	0.424259	0.479881	else
FOSL2	0.877411	0.857103	hub-Gene		CLEC2B	0.319205	0.330098	else
FOXB1	0.41642	0.389376	else		CLEC3B.	0.752382	0.615186	else
FOXE1	0.686541	0.681596	else		CLEC7A	0.818612	0.897722	else
FOXM1	0.828746	0.812803	else		CLIC1P1.	0.336826	0.333377	else
FOXO1	0.910915	0.908735	hub-Gene		CLINT1	0.709779	0.63156	else
FOXO3.	0.583123	0.508239	else		CLK3	0.529153	0.457194	else
FPR3	0.718905	0.671498	else		CLMN	0.351144	0.298297	else
FRMD8	0.536386	0.511742	else		CLN8	0.336741	0.273465	else
FRZB	0.845038	0.854296	else		CLNS1A	0.511341	0.61425	else
FSCN1	0.856464	0.836462	else		CLPB	0.326441	0.260604	else
FSD1	0.613946	0.60864	else		CLPX	0.928675	0.89009	else
FTO	0.752971	0.744781	else		CLSTN3	0.479612	0.426666	else
FURIN	0.698495	0.703708	else		CLTA	0.423401	0.414512	else
FUT1	0.715906	0.769956	else		CLU	0.717622	0.66037	else
FUT2	0.722914	0.730294	else		CLUAP1	0.479905	0.522401	else
FUT3	0.830594	0.868067	else		CMA1	0.722858	0.614614	else
FUT6	0.583682	0.606664	else		CMAS	0.689055	0.548969	else
FUT7	0.497523	0.444826	else		CMC4	0.739329	0.62017	else
FXYD2.	0.500263	0.398659	else		CNDP2	0.616696	0.609279	else
FXYD6	0.914107	0.843882	else		CNGA1	0.763825	0.782949	else
FYCO1	0.899249	0.824231	else		CNN1	0.757067	0.736444	else
FZD5	0.897989	0.84388	else		CNN2	0.619773	0.57849	else
FZD7	0.665818	0.73422	else		CNN3	0.293809	0.243991	else
FZR1	0.733899	0.700739	else		CNNM2	0.75	0.715579	else
G3BP1	0.782221	0.68544	else		CNNM4	0.6437	0.740324	else
G6PD	0.601957	0.607351	else		CNOT2	0.348182	0.345304	else
GAB2	0.862962	0.791152	else		CNOT4	0.437104	0.275264	else
GABARAP	0.713089	0.65704	else		CNOT6	0.687099	0.665379	else
GABARAPL1	0.876336	0.791381	else		CNOT7	0.75119	0.564699	else
GABARAPL1.	0.811787	0.726696	else		CNOT8	0.465955	0.532511	else
GABPA	0.76947	0.721701	else		CNPY3	0.643544	0.476896	else
GABRP	0.626743	0.663469	else		COA4	0.617734	0.581752	else
GADD45G	0.513859	0.526917	else		COBL	0.813218	0.876322	else
GALE	0.579523	0.591339	else		COCH	0.7254	0.707069	else
GALNT6	0.878484	0.821248	else		COG5	0.616763	0.584169	else
GALR2	0.515987	0.433607	else		COG8.	0.667192	0.692517	else
GAMT	0.686853	0.659702	else		COIL	0.53587	0.405551	else
GAN	0.683513	0.618927	else		COL11A2	0.623109	0.625893	else
GAPDHS	0.589457	0.560471	else		COL16A1	0.792774	0.679379	else
GAREM	0.68357	0.72122	else		COL21A1	0.79132	0.806911	else
GART	0.855913	0.77901	else		COL4A1	0.305291	0.362417	else
GAS2	0.594919	0.532714	else		COL4A5	0.620581	0.591009	else
GAS6	0.891693	0.819203	else		COL5A3	0.535047	0.468018	else
GATA3	0.822325	0.799515	else		COL6A1	0.340672	0.327929	else
GATM	0.724713	0.710366	else		COL8A2	0.725532	0.693806	else
GBA.	0.722214	0.80325	else		COLEC12	0.758704	0.617083	else
GBAP1	0.755732	0.838794	else		COLQ	0.316903	0.356563	else
GBP1	0.858518	0.838245	else		COPB2	0.647889	0.501348	else
GCH1	0.871341	0.868443	hub-Gene		COPE	0.505221	0.550969	else
GCHFR	0.836313	0.775769	else		COPG2IT1	0.470378	0.41864	else
GDAP1	0.522428	0.453955	else		COPZ1	0.744264	0.639959	else
GDAP1L1	0.531332	0.559599	else		COPZ2	0.860222	0.791685	else
GDPD2	0.790548	0.758586	else		COQ10B	0.564036	0.604571	else
GDPD3	0.915902	0.955264	hub-Gene		COQ7	0.360357	0.201305	else
GDPD5	0.715104	0.649058	else		CORO2B	0.752318	0.668688	else
GFOD2	0.778958	0.768921	else		COTL1	0.704688	0.770124	else
GGCT	0.752442	0.733321	else		COX10	0.70308	0.694522	else
GGH	0.842879	0.860293	else		COX15	0.33847	0.34935	else
GGNBP2	0.749375	0.804657	else		COX16.	0.528143	0.678908	else
GID4	0.492782	0.584659	else		COX17.	0.497966	0.400128	else
GID8	0.901454	0.896332	hub-Gene		COX4I1	0.522554	0.558366	else
GINS1	0.570508	0.559252	else		COX5A	0.556631	0.569049	else
GINS2	0.769396	0.717353	else		COX6CP2.	0.404185	0.453885	else
GINS3	0.899217	0.899664	hub-Gene		COX7A1	0.880546	0.76657	else
GINS4	0.519613	0.39328	else		COX7A2L	0.778066	0.660482	else
GIPC2	0.736358	0.67373	else		COX7C	0.482875	0.349884	else
GK	0.831596	0.800094	else		CPA3	0.70703	0.56552	else
GK.AS1.	0.595235	0.624887	else		CPE	0.734232	0.726428	else
GK3P	0.80864	0.765225	else		CPLX3	0.444583	0.557634	else
GLCE	0.543603	0.589063	else		CPM	0.347284	0.291458	else
GLE1	0.55332	0.48958	else		CPNE7	0.530538	0.550492	else
GLMN	0.516803	0.531957	else		CPPED1	0.550397	0.586202	else
GLRB	0.715026	0.720305	else		CPQ	0.888332	0.743581	else
GLTP	0.845954	0.784264	else		CPSF6	0.559914	0.449994	else
GLUL	0.796344	0.764932	else		CPVL	0.496247	0.40636	else
GLULP4.	0.579955	0.528519	else		CRABP1	0.81414	0.786628	else
GM2A	0.970915	0.946999	hub-Gene		CRABP2	0.911796	0.894803	else
GNA13	0.5882	0.537359	else		CRB1	0.631455	0.646525	else
GNA15	0.915038	0.899913	hub-Gene		CREB1	0.684391	0.528452	else
GNAT3	0.656762	0.680824	else		CREB3	0.568004	0.452064	else
GNE	0.794381	0.73157	else		CREBL2	0.868399	0.840674	else
GOLGA7	0.841052	0.854085	else		CRIP1	0.922369	0.870607	else
GOLPH3L	0.53584	0.478637	else		CRIP2	0.670748	0.64995	else
GOLT1B	0.678519	0.652996	else		CRISP2	0.416014	0.314827	else
GOT1	0.83379	0.84079	else		CRKL	0.464654	0.385595	else
GOT2	0.802391	0.782144	else		CRLF1	0.371498	0.300418	else
GPATCH1	0.654641	0.591603	else		CRLF3	0.516833	0.495034	else
GPC4	0.697708	0.715303	else		CRNKL1	0.336893	0.3607	else
GPD1	0.732346	0.651415	else		CROCC	0.54944	0.578178	else
GPD1L	0.898567	0.813619	else		CROCCP3	0.202906	0.0762674	else
GPD2	0.715414	0.753239	else		CRTAP	0.485657	0.51724	else
GPLD1	0.610946	0.611072	else		CRTC3	0.729158	0.591892	else
GPM6A	0.728884	0.732323	else		CRY2	0.938342	0.942973	hub-Gene
GPM6B	0.617155	0.549812	else		CRYAB	0.864756	0.755948	else
GPR137	0.669018	0.63277	else		CRYBB1	0.467522	0.456269	else
GPR15	0.545613	0.559994	else		CRYGEP	0.488157	0.555685	else
GPR183	0.436147	0.551295	else		CSNK1A1	0.855148	0.764692	else
GPR56	0.669564	0.600957	else		CSNK1E	0.741913	0.766926	else
GPR97	0.655568	0.665333	else		CSNK1G3	0.649015	0.602485	else
GPRC5A	0.766552	0.75775	else		CSNK2A1	0.770005	0.635177	else
GPT	0.540759	0.484537	else		CSPG4	0.678631	0.752017	else
GPX2	0.762207	0.760924	else		CSPP1	0.398886	0.336018	else
GPX3	0.488803	0.593583	else		CSRP1	0.824358	0.852179	else
GPX4	0.684112	0.598044	else		CST3	0.577394	0.497836	else
GPX5	0.563916	0.576843	else		CSTA	0.494535	0.457768	else
GRB14	0.711289	0.687561	else		CSTF1	0.309768	0.258856	else
GRM2	0.50013	0.556945	else		CSTF2	0.702919	0.690307	else
GRM7.	0.627089	0.610714	else		CTC.338M12.4	0.36636	0.368891	else
GS1.164F24.1	0.488331	0.422456	else		CTDSP1	0.814618	0.716858	else
GSPT1	0.803195	0.707138	else		CTNNA1	0.438243	0.530866	else
GSPT2	0.854309	0.824845	else		CTNNA2	0.425428	0.36281	else
GSTA3	0.882826	0.904069	hub-Gene		CTNNAL1	0.816496	0.868634	else
GSTM3	0.709345	0.677477	else		CTNNBIP1	0.899084	0.901307	else
GSTZ1	0.402888	0.389784	else		CTNNBL1	0.451038	0.536037	else
GTF2I	0.712011	0.609322	else		CTNND1.	0.717341	0.765147	else
GTF3C2	0.696175	0.639796	else		CTNS	0.363216	0.377249	else
GTPBP2	0.738512	0.797883	else		CTPS1	0.79711	0.774545	else
GTPBP4	0.726785	0.628102	else		CTRB1.	0.698854	0.737398	else
GTSE1.	0.633966	0.661432	else		CTSA	0.418053	0.520184	else
GUSB	0.841034	0.755444	else		CTSB	0.723124	0.788864	else
GVINP1	0.593937	0.641001	else		CTSC	0.702513	0.783584	else
GYG2	0.607415	0.573194	else		CTSF	0.881171	0.771423	else
GYS1	0.823048	0.846758	else		CTSG	0.724592	0.611194	else
GZMA	0.599048	0.617966	else		CTSH	0.613375	0.368852	else
GZMB	0.846151	0.868627	else		CTSK	0.650194	0.49153	else
H2AFJ	0.843967	0.83903	else		CTSL	0.357234	0.479905	else
HABP4	0.59893	0.599059	else		CTSV	0.593143	0.700616	else
HAGH	0.792831	0.80455	else		CTTN	0.42447	0.580156	else
HAL	0.663669	0.729465	else		CUEDC2	0.8165	0.752297	else
HAUS7.	0.946644	0.948481	hub-Gene		CUL1	0.607053	0.554544	else
HBD	0.516328	0.439317	else		CUL3	0.435433	0.497231	else
HBEGF	0.811336	0.810556	else		CUL9	0.537693	0.446848	else
HCAR3	0.789461	0.801772	else		CUTA	0.881612	0.832094	else
HCRT	0.593957	0.575252	else		CUTC	0.745432	0.744582	else
HDAC1	0.806619	0.821015	else		CWF19L1	0.677814	0.641206	else
HDAC5	0.793798	0.732848	else		CWH43	0.750282	0.706535	else
HDAC9	0.608274	0.509572	else		CX3CL1	0.679193	0.682719	else
HEATR3	0.729843	0.747131	else		CXCL1	0.921324	0.893885	else
HEBP1	0.888039	0.869729	hub-Gene		CXCL10	0.626806	0.693294	else
HERC6	0.796015	0.796264	else		CXCL11	0.597431	0.598553	else
HEY1	0.659366	0.670456	else		CXCL13	0.821358	0.789815	else
HHLA3	0.676717	0.657036	else		CXCL14	0.673642	0.681383	else
HIF1A	0.529577	0.53721	else		CXCL2	0.85398	0.915042	else
HIGD1A	0.863377	0.802603	else		CXCL3	0.429994	0.369639	else
HIPK2	0.693614	0.641456	else		CXCL6	0.628576	0.632579	else
HIPK3	0.682544	0.533423	else		CXCL8	0.83057	0.846274	else
HIRA	0.671659	0.631612	else		CXCL9	0.644334	0.668368	else
HIRIP3	0.586015	0.601321	else		CXCR2	0.889138	0.91537	else
HIST1H2BG.	0.502727	0.551587	else		CXCR3	0.481426	0.468199	else
HIST1H3G	0.529559	0.448821	else		CXCR4	0.868255	0.874884	else
HIST1H4H	0.796248	0.766146	else		CXCR6	0.589799	0.591698	else
HIST1H4J	0.510224	0.467878	else		CXorf40B	0.44758	0.493094	else
HJURP	0.637754	0.653053	else		CXorf56	0.303695	0.224919	else
HK2	0.802029	0.823689	else		CYB5R2	0.818228	0.726759	else
HKDC1	0.520238	0.525222	else		CYB5R3	0.857373	0.787322	else
HLA.DQB2	0.623874	0.597473	else		CYB5R4	0.839344	0.83729	else
HLF	0.829975	0.844933	else		CYC1	0.487366	0.447737	else
HMGB3P1	0.674962	0.616078	else		CYCS	0.81525	0.752826	else
HMGCL	0.800554	0.71759	else		CYCSP44.	0.509299	0.547154	else
HMGCS2	0.692437	0.704073	else		CYLC1	0.580273	0.494855	else
HMGXB3	0.668367	0.682529	else		CYLD	0.52465	0.514145	else
HMMR	0.785324	0.769881	else		CYP1A2	0.367855	0.315512	else
HMOX1	0.875692	0.932211	hub-Gene		CYP26B1	0.680797	0.629045	else
HMOX2	0.772796	0.780181	else		CYP27A1	0.816246	0.815076	else
HN1	0.850277	0.804608	else		CYP27B1	0.544816	0.496733	else
HNRNPUL2	0.586064	0.543404	else		CYP2C18	0.579897	0.606631	else
HNRNPUL2.	0.496273	0.475731	else		CYP2J2	0.694231	0.737473	else
HOMER1	0.751781	0.705682	else		CYP2W1	0.378396	0.42297	else
HOMER3	0.728585	0.664727	else		CYP39A1	0.691865	0.662116	else
HOOK1	0.602506	0.480112	else		CYP3A7.	0.739566	0.679638	else
HOXA10	0.671895	0.70532	else		CYP3A7.CYP3AP1	0.464106	0.391497	else
HOXB2	0.669805	0.610702	else		CYP4B1	0.736938	0.659616	else
HOXC10	0.65339	0.613324	else		CYP4F11	0.433961	0.388789	else
HOXC13	0.582999	0.625609	else		CYP4F12	0.645913	0.483959	else
HOXC4	0.786837	0.72636	else		CYP51A1.	0.615369	0.417713	else
HOXC6	0.876151	0.83347	else		CYP7B1	0.486441	0.43506	else
HPSE	0.939947	0.973834	hub-Gene		CYTH1	0.49469	0.499449	else
HRAS	0.686267	0.738868	else		CYTH3	0.582009	0.519836	else
HS3ST3A1	0.70937	0.747856	else		CYTL1	0.485367	0.40382	else
HSD11B1	0.890176	0.875127	hub-Gene		DAAM2	0.915969	0.869844	else
HSD17B1	0.842857	0.786423	else		DACT1	0.545562	0.608782	else
HSD17B11	0.835172	0.749877	else		DAD1	0.776248	0.731811	else
HSD17B6	0.536193	0.560142	else		DAP	0.727135	0.628303	else
HSD17B8	0.577988	0.585688	else		DARS	0.456822	0.375753	else
HSP90B1	0.554739	0.401752	else		DAZAP1	0.861559	0.828749	else
HSP90B1.	0.680638	0.538169	else		DAZAP2	0.503783	0.632437	else
HSPA4	0.760297	0.625893	else		DBF4B	0.279921	0.326442	else
HSPA4L	0.78427	0.658955	else		DBN1	0.819518	0.70135	else
HSPA5	0.662398	0.530408	else		DBNDD2.	0.655807	0.502855	else
HSPB3	0.765445	0.768987	else		DCAF17	0.541731	0.467848	else
HSPB7	0.536452	0.536378	else		DCAF7	0.591592	0.54852	else
HSPBP1	0.690275	0.680534	else		DCAF8	0.668017	0.586871	else
HSPD1	0.570513	0.408721	else		DCBLD2	0.632173	0.628025	else
HSPE1.MOB4.	0.823523	0.759767	else		DCLK1	0.813677	0.740948	else
HSPH1	0.705822	0.561356	else		DCLRE1C	0.717061	0.665345	else
HTR3A	0.598977	0.581518	else		DCTN1	0.449232	0.3101	else
HTT	0.697229	0.65149	else		DCTN3	0.440748	0.359057	else
HUS1	0.723559	0.68394	else		DCTN5	0.529977	0.519089	else
HYAL3	0.527896	0.476994	else		DDA1	0.702047	0.724742	else
HYAL4	0.859659	0.90182	hub-Gene		DDAH1	0.892422	0.895283	else
ID1	0.922554	0.894285	hub-Gene		DDAH2	0.803089	0.806318	else
ID4	0.887123	0.901561	hub-Gene		DDB1	0.691425	0.658135	else
IDH3A	0.920555	0.84614	else		DDB2	0.82062	0.734862	else
IDH3G	0.534077	0.496854	else		DDHD2	0.85658	0.84789	else
IFI16	0.91276	0.838863	else		DDI2.	0.693889	0.626929	else
IFI27	0.772835	0.809489	else		DDIT3	0.490163	0.393346	else
IFI30.	0.622827	0.685796	else		DDN	0.531554	0.464034	else
IFI44	0.545701	0.570367	else		DDOST	0.700863	0.687028	else
IFI44L	0.509229	0.578243	else		DDX11	0.359198	0.335158	else
IFI6	0.656551	0.69539	else		DDX17	0.534092	0.319652	else
IFIH1	0.532865	0.500904	else		DDX18	0.654518	0.45557	else
IFIT1	0.506719	0.558064	else		DDX19A	0.676829	0.535786	else
IFIT3	0.509222	0.470665	else		DDX21	0.766337	0.708361	else
IFNGR1	0.739321	0.698018	else		DDX28	0.694577	0.620447	else
IFRD2	0.80313	0.778538	else		DDX39A	0.895354	0.899421	else
IFT122.	0.814706	0.798382	else		DDX3X	0.647108	0.480136	else
IGF2BP2	0.584485	0.566179	else		DDX42	0.666853	0.745579	else
IKZF4	0.602401	0.62492	else		DDX52	0.813199	0.798725	else
IL11	0.564203	0.576574	else		DDX58	0.687621	0.721431	else
IL13RA1	0.859839	0.753811	else		DDX60	0.571939	0.52554	else
IL17A	0.725217	0.677199	else		DECR1	0.67463	0.693935	else
IL18	0.524341	0.525344	else		DEGS1	0.426379	0.500366	else
IL19	0.792128	0.780935	else		DENND1A	0.611885	0.577294	else
IL1B	0.707016	0.715323	else		DENND1B	0.617282	0.60339	else
IL1R1	0.574558	0.553342	else		DENND2A	0.584942	0.51167	else
IL1RAP	0.438335	0.434609	else		DENND2D	0.317165	0.382691	else
IL1RN	0.931643	0.913417	hub-Gene		DENND3	0.443884	0.417051	else
IL20RA	0.547624	0.477294	else		DENND4C	0.491253	0.617215	else
IL2RA	0.432331	0.494544	else		DENND5A	0.696408	0.534454	else
IL32	0.501234	0.596951	else		DENR	0.702474	0.578848	else
IL36A	0.835779	0.881506	else		DEPDC1	0.532936	0.464086	else
IL36G	0.94364	0.956423	hub-Gene		DEPTOR	0.350276	0.45302	else
IL36RN	0.886027	0.938824	hub-Gene		DERL1	0.678753	0.62475	else
IL37	0.885305	0.837746	else		DES	0.437865	0.470895	else
IL4R	0.899132	0.92826	hub-Gene		DES.	0.779277	0.766134	else
IL6ST	0.633164	0.548184	else		DESI2	0.741955	0.60784	else
ILK	0.86581	0.877798	hub-Gene		DEXI	0.536001	0.4493	else
IMPAD1	0.687274	0.601503	else		DGCR6.	0.705488	0.618378	else
INA	0.824601	0.863994	else		DGKD	0.516071	0.431996	else
ING4	0.758431	0.720516	else		DGUOK	0.750545	0.752003	else
INPP5A	0.873801	0.853277	hub-Gene		DHDDS	0.670525	0.629263	else
INPP5J	0.559915	0.582918	else		DHFR	0.738471	0.711423	else
INSIG2	0.815806	0.853481	else		DHRS1	0.601541	0.536434	else
INTS1	0.629554	0.638944	else		DHRS3	0.775917	0.659007	else
IPO4	0.819198	0.771181	else		DHRS7B	0.57281	0.543598	else
IPPK	0.806755	0.842896	else		DHRS9	0.685182	0.750991	else
IRF1	0.816783	0.845629	else		DHX34	0.52971	0.492099	else
IRF6	0.831538	0.843084	else		DHX58	0.42917	0.425396	else
IRF7	0.827472	0.856416	else		DHX8	0.441059	0.297353	else
IRF9	0.766295	0.792472	else		DHX9	0.676394	0.560279	else
IRS2	0.786483	0.786559	else		DIABLO	0.561497	0.615206	else
ISG15	0.663139	0.70188	else		DIAPH3	0.379117	0.392417	else
ISG20	0.728042	0.742017	else		DICER1	0.720726	0.702708	else
ISYNA1	0.68546	0.662352	else		DIMT1	0.715455	0.678222	else
ITCH	0.870915	0.842776	else		DIO2	0.575052	0.482473	else
ITFG2.	0.517061	0.487943	else		DIP2C	0.798779	0.709675	else
ITGA2	0.664538	0.608386	else		DIRAS2	0.384506	0.40367	else
ITGA4	0.689921	0.636176	else		DKFZP434A062	0.718973	0.708405	else
ITGA6	0.622594	0.523348	else		DKK1	0.375104	0.25517	else
ITGB6.	0.540916	0.475065	else		DKK2	0.847873	0.789704	else
ITM2C	0.749408	0.746426	else		DKK3	0.456751	0.481329	else
ITPKB	0.916784	0.879261	hub-Gene		DLAT	0.618154	0.474824	else
IVL	0.798557	0.790746	else		DLEC1	0.275231	0.185512	else
JADE1	0.696701	0.671435	else		DLEU2	0.588026	0.573005	else
JAG2	0.722936	0.711082	else		DLGAP1	0.568861	0.560423	else
JAK1	0.905796	0.848669	else		DLGAP2	0.479923	0.459478	else
JMJD1C	0.55482	0.589702	else		DLGAP5	0.9388	0.898825	else
JMJD7.	0.441313	0.442033	else		DLX5	0.695873	0.772689	else
JMJD7.PLA2G4B.	0.85639	0.891858	hub-Gene		DMBT1	0.373103	0.430325	else
JUNB	0.886679	0.871866	hub-Gene		DMTN	0.84634	0.806283	else
JUP.	0.7935	0.779059	else		DNA2	0.412764	0.414748	else
KANK1	0.804285	0.761875	else		DNAH7	0.358128	0.455969	else
KATNB1	0.72641	0.750126	else		DNAH9	0.433449	0.380406	else
KBTBD4	0.518155	0.469762	else		DNAJA2	0.804703	0.714582	else
KCND3	0.683995	0.694559	else		DNAJB1	0.762236	0.756456	else
KCNJ15	0.867265	0.859274	hub-Gene		DNAJB12	0.669442	0.583283	else
KCNK1	0.787317	0.740168	else		DNAJB2	0.871235	0.857224	else
KCNK5	0.688364	0.65073	else		DNAJB6.	0.828012	0.731323	else
KCNMA1	0.742107	0.731801	else		DNAJC2	0.437992	0.318725	else
KCNN2	0.51328	0.441108	else		DNAJC24	0.367174	0.31963	else
KCTD14.	0.608219	0.551721	else		DNAJC3	0.584312	0.592083	else
KCTD5	0.928986	0.942232	hub-Gene		DNAJC7	0.681311	0.607122	else
KDM6B	0.860999	0.825365	else		DNASE1L3	0.598174	0.763496	else
KIAA0020	0.829907	0.73592	else		DNM1	0.7964	0.599143	else
KIAA0430	0.739983	0.667761	else		DNM1L	0.723572	0.535787	else
KIAA0895	0.83651	0.787815	else		DNM2	0.715352	0.682911	else
KIAA1033	0.608073	0.519119	else		DNMBP	0.773938	0.784569	else
KIAA1324	0.480911	0.54242	else		DNMT1	0.817467	0.800171	else
KIF11	0.897746	0.818279	else		DNMT3L	0.636004	0.554866	else
KIF14	0.79021	0.80734	else		DOCK10	0.372859	0.344299	else
KIF15	0.707266	0.623704	else		DOCK4	0.725554	0.59902	else
KIF18A	0.59707	0.573934	else		DOCK9	0.673453	0.603726	else
KIF18B	0.854666	0.846792	else		DOK2	0.409535	0.256558	else
KIF1B	0.733311	0.726687	else		DOLK	0.445465	0.444703	else
KIF20A	0.780803	0.830495	else		DONSON	0.781343	0.724466	else
KIF23	0.728761	0.757376	else		DPAGT1	0.704273	0.645431	else
KIF2A	0.812571	0.7563	else		DPH2	0.646654	0.636764	else
KIF2C	0.873905	0.882187	hub-Gene		DPM3	0.875928	0.790156	else
KIF4A	0.774919	0.719788	else		DPP3	0.642947	0.728966	else
KIF5B	0.73198	0.610333	else		DPP6	0.466385	0.487934	else
KIFC1	0.664214	0.620808	else		DPP8	0.736144	0.681274	else
KIR3DL3	0.473349	0.467109	else		DPT	0.805748	0.723868	else
KIT	0.866849	0.846888	else		DPY19L1	0.307557	0.301021	else
KITLG	0.523063	0.437516	else		DPYSL2	0.786757	0.675864	else
KLF11	0.899882	0.880086	hub-Gene		DPYSL3	0.633581	0.546421	else
KLHDC2	0.874616	0.837966	else		DQ597730.	0.578401	0.604437	else
KLHL26	0.785099	0.719419	else		DR1	0.549579	0.467821	else
KLHL36	0.625687	0.671581	else		DRAP1	0.445343	0.429717	else
KLHL7	0.706493	0.654291	else		DSC1	0.580819	0.465765	else
KLK1	0.765424	0.718708	else		DSC2	0.891852	0.796042	else
KLK10	0.933643	0.92326	hub-Gene		DSC3	0.539719	0.373917	else
KLK12	0.815284	0.781503	else		DSG2	0.621741	0.641855	else
KLK13	0.907056	0.921803	hub-Gene		DSG3	0.929536	0.806108	else
KLK6	0.834051	0.807017	else		DTWD1	0.642571	0.559688	else
KLK7	0.819639	0.760983	else		DTX2P1.UPK3BP1.PMS2P11	0.579126	0.462253	else
KLK8	0.809029	0.857646	else		DTX3	0.588718	0.635306	else
KLRF1	0.665075	0.671297	else		DUS1L	0.533665	0.582967	else
KPNA2	0.928787	0.914837	hub-Gene		DUSP2	0.651579	0.661097	else
KRCC1	0.700592	0.744141	else		DUSP22	0.768384	0.692139	else
KREMEN2	0.503535	0.416922	else		DUSP3	0.694848	0.625719	else
KRI1	0.489198	0.434002	else		DUSP5	0.39977	0.377133	else
KRT15	0.685782	0.611064	else		DUSP7	0.729038	0.704676	else
KRT16	0.872892	0.840751	else		DUTP1.	0.504374	0.430801	else
KRT18	0.622235	0.632181	else		DVL2	0.421727	0.334061	else
KRT19	0.67135	0.725262	else		DYNC1H1	0.710623	0.680468	else
KRT19P2.	0.65692	0.609528	else		DYNC1I1	0.558142	0.655514	else
KRT24	0.506189	0.482995	else		DYNC1LI2	0.432069	0.326444	else
KRT3	0.720321	0.695313	else		DYNLRB1	0.931665	0.877367	else
KRT6A	0.769879	0.735386	else		DYRK1A	0.421842	0.319453	else
KRT6A.	0.801492	0.781967	else		DYRK4	0.556879	0.348853	else
KRT7	0.59132	0.537716	else		DZANK1	0.42075	0.299966	else
KRT8P12	0.618626	0.593233	else		E2F2	0.314081	0.290242	else
KYNU	0.936252	0.94822	hub-Gene		E2F4	0.608574	0.587457	else
LAD1	0.920248	0.881492	hub-Gene		E2F5	0.311719	0.276948	else
LAMA5	0.564524	0.53674	else		E2F8	0.567732	0.607306	else
LAMB4	0.585137	0.545978	else		EAPP	0.808054	0.816102	else
LAMC3	0.690931	0.594775	else		EBI3	0.460431	0.424661	else
LAMP3	0.794048	0.80947	else		ECD	0.320793	0.21936	else
LANCL1	0.784506	0.832833	else		ECHS1	0.481026	0.389148	else
LAP3	0.699499	0.654114	else		ECI2	0.847584	0.818578	else
LAPTM5	0.72666	0.738792	else		ECM1	0.663181	0.494511	else
LARP4	0.469535	0.477321	else		ECM2	0.836313	0.715618	else
LCE2B	0.680882	0.587124	else		ECT2	0.784237	0.770194	else
LCN2	0.92261	0.918222	hub-Gene		EDAR	0.391243	0.409196	else
LDLR	0.751176	0.726892	else		EDC3	0.456277	0.482188	else
LEPR.	0.703413	0.652213	else		EDEM3	0.760822	0.7104	else
LEPREL4	0.755577	0.710178	else		EDF1	0.538417	0.376554	else
LETMD1	0.861852	0.81793	else		EDN3	0.617868	0.565889	else
LGALS3BP	0.742102	0.738954	else		EEA1	0.566853	0.392858	else
LILRA4	0.572686	0.601333	else		EEF1A2	0.476111	0.498713	else
LILRA6	0.673941	0.692153	else		EEF1E1	0.533873	0.467285	else
LILRB3	0.610075	0.642722	else		EFEMP1	0.831203	0.741109	else
LIME1	0.48621	0.394031	else		EFEMP2	0.809155	0.666629	else
LIN7C	0.66922	0.530542	else		EFHC1	0.677248	0.619963	else
LINC00302	0.47013	0.375235	else		EFHD1	0.715197	0.672553	else
LINC00341.	0.80279	0.729328	else		EFHD2	0.622412	0.644681	else
LINC00597	0.547632	0.534005	else		EFNA1	0.68317	0.64363	else
LINC01278	0.730628	0.694773	else		EFS	0.643085	0.631886	else
LIPC	0.680226	0.588542	else		EGF	0.331098	0.223832	else
LIPG	0.824236	0.767187	else		EGLN1	0.397579	0.32492	else
LIPT1	0.710291	0.747861	else		EGLN2.	0.471824	0.291231	else
LMAN1	0.655538	0.527285	else		EGR1	0.597853	0.549924	else
LMAN2L	0.807906	0.709759	else		EHBP1L1	0.840933	0.792056	else
LMBRD1	0.853058	0.815603	else		EHD4	0.518359	0.617371	else
LMNB2	0.654808	0.679562	else		EHF	0.917608	0.816622	else
LMOD1	0.802513	0.798267	else		EID1	0.735452	0.7829	else
LMTK2	0.63473	0.603559	else		EIF1B	0.775293	0.763145	else
LOC100129518.	0.930955	0.904992	hub-Gene		EIF2AK1	0.709718	0.641526	else
LOC100506558.	0.901368	0.889967	hub-Gene		EIF2AK2	0.317686	0.38127	else
LOC100507577.	0.661827	0.651867	else		EIF2AK3	0.516203	0.484945	else
LOC100996693.	0.742917	0.720195	else		EIF2B1	0.532681	0.449374	else
LOC101929726	0.555712	0.432868	else		EIF2B2	0.654423	0.695321	else
LOC101929777.	0.443884	0.45216	else		EIF2D	0.80207	0.661305	else
LOC101929842.	0.560997	0.575441	else		EIF2S1	0.731913	0.591529	else
LOC102724788.	0.759763	0.766072	else		EIF2S3	0.473795	0.335768	else
LOC157562	0.507167	0.428255	else		EIF3B	0.598219	0.547778	else
LOC284009.	0.435425	0.422288	else		EIF3E	0.341911	0.530074	else
LOC399491	0.509995	0.454241	else		EIF3H	0.862335	0.895589	else
LOC440434	0.719413	0.731594	else		EIF3I	0.546892	0.337762	else
LOC730101	0.45666	0.433428	else		EIF3J	0.730768	0.72212	else
LOC732360.	0.586753	0.530369	else		EIF3L	0.652218	0.691366	else
LOC81691	0.548344	0.476183	else		EIF3M	0.294387	0.185365	else
LPAR3	0.687733	0.620007	else		EIF4A1.	0.85531	0.793774	else
LPCAT4	0.555681	0.589807	else		EIF4A3	0.805421	0.852564	else
LPHN3	0.705223	0.707649	else		EIF4E	0.828727	0.767186	else
LRFN3	0.683212	0.643613	else		EIF4E2	0.548363	0.591349	else
LRIG1	0.78134	0.725889	else		EIF4EBP1	0.724383	0.733664	else
LRMP	0.702774	0.604437	else		EIF4ENIF1	0.765658	0.807806	else
LRP3	0.625832	0.604023	else		EIF4G2	0.67369	0.584023	else
LRP4	0.817549	0.742977	else		EIF4H	0.349694	0.373027	else
LRP8	0.828323	0.77272	else		EIF5	0.882038	0.793957	else
LRRC17	0.826366	0.763623	else		EIF5A	0.388141	0.241622	else
LRRC59	0.707342	0.661631	else		EIF5A2	0.415359	0.206013	else
LSM12	0.638737	0.58965	else		EIF5B	0.639607	0.531966	else
LSP1	0.767366	0.735649	else		EIF6	0.727381	0.788221	else
LTB4R	0.920762	0.881242	hub-Gene		ELANE	0.381237	0.40411	else
LTB4R2	0.701691	0.729256	else		ELAVL1	0.78182	0.72176	else
LTF	0.78964	0.766045	else		ELAVL2	0.3622	0.391976	else
LXN	0.694386	0.661751	else		ELF3	0.658329	0.611716	else
LY6D	0.746869	0.80485	else		ELK1	0.485945	0.4393	else
LYL1	0.466272	0.417761	else		ELK4	0.510931	0.458207	else
LYN	0.907809	0.910195	hub-Gene		ELL2	0.843152	0.740936	else
LYPD1	0.831478	0.82475	else		ELL3	0.731188	0.776678	else
LYPD3	0.814723	0.822297	else		ELMO1	0.649632	0.507793	else
LYPLA1	0.649304	0.618066	else		ELN	0.546833	0.497047	else
LYRM2	0.548573	0.376678	else		ELP4	0.341818	0.302208	else
LYRM9	0.809428	0.768944	else		ELSPBP1	0.633136	0.541644	else
LYZL6	0.591436	0.644423	else		EMC3	0.417351	0.382595	else
LZTFL1	0.770008	0.710626	else		EMC8	0.776308	0.832748	else
M6PR	0.653915	0.556029	else		EML2	0.502176	0.345805	else
MACROD1	0.811046	0.74602	else		EMP3	0.754684	0.601629	else
MAD2L1	0.823108	0.781526	else		EMX2	0.830892	0.751235	else
MAL	0.849559	0.818115	else		EN1	0.774936	0.736891	else
MALL	0.829744	0.799761	else		EN2	0.534717	0.474313	else
MALT1	0.688016	0.593705	else		ENC1	0.286675	0.360166	else
MANF	0.828356	0.79599	else		ENO1	0.816538	0.772713	else
MAOA	0.67404	0.626538	else		ENO2	0.916677	0.860442	else
MAOB	0.42084	0.496357	else		ENO3	0.424313	0.420019	else
MAP1B	0.537092	0.528759	else		ENPP1	0.459182	0.384033	else
MAP3K1	0.679872	0.616514	else		ENPP4	0.760665	0.720524	else
MAP3K2	0.647632	0.599972	else		ENTPD5	0.355661	0.22726	else
MAP3K3	0.623123	0.650957	else		ENTPD7	0.669798	0.641274	else
MAP3K5	0.811145	0.76753	else		EPB41	0.39449	0.335731	else
MAP3K9	0.838173	0.840337	else		EPB41L4B	0.628694	0.65379	else
MAP4K3	0.697834	0.678419	else		EPCAM	0.699762	0.729055	else
MAPK13	0.902244	0.89357	hub-Gene		EPHA1	0.772468	0.805379	else
MAPK14	0.874324	0.840828	else		EPHA2	0.861377	0.883027	else
MAPK6	0.73143	0.617023	else		EPHA4	0.561183	0.581494	else
MAPK8	0.71063	0.65771	else		EPHB1	0.526718	0.50148	else
MAPKAP1	0.789734	0.766696	else		EPHB2	0.883999	0.850924	else
MAPKAPK2	0.834719	0.816199	else		EPHB6	0.812388	0.720121	else
MAPRE2	0.574724	0.651463	else		EPHX1	0.679189	0.539976	else
MARC1	0.645137	0.614386	else		EPHX2	0.687966	0.713908	else
MARCH3	0.823808	0.777158	else		EPHX3	0.871492	0.878041	else
MARCH8	0.727242	0.664614	else		EPM2A	0.622231	0.620629	else
MARK2	0.555562	0.520603	else		EPN3	0.818659	0.86435	else
MATN4	0.723876	0.679885	else		EPRS	0.835874	0.676008	else
MC3R	0.558955	0.576438	else		ERBB2	0.596519	0.568414	else
MCF2L	0.628232	0.597111	else		ERC1	0.284353	0.250824	else
MCFD2	0.864253	0.826683	else		ERCC2	0.525054	0.45643	else
MCL1	0.875357	0.813918	else		ERCC6	0.597617	0.55472	else
MCM10	0.773059	0.700336	else		ERCC6L	0.843017	0.7777	else
MCM2	0.66211	0.627503	else		EREG	0.686442	0.698778	else
MCM4	0.850307	0.776873	else		ERLIN1	0.699316	0.595505	else
MCM5	0.715669	0.696598	else		ERMAP	0.838195	0.849598	else
MDFI	0.818218	0.746405	else		ERN1	0.550858	0.495856	else
MEF2C	0.596921	0.645214	else		ERO1L	0.815205	0.749799	else
MEG3	0.453443	0.414581	else		ESD	0.82369	0.734823	else
MEGF6	0.757934	0.773602	else		ESF1	0.456193	0.256452	else
MELK	0.885545	0.869339	hub-Gene		ESM1	0.526723	0.427913	else
MEOX2	0.531291	0.503651	else		ESPL1	0.572414	0.638196	else
MEST	0.655335	0.67477	else		ESRP1	0.750475	0.589	else
METRN	0.516933	0.507985	else		ESRP2.	0.827622	0.846175	else
MFHAS1	0.901775	0.824745	else		ESRRA	0.62701	0.615416	else
MFN1	0.890857	0.81891	else		ESRRG	0.404198	0.388385	else
MFNG	0.693918	0.748372	else		ESYT1	0.628404	0.663776	else
MFSD10	0.755007	0.787944	else		ETFB	0.692278	0.605565	else
MFSD6	0.695647	0.549401	else		ETHE1	0.789945	0.74929	else
MGA	0.707547	0.717328	else		ETS1	0.723445	0.576039	else
MGAT1	0.827326	0.750274	else		EVC	0.794973	0.752582	else
MGAT3	0.53086	0.552159	else		EVL	0.708234	0.621362	else
MGC2889	0.784096	0.798293	else		EXO1	0.542057	0.447548	else
MIA	0.699407	0.705061	else		EXOC5	0.56245	0.423786	else
MICAL1	0.675563	0.633984	else		EXOSC4	0.750659	0.738861	else
MICAL3	0.591201	0.563207	else		EXOSC5	0.446536	0.479933	else
MICALL1	0.927054	0.910457	hub-Gene		EXOSC7	0.729465	0.691749	else
MICU1	0.833269	0.801839	else		EXT1	0.723951	0.667598	else
MINPP1	0.447623	0.487213	else		EXTL2	0.568037	0.486483	else
MIR3658.	0.813587	0.764825	else		EXTL3	0.761876	0.7734	else
MIR4680.	0.60098	0.711013	else		EYA2	0.618528	0.582659	else
MIR4745.	0.863777	0.831899	else		EZH1	0.698386	0.555926	else
MIR636.	0.80403	0.739928	else		EZH2	0.627123	0.653657	else
MIR6732.	0.949826	0.970237	hub-Gene		EZR	0.745761	0.585819	else
MIR6872.	0.59458	0.538333	else		F10	0.694763	0.560812	else
MIR6878.	0.499284	0.587342	else		F12	0.572144	0.586507	else
MIR6883.	0.530504	0.536211	else		F13A1	0.72272	0.58856	else
MIR7703.	0.82015	0.853731	else		F2RL1	0.582255	0.389099	else
MKI67	0.956541	0.936167	hub-Gene		F3	0.790973	0.866222	else
MLEC	0.711164	0.666858	else		F8	0.563011	0.460551	else
MLF1	0.692099	0.73237	else		FABP4	0.591943	0.436733	else
MLLT4	0.582654	0.488131	else		FABP5	0.701073	0.719036	else
MMACHC	0.500707	0.503409	else		FABP7	0.57937	0.599168	else
MMP1	0.815156	0.809877	else		FADS3	0.584574	0.497506	else
MMP12	0.849192	0.831955	else		FAH	0.697121	0.58736	else
MMP14	0.640168	0.634798	else		FAHD2A	0.562429	0.486105	else
MMP23A.	0.720075	0.695879	else		FAM107A	0.726995	0.665994	else
MMP28	0.881057	0.871018	hub-Gene		FAM114A1	0.878531	0.828814	else
MMP7	0.727897	0.777089	else		FAM114A2	0.374192	0.355286	else
MMP9	0.920589	0.875686	hub-Gene		FAM117A	0.822259	0.769488	else
MMRN2	0.83273	0.764509	else		FAM120A	0.610378	0.58411	else
MNAT1	0.393476	0.3775	else		FAM127B	0.335101	0.297766	else
MOAP1	0.798295	0.859799	else		FAM131A	0.773058	0.784814	else
MOB1A	0.745509	0.598373	else		FAM134A	0.844131	0.8187	else
MON1B	0.474724	0.503492	else		FAM134B	0.597772	0.544792	else
MPDU1	0.72271	0.685399	else		FAM135A	0.344693	0.338334	else
MPHOSPH6	0.888125	0.836163	else		FAM13A	0.880426	0.879607	else
MPP5	0.727191	0.629689	else		FAM149A	0.785227	0.664705	else
MPPED2	0.566259	0.635492	else		FAM153A.	0.502698	0.44191	else
MPZL1	0.885784	0.832486	else		FAM162A	0.620461	0.548197	else
MPZL2	0.951584	0.90488	hub-Gene		FAM168A	0.56863	0.543456	else
MREG	0.920254	0.896107	hub-Gene		FAM168B	0.625911	0.713367	else
MROH9	0.431672	0.370319	else		FAM171A1	0.677981	0.587922	else
MRPL12	0.839656	0.838246	else		FAM172A	0.707361	0.739622	else
MRPL13	0.693071	0.706585	else		FAM174B	0.750495	0.75389	else
MRPL19	0.520359	0.577069	else		FAM189A2	0.693854	0.693944	else
MRPL35	0.634988	0.588522	else		FAM212B.	0.515256	0.479916	else
MRPL40	0.674966	0.599898	else		FAM35A	0.491522	0.56617	else
MRPL42	0.559966	0.506124	else		FAM46A	0.657405	0.637791	else
MRPS12	0.736141	0.724515	else		FAM47E.	0.701163	0.554878	else
MSH5.SAPCD1.	0.857059	0.867096	hub-Gene		FAM49B	0.523502	0.379349	else
MSMB	0.848324	0.861338	else		FAM50A	0.725338	0.600529	else
MSR1	0.476258	0.546726	else		FAM57A	0.627265	0.628581	else
MSRB1	0.365551	0.428338	else		FAM65A	0.631154	0.547996	else
MT1H	0.638242	0.578328	else		FAM69A	0.697568	0.567262	else
MT1HL1	0.490621	0.526471	else		FAM86C1	0.328886	0.293822	else
MT1X	0.692138	0.691817	else		FAM8A1	0.601757	0.537866	else
MTCH2	0.726078	0.645961	else		FAM98A	0.5914	0.641655	else
MTF1	0.875493	0.82109	else		FAN1	0.77226	0.763747	else
MTMR11	0.770604	0.723795	else		FANCF	0.462116	0.599044	else
MTR	0.522428	0.531773	else		FANCI	0.894804	0.808863	else
MTSS1L	0.445066	0.483533	else		FARP1	0.85851	0.803983	else
MUC4	0.678433	0.715317	else		FARSA	0.625739	0.616524	else
MUM1	0.665388	0.580575	else		FASTKD1	0.708544	0.656285	else
MX1	0.700334	0.755811	else		FAT4	0.71146	0.600543	else
MX2	0.447482	0.48246	else		FBLN1	0.843882	0.726579	else
MXD1	0.904288	0.870897	hub-Gene		FBLN2	0.687848	0.512098	else
MXRA5	0.810073	0.723661	else		FBLN5	0.825183	0.75609	else
MYBL2	0.562037	0.613032	else		FBN2	0.450046	0.529814	else
MYC	0.664681	0.610788	else		FBXL5	0.764219	0.720144	else
MYCBP2	0.552748	0.544816	else		FBXL6	0.533448	0.566537	else
MYH3	0.555687	0.532587	else		FBXL7	0.77122	0.642666	else
MYH4	0.52507	0.380111	else		FBXO11	0.424824	0.39819	else
MYL7	0.630722	0.662635	else		FBXO16.	0.862931	0.838982	else
MYO1B	0.549072	0.510476	else		FBXO24	0.457365	0.457733	else
MYO1E	0.825882	0.799043	else		FBXO31	0.711258	0.699621	else
MYO1F	0.548936	0.607947	else		FBXO34	0.540956	0.584647	else
MYO6	0.452255	0.411842	else		FBXO38	0.595984	0.460457	else
MYOM1	0.810815	0.777433	else		FBXO41.	0.365052	0.48533	else
MYOT	0.627308	0.565021	else		FBXO46	0.796183	0.790627	else
MZF1	0.637547	0.662584	else		FBXO5	0.491951	0.519235	else
N4BP1	0.85331	0.858524	hub-Gene		FBXO7	0.907387	0.800709	else
N4BP2L2	0.766885	0.747732	else		FBXO9	0.733791	0.763603	else
N4BP2L2.	0.574358	0.605151	else		FBXW11	0.876509	0.802502	else
NAA15	0.553313	0.463498	else		FBXW4	0.81603	0.810194	else
NAALAD2	0.655243	0.58223	else		FBXW4P1	0.494311	0.338274	else
NABP1	0.690537	0.673655	else		FCER1A	0.672012	0.653479	else
NAMPT	0.913491	0.892763	hub-Gene		FCGR1B	0.652513	0.554708	else
NANOG	0.683632	0.680724	else		FCGR2B	0.386165	0.12395	else
NAP1L2	0.787112	0.794818	else		FCGR3A.	0.718272	0.678819	else
NAPA	0.711616	0.736704	else		FCGRT	0.848531	0.686999	else
NAPG	0.876804	0.806083	else		FCN1	0.547317	0.61945	else
NBEA	0.601487	0.573021	else		FCN3	0.561549	0.564026	else
NBL1	0.69452	0.639944	else		FDXR	0.628369	0.618556	else
NBR2	0.49949	0.514903	else		FEM1B	0.569482	0.512176	else
NCALD	0.802577	0.793843	else		FEN1	0.854	0.824662	else
NCAPG	0.830738	0.804819	else		FER1L4	0.660281	0.642507	else
NCAPG2	0.707915	0.621072	else		FERMT1	0.886334	0.846001	else
NCAPH	0.684628	0.622129	else		FEZ1	0.384882	0.466862	else
NCLN	0.636625	0.648751	else		FFAR2	0.660264	0.700897	else
NDC1	0.845106	0.78322	else		FFAR3.	0.833183	0.726971	else
NDC80	0.833327	0.769017	else		FGD6	0.566141	0.416246	else
NDN	0.76764	0.651308	else		FGF13	0.808432	0.762495	else
NDNF	0.689219	0.71186	else		FGF18	0.704964	0.60865	else
NDST1	0.704404	0.675261	else		FGF2	0.619636	0.561177	else
NDUFAF3	0.777257	0.704811	else		FGFBP1	0.852382	0.872872	else
NDUFS4	0.72207	0.728212	else		FGFR1OP	0.643501	0.637544	else
NEDD4L	0.593311	0.525969	else		FGGY	0.760204	0.713622	else
NEK2	0.751367	0.73529	else		FGL2	0.509348	0.447725	else
NES	0.634636	0.619209	else		FH	0.654748	0.526455	else
NETO2	0.832768	0.780845	else		FHL1	0.750988	0.679331	else
NFE2	0.503349	0.421103	else		FHOD3	0.709821	0.686665	else
NFE2L1	0.93594	0.924384	hub-Gene		FIBP	0.32302	0.217237	else
NFE2L3	0.776909	0.748367	else		FIG4	0.539826	0.519552	else
NFIX	0.488297	0.534976	else		FIGF.	0.513935	0.393016	else
NFKB2	0.578033	0.538145	else		FIS1	0.676671	0.522062	else
NGRN	0.7821	0.77977	else		FKBP11	0.450591	0.450304	else
NINJ2	0.702817	0.607966	else		FKBP15	0.478636	0.555854	else
NIP7	0.658091	0.497277	else		FKBP9	0.813999	0.68525	else
NISCH	0.786636	0.686935	else		FKBPL	0.741647	0.712639	else
NKG7	0.532899	0.568723	else		FLII	0.425257	0.403926	else
NKX2.8	0.649249	0.634035	else		FLNC	0.870152	0.836702	else
NLRX1	0.829223	0.813669	else		FLRT2.	0.379395	0.34108	else
NMBR	0.426335	0.441297	else		FLRT3	0.520161	0.414899	else
NME1	0.744678	0.701408	else		FLT3LG	0.628426	0.515502	else
NMI	0.832303	0.76826	else		FLVCR2	0.790069	0.88201	else
NOD2	0.836802	0.849015	else		FMO1	0.481664	0.520452	else
NOL6	0.661332	0.647925	else		FMO5	0.622929	0.713215	else
NOLC1	0.85437	0.745102	else		FMOD	0.534945	0.402261	else
NOP16	0.727262	0.668519	else		FN1	0.674373	0.593867	else
NOS2	0.735718	0.775217	else		FNBP1L	0.840639	0.82564	else
NOTCH2NL	0.671427	0.651997	else		FNDC3B.	0.507342	0.50621	else
NOV	0.690297	0.694255	else		FNDC4	0.370842	0.248988	else
NPIPA1	0.564336	0.491851	else		FOCAD	0.425309	0.432559	else
NPIPA1.	0.561116	0.562154	else		FOLR2	0.62724	0.401169	else
NPL	0.575584	0.504674	else		FOLR3	0.385416	0.301464	else
NPM3	0.675886	0.636479	else		FOS	0.324425	0.351745	else
NPR2	0.636795	0.553118	else		FOSL1	0.854783	0.899299	else
NPTX1	0.596006	0.541559	else		FOSL2	0.881929	0.857103	else
NPTX2	0.715352	0.712937	else		FOXC1	0.528344	0.628583	else
NR1D1.	0.570056	0.5889	else		FOXE1	0.685499	0.681596	else
NR1H3	0.728807	0.670228	else		FOXJ2	0.819533	0.783093	else
NR2C2	0.719682	0.727642	else		FOXM1	0.798353	0.812803	else
NR3C2	0.804335	0.749295	else		FOXO1	0.899436	0.908735	else
NR6A1	0.560247	0.475111	else		FPR1	0.316544	0.365011	else
NRBF2	0.777185	0.776141	else		FRMD8	0.519275	0.511742	else
NRIP1	0.670315	0.676233	else		FRS2	0.504092	0.406308	else
NRN1	0.909353	0.878754	hub-Gene		FRZB	0.818043	0.854296	else
NRTN	0.63936	0.625848	else		FSCN1	0.835168	0.836462	else
NSUN5P1	0.493917	0.46149	else		FST	0.632506	0.644771	else
NSUN5P1.	0.456062	0.489034	else		FSTL1	0.734395	0.573623	else
NT5M	0.521681	0.52837	else		FSTL3	0.517914	0.429323	else
NTAN1	0.740614	0.644621	else		FTCD	0.3342	0.211676	else
NTSR1	0.694032	0.707777	else		FTH1	0.706779	0.580326	else
NUAK1	0.888054	0.85131	hub-Gene		FTSJ1	0.776941	0.7947	else
NUDT15	0.685013	0.590562	else		FUCA1	0.719335	0.556367	else
NUDT2	0.537094	0.429265	else		FUS	0.806532	0.684927	else
NUDT4.	0.710579	0.683427	else		FUT1	0.687304	0.769956	else
NUP160	0.590592	0.542579	else		FUT2	0.7115	0.730294	else
NUP210	0.733235	0.726593	else		FUT3	0.830291	0.868067	else
NUP62	0.641015	0.518664	else		FUT7	0.517552	0.444826	else
NUP62CL	0.681471	0.634659	else		FUT8	0.823273	0.759809	else
NUPR1	0.922069	0.839972	else		FXYD1	0.814063	0.708171	else
NUS1.	0.581112	0.485991	else		FXYD2.	0.498569	0.398659	else
NUS1P3	0.766302	0.660186	else		FXYD6	0.904797	0.843882	else
NUSAP1	0.917001	0.843588	else		FYCO1	0.901749	0.824231	else
NVL	0.622055	0.599912	else		FYN	0.797283	0.739735	else
NYNRIN	0.790799	0.708892	else		FZD10	0.465424	0.501216	else
OARD1	0.495455	0.520095	else		FZD3	0.379514	0.292718	else
OAS1	0.764464	0.794484	else		FZD4	0.630792	0.526194	else
OAS2	0.805388	0.832928	else		FZD5	0.90529	0.84388	else
OAS3	0.863601	0.852734	hub-Gene		FZD7	0.637536	0.73422	else
OASL	0.864804	0.897396	hub-Gene		FZR1	0.755805	0.700739	else
OCA2	0.63223	0.621185	else		G0S2	0.361204	0.248107	else
OCLM	0.466983	0.379402	else		G3BP1	0.801973	0.68544	else
OCLN	0.576693	0.544071	else		G3BP2	0.582776	0.396852	else
ODF2	0.492757	0.527168	else		G6PD	0.606553	0.607351	else
OGFR	0.655945	0.596197	else		GAA	0.573522	0.480368	else
OLFM1	0.602339	0.673792	else		GAB1	0.390792	0.36441	else
OLFML2A	0.924113	0.886028	hub-Gene		GAB2	0.865495	0.791152	else
OPA3	0.519612	0.498387	else		GABARAP	0.707183	0.65704	else
OPN1SW	0.664641	0.663712	else		GABARAPL1	0.893721	0.791381	else
OR2N1P.	0.602045	0.627645	else		GABARAPL1.	0.828361	0.726696	else
OR52A1	0.476791	0.518001	else		GABARAPL2	0.680899	0.605503	else
OR7A5	0.630728	0.679786	else		GABBR1.	0.336557	0.354524	else
OSMR	0.76299	0.646827	else		GABPA	0.770629	0.721701	else
OTC	0.500853	0.434609	else		GABPB1	0.386488	0.278717	else
OTUB2	0.71559	0.733926	else		GADD45B	0.435393	0.409827	else
OVOL1	0.879023	0.823465	else		GALE	0.577372	0.591339	else
P2RY1	0.748462	0.682637	else		GALK1	0.517189	0.465348	else
P2RY10	0.478217	0.481913	else		GALK2	0.596929	0.569014	else
P2RY14	0.714413	0.603727	else		GALNT10	0.315327	0.35263	else
P2RY6	0.714741	0.639577	else		GALNT11	0.597573	0.642097	else
P4HB	0.470181	0.480429	else		GALNT12	0.667139	0.536587	else
P4HTM	0.916026	0.859112	hub-Gene		GALNT6	0.891273	0.821248	else
PA2G4P2.	0.604089	0.554903	else		GALR2	0.532399	0.433607	else
PACSIN2	0.84371	0.817743	else		GAMT	0.669163	0.659702	else
PAIP2B	0.765797	0.713324	else		GAN	0.688507	0.618927	else
PALMD	0.65384	0.709651	else		GANAB	0.622231	0.53123	else
PAN2	0.546486	0.490232	else		GAPDHS	0.581072	0.560471	else
PANX1	0.708396	0.650232	else		GAPVD1	0.545524	0.408696	else
PARD3	0.708579	0.779892	else		GAR1	0.691267	0.652601	else
PARP11	0.616345	0.596997	else		GAREM	0.644331	0.72122	else
PARP12	0.525561	0.588977	else		GARS	0.757719	0.791718	else
PARPBP	0.599087	0.612788	else		GART	0.854727	0.77901	else
PARVA	0.863047	0.832643	else		GAS2	0.585631	0.532714	else
PBK	0.920458	0.865865	hub-Gene		GAS6	0.90006	0.819203	else
PCBD1	0.736921	0.726601	else		GATA3	0.794758	0.799515	else
PCDHA1.	0.580685	0.550888	else		GATC.	0.670855	0.746921	else
PCGF3	0.583869	0.654643	else		GATM	0.691681	0.710366	else
PCSK2	0.669788	0.619798	else		GBA.	0.688712	0.80325	else
PCYOX1	0.565396	0.43461	else		GBAP1	0.713061	0.838794	else
PCYT1A	0.661141	0.59671	else		GBP1	0.834926	0.838245	else
PCYT1B	0.742698	0.637468	else		GBP2	0.438682	0.432897	else
PDAP1	0.738088	0.74779	else		GCC2	0.58832	0.493429	else
PDE4DIP	0.731178	0.667237	else		GCH1	0.852707	0.868443	else
PDE5A	0.48434	0.419203	else		GCHFR	0.828607	0.775769	else
PDGFRA	0.641333	0.518158	else		GCLM	0.527267	0.398487	else
PDIA3	0.562365	0.425648	else		GCNT1	0.302302	0.318434	else
PDK1	0.637429	0.588611	else		GDAP1	0.544767	0.453955	else
PDLIM2	0.719337	0.687988	else		GDAP1L1	0.495608	0.559599	else
PDP1	0.635156	0.521173	else		GDE1	0.538775	0.523305	else
PDSS1	0.821009	0.774528	else		GDF10	0.517023	0.410298	else
PDZD2	0.759192	0.718681	else		GDI1	0.554663	0.450725	else
PDZK1IP1	0.941493	0.924526	hub-Gene		GDI2	0.335422	0.0281112	else
PDZRN4	0.550727	0.547954	else		GDPD2	0.766933	0.758586	else
PEBP1	0.870791	0.861694	hub-Gene		GDPD3	0.894922	0.955264	else
PEG10	0.531437	0.59226	else		GDPD5	0.727331	0.649058	else
PELI2	0.849881	0.821418	else		GEM	0.539826	0.448482	else
PEX10	0.446696	0.45482	else		GFOD2	0.768361	0.768921	else
PEX13	0.720661	0.697912	else		GGCT	0.746982	0.733321	else
PFDN5	0.883991	0.854512	hub-Gene		GGH	0.808522	0.860293	else
PGBD5	0.84845	0.832046	else		GGNBP2	0.711626	0.804657	else
PGD	0.629831	0.61651	else		GGPS1	0.635164	0.718134	else
PGLYRP1	0.548076	0.558971	else		GHR	0.847259	0.743682	else
PGLYRP4	0.873453	0.864085	hub-Gene		GID8	0.88947	0.896332	else
PGRMC2	0.933062	0.891914	hub-Gene		GIMAP6	0.715927	0.620813	else
PHACTR2	0.679557	0.670959	else		GINS1	0.57098	0.559252	else
PHACTR4	0.624291	0.602992	else		GINS2	0.764498	0.717353	else
PHF1	0.78257	0.752083	else		GINS3	0.876452	0.899664	else
PHF21A	0.670716	0.634259	else		GINS4	0.538965	0.39328	else
PHIP	0.532578	0.54958	else		GIPC2	0.734205	0.67373	else
PHKA1	0.513462	0.508323	else		GJA1	0.508246	0.529071	else
PHLDA2	0.836985	0.760919	else		GJA9.	0.55734	0.533166	else
PHYH	0.949547	0.917947	hub-Gene		GK	0.837529	0.800094	else
PHYHIP	0.687353	0.694586	else		GK.AS1.	0.578092	0.624887	else
PI3	0.902294	0.91546	hub-Gene		GK3P	0.824107	0.765225	else
PI4K2A	0.784335	0.709042	else		GLE1	0.557815	0.48958	else
PI4KA.	0.769004	0.709697	else		GLMN	0.514839	0.531957	else
PID1	0.772198	0.72625	else		GLO1	0.709027	0.729036	else
PIEZO2	0.5926	0.610162	else		GLRB	0.714019	0.720305	else
PIGA	0.653443	0.59995	else		GLRX3	0.629619	0.499805	else
PIK3C2G	0.607051	0.604672	else		GLS	0.514717	0.476048	else
PILRA	0.495173	0.565379	else		GLS2	0.36139	0.271854	else
PINLYP	0.508975	0.489421	else		GLT8D1	0.739058	0.610933	else
PIP	0.684591	0.752214	else		GLT8D2	0.679669	0.620043	else
PIP5K1A	0.660857	0.62329	else		GLTSCR2.	0.504344	0.557476	else
PITX1	0.749086	0.722441	else		GLUD1	0.630327	0.749145	else
PKMYT1	0.680543	0.680777	else		GLUL	0.795545	0.764932	else
PKN1	0.682566	0.616193	else		GLULP4.	0.600769	0.528519	else
PKP1	0.708343	0.635479	else		GLYR1	0.567076	0.419196	else
PKP3	0.822292	0.753359	else		GLYR1.	0.716248	0.541365	else
PLA2G16	0.786354	0.694352	else		GM2A	0.965556	0.946999	hub-Gene
PLA2G2F	0.871498	0.868249	hub-Gene		GMEB1	0.657646	0.600662	else
PLA2G3	0.795745	0.797109	else		GMFG	0.528948	0.320701	else
PLAC8	0.65026	0.713796	else		GMPR2	0.373975	0.266303	else
PLAG1	0.605633	0.582667	else		GNA15	0.906566	0.899913	else
PLAT	0.826381	0.882228	else		GNAI3	0.517849	0.320755	else
PLAUR	0.730096	0.734018	else		GNAT3	0.642139	0.680824	else
PLBD1	0.880419	0.932819	hub-Gene		GNB1	0.486545	0.520946	else
PLCB4	0.700927	0.730151	else		GNB5	0.544633	0.487829	else
PLCD1	0.833237	0.90012	else		GNE	0.816338	0.73157	else
PLCXD1	0.904658	0.909687	hub-Gene		GNG11	0.842885	0.753909	else
PLD2	0.706516	0.723816	else		GNL3.	0.723218	0.582372	else
PLEK	0.546748	0.526875	else		GNL3L	0.585429	0.392097	else
PLEKHA2	0.496758	0.46215	else		GNPTAB	0.416045	0.421714	else
PLEKHB1	0.632524	0.596011	else		GOLGA2	0.463111	0.287704	else
PLEKHF1	0.488771	0.448121	else		GOLGA2P5	0.507846	0.527786	else
PLEKHO2	0.577496	0.579666	else		GOLGA2P7.	0.342805	0.412035	else
PLK2	0.597247	0.585569	else		GOLGA7	0.834228	0.854085	else
PLK3	0.629488	0.694937	else		GOLPH3L	0.540344	0.478637	else
PLK4	0.595984	0.546699	else		GOLT1B	0.649746	0.652996	else
PLLP	0.857245	0.838285	else		GORASP2	0.40501	0.337092	else
PLP1	0.699565	0.725397	else		GOSR2	0.567069	0.489633	else
PLS1	0.594287	0.574705	else		GOT1	0.828845	0.84079	else
PLSCR1	0.757223	0.765266	else		GOT2	0.784282	0.782144	else
PLSCR2	0.517904	0.580698	else		GPATCH1	0.664621	0.591603	else
PMAIP1	0.441584	0.389465	else		GPC3	0.836945	0.707106	else
PMEPA1	0.720696	0.729511	else		GPC4	0.687928	0.715303	else
PMFBP1	0.500379	0.510874	else		GPD1	0.760347	0.651415	else
PML	0.79278	0.777737	else		GPD1L	0.906304	0.813619	else
PMM2	0.711441	0.768119	else		GPD2	0.701463	0.753239	else
PMS2.	0.51765	0.491304	else		GPM6A	0.693394	0.732323	else
PMS2L2	0.487571	0.406882	else		GPN2	0.512178	0.540902	else
PMS2P4	0.485162	0.429457	else		GPNMB	0.748745	0.683272	else
PNP	0.870871	0.867894	hub-Gene		GPR107	0.571579	0.470132	else
PODXL	0.655439	0.62535	else		GPR125	0.40885	0.382793	else
POFUT1	0.566449	0.590471	else		GPR153	0.476709	0.357566	else
POLA2	0.808716	0.761034	else		GPR183	0.373334	0.551295	else
POLR3G	0.890461	0.893225	hub-Gene		GPR4	0.377771	0.50812	else
POM121C	0.811142	0.764995	else		GPR56	0.70104	0.600957	else
PON2	0.885055	0.834913	else		GPR97	0.624096	0.665333	else
POP1	0.601304	0.620421	else		GPRC5A	0.765601	0.75775	else
POPDC2	0.564047	0.480664	else		GPRC5B	0.606003	0.458985	else
POR	0.751029	0.791292	else		GPSM2	0.60375	0.430473	else
POSTN	0.617383	0.573533	else		GPT	0.528794	0.484537	else
PPARD	0.941789	0.945299	hub-Gene		GPX2	0.758977	0.760924	else
PPARG	0.728805	0.717328	else		GPX4	0.700624	0.598044	else
PPARGC1A	0.820506	0.828474	else		GPX5	0.558778	0.576843	else
PPIF	0.944685	0.919936	hub-Gene		GRAP2	0.430872	0.326456	else
PPIG	0.496494	0.43546	else		GRB10	0.378659	0.218379	else
PPP1CA	0.895167	0.850594	hub-Gene		GRB14	0.709638	0.687561	else
PPP1R12B	0.831931	0.783639	else		GRHPR	0.831	0.767969	else
PPP1R3C	0.862887	0.863631	hub-Gene		GRIK3	0.44743	0.311209	else
PPP1R3D	0.581694	0.519758	else		GRIN2D	0.588664	0.53577	else
PPP2R5B	0.634386	0.641093	else		GRK1	0.54172	0.524996	else
PPP4C	0.611677	0.584892	else		GRM2	0.490285	0.556945	else
PPP4R1	0.790614	0.786512	else		GRM4	0.462934	0.516418	else
PPP5C	0.647254	0.650909	else		GRM6	0.617894	0.460265	else
PPP6R1	0.6689	0.662456	else		GRPEL1	0.641459	0.570837	else
PRC1	0.801871	0.79902	else		GRWD1	0.318083	0.269408	else
PRDM1	0.856659	0.893317	hub-Gene		GS1.111G14.1	0.567956	0.551954	else
PRH1.PRR4.	0.605956	0.634426	else		GSDMB	0.388072	0.391322	else
PRKCB	0.653616	0.643543	else		GSPT1	0.815951	0.707138	else
PRKCQ	0.875908	0.879004	hub-Gene		GSPT2	0.834794	0.824845	else
PRMT3	0.850086	0.825731	else		GSR	0.27267	0.107594	else
PRO2949	0.555608	0.540133	else		GSTA3	0.842552	0.904069	else
PRPF19	0.757873	0.669644	else		GSTK1	0.753743	0.641299	else
PRPF40A	0.691882	0.597433	else		GSTM5	0.631758	0.505882	else
PRR15L	0.802286	0.812048	else		GSTP1	0.707184	0.767936	else
PRR16	0.624361	0.589905	else		GSTT2	0.39929	0.533798	else
PRRC1	0.715909	0.657718	else		GSTTP1	0.435332	0.484727	else
PRRC2A	0.574811	0.58917	else		GTF2F1	0.56355	0.419587	else
PRRC2B	0.859631	0.837338	else		GTF2H5	0.756801	0.647767	else
PRRG3	0.443602	0.547275	else		GTF2I	0.725434	0.609322	else
PRRG4	0.583138	0.500328	else		GTF2I.	0.0152312	0.100984	else
PRSS1.	0.584136	0.654839	else		GTF3A	0.672858	0.65607	else
PRSS2	0.94235	0.939344	hub-Gene		GTF3C2	0.718129	0.639796	else
PRSS22	0.897624	0.866538	hub-Gene		GTPBP2	0.717539	0.797883	else
PRSS3	0.932824	0.918048	hub-Gene		GTPBP4	0.748077	0.628102	else
PRSS3P2	0.935028	0.920936	hub-Gene		GTPBP6	0.671626	0.631087	else
PRSS50	0.452506	0.53636	else		GTPBP8	0.323741	0.301398	else
PRSS53	0.90553	0.894997	hub-Gene		GTSE1	0.560987	0.521263	else
PRSS8	0.641541	0.700805	else		GTSE1.	0.639236	0.661432	else
PSAT1	0.621984	0.481447	else		GUF1	0.738122	0.611473	else
PSCA	0.577533	0.486155	else		GUSB	0.858311	0.755444	else
PSD4	0.744669	0.716794	else		GYG2	0.62326	0.573194	else
PSENEN	0.639143	0.624858	else		GYPC	0.520405	0.380628	else
PSMA3	0.741844	0.619544	else		GYS1	0.801978	0.846758	else
PSMA5	0.722969	0.723173	else		GYS2	0.346254	0.359442	else
PSMB8	0.586045	0.61799	else		GZMB	0.81828	0.868627	else
PSMC4	0.876624	0.867328	hub-Gene		H2AFJ	0.834022	0.83903	else
PSMD3	0.810922	0.800131	else		H2AFV	0.739428	0.760278	else
PSME3	0.916256	0.867149	hub-Gene		H2AFX	0.565182	0.517205	else
PTAFR	0.586026	0.581322	else		H2AFY	0.75569	0.73342	else
PTBP3	0.932047	0.874664	hub-Gene		H2AFY2	0.313184	0.365911	else
PTCH2	0.519459	0.497918	else		HABP4	0.606311	0.599059	else
PTGES2	0.560797	0.584866	else		HADHB	0.59248	0.608479	else
PTN	0.580169	0.64297	else		HAGH	0.764781	0.80455	else
PTP4A1	0.8932	0.819667	else		HAL	0.615307	0.729465	else
PTPN11	0.63181	0.480012	else		HAUS4.	0.652732	0.624945	else
PTPN12	0.644964	0.515391	else		HAUS7.	0.93547	0.948481	hub-Gene
PTPN2	0.717187	0.709988	else		HAX1	0.543327	0.438336	else
PTPN21	0.695027	0.72905	else		HBD	0.546073	0.439317	else
PTPRC	0.7415	0.68303	else		HBEGF	0.806148	0.810556	else
PTPRM	0.89929	0.842717	else		HBG1.	0.438777	0.406805	else
PTTG1	0.848457	0.859929	else		HCAR3	0.770265	0.801772	else
PTTG3P	0.637637	0.688239	else		HCCS	0.557566	0.493236	else
PVRL3	0.563117	0.515792	else		HCFC1R1	0.833993	0.726623	else
PXDC1	0.80808	0.728522	else		HCLS1	0.531345	0.602746	else
PYCARD	0.838821	0.886827	else		HCN4	0.343661	0.245105	else
PYGB	0.540398	0.559636	else		HCRT	0.598693	0.575252	else
PYGL	0.697657	0.623134	else		HCRTR2	0.413306	0.412654	else
PYGO1	0.52018	0.503426	else		HDAC1	0.781647	0.821015	else
PYY	0.586183	0.615227	else		HDAC4	0.504464	0.386506	else
QDPR	0.704255	0.738956	else		HDAC5	0.797358	0.732848	else
QTRT1	0.667229	0.58691	else		HDAC7	0.557237	0.3896	else
R3HCC1L	0.627143	0.548267	else		HDAC9	0.623343	0.509572	else
R3HDM2	0.653831	0.672431	else		HDLBP	0.40471	0.327603	else
R3HDM4	0.681786	0.672316	else		HEATR1	0.456543	0.373712	else
RAB25	0.754127	0.789499	else		HEATR2	0.465441	0.35553	else
RAB27A	0.844028	0.759213	else		HEATR3	0.701993	0.747131	else
RAB27B	0.84886	0.783677	else		HEBP1	0.888234	0.869729	else
RAB31	0.809519	0.806738	else		HEBP2	0.698553	0.721656	else
RAB33B	0.562948	0.578045	else		HERC1	0.801651	0.731942	else
RAB35	0.789882	0.703073	else		HERC2	0.503306	0.417522	else
RAB38	0.825138	0.845187	else		HERC2P5.	0.554486	0.56031	else
RAB3D	0.545765	0.521866	else		HERC6	0.788165	0.796264	else
RAB40B	0.523389	0.522149	else		HERPUD1	0.812421	0.734705	else
RAB5A	0.91236	0.847656	else		HEY1	0.653488	0.670456	else
RABGGTA	0.689469	0.708888	else		HEY2	0.44189	0.428509	else
RAC2	0.760581	0.742856	else		HEYL	0.637589	0.549405	else
RAD51AP1	0.754576	0.681067	else		HGSNAT	0.569792	0.571956	else
RAI14	0.81367	0.784987	else		HHLA3	0.695476	0.657036	else
RALA	0.853515	0.775685	else		HIGD1A	0.858089	0.802603	else
RALBP1	0.546074	0.445442	else		HIPK3	0.723952	0.533423	else
RAMP2	0.476906	0.438358	else		HIRA	0.667367	0.631612	else
RANBP10	0.450918	0.468862	else		HIST1H2AE	0.318861	0.357646	else
RANGAP1	0.805408	0.75582	else		HIST1H2BH	0.374217	0.371362	else
RAP2B	0.568628	0.558547	else		HIST1H3A.	0.38125	0.479915	else
RAPGEFL1	0.565797	0.53152	else		HIST1H4J	0.514195	0.467878	else
RARG	0.6144	0.580042	else		HIVEP2	0.28684	0.358194	else
RASGRP1	0.758929	0.752954	else		HJURP	0.615224	0.653053	else
RB1	0.672121	0.606037	else		HK1	0.433763	0.417267	else
RBBP6	0.786559	0.719817	else		HK2	0.78205	0.823689	else
RBBP9	0.524955	0.491608	else		HKDC1	0.533275	0.525222	else
RBPJ	0.82095	0.756193	else		HLA.DOB	0.310348	0.403991	else
RBPJL	0.41314	0.383612	else		HLA.DRB6	0.355237	0.363206	else
RCAN2	0.923953	0.884723	hub-Gene		HLA.F.AS1	0.466145	0.343474	else
RCAN3	0.529999	0.483573	else		HLF	0.787381	0.844933	else
RCC1	0.905733	0.827832	else		HMBS	0.640715	0.640639	else
RDH16	0.51993	0.586834	else		HMG20A	0.673184	0.58554	else
REEP2	0.750793	0.767086	else		HMGA1	0.452099	0.421185	else
REG1P	0.520043	0.480458	else		HMGB1	0.508549	0.291818	else
RELB	0.588977	0.547352	else		HMGB1P4.	0.613743	0.468289	else
RELN	0.731868	0.679048	else		HMGB2	0.605317	0.444867	else
REN	0.59638	0.574155	else		HMGB3	0.649743	0.44418	else
RFWD3	0.621217	0.583219	else		HMGB3P1	0.685563	0.616078	else
RGR	0.643699	0.584156	else		HMGCL	0.804769	0.71759	else
RGS1	0.825944	0.836529	else		HMGCS2	0.680381	0.704073	else
RGS13	0.605399	0.548824	else		HMGN3	0.357091	0.424056	else
RGS14	0.806813	0.808081	else		HMGN5	0.522119	0.430298	else
RGS2	0.60457	0.613539	else		HMGXB3	0.661099	0.682529	else
RGS20	0.906082	0.909224	hub-Gene		HMMR	0.779181	0.769881	else
RHBDF2	0.632637	0.659198	else		HMOX1	0.839405	0.932211	else
RHCG	0.899818	0.926226	hub-Gene		HMOX2	0.756802	0.780181	else
RHOC	0.719975	0.717977	else		HN1	0.844731	0.804608	else
RHOH	0.687981	0.696275	else		HNF1A	0.506097	0.387508	else
RIMS1	0.459912	0.469481	else		HNMT	0.548147	0.576173	else
RIPK2	0.532746	0.459524	else		HNRNPA1P3.	0.155806	0.018967	else
RIT1	0.811019	0.741905	else		HNRNPA2B1	0.759631	0.603571	else
RMDN1	0.786229	0.697658	else		HNRNPAB	0.76812	0.728368	else
RMND5A	0.636095	0.644981	else		HNRNPC	0.788857	0.650855	else
RNASE2	0.58474	0.595815	else		HNRNPF	0.648246	0.479388	else
RNASEH1	0.559919	0.565521	else		HNRNPH2.	0.498111	0.364775	else
RNASEL	0.51039	0.494988	else		HNRNPU	0.648521	0.489619	else
RND1	0.791819	0.850351	else		HNRNPUL2	0.582249	0.543404	else
RND2	0.585775	0.548635	else		HNRNPUL2.	0.50951	0.475731	else
RNF123	0.741883	0.703551	else		HOMER1	0.769323	0.705682	else
RNF126	0.702388	0.701772	else		HOMER3	0.735451	0.664727	else
RNF128	0.663672	0.653095	else		HOOK1	0.642629	0.480112	else
RNF170	0.641059	0.60715	else		HOOK2	0.594545	0.554478	else
RNF38	0.898058	0.858907	hub-Gene		HOPX	0.590439	0.539028	else
RNGTT	0.778062	0.706417	else		HOXA10.HOXA9.	0.322768	0.332946	else
RP1.8B22.1	0.494285	0.463809	else		HOXA7	0.438777	0.426498	else
RP11.119F7.5	0.585996	0.527381	else		HOXB2	0.684438	0.610702	else
RP11.395B7.7	0.567301	0.565761	else		HOXC10	0.658578	0.613324	else
RP11.473I1.9	0.608737	0.570353	else		HOXC11	0.28835	0.343589	else
RP11.548H18.2	0.806325	0.771015	else		HOXC4	0.796816	0.72636	else
RP3.406C18.2	0.505736	0.522644	else		HOXC6	0.873595	0.83347	else
RP3.522P13.2	0.635028	0.550393	else		HPCAL1	0.434131	0.479536	else
RPAIN	0.632336	0.623198	else		HPGDS	0.717809	0.585218	else
RPE.	0.49635	0.395018	else		HPRT1	0.575961	0.479244	else
RPL31	0.837455	0.761286	else		HPS4	0.707968	0.559038	else
RPP40	0.795595	0.728904	else		HPSE	0.909767	0.973834	hub-Gene
RPRD1A	0.757575	0.69598	else		HR	0.688696	0.638923	else
RPS27L	0.832966	0.772431	else		HRAS	0.679515	0.738868	else
RPS6KA4	0.894419	0.874936	hub-Gene		HRH1	0.466141	0.413447	else
RPS6KB2	0.802954	0.877373	else		HS1BP3	0.640997	0.646037	else
RRAD	0.533668	0.493982	else		HS3ST3A1	0.69816	0.747856	else
RRAGB	0.602616	0.603592	else		HS6ST1	0.548768	0.526035	else
RRM1	0.73384	0.564747	else		HSD11B1	0.863978	0.875127	else
RRM2	0.936019	0.893755	hub-Gene		HSD17B1	0.847206	0.786423	else
RRP1	0.612223	0.565373	else		HSD17B11	0.854172	0.749877	else
RRP12	0.593551	0.549199	else		HSD17B6	0.521655	0.560142	else
RRP9	0.518385	0.50023	else		HSP90AA1	0.570921	0.308011	else
RSAD2	0.71139	0.677715	else		HSP90AB1	0.623198	0.423172	else
RSBN1	0.596639	0.570697	else		HSP90B1	0.605554	0.401752	else
RSRC1	0.575389	0.5219	else		HSP90B1.	0.718274	0.538169	else
RTEL1.TNFRSF6B.	0.684114	0.689709	else		HSPA1A.	0.378235	0.32091	else
RTN1	0.824338	0.783218	else		HSPA1L	0.467459	0.418588	else
RTN2	0.757669	0.703238	else		HSPA2	0.706015	0.719425	else
RTN3	0.845537	0.830926	else		HSPA4	0.783931	0.625893	else
RTP4	0.622114	0.636254	else		HSPA4L	0.814405	0.658955	else
RUFY3	0.594267	0.610199	else		HSPA5	0.69437	0.530408	else
RUVBL1	0.673679	0.580902	else		HSPB2	0.804078	0.652736	else
RWDD2A	0.582348	0.529191	else		HSPB3	0.753464	0.768987	else
S100A11	0.674095	0.65458	else		HSPB7	0.551463	0.536378	else
S100A12	0.934252	0.982003	hub-Gene		HSPBP1	0.662843	0.680534	else
S100A2	0.784061	0.791767	else		HSPD1	0.627679	0.408721	else
S100A7	0.593096	0.544694	else		HSPE1.MOB4.	0.813188	0.759767	else
S100B	0.628983	0.552729	else		HSPH1	0.740819	0.561356	else
S100P	0.67163	0.67031	else		HTRA1	0.747479	0.545193	else
S100PBP	0.644341	0.569831	else		HTRA2	0.755243	0.597852	else
SAA1.	0.504876	0.468165	else		HTT	0.681067	0.65149	else
SAMD14	0.615519	0.569248	else		HUS1	0.708559	0.68394	else
SAMD9	0.825307	0.794341	else		HYAL3	0.539487	0.476994	else
SAMSN1	0.734134	0.705341	else		HYAL4	0.835447	0.90182	else
SAP18	0.714049	0.816303	else		IARS	0.630609	0.604522	else
SAR1B	0.675809	0.694911	else		ICAM2	0.653646	0.466559	else
SAT1	0.781442	0.801293	else		ICAM4	0.352354	0.355618	else
SATB2	0.540723	0.469541	else		ICE1	0.394491	0.360816	else
SAV1	0.760005	0.704294	else		ICE2	0.438978	0.390369	else
SAYSD1	0.623577	0.62753	else		ICOS	0.746528	0.735373	else
SBNO2	0.859973	0.873036	hub-Gene		ID1	0.920108	0.894285	else
SCAF11	0.773228	0.663423	else		ID2.	0.521861	0.485133	else
SCAMP1	0.552346	0.430339	else		ID4	0.868439	0.901561	else
SCCPDH	0.84653	0.836548	else		IDH3A	0.925823	0.84614	else
SCEL	0.672888	0.660962	else		IDH3G	0.542824	0.496854	else
SCGB1D2	0.701176	0.750417	else		IER2	0.501973	0.457723	else
SCGB2A1	0.769239	0.725116	else		IER5	0.629372	0.646226	else
SCGB2A2	0.839322	0.86107	else		IFFO1	0.761699	0.635594	else
SCN3A	0.46921	0.446926	else		IFI16	0.921749	0.838863	else
SCO2	0.771859	0.755737	else		IFI27	0.73592	0.809489	else
SCYL2	0.847173	0.761628	else		IFI30.	0.563632	0.685796	else
SDC4	0.816424	0.806743	else		IFI35	0.360243	0.428849	else
SDHA	0.615415	0.602199	else		IFI44	0.524006	0.570367	else
SEC14L1	0.574174	0.636976	else		IFI44L	0.477383	0.578243	else
SEC23IP	0.704213	0.643697	else		IFI6	0.612089	0.69539	else
SEL1L	0.740729	0.686238	else		IFIT1	0.448859	0.558064	else
SELE	0.681065	0.700493	else		IFIT2	0.519547	0.376735	else
SELT	0.652196	0.604231	else		IFIT3	0.500763	0.470665	else
SEMA3E	0.569863	0.58887	else		IFITM2	0.549917	0.399624	else
SERGEF	0.759635	0.728273	else		IFNA10	0.499208	0.413986	else
SERHL.	0.631451	0.588416	else		IFNAR1	0.465118	0.444356	else
SERHL2	0.725512	0.694582	else		IFNGR1	0.739519	0.698018	else
SERINC1	0.555816	0.659128	else		IFRD2	0.790424	0.778538	else
SERPINA1	0.7083	0.710209	else		IFT122.	0.807542	0.798382	else
SERPINA3	0.639684	0.560562	else		IFT46	0.46853	0.394691	else
SERPINB1	0.859048	0.805571	else		IFT52	0.588299	0.663553	else
SERPINB13	0.958153	0.931466	hub-Gene		IFT57	0.263806	0.384717	else
SERPINB3	0.90032	0.904572	hub-Gene		IGBP1	0.653761	0.676033	else
SERPINB3.	0.752784	0.807087	else		IGF2BP3	0.356732	0.447662	else
SERPINB4	0.915999	0.928858	hub-Gene		IGFALS	0.444243	0.461422	else
SERPINB8	0.783808	0.801481	else		IGFBP6	0.738251	0.589072	else
SESN1	0.854185	0.845517	else		IGHV5.78	0.341376	0.232127	else
SETD5	0.39856	0.439135	else		IGSF1	0.383975	0.358386	else
SETD8	0.753306	0.697107	else		IGSF3	0.713277	0.723394	else
SETMAR	0.818485	0.836623	else		IHH	0.665895	0.630969	else
SF3B2	0.683323	0.709267	else		IK.	0.27618	0.367945	else
SFI1	0.530535	0.523066	else		IKZF5	0.684836	0.529133	else
SFT2D2	0.837837	0.901657	else		IL11	0.526278	0.576574	else
SFT2D3.	0.684676	0.681051	else		IL11RA	0.769687	0.682445	else
SFXN1	0.843232	0.863729	else		IL12B	0.440088	0.434799	else
SFXN3	0.785429	0.706898	else		IL13RA1	0.880985	0.753811	else
SGCA	0.519102	0.43323	else		IL15	0.404202	0.358184	else
SGK1	0.777536	0.755585	else		IL15RA	0.423309	0.190772	else
SH3BGR	0.793039	0.778739	else		IL16	0.555224	0.464338	else
SH3GLB2	0.338101	0.378901	else		IL17A	0.718946	0.677199	else
SH3YL1	0.534784	0.47648	else		IL18	0.507102	0.525344	else
SHB	0.866062	0.853317	hub-Gene		IL19	0.784247	0.780935	else
SHC1	0.845265	0.835297	else		IL1B	0.69487	0.715323	else
SHCBP1	0.709561	0.629621	else		IL1R1	0.562388	0.553342	else
SHROOM2	0.826039	0.782023	else		IL1R2	0.449593	0.40566	else
SIDT2	0.802689	0.732557	else		IL1RN	0.923596	0.913417	hub-Gene
SIK1	0.734073	0.762176	else		IL20RA	0.525073	0.477294	else
SIRPAP1.	0.57707	0.48112	else		IL21R	0.595032	0.596919	else
SIRT6	0.764694	0.689072	else		IL24	0.511039	0.449991	else
SKIL	0.648095	0.646604	else		IL36A	0.801276	0.881506	else
SKP2	0.679689	0.570528	else		IL36G	0.910663	0.956423	hub-Gene
SLA	0.504532	0.545068	else		IL36RN	0.848673	0.938824	else
SLC12A5	0.563067	0.572379	else		IL37	0.879448	0.837746	else
SLC14A1	0.527056	0.450877	else		IL4R	0.869452	0.92826	else
SLC16A1	0.739826	0.68546	else		IL6ST	0.642049	0.548184	else
SLC16A10	0.701329	0.658698	else		ILF2	0.731754	0.679905	else
SLC16A6	0.812779	0.748259	else		ILF3	0.610275	0.555225	else
SLC17A7	0.601153	0.558895	else		ILK	0.841845	0.877798	else
SLC18A2	0.778727	0.768844	else		IMPAD1	0.691594	0.601503	else
SLC1A1	0.636487	0.602383	else		INA	0.795467	0.863994	else
SLC1A6	0.533542	0.540991	else		INADL	0.493353	0.395221	else
SLC22A13	0.512843	0.539141	else		INE1	0.368626	0.49023	else
SLC22A17	0.627884	0.586289	else		ING4	0.774816	0.720516	else
SLC23A2	0.866654	0.825487	else		INHBB	0.7714	0.691609	else
SLC25A10	0.69384	0.674351	else		INPP1	0.553354	0.554125	else
SLC25A13	0.663154	0.69201	else		INPP5A	0.865483	0.853277	else
SLC25A23	0.670743	0.62485	else		INPP5J	0.540962	0.582918	else
SLC25A28	0.626957	0.589096	else		INSIG2	0.79279	0.853481	else
SLC25A40	0.737059	0.689128	else		INTS1	0.626269	0.638944	else
SLC26A4	0.494314	0.490983	else		INTS6	0.419749	0.307732	else
SLC27A3	0.748961	0.703949	else		IP6K2	0.498999	0.491262	else
SLC27A6	0.516746	0.407684	else		IPO4	0.82162	0.771181	else
SLC2A3	0.523891	0.522805	else		IPPK	0.77623	0.842896	else
SLC2A4RG	0.822642	0.8093	else		IQCE	0.345772	0.354763	else
SLC31A2	0.722972	0.678149	else		IQCJ.SCHIP1.	0.62662	0.57375	else
SLC37A4	0.51423	0.544048	else		IQGAP2	0.502304	0.429507	else
SLC38A1	0.485497	0.481554	else		IQSEC2	0.396054	0.384508	else
SLC39A6	0.8324	0.736041	else		IREB2	0.513342	0.363358	else
SLC46A3	0.669685	0.656602	else		IRF1	0.803123	0.845629	else
SLC47A1	0.852702	0.82851	else		IRF3	0.626145	0.600045	else
SLC48A1	0.591998	0.60986	else		IRF6	0.795676	0.843084	else
SLC5A1	0.952969	0.944427	hub-Gene		IRF7	0.804632	0.856416	else
SLC5A5	0.530149	0.613022	else		IRF8	0.559167	0.696643	else
SLC5A7	0.502022	0.426703	else		IRF9	0.739602	0.792472	else
SLC6A11	0.805384	0.759912	else		IRF9.	0.362057	0.346862	else
SLC6A14	0.940872	0.91817	hub-Gene		IRGC	0.378072	0.43147	else
SLC6A15	0.621473	0.565798	else		IRS1	0.746572	0.656588	else
SLC6A6	0.571556	0.507686	else		IRS2	0.765276	0.786559	else
SLC6A9	0.576388	0.544911	else		IRX5	0.382392	0.436058	else
SLC7A11	0.843995	0.826801	else		ISCU	0.856501	0.74546	else
SLC7A5	0.846649	0.821976	else		ISG15	0.626056	0.70188	else
SLC7A8	0.650583	0.620419	else		ISG20	0.707449	0.742017	else
SLCO3A1	0.81366	0.773913	else		ISG20L2	0.646353	0.629365	else
SLCO4A1	0.682195	0.721156	else		ISLR	0.845547	0.69816	else
SLMO2	0.607859	0.597486	else		IST1	0.564339	0.471607	else
SLPI	0.534744	0.593971	else		ITCH	0.876007	0.842776	else
SMAGP	0.818561	0.848411	else		ITFG1	0.368241	0.45411	else
SMARCA5	0.595493	0.502563	else		ITFG2.	0.53993	0.487943	else
SMC3	0.713644	0.585703	else		ITGA2	0.693681	0.608386	else
SMC4	0.700172	0.638369	else		ITGA4	0.713525	0.636176	else
SMEK1	0.554815	0.431277	else		ITGA6	0.633043	0.523348	else
SMIM7	0.825218	0.84118	else		ITGA7	0.721404	0.632342	else
SMOX	0.862419	0.912902	hub-Gene		ITGAM	0.712995	0.538725	else
SMPD3	0.496442	0.587202	else		ITGB1BP1	0.696467	0.529263	else
SMURF1	0.65236	0.590528	else		ITGB3BP	0.436782	0.51223	else
SMYD3	0.758314	0.708561	else		ITGB5	0.727947	0.662971	else
SNCG	0.642859	0.584721	else		ITGB6.	0.548689	0.475065	else
SND1.IT1	0.506143	0.466375	else		ITGBL1	0.410157	0.383769	else
SNED1	0.582812	0.53159	else		ITIH5	0.604375	0.465921	else
SNRK	0.654789	0.694327	else		ITM2A	0.936553	0.88487	else
SNRPN.	0.847426	0.868747	else		ITM2C	0.737594	0.746426	else
SNTB1	0.598832	0.682252	else		ITPA	0.591218	0.647097	else
SOCS3	0.776067	0.725601	else		ITPKB	0.909244	0.879261	else
SOD1	0.895415	0.913418	hub-Gene		ITSN1	0.3805	0.323551	else
SORT1	0.743147	0.67776	else		ITSN2	0.748762	0.789903	else
SOX13	0.638575	0.608356	else		IVL	0.774257	0.790746	else
SP1	0.580056	0.521877	else		JADE1	0.671957	0.671435	else
SP110	0.645148	0.662485	else		JADE2	0.554739	0.42742	else
SP3	0.667191	0.672807	else		JAK1	0.914554	0.848669	else
SP3P	0.514258	0.468543	else		JAM2	0.72738	0.570649	else
SPAG16	0.852202	0.853236	hub-Gene		JAM3	0.835838	0.733426	else
SPARCL1	0.771154	0.763992	else		JARID2	0.512427	0.459906	else
SPATA6L	0.443106	0.452218	else		JMJD7.PLA2G4B.	0.842812	0.891858	else
SPATS2	0.530669	0.586989	else		JTB	0.763286	0.625493	else
SPC25	0.690832	0.672277	else		JUNB	0.868149	0.871866	else
SPDEF	0.441803	0.469878	else		JUP.	0.804935	0.779059	else
SPDL1	0.510009	0.493831	else		KANK1	0.813704	0.761875	else
SPIN1	0.764788	0.667959	else		KAT8	0.484797	0.468284	else
SPIN2A.	0.532439	0.548623	else		KATNB1	0.699668	0.750126	else
SPINK1	0.54519	0.512075	else		KAZALD1	0.56003	0.454106	else
SPRR1A	0.817897	0.784376	else		KBTBD4	0.53062	0.469762	else
SPRR1B	0.868559	0.854888	hub-Gene		KBTBD4.	0.426726	0.403275	else
SPRR2C	0.958846	0.959024	hub-Gene		KCNA2	0.315605	0.234331	else
SPRR3	0.614614	0.649121	else		KCNAB1	0.587398	0.598473	else
SPRY1	0.629745	0.609495	else		KCND3	0.676701	0.694559	else
SPRY2	0.766442	0.758862	else		KCNE4	0.491442	0.458109	else
SPTAN1	0.803163	0.745964	else		KCNH1	0.35874	0.369497	else
SPTB	0.605943	0.556223	else		KCNJ13	0.443736	0.565518	else
SPTLC2	0.955402	0.903384	hub-Gene		KCNJ15	0.862955	0.859274	else
SPTSSA	0.913801	0.86148	hub-Gene		KCNJ2	0.613825	0.723104	else
SQLE	0.912508	0.848911	else		KCNK1	0.789163	0.740168	else
SQRDL	0.869634	0.867905	hub-Gene		KCNK2	0.408895	0.350613	else
SRGAP2.	0.830949	0.811263	else		KCNK5	0.685207	0.65073	else
SRGN	0.71076	0.682365	else		KCNK7	0.53157	0.447996	else
SRM	0.826167	0.808521	else		KCNMA1	0.725365	0.731801	else
SRPR	0.733315	0.658672	else		KCNMB1	0.581527	0.582904	else
SRSF10	0.596058	0.491545	else		KCNMB3	0.314365	0.233086	else
SS18	0.600389	0.447993	else		KCNN4	0.480018	0.545038	else
SSBP2	0.776665	0.741191	else		KCNQ3	0.604639	0.582549	else
SSFA2	0.718866	0.776669	else		KCNS3	0.454383	0.428745	else
SSPN	0.592576	0.588037	else		KCTD14.	0.608531	0.551721	else
SSTR1	0.664311	0.647423	else		KCTD15	0.412911	0.297135	else
ST14	0.725834	0.746793	else		KCTD17	0.435547	0.492611	else
ST6GALNAC2	0.690662	0.717396	else		KCTD20	0.664634	0.577941	else
ST7L	0.610033	0.584472	else		KCTD5	0.905669	0.942232	hub-Gene
STAR	0.754189	0.797196	else		KDELR3	0.418617	0.368073	else
STAT1	0.908907	0.870152	hub-Gene		KDM2A	0.460958	0.320764	else
STAT3	0.825009	0.796486	else		KDM3A	0.642403	0.592598	else
STEAP4	0.793362	0.675427	else		KDM3B	0.851984	0.843766	else
STIP1	0.789732	0.692405	else		KDM5C	0.595768	0.52921	else
STS	0.577342	0.659816	else		KDM6B	0.870784	0.825365	else
STX11	0.490735	0.421783	else		KEL	0.331918	0.26716	else
STX17	0.855083	0.788039	else		KHDRBS3	0.299304	0.327616	else
STX6	0.86839	0.819171	else		KHNYN	0.486493	0.407048	else
STX8	0.888432	0.823935	else		KHSRP	0.598567	0.636475	else
STXBP6	0.710586	0.628728	else		KIAA0020	0.84812	0.73592	else
STYK1	0.452752	0.538498	else		KIAA0100	0.62605	0.503487	else
SUB1	0.745159	0.691469	else		KIAA0101	0.857141	0.813623	else
SUCO	0.589731	0.546928	else		KIAA0232	0.667933	0.651294	else
SULT1C2	0.633305	0.625918	else		KIAA0247	0.677381	0.714496	else
SULT2B1	0.806411	0.80869	else		KIAA0355	0.428384	0.456947	else
SV2B	0.764988	0.68859	else		KIAA0753	0.452379	0.467957	else
SYBU	0.851202	0.849782	else		KIAA0895	0.842585	0.787815	else
SYF2	0.762646	0.774174	else		KIAA1033	0.62027	0.519119	else
SYK	0.845726	0.836933	else		KIAA1279	0.429627	0.47337	else
SYNC	0.617087	0.659306	else		KIAA1324	0.450786	0.54242	else
SYNCRIP	0.874758	0.780754	else		KIAA1462	0.326535	0.241768	else
SYNE1	0.621798	0.594069	else		KIAA1551	0.34034	0.37235	else
SYNE2	0.786632	0.785948	else		KIAA1661	0.513918	0.447183	else
SZRD1	0.704785	0.660879	else		KIF11	0.912989	0.818279	else
TAAR3	0.502882	0.504175	else		KIF14	0.785088	0.80734	else
TAC1	0.521555	0.482226	else		KIF15	0.752758	0.623704	else
TACC2	0.873522	0.825313	else		KIF18A	0.55185	0.573934	else
TACC3	0.806482	0.774001	else		KIF18B	0.845139	0.846792	else
TAF13	0.623899	0.557619	else		KIF1B	0.704832	0.726687	else
TAF1B	0.647255	0.631216	else		KIF20A	0.734684	0.830495	else
TAF7	0.761684	0.832156	else		KIF23	0.703932	0.757376	else
TAP1	0.712196	0.739	else		KIF26B	0.372253	0.327973	else
TARS	0.655609	0.556104	else		KIF2A	0.817424	0.7563	else
TAS2R1	0.531299	0.527102	else		KIF2C	0.866893	0.882187	else
TBC1D13	0.685582	0.648631	else		KIF4A	0.791946	0.719789	else
TBC1D16	0.699302	0.633734	else		KIF5B	0.770053	0.610333	else
TBC1D17	0.636348	0.638465	else		KIFC1	0.659438	0.620808	else
TCEA1	0.858156	0.825286	else		KISS1	0.401891	0.329614	else
TCEA2	0.783067	0.724793	else		KIT	0.851001	0.846888	else
TCEAL4	0.796867	0.819102	else		KITLG	0.519836	0.437516	else
TCN1	0.975398	0.969492	hub-Gene		KIZ	0.34721	0.233011	else
TCRBV12S3	0.508444	0.470445	else		KLC1	0.459914	0.459017	else
TDG	0.740521	0.731201	else		KLF10	0.407317	0.435388	else
TDP1	0.628974	0.715696	else		KLF11	0.898939	0.880086	else
TDP2	0.674316	0.747766	else		KLF2	0.861021	0.772755	else
TEAD4	0.747394	0.706215	else		KLF3	0.60847	0.517256	else
TEF	0.548976	0.470553	else		KLF4	0.327913	0.406174	else
TENC1	0.849325	0.78543	else		KLF5	0.676462	0.589586	else
TENM4	0.568244	0.523326	else		KLF6	0.47106	0.361027	else
TESK1	0.765869	0.719834	else		KLF7	0.594324	0.499608	else
TEX12	0.620954	0.604837	else		KLHDC10	0.750383	0.681909	else
TFDP1	0.79826	0.715388	else		KLHDC2	0.877956	0.837966	else
TFF3	0.517549	0.415994	else		KLHL21	0.522921	0.454131	else
TGFA	0.868407	0.866079	hub-Gene		KLHL22	0.361894	0.31749	else
TGFBI	0.875408	0.835	else		KLHL26	0.773204	0.719419	else
TGFBR3	0.877604	0.802291	else		KLHL36	0.590926	0.671581	else
TGM1	0.946629	0.944884	hub-Gene		KLHL7	0.716114	0.654291	else
TGM3	0.898933	0.929322	hub-Gene		KLHL9	0.540039	0.536976	else
THAP3	0.508132	0.453618	else		KLK1	0.748653	0.718708	else
THBS4	0.496612	0.503774	else		KLK10	0.928466	0.92326	hub-Gene
THOC2	0.569578	0.512666	else		KLK12	0.818465	0.781503	else
THYN1	0.739258	0.706111	else		KLK13	0.886708	0.921803	else
TIAM1	0.874953	0.81434	else		KLK6	0.843949	0.807017	else
TIMM13	0.76544	0.745058	else		KLK7	0.828241	0.760983	else
TIMP4	0.749363	0.675262	else		KLK8	0.773302	0.857646	else
TK1	0.776652	0.75162	else		KLRB1	0.372819	0.387808	else
TLE2	0.884986	0.843767	else		KLRC3	0.465227	0.494542	else
TLE3	0.918274	0.925672	hub-Gene		KLRF1	0.661311	0.671297	else
TLK1	0.503917	0.550982	else		KMT2D	0.346324	0.364089	else
TLL2	0.553231	0.589903	else		KNOP1	0.735868	0.620877	else
TLR2	0.605491	0.59237	else		KPNA2	0.904634	0.914837	hub-Gene
TM2D1	0.683017	0.632138	else		KPNA3	0.668518	0.486261	else
TM2D3	0.830193	0.806459	else		KRBOX4	0.410627	0.346465	else
TM9SF1	0.786869	0.72511	else		KRCC1	0.665698	0.744141	else
TMEM110	0.933909	0.922433	hub-Gene		KRI1	0.522993	0.434002	else
TMEM123	0.694105	0.665536	else		KRT15	0.677771	0.611064	else
TMEM140	0.649286	0.515554	else		KRT16	0.874538	0.840751	else
TMEM165	0.744615	0.775056	else		KRT18	0.606601	0.632181	else
TMEM185B	0.677349	0.673789	else		KRT19	0.651343	0.725262	else
TMEM255A	0.81109	0.766565	else		KRT19P2.	0.665091	0.609528	else
TMEM259	0.651105	0.594249	else		KRT3	0.728652	0.695313	else
TMEM30B	0.824281	0.809981	else		KRT6A	0.778058	0.735386	else
TMEM40	0.854565	0.826874	else		KRT6A.	0.793589	0.781967	else
TMEM43	0.848918	0.866655	else		KRT6B	0.391545	0.411654	else
TMEM47	0.827714	0.83099	else		KRT7	0.590302	0.537716	else
TMEM57	0.731871	0.686862	else		KRT8	0.412282	0.448548	else
TMEM80	0.718232	0.618089	else		KRT84	0.369139	0.295245	else
TMOD1	0.840549	0.813332	else		KRT8P12	0.613141	0.593233	else
TMOD3	0.826542	0.723749	else		KSR1	0.386556	0.307201	else
TMPRSS11D	0.900966	0.875164	hub-Gene		KTN1	0.404263	0.292458	else
TMPRSS4	0.816736	0.822056	else		KYNU	0.909194	0.94822	hub-Gene
TMX1	0.753228	0.669395	else		LAD1	0.933933	0.881492	else
TNFAIP1	0.75044	0.676413	else		LAMA4	0.412305	0.29465	else
TNFRSF11A	0.495655	0.500549	else		LAMB2	0.879337	0.762236	else
TNFRSF12A	0.613725	0.588697	else		LAMC1	0.700061	0.603201	else
TNFRSF9	0.519954	0.485023	else		LAMC3	0.70301	0.594775	else
TNFSF10	0.733079	0.71635	else		LAMP3	0.768967	0.80947	else
TNIP3	0.779438	0.757523	else		LANCL2	0.727323	0.692854	else
TNNC1	0.713105	0.612482	else		LAP3	0.681192	0.654114	else
TNNT1	0.758923	0.766045	else		LAPTM4A	0.623178	0.644931	else
TNNT2	0.540423	0.489217	else		LAPTM4B	0.43977	0.524355	else
TNRC6B	0.421838	0.479163	else		LAPTM5	0.703348	0.738792	else
TOLLIP	0.816628	0.852738	else		LARP4B	0.659025	0.495603	else
TOMM22	0.636154	0.550961	else		LARP6	0.889518	0.762984	else
TOP1	0.696403	0.64256	else		LASP1	0.821022	0.687808	else
TOP2A	0.851064	0.789652	else		LCN2	0.912935	0.918222	hub-Gene
TOPORS.AS1	0.692047	0.58935	else		LDB2	0.814949	0.730225	else
TOX3	0.597892	0.656327	else		LDHAL6B	0.406684	0.365049	else
TP53	0.517862	0.442506	else		LDLR	0.733732	0.726892	else
TP63	0.826653	0.717772	else		LDLRAD4	0.595623	0.421238	else
TPBG	0.951065	0.953536	hub-Gene		LDOC1	0.589182	0.481241	else
TPM4	0.586974	0.499518	else		LEP	0.685762	0.574838	else
TPPP	0.577514	0.501697	else		LEPR.	0.706661	0.652213	else
TPR	0.645071	0.537146	else		LEPRE1	0.627588	0.504385	else
TPX2	0.831679	0.778253	else		LEPREL2	0.584418	0.453851	else
TRA2B	0.791181	0.686482	else		LEPREL4	0.75474	0.710178	else
TRABD	0.861789	0.836014	else		LEPROTL1	0.540815	0.644768	else
TRAF5	0.673204	0.551812	else		LETMD1	0.849136	0.81793	else
TRAPPC10	0.602321	0.638238	else		LGALS13	0.279354	0.159175	else
TRAPPC11	0.551309	0.602447	else		LGALS3	0.405997	0.408404	else
TRAPPC12	0.699642	0.671508	else		LGALS3BP	0.729945	0.738954	else
TRAPPC6A	0.66058	0.63484	else		LGALS8	0.660828	0.663447	else
TREM2	0.686273	0.676311	else		LGR5	0.578578	0.582139	else
TREML2	0.515232	0.46101	else		LHFP	0.790859	0.733853	else
TRHDE	0.557321	0.546202	else		LIFR	0.503728	0.524619	else
TRIB2	0.778707	0.748123	else		LIG3	0.440608	0.408709	else
TRIM14	0.641051	0.613422	else		LIG4	0.549508	0.35216	else
TRIM15	0.897528	0.892258	hub-Gene		LILRA4	0.550309	0.601333	else
TRIM16	0.842668	0.734324	else		LILRB3	0.586039	0.642722	else
TRIM22	0.723655	0.757372	else		LIMK2	0.821418	0.766305	else
TRIM25	0.770171	0.773915	else		LIMS2	0.645005	0.553034	else
TRIM38	0.679621	0.676797	else		LIN37	0.554437	0.429347	else
TRIM52	0.681988	0.664972	else		LIN7C	0.70836	0.530542	else
TRIM62	0.748119	0.766416	else		LINC00094	0.351655	0.272194	else
TRIM9	0.614053	0.61492	else		LINC00312	0.292333	0.407464	else
TRIP13	0.841428	0.8329	else		LINC00339	0.599961	0.542257	else
TRPC1	0.562812	0.510209	else		LINC00341.	0.84158	0.729328	else
TSC22D3	0.771082	0.691384	else		LINC00597	0.534323	0.534005	else
TSKU	0.687497	0.626247	else		LINC00623.	0.686232	0.567831	else
TSPAN4	0.690717	0.6361	else		LINC00667	0.414864	0.467265	else
TSPYL2	0.634877	0.642824	else		LINC00921.	0.261959	0.227474	else
TSPYL5	0.763348	0.78451	else		LINC01140	0.534081	0.436267	else
TSR1	0.835879	0.742881	else		LINC01278	0.742533	0.694773	else
TTC22	0.778748	0.738939	else		LIPC	0.709337	0.588542	else
TTC30A	0.560767	0.568908	else		LIPE	0.324293	0.221687	else
TTC33	0.56853	0.581913	else		LIPG	0.827337	0.767187	else
TTC9	0.699891	0.73382	else		LITAF	0.287485	0.440797	else
TTK	0.868232	0.8387	else		LMAN2L	0.821244	0.709759	else
TUBA4B	0.655024	0.639603	else		LMBRD1	0.847883	0.815603	else
TUBA8	0.589444	0.57596	else		LMCD1	0.779494	0.778264	else
TUBB2A.	0.81785	0.7684	else		LMNB1	0.837477	0.760347	else
TUBB6	0.90249	0.909784	hub-Gene		LMNB2	0.644454	0.679562	else
TUBB8P2.	0.534014	0.584841	else		LMO2	0.709428	0.517833	else
TUBG1	0.820583	0.777696	else		LMO3	0.761078	0.661168	else
TUFT1	0.940434	0.930347	hub-Gene		LMOD1	0.794134	0.798267	else
TULP2	0.600085	0.612679	else		LMTK2	0.647356	0.603559	else
TWF1	0.793274	0.699301	else		LOC100129518.	0.908977	0.904992	hub-Gene
TXNIP	0.684456	0.708624	else		LOC100130872.	0.637192	0.472593	else
TXNRD1	0.822292	0.809953	else		LOC100289097.	0.333358	0.435132	else
TYMP	0.875331	0.858502	hub-Gene		LOC100289561.	0.474699	0.386352	else
TYMS	0.714557	0.710501	else		LOC100506403.	0.512351	0.546929	else
U2AF2	0.800582	0.726342	else		LOC100506504	0.647039	0.521593	else
UBA6	0.617087	0.544959	else		LOC100506558.	0.881718	0.889967	else
UBE2C	0.848608	0.805202	else		LOC100507577.	0.628532	0.651867	else
UBE2G1	0.849222	0.829537	else		LOC100652931.	0.35574	0.394749	else
UBE2H	0.922974	0.882331	hub-Gene		LOC100996693.	0.743027	0.720195	else
UBE2K	0.819344	0.78139	else		LOC100996756	0.429209	0.367003	else
UBE2L6	0.827134	0.855173	else		LOC100996792.	0.497196	0.692475	else
UBE2M	0.58724	0.58645	else		LOC101927086	0.421469	0.420843	else
UBE2N	0.83942	0.799936	else		LOC101927458.	0.351865	0.313039	else
UBE2S	0.850795	0.878033	hub-Gene		LOC101927705.	0.746828	0.637086	else
UBE2V1P9.	0.594608	0.487821	else		LOC101928274.	0.390807	0.288476	else
UBFD1	0.713222	0.691489	else		LOC101928676.	0.69718	0.765398	else
UBXN4	0.561129	0.416221	else		LOC101928789.	0.575716	0.4686	else
UBXN7	0.67856	0.658713	else		LOC101928830.	0.502306	0.582704	else
UCHL1	0.737431	0.637181	else		LOC101929336.	0.440081	0.387964	else
UCHL3	0.821963	0.798243	else		LOC101929726	0.602087	0.432868	else
UCHL5	0.781082	0.658359	else		LOC101929777.	0.462074	0.45216	else
UCP3	0.566323	0.596364	else		LOC102724229.	0.333005	0.365808	else
UFM1	0.674993	0.773049	else		LOC102724364.	0.658344	0.566975	else
UGCG	0.90366	0.814898	else		LOC102724788.	0.755312	0.766072	else
UGGT1	0.838377	0.819324	else		LOC102725016.	0.455581	0.30894	else
UGT1A1.	0.662444	0.709507	else		LOC157562	0.512592	0.428255	else
ULBP1	0.614783	0.654602	else		LOC440434	0.709533	0.731594	else
ULBP2	0.802826	0.726267	else		LOC440792	0.476419	0.430978	else
UNC119B	0.79126	0.751753	else		LOC441155.	0.513347	0.46436	else
UPP1	0.891934	0.914324	hub-Gene		LOC645166.	0.76289	0.593916	else
USP18	0.437472	0.491231	else		LOC732360.	0.604922	0.530369	else
USP2	0.550821	0.535537	else		LOC81691	0.559413	0.476183	else
USP6NL.	0.768376	0.727671	else		LOXL1	0.460574	0.435694	else
VASP	0.647322	0.58238	else		LOXL2	0.464858	0.563149	else
VAT1	0.766949	0.639647	else		LPAR1	0.857018	0.829184	else
VAV3	0.59698	0.661179	else		LPAR3	0.733617	0.620007	else
VCP	0.89341	0.851539	hub-Gene		LPCAT3.	0.430949	0.441491	else
VDAC1	0.835688	0.743354	else		LPHN3	0.66383	0.707649	else
VENTX	0.529603	0.479114	else		LPL	0.674801	0.622875	else
VGLL3	0.542973	0.51453	else		LRFN3	0.68945	0.643613	else
VILL	0.698096	0.63222	else		LRIG1	0.788633	0.725889	else
VNN1	0.770705	0.805672	else		LRMP	0.717924	0.604437	else
VNN3	0.91531	0.941145	hub-Gene		LRP10	0.552708	0.681531	else
VPS51	0.86034	0.817672	else		LRP3	0.611929	0.604023	else
VRK2	0.72022	0.679338	else		LRP4	0.802035	0.742977	else
VSNL1	0.86148	0.781025	else		LRP8	0.852793	0.77272	else
WARS	0.795331	0.754978	else		LRPAP1	0.640003	0.588459	else
WASF2	0.85589	0.778222	else		LRRC14	0.3239	0.296565	else
WASL	0.728405	0.628185	else		LRRC17	0.828469	0.763623	else
WDR1	0.698419	0.66114	else		LRRC36	0.490488	0.467063	else
WDR4	0.706017	0.721769	else		LRRFIP1	0.502394	0.329135	else
WDR47	0.802199	0.831837	else		LSM12	0.644755	0.58965	else
WDR77	0.812992	0.774152	else		LSP1	0.766936	0.735649	else
[truncated: 2,007 more rows]

## Sheet: GSE14905
GSE14905(DEG WGCNA)					GSE14905(raw data WGCNA)
	MM	GS	group			MM	GS	group
A2ML1	0.718566	0.691136	else		A2ML1	0.753263	0.685673	else
AB074162.	0.757818	0.700101	else		AACS	0.657976	0.760315	else
ABCA12	0.902739	0.827722	hub-Gene		AADAT	0.266859	0.130913	else
ABCG4	0.805201	0.783641	else		AAK1	0.414539	0.451985	else
ABHD17C	0.928477	0.859043	hub-Gene		AAMDC	0.84824	0.859129	hub-Gene
ACADL	0.869342	0.833986	hub-Gene		AAMP	0.553751	0.335355	else
ACP5	0.922127	0.911246	hub-Gene		AAR2	0.333243	0.26984	else
ACPP	0.857526	0.842745	hub-Gene		AARS	0.223827	0.0690497	else
ADAMDEC1	0.815043	0.834488	hub-Gene		AARSD1.	0.695262	0.58675	else
ADAP2	0.908167	0.895821	hub-Gene		AASDH	0.62787	0.652033	else
ADRB2	0.850903	0.780688	else		AASS	0.681984	0.717399	else
AFAP1L2	0.921301	0.847428	hub-Gene		AATF	0.355029	0.152963	else
AGPAT9	0.68361	0.622989	else		AB074162.	0.783498	0.727087	else
AGR3	0.517414	0.512439	else		AB488780	0.570426	0.401853	else
AHNAK2	0.839272	0.821804	hub-Gene		ABAT	0.782995	0.661296	else
AIM2	0.776782	0.723285	else		ABCA1	0.124514	0.0762415	else
AK021977	0.699989	0.615987	else		ABCA11P	0.787949	0.715666	else
AKR1B10	0.953848	0.9232	hub-Gene		ABCA12	0.936345	0.8448	hub-Gene
ALDH1A3	0.853441	0.806912	hub-Gene		ABCA5	0.79447	0.744057	else
ALOX12B	0.875066	0.792143	else		ABCA7	0.499556	0.433172	else
AMMECR1	0.886975	0.776332	else		ABCA9	0.649426	0.539544	else
ANG	0.776059	0.696448	else		ABCB1	0.533624	0.392452	else
ANGPTL4	0.750861	0.733855	else		ABCB6	0.791528	0.691195	else
ANKRD22	0.816796	0.743317	else		ABCB8	0.518618	0.541036	else
ANKRD33B	0.7884	0.799507	else		ABCC1	0.807793	0.781641	else
APOBEC3A.	0.779046	0.679637	else		ABCC10	0.589057	0.49946	else
APOBEC3B	0.770197	0.709667	else		ABCC3	0.750491	0.723697	else
APOE	0.67225	0.710634	else		ABCD2	0.161209	0.0954609	else
APOL1	0.800145	0.721705	else		ABCD3	0.655476	0.530126	else
APOL6	0.909239	0.840403	hub-Gene		ABCD4	0.327382	0.222207	else
ARG2	0.86255	0.82336	hub-Gene		ABCE1	0.574501	0.353226	else
ARL5B	0.888503	0.771771	else		ABCF1	0.697038	0.503103	else
ARNTL2	0.94676	0.878082	hub-Gene		ABCF2	0.762914	0.590122	else
ARSF	0.907608	0.891892	hub-Gene		ABCF3	0.363463	0.17792	else
ASPN	0.635082	0.575929	else		ABCG4	0.78428	0.785458	else
ATP10B	0.828488	0.82763	hub-Gene		ABHD10	0.612814	0.678565	else
ATP11B	0.940275	0.859922	hub-Gene		ABHD13	0.368744	0.260279	else
ATP12A	0.92191	0.866271	hub-Gene		ABHD14A.ACY1.	0.811226	0.761019	else
AX746755.	0.715988	0.625992	else		ABHD16A	0.45094	0.305404	else
BBS2	0.918313	0.859941	hub-Gene		ABHD17A	0.272614	0.127935	else
BC069776	0.594874	0.530527	else		ABHD17B	0.484206	0.317935	else
BCAR3	0.92256	0.873367	hub-Gene		ABHD17C	0.929175	0.85615	hub-Gene
BCL2A1	0.886257	0.849834	hub-Gene		ABHD2	0.604295	0.599593	else
BLNK	0.911695	0.844463	hub-Gene		ABHD4	0.524169	0.543392	else
BTC	0.855083	0.832547	hub-Gene		ABHD6	0.545624	0.668891	else
C10orf99	0.890142	0.852619	hub-Gene		ABHD8	0.343137	0.241089	else
C12orf5	0.933911	0.862358	hub-Gene		ABI2	0.53074	0.340301	else
C12orf56	0.879653	0.814754	hub-Gene		ABL2	0.569261	0.468931	else
C14orf132	0.888293	0.849819	hub-Gene		ABR	0.52253	0.410047	else
C15orf48	0.848667	0.786908	else		ABRACL	0.749153	0.671898	else
C17orf96	0.898286	0.820046	hub-Gene		AC004692.5	0.491159	0.299439	else
C20orf24.	0.963551	0.893334	hub-Gene		AC004951.6.	0.511773	0.385091	else
C5orf46	0.812655	0.761461	else		AC008753.4	0.38542	0.342666	else
CARD6	0.788988	0.777277	else		AC009120.6	0.0551589	0.0268899	else
CASP14	0.398319	0.325455	else		AC024560.2	0.462811	0.360916	else
CCDC146	0.732807	0.632965	else		AC068039.4	0.476101	0.363384	else
CCL14.	0.748395	0.661759	else		AC079305.10	0.584406	0.498651	else
CCL18	0.710489	0.643469	else		AC083843.1	0.540882	0.479728	else
CCL20	0.901044	0.842758	hub-Gene		AC083949.1	0.414575	0.286423	else
CCL22	0.821695	0.751864	else		AC091133.1	0.514033	0.531769	else
CCL27	0.802066	0.812864	hub-Gene		ACAA1	0.615527	0.593721	else
CCL5	0.658477	0.716492	else		ACACA	0.664844	0.555309	else
CCNA2	0.783033	0.715874	else		ACAD11.	0.825735	0.634665	else
CCNB1	0.807638	0.749312	else		ACAD8	0.124941	0.0292422	else
CCND1	0.852783	0.869905	hub-Gene		ACAD9	0.451649	0.27388	else
CCNE2	0.806493	0.72149	else		ACADL	0.845445	0.836735	hub-Gene
CCR7	0.812514	0.771115	else		ACADVL	0.287686	0.205258	else
CD2	0.794317	0.795075	else		ACAP2	0.541471	0.450125	else
CD24	0.934091	0.878859	hub-Gene		ACAT1	0.852005	0.872236	hub-Gene
CD274	0.935444	0.86979	hub-Gene		ACAT2	0.313354	0.197748	else
CD3D	0.768595	0.761521	else		ACE2	0.705248	0.579574	else
CD3G	0.556927	0.567596	else		ACER1	0.500884	0.311227	else
CD69	0.623354	0.639044	else		ACER3	0.722204	0.76249	else
CD83	0.837144	0.782203	else		ACLY	0.170431	0.028574	else
CD8A	0.7632	0.738543	else		ACN9	0.856584	0.792635	else
CDH3	0.761115	0.681217	else		ACO2	0.624601	0.472228	else
CDHR1	0.762756	0.705593	else		ACOT13	0.714982	0.562825	else
CDSN	0.549294	0.454564	else		ACOT7	0.950392	0.826569	hub-Gene
CERS3	0.869558	0.783122	else		ACOX3	0.872295	0.793427	else
CH25H	0.721809	0.761722	else		ACP1	0.85654	0.731457	else
CHAC1	0.853255	0.746443	else		ACP5	0.911971	0.915472	hub-Gene
CHAC2	0.865414	0.83425	hub-Gene		ACPP	0.86317	0.842626	hub-Gene
CHI3L2	0.930958	0.879795	hub-Gene		ACRBP	0.421951	0.515994	else
CHP2	0.812878	0.78979	else		ACSF2	0.810088	0.826068	hub-Gene
CHRNA9	0.875193	0.876369	hub-Gene		ACSS1	0.790849	0.69562	else
CIRBP	0.864495	0.8396	hub-Gene		ACTG1P4.	0.912968	0.795367	else
CKS2	0.837642	0.765111	else		ACTL10	0.46021	0.369463	else
CLDN8	0.914197	0.878863	hub-Gene		ACTR1A	0.842465	0.661992	else
CLEC7A	0.942629	0.91794	hub-Gene		ACTR3B	0.521055	0.554247	else
CMPK2	0.903953	0.852805	hub-Gene		ACTR3C	0.733906	0.631687	else
CNFN	0.913091	0.85475	hub-Gene		ACTR6	0.645197	0.559859	else
CNNM4	0.672152	0.666252	else		ACTR8	0.509793	0.458763	else
CNTNAP3	0.596568	0.599733	else		ACVR1B	0.420816	0.446947	else
CNTNAP3.	0.77059	0.757637	else		ACVR2A	0.671537	0.564272	else
COBL	0.812447	0.820013	hub-Gene		ADAM15	0.475864	0.231464	else
COL21A1	0.679659	0.6443	else		ADAM1A.	0.757264	0.724521	else
CRABP2	0.875626	0.80137	hub-Gene		ADAM22	0.139069	0.113236	else
CRCT1	0.588596	0.511194	else		ADAM9	0.651922	0.540918	else
CRIP1	0.790374	0.78728	else		ADAMDEC1	0.713002	0.831037	else
CRY2	0.878839	0.859294	hub-Gene		ADAMTS17	0.525914	0.500285	else
CRYAB	0.704775	0.6704	else		ADAMTS9.AS2	0.672958	0.595756	else
CSF2RB	0.728293	0.735515	else		ADAMTSL3	0.783994	0.773002	else
CST7	0.877843	0.794771	else		ADAP2	0.911442	0.895276	hub-Gene
CTA.384D8.35	0.930207	0.81569	hub-Gene		ADARB1	0.665611	0.523961	else
CTD.2292M16.8	0.886133	0.840883	hub-Gene		ADAT1	0.424029	0.368702	else
CXCL1	0.846729	0.804726	hub-Gene		ADAT3.	0.589993	0.443302	else
CXCL10	0.832315	0.776359	else		ADCK2	0.295651	0.133323	else
CXCL13	0.788212	0.710078	else		ADCK3	0.688086	0.677797	else
CXCL8	0.855766	0.767109	else		ADCY2	0.758596	0.772212	else
CXCL9	0.801564	0.763925	else		ADCY3	0.686412	0.641665	else
CXCR2	0.924279	0.888149	hub-Gene		ADCY6	0.648412	0.578206	else
CXCR4	0.823505	0.836963	hub-Gene		ADCY9	0.744053	0.63911	else
CYBRD1	0.704763	0.643936	else		ADD1	0.612343	0.565846	else
CYP2C18	0.856823	0.813964	hub-Gene		ADD3	0.646744	0.51221	else
CYP2J2	0.654293	0.624851	else		ADD3.AS1	0.145815	0.0104025	else
CYP4F22	0.79674	0.739713	else		ADH4	0.152037	0.0327804	else
CYP7B1	0.874311	0.79087	else		ADH7	0.606106	0.635426	else
CYSRT1	0.88357	0.831689	hub-Gene		ADHFE1	0.733068	0.678725	else
DDX60	0.859244	0.746618	else		ADI1	0.590834	0.534804	else
DEFB4A.	0.918071	0.895473	hub-Gene		ADIPOR1	0.548735	0.361618	else
DEPDC1B	0.839017	0.798767	else		ADIPOR2	0.652953	0.584869	else
DHRS9	0.791678	0.706613	else		ADK	0.747658	0.625637	else
DLGAP5	0.80306	0.757157	else		ADNP2	0.526828	0.578371	else
DSC2	0.876562	0.819034	hub-Gene		ADO	0.361139	0.211501	else
DSG3	0.875802	0.79785	else		ADPRHL2	0.882848	0.788478	else
DZIP1L	0.698239	0.661336	else		ADRB2	0.782739	0.789451	else
EEF2K.	0.889366	0.84869	hub-Gene		ADRBK1	0.700034	0.570817	else
EFNB2	0.835484	0.843518	hub-Gene		ADRBK2	0.66782	0.506238	else
EHF	0.882025	0.811216	hub-Gene		ADRM1	0.799195	0.64027	else
EIF4EBP1	0.858438	0.798643	else		ADSL	0.767201	0.722308	else
EMX2	0.86585	0.760005	else		ADSS	0.456504	0.493295	else
EN1	0.686085	0.640786	else		ADSSL1	0.712224	0.667256	else
EPHA2	0.858237	0.739263	else		ADTRP	0.356819	0.20535	else
EPHX3	0.853948	0.779443	else		AEN	0.743183	0.624335	else
EPN3	0.850394	0.772566	else		AF001548.5	0.141472	0.180022	else
EPSTI1	0.922563	0.872076	hub-Gene		AF070581	0.536539	0.455362	else
ERO1L	0.869223	0.832097	hub-Gene		AF086126.	0.481134	0.417775	else
ESYT3	0.725762	0.687272	else		AF090939	0.439782	0.446852	else
ETHE1	0.84809	0.821995	hub-Gene		AF520793	0.805886	0.787434	else
F3	0.861881	0.794613	else		AFAP1L2	0.879203	0.845558	hub-Gene
FABP5	0.895112	0.858158	hub-Gene		AFF1	0.905654	0.873917	hub-Gene
FABP7	0.615353	0.544528	else		AFF3	0.754752	0.604272	else
FAM110C	0.920059	0.887682	hub-Gene		AGA	0.75738	0.603748	else
FAM117A	0.733465	0.676453	else		AGAP10.	0.749266	0.672257	else
FAM189A2	0.843859	0.787757	else		AGAP11	0.650979	0.624247	else
FAM43A	0.904009	0.846981	hub-Gene		AGAP11.	0.745034	0.645125	else
FAM83A	0.905603	0.84322	hub-Gene		AGAP2.AS1	0.728706	0.545389	else
FAM83D	0.714428	0.611994	else		AGAP3	0.678606	0.545852	else
FBXO45	0.816857	0.783155	else		AGAP9	0.691088	0.59789	else
FBXO6	0.919361	0.830845	hub-Gene		AGK	0.316036	0.319278	else
FCGR3B	0.716576	0.656762	else		AGO1	0.628932	0.593422	else
FCHSD1	0.843277	0.77834	else		AGO3	0.917007	0.842037	hub-Gene
FGFBP1	0.652373	0.585367	else		AGO4	0.757147	0.677631	else
FGFBP2	0.749523	0.667963	else		AGPAT5	0.51223	0.431386	else
FHOD3	0.711978	0.675865	else		AGPAT6	0.519488	0.381538	else
FKBP1A.SDCBP2.	0.812723	0.745936	else		AGPAT9	0.629557	0.613298	else
FLVCR2	0.924119	0.879285	hub-Gene		AGPS	0.413264	0.355309	else
FOSL1	0.695317	0.610648	else		AGTPBP1	0.404406	0.270158	else
FOXC1	0.775675	0.683437	else		AGTRAP	0.819748	0.828189	hub-Gene
FXYD6	0.721055	0.671863	else		AHCY	0.933567	0.846353	hub-Gene
GABBR1.	0.689818	0.656875	else		AHDC1	0.609991	0.621691	else
GALNT6	0.820208	0.762986	else		AHNAK	0.545983	0.676874	else
GAN	0.804384	0.758219	else		AHNAK2	0.842943	0.821029	hub-Gene
GBA.	0.834855	0.773492	else		AHRR	0.46475	0.311613	else
GBAP1	0.874758	0.815799	hub-Gene		AHSA1	0.362596	0.10037	else
GBP1	0.87015	0.788014	else		AHSA2	0.902092	0.774204	else
GBP5	0.778004	0.751811	else		AIF1L	0.521855	0.443329	else
GBP6	0.800453	0.705927	else		AIFM1	0.771747	0.625768	else
GCH1	0.878924	0.826776	hub-Gene		AIG1	0.643968	0.527134	else
GDA	0.85392	0.848505	hub-Gene		AIM2	0.734688	0.72356	else
GDPD3	0.922165	0.894149	hub-Gene		AIMP2	0.84421	0.741158	else
GGH	0.84828	0.799656	else		AJ011981.	0.241305	0.201227	else
GINS3	0.934239	0.883381	hub-Gene		AJ420595.	0.818655	0.656819	else
GJB2	0.928074	0.91486	hub-Gene		AK000798	0.44062	0.377697	else
GJB6	0.891482	0.873615	hub-Gene		AK021537	0.304774	0.119925	else
GK	0.909329	0.809459	hub-Gene		AK022030.	0.860244	0.790039	else
GK3P	0.892341	0.801286	hub-Gene		AK023627.	0.488053	0.447683	else
GLT1D1	0.898004	0.84489	hub-Gene		AK025117.	0.465936	0.437641	else
GM2A	0.886326	0.80136	hub-Gene		AK055910.	0.568319	0.526043	else
GNA15	0.934468	0.853514	hub-Gene		AK055981	0.808899	0.730429	else
GPR183	0.798185	0.792486	else		AK055981.	0.711696	0.582777	else
GPRASP1	0.813756	0.754312	else		AK057657.	0.730103	0.740086	else
GPT2	0.838765	0.75369	else		AK057978.	0.586854	0.474728	else
GRHL3	0.857709	0.789559	else		AK090844	0.758545	0.634989	else
GZMA	0.801723	0.779081	else		AK093356.	0.22867	0.192284	else
GZMB	0.904524	0.840267	hub-Gene		AK096592.	0.830499	0.781176	else
GZMK	0.583687	0.603934	else		AK097453	0.731263	0.630286	else
H19.	0.732283	0.637432	else		AK1	0.78612	0.72701	else
HAL	0.788928	0.79603	else		AK126278.	0.367037	0.24338	else
HAS3	0.846913	0.768627	else		AK2	0.897302	0.784815	else
HAUS7.	0.868552	0.78763	else		AK6	0.579228	0.440712	else
HDHD1	0.810719	0.781329	else		AK6.	0.762828	0.67348	else
HERC6	0.924092	0.857459	hub-Gene		AK9	0.679363	0.560891	else
HIGD1A	0.923634	0.857017	hub-Gene		AKAP1	0.733437	0.79176	else
HK2	0.791895	0.786866	else		AKAP11	0.817197	0.730997	else
HMOX1	0.731637	0.670769	else		AKAP13	0.789101	0.704195	else
HOXC6	0.859913	0.718772	else		AKAP9	0.543341	0.427019	else
HPSE	0.947157	0.907775	hub-Gene		AKIRIN1	0.556619	0.447013	else
HS3ST3A1	0.836647	0.796054	else		AKIRIN2	0.805848	0.712281	else
HS3ST6	0.799987	0.743347	else		AKR1B10	0.940163	0.922018	hub-Gene
HSD11B1	0.754996	0.707109	else		AKR7A2	0.632784	0.501748	else
HSD17B2	0.766478	0.662889	else		AKR7A3	0.567606	0.451923	else
HTR3A	0.53371	0.537693	else		AKT1	0.363945	0.403123	else
HYAL4	0.907851	0.877058	hub-Gene		AKT1S1	0.831229	0.668892	else
ID4	0.932697	0.885657	hub-Gene		AKT3	0.702076	0.497709	else
IDO1	0.720607	0.64704	else		AKTIP	0.662987	0.564824	else
IFI27	0.835993	0.756568	else		AL110181.	0.776195	0.721886	else
IFI44	0.800495	0.781911	else		ALAS1	0.866951	0.809097	hub-Gene
IFI44L	0.832046	0.7931	else		ALCAM	0.81288	0.817275	hub-Gene
IFI6	0.834264	0.726201	else		ALDH16A1	0.671686	0.610522	else
IFIT1	0.80124	0.736315	else		ALDH18A1	0.600572	0.331625	else
IFIT3	0.890788	0.843968	hub-Gene		ALDH1A3	0.802919	0.80277	hub-Gene
IGFL1	0.903897	0.894219	hub-Gene		ALDH2	0.654975	0.459907	else
IGFL2	0.633323	0.644865	else		ALDH3B2	0.817572	0.714155	else
IL19	0.73439	0.634142	else		ALDH4A1	0.757599	0.641667	else
IL1B	0.779335	0.694363	else		ALDH5A1	0.483402	0.526094	else
IL2RG	0.738437	0.705288	else		ALDH6A1	0.816786	0.752908	else
IL32	0.709249	0.667835	else		ALDH7A1	0.721903	0.640303	else
IL36A	0.665594	0.550275	else		ALDOA	0.866037	0.793416	else
IL36G	0.951959	0.911933	hub-Gene		ALG1	0.76805	0.687303	else
IL36RN	0.928768	0.866771	hub-Gene		ALG10.	0.674683	0.614284	else
IL37	0.818524	0.805095	hub-Gene		ALG12	0.323036	0.236764	else
IL4R	0.912862	0.891077	hub-Gene		ALG14	0.82349	0.720729	else
IL7R	0.838487	0.838991	hub-Gene		ALG2	0.648652	0.534374	else
INA	0.886686	0.874114	hub-Gene		ALG3	0.884937	0.787456	else
IRF1	0.839717	0.827661	hub-Gene		ALG6	0.766334	0.632689	else
IRF7	0.944194	0.8651	hub-Gene		ALG8	0.813849	0.736612	else
IRF8	0.682496	0.68408	else		ALKBH3	0.730721	0.63839	else
ISG15	0.889217	0.813717	hub-Gene		ALKBH5	0.642574	0.636487	else
ISG20	0.876694	0.797699	else		ALKBH7	0.735339	0.579427	else
ITK	0.65062	0.614366	else		ALKBH8	0.364361	0.341441	else
ITM2A	0.833572	0.741163	else		ALMS1	0.760254	0.59714	else
IVL	0.864027	0.812472	hub-Gene		ALOX12	0.418502	0.291295	else
JMJD7.PLA2G4B.	0.792361	0.728476	else		ALOX12B	0.917255	0.798712	else
JMY	0.71823	0.716172	else		ALOXE3	0.718549	0.522821	else
JUP.	0.800611	0.70897	else		ALPK1	0.576084	0.441329	else
KCNK6	0.877248	0.827297	hub-Gene		ALX1	0.364681	0.331881	else
KIAA0101	0.821362	0.78126	else		AMBRA1	0.380855	0.348029	else
KIF2C	0.808018	0.713787	else		AMD1	0.854521	0.679332	else
KIT	0.910964	0.853996	hub-Gene		AMDHD2.	0.443374	0.398339	else
KLHDC7B	0.799342	0.699897	else		AMIGO3.	0.907061	0.80672	hub-Gene
KLK10	0.924879	0.836275	hub-Gene		AMMECR1	0.911091	0.773175	else
KLK13	0.920656	0.816836	hub-Gene		AMOTL1	0.65828	0.569079	else
KLK6	0.897951	0.800111	hub-Gene		AMOTL2	0.682126	0.576882	else
KLK8	0.764359	0.664527	else		AMPD3	0.723819	0.702621	else
KLK8.	0.921095	0.855193	hub-Gene		AMPD3.	0.73412	0.626631	else
KLRB1	0.812953	0.789138	else		AMT	0.770048	0.661181	else
KRT15	0.745897	0.637783	else		AMZ2	0.265491	0.177687	else
KRT16	0.937363	0.884025	hub-Gene		ANAPC1.	0.41609	0.344193	else
KRT31	0.599689	0.555821	else		ANAPC10	0.00978929	0.0895977	else
KRT6A	0.903505	0.866864	hub-Gene		ANAPC11	0.812482	0.712979	else
KRT6A.	0.902795	0.875311	hub-Gene		ANAPC15	0.57719	0.441296	else
KRT6B	0.854576	0.779324	else		ANAPC16	0.853745	0.809953	hub-Gene
KRT73	0.589116	0.585552	else		ANAPC2	0.541438	0.47316	else
KRT77	0.939261	0.864277	hub-Gene		ANAPC4	0.614813	0.521904	else
KRT78	0.539849	0.488443	else		ANAPC7	0.657946	0.595591	else
KYNU	0.950772	0.90334	hub-Gene		ANGEL1	0.589808	0.619875	else
LAMP3	0.802552	0.713619	else		ANGEL2	0.632909	0.497277	else
LCE3D	0.89525	0.855546	hub-Gene		ANGPTL4	0.707695	0.760951	else
LCK	0.785143	0.778824	else		ANK3	0.464134	0.361469	else
LCN2	0.929963	0.883504	hub-Gene		ANKEF1	0.527917	0.436524	else
LGALS2	0.637588	0.636981	else		ANKH	0.724261	0.784355	else
LINC01094	0.783704	0.726486	else		ANKIB1	0.910493	0.852669	hub-Gene
LINC01215	0.740466	0.660335	else		ANKMY2	0.600358	0.331829	else
LOC100129518.	0.924806	0.865249	hub-Gene		ANKRA2	0.52786	0.40509	else
LOC100131262	0.852627	0.779902	else		ANKRD10	0.787726	0.556074	else
LOC100272216	0.707991	0.643285	else		ANKRD10.IT1	0.589217	0.376162	else
LOC100287497	0.720036	0.673937	else		ANKRD11	0.561506	0.491336	else
LOC100288860	0.822853	0.732182	else		ANKRD12	0.695754	0.586798	else
LOC100505874	0.467245	0.481532	else		ANKRD17	0.66806	0.693937	else
LOC100506990	0.831755	0.78466	else		ANKRD20A1.	0.742207	0.70827	else
LOC100996579	0.904301	0.815942	hub-Gene		ANKRD20A11P	0.493711	0.455725	else
LOC101927972	0.733622	0.68645	else		ANKRD22	0.849307	0.750514	else
LOC101928100	0.816392	0.775507	else		ANKRD23	0.61117	0.449701	else
LOC101929886.	0.794569	0.678831	else		ANKRD27	0.722526	0.755856	else
LOC102724257.	0.859301	0.815659	hub-Gene		ANKRD28	0.843053	0.698821	else
LOC102724356	0.788641	0.686711	else		ANKRD32	0.554263	0.553162	else
LOC285628.	0.767869	0.718816	else		ANKRD33B	0.774249	0.796774	else
LOC728392	0.843426	0.732134	else		ANKRD36	0.839436	0.696322	else
LRG1	0.889518	0.810386	hub-Gene		ANKRD36B	0.818251	0.659881	else
LRP4	0.821518	0.759926	else		ANKRD39	0.743764	0.646516	else
LRP8	0.871192	0.812222	hub-Gene		ANKRD40	0.754968	0.630729	else
LSP1	0.767856	0.761479	else		ANKRD46	0.723009	0.774185	else
LTF	0.888645	0.881175	hub-Gene		ANKRD50	0.857423	0.767773	else
LYN	0.8851	0.889654	hub-Gene		ANKRD53	0.216246	0.213388	else
LYPD5	0.766712	0.718189	else		ANKRD9	0.72748	0.679141	else
LYZ	0.572691	0.610227	else		ANKS6	0.433978	0.343304	else
MAMDC2	0.749926	0.664026	else		ANKZF1	0.633969	0.47629	else
MELK	0.844608	0.787066	else		ANLN	0.560331	0.388354	else
MFHAS1	0.843511	0.78822	else		ANO10	0.6958	0.629793	else
MICALL1	0.905697	0.850553	hub-Gene		ANO6	0.617619	0.489887	else
MIR155.	0.800644	0.80075	hub-Gene		ANP32A	0.682535	0.672483	else
MIR21.	0.905319	0.854864	hub-Gene		ANP32B	0.692709	0.697624	else
MIR6732.	0.919604	0.866187	hub-Gene		ANXA2.	0.790968	0.629663	else
MMP1	0.638287	0.703698	else		ANXA9	0.506877	0.424653	else
MMP12	0.895454	0.82025	hub-Gene		AP1B1	0.896228	0.790574	else
MMP9	0.777476	0.774577	else		AP1G2	0.436706	0.382395	else
MPHOSPH6	0.923359	0.881474	hub-Gene		AP1M1	0.478985	0.395386	else
MPZL2	0.945915	0.895617	hub-Gene		AP1M2	0.769314	0.528032	else
MREG	0.927144	0.847145	hub-Gene		AP1S1	0.84672	0.695151	else
MSMB	0.765927	0.746609	else		AP1S3	0.791574	0.656824	else
MX1	0.907757	0.837995	hub-Gene		AP2A1	0.357885	0.163737	else
MX2	0.779406	0.72861	else		AP2M1	0.632653	0.524902	else
MXD1	0.909189	0.824057	hub-Gene		AP2S1	0.943614	0.856447	hub-Gene
NAMPT	0.931922	0.85899	hub-Gene		AP3D1	0.698423	0.594295	else
NCF2	0.654472	0.653043	else		AP3S1	0.505634	0.389813	else
NDC80	0.779617	0.741999	else		AP4M1	0.376607	0.246076	else
NETO2	0.790306	0.734614	else		AP4S1	0.694931	0.593498	else
NFE2L3	0.909475	0.86429	hub-Gene		APBA1	0.738585	0.643077	else
NLRX1	0.87692	0.836647	hub-Gene		APBB2	0.650656	0.49496	else
NMI	0.937056	0.867346	hub-Gene		APCDD1	0.755178	0.73431	else
NOD2	0.922833	0.876236	hub-Gene		APCDD1.	0.58112	0.608106	else
NR3C2	0.873358	0.769989	else		APEH	0.874992	0.747263	else
NT5C3A	0.88875	0.809913	hub-Gene		APEX2	0.824912	0.696914	else
NUAK1	0.773257	0.651223	else		API5	0.773622	0.62332	else
OAS1	0.898994	0.831154	hub-Gene		APITD1.	0.738229	0.698016	else
OAS2	0.940896	0.841064	hub-Gene		APOA1BP	0.879175	0.730229	else
OAS3	0.935666	0.825493	hub-Gene		APOBEC3A.	0.754419	0.674285	else
OASL	0.899176	0.802701	hub-Gene		APOBEC3B	0.772419	0.707935	else
OIP5	0.823588	0.756866	else		APOE	0.635448	0.71683	else
OLFML2A	0.866404	0.785392	else		APOL1	0.758999	0.731822	else
OTUB2	0.846429	0.807555	hub-Gene		APOL6	0.855884	0.837021	hub-Gene
P2RY2	0.860948	0.814908	hub-Gene		APOO	0.471103	0.345342	else
PAIP2B	0.860921	0.829082	hub-Gene		APPBP2	0.781618	0.693574	else
PAMR1	0.802253	0.789854	else		APRT	0.853467	0.715853	else
PARP9	0.916316	0.829033	hub-Gene		APTX	0.748208	0.600084	else
PBK	0.755102	0.705888	else		AQP3	0.713804	0.472302	else
PCDHGA4	0.851939	0.785451	else		AR	0.732024	0.606862	else
PCP4L1	0.853552	0.794448	else		ARAF	0.72214	0.571009	else
PDGFC	0.786554	0.734633	else		ARAP2.	0.500574	0.429585	else
PDZK1IP1	0.883853	0.799777	else		AREG	0.829868	0.827776	hub-Gene
PGBD5	0.823218	0.752332	else		AREL1	0.6468	0.520158	else
PGLYRP4	0.899657	0.858932	hub-Gene		ARF1	0.148131	0.0290987	else
PGM2	0.908436	0.853278	hub-Gene		ARF3	0.906825	0.769589	else
PI3	0.954937	0.930507	hub-Gene		ARF4	0.693657	0.595927	else
PIK3C2G	0.8138	0.80113	hub-Gene		ARFGAP3	0.76714	0.691716	else
PIK3R1	0.82951	0.771176	else		ARFIP2	0.703235	0.562635	else
PLA2G2F	0.827382	0.712263	else		ARFRP1	0.645985	0.495815	else
PLA2G3	0.879403	0.774476	else		ARG1	0.83358	0.815905	hub-Gene
PLA2G4D	0.740407	0.594065	else		ARG2	0.835922	0.819552	hub-Gene
PLAT	0.666278	0.625347	else		ARGLU1	0.839117	0.646953	else
PLBD1	0.942533	0.896274	hub-Gene		ARHGAP1	0.609799	0.512114	else
PLCXD1	0.825296	0.712679	else		ARHGAP11A	0.338675	0.211538	else
PLLP	0.850973	0.800908	hub-Gene		ARHGAP12	0.840158	0.734571	else
PNP	0.922366	0.846932	hub-Gene		ARHGAP17	0.574696	0.484835	else
POLE2	0.869015	0.808962	hub-Gene		ARHGAP19	0.326261	0.340209	else
POSTN	0.580592	0.584603	else		ARHGAP23	0.507011	0.397182	else
PPIF	0.8802	0.791414	else		ARHGAP24	0.435707	0.375303	else
PPIL1	0.920238	0.85914	hub-Gene		ARHGAP27	0.632269	0.487817	else
PRDM1	0.917983	0.844951	hub-Gene		ARHGAP31	0.609084	0.510263	else
PRKCQ	0.845335	0.809036	hub-Gene		ARHGAP42	0.592381	0.571828	else
PRSS2	0.872279	0.796668	else		ARHGDIA	0.83736	0.661199	else
PRSS27	0.960576	0.895804	hub-Gene		ARHGEF1	0.361008	0.177401	else
PRSS3	0.794623	0.721356	else		ARHGEF10	0.91683	0.825078	hub-Gene
PRSS3P2	0.857841	0.764751	else		ARHGEF11	0.197375	0.222922	else
PRSS53	0.872613	0.818352	hub-Gene		ARHGEF16	0.396378	0.356706	else
PSORS1C2	0.373597	0.333665	else		ARHGEF18	0.739277	0.721695	else
PTTG1	0.808251	0.769913	else		ARHGEF26	0.64823	0.767375	else
PUSL1	0.880165	0.811735	hub-Gene		ARHGEF28	0.760008	0.787645	else
PWAR6	0.847048	0.779924	else		ARHGEF3	0.370476	0.600227	else
RAB38	0.921084	0.859492	hub-Gene		ARHGEF40	0.736199	0.531514	else
RAC2	0.779076	0.758396	else		ARHGEF7	0.698187	0.668468	else
RAET1E	0.677648	0.558673	else		ARHGEF9	0.519187	0.516554	else
RAI14	0.884014	0.815568	hub-Gene		ARID1B	0.811096	0.697969	else
RGS1	0.900673	0.842185	hub-Gene		ARID2	0.686607	0.579125	else
RGS20	0.914825	0.867049	hub-Gene		ARID4A	0.884477	0.770919	else
RHCG	0.91955	0.863381	hub-Gene		ARID4B	0.781426	0.676668	else
RNASE4	0.804651	0.720622	else		ARID5B	0.556177	0.506755	else
RNASE7	0.544583	0.466711	else		ARL11	0.736491	0.724846	else
RND1	0.672834	0.560128	else		ARL15	0.5274	0.416927	else
RP11.469M7.1	0.699323	0.694092	else		ARL17A.	0.536578	0.419927	else
RP11.548H18.2	0.841882	0.718258	else		ARL2BP	0.00874148	0.0810582	else
RP11.757F18.5	0.821828	0.852443	hub-Gene		ARL3	0.637279	0.560461	else
RRM2	0.851551	0.774063	else		ARL5A.	0.604321	0.511784	else
RSAD2	0.910537	0.817956	hub-Gene		ARL5B	0.897449	0.770209	else
RTP4	0.83372	0.757245	else		ARL6IP5	0.527749	0.425078	else
S100A12	0.968407	0.921907	hub-Gene		ARL8A	0.768835	0.736195	else
S100A2	0.870181	0.826771	hub-Gene		ARL8B	0.850464	0.702817	else
S100A7	0.862138	0.83839	hub-Gene		ARMC2.AS1.	0.913194	0.834742	hub-Gene
S100A7A	0.963391	0.927053	hub-Gene		ARMC5	0.595432	0.488815	else
S100A8	0.659605	0.727866	else		ARMC6	0.59356	0.431636	else
S100A9	0.948049	0.936043	hub-Gene		ARMC8	0.421968	0.528193	else
S100P	0.600121	0.565629	else		ARMCX1	0.792987	0.709111	else
SAMD9	0.946772	0.865412	hub-Gene		ARMCX4	0.711193	0.638381	else
SAMSN1	0.84974	0.824408	hub-Gene		ARMCX5.GPRASP2.	0.779763	0.738985	else
SCO2	0.944201	0.867109	hub-Gene		ARMCX6	0.443753	0.390929	else
SDR9C7	0.802799	0.714058	else		ARNT	0.795	0.677301	else
SELE	0.614049	0.624791	else		ARNTL2	0.94854	0.886891	hub-Gene
SELL	0.513738	0.542643	else		ARPC1A	0.854458	0.661981	else
SERPINA3	0.477186	0.435004	else		ARPC3	0.887081	0.801066	hub-Gene
SERPINB1	0.89877	0.848921	hub-Gene		ARPC4	0.539803	0.33394	else
SERPINB12	0.706627	0.645407	else		ARPC5L	0.906755	0.787942	else
SERPINB13	0.958235	0.89227	hub-Gene		ARRB1	0.710658	0.718499	else
SERPINB3	0.954948	0.947718	hub-Gene		ARRDC1	0.715535	0.668564	else
SERPINB3.	0.953566	0.934895	hub-Gene		ARSF	0.876019	0.890047	hub-Gene
SERPINB4	0.934897	0.9072	hub-Gene		AS3MT	0.605242	0.555092	else
SERPINB7	0.69911	0.594784	else		ASAH1	0.60375	0.603481	else
SERPINB9	0.777182	0.808349	else		ASAH2B	0.564611	0.461046	else
SGPP2	0.83145	0.732324	else		ASAP2	0.845584	0.824825	hub-Gene
SH3PXD2A.AS1	0.943597	0.855451	hub-Gene		ASB1	0.871473	0.808054	hub-Gene
SLAMF7	0.931734	0.861826	hub-Gene		ASB13	0.66545	0.633899	else
SLC16A6	0.826637	0.760253	else		ASB3.	0.658865	0.539477	else
SLC22A15	0.844318	0.803172	hub-Gene		ASCC2	0.678749	0.548682	else
SLC26A9	0.957015	0.885746	hub-Gene		ASCC3	0.876727	0.753803	else
SLC27A4	0.860734	0.777512	else		ASF1B	0.725613	0.61121	else
SLC5A1	0.946428	0.842387	hub-Gene		ASH1L	0.794518	0.71982	else
SLC6A14	0.871843	0.834541	hub-Gene		ASL	0.833798	0.832962	hub-Gene
SLC7A11	0.857166	0.815767	hub-Gene		ASMTL	0.683966	0.683356	else
SLC7A5	0.704775	0.675114	else		ASNA1	0.906054	0.768199	else
SLITRK6	0.887021	0.861474	hub-Gene		ASPA	0.767467	0.695418	else
SMAGP	0.885395	0.822492	hub-Gene		ASPM	0.406471	0.300811	else
SMOX	0.851632	0.797484	else		ASPSCR1	0.0543352	0.0413786	else
SMPD3	0.78597	0.744699	else		ASUN	0.626629	0.506976	else
SOD2	0.728147	0.743693	else		ASXL1	0.307643	0.180687	else
SOX7	0.876016	0.88298	hub-Gene		ATAD2	0.536857	0.467876	else
SPC25	0.830395	0.782304	else		ATAD3A	0.733629	0.536997	else
SPIN4	0.909099	0.858921	hub-Gene		ATAD3A.	0.706158	0.508901	else
SPRR1A	0.846206	0.814597	hub-Gene		ATAD3B	0.64461	0.515579	else
SPRR1B	0.87472	0.845144	hub-Gene		ATE1	0.486505	0.44252	else
SPRR2B	0.930724	0.879526	hub-Gene		ATF2	0.663971	0.603073	else
SPRR2C	0.959954	0.923106	hub-Gene		ATF4	0.62924	0.593661	else
SPRR2G	0.686158	0.623655	else		ATF7	0.506081	0.30498	else
SPRR3	0.86894	0.793714	else		ATF7IP	0.650701	0.566994	else
SPTLC2	0.93821	0.867347	hub-Gene		ATG101	0.525985	0.2986	else
SRGAP2	0.848808	0.843364	hub-Gene		ATG12	0.691925	0.571959	else
SRGAP2B.	0.866691	0.840478	hub-Gene		ATG13	0.809093	0.712554	else
SRGAP2C	0.824147	0.791662	else		ATG14	0.879963	0.767909	else
SRXN1	0.865252	0.823917	hub-Gene		ATG16L1	0.579993	0.628595	else
ST6GALNAC1	0.766973	0.755419	else		ATG16L2	0.753392	0.756922	else
STAT1	0.923379	0.829269	hub-Gene		ATG2A	0.846359	0.775444	else
STEAP4	0.743218	0.704796	else		ATG3	0.795387	0.700092	else
STS	0.649251	0.628442	else		ATG4A	0.790952	0.66755	else
SUSD4	0.850491	0.787508	else		ATG4B	0.577134	0.46851	else
SYBU	0.799464	0.720883	else		ATG5	0.481739	0.421109	else
TCN1	0.93732	0.877103	hub-Gene		ATG7	0.571609	0.363749	else
TEX101	0.796405	0.69383	else		ATG9A	0.634205	0.499939	else
TGFA	0.877257	0.773021	else		ATIC	0.839675	0.732053	else
TGFBI	0.869714	0.80754	hub-Gene		ATL1	0.701581	0.699812	else
TGFBR3	0.790768	0.664277	else		ATMIN	0.659417	0.557742	else
TGM1	0.933046	0.860709	hub-Gene		ATOX1	0.950953	0.890872	hub-Gene
TGM3	0.79058	0.714337	else		ATP10B	0.816047	0.825859	hub-Gene
TK1	0.813844	0.74097	else		ATP11B	0.951468	0.85697	hub-Gene
TMC5	0.880893	0.810052	hub-Gene		ATP12A	0.876727	0.870931	hub-Gene
TMEM255A	0.735038	0.668039	else		ATP13A1	0.868531	0.822415	hub-Gene
TMEM45B	0.930674	0.86403	hub-Gene		ATP13A2	0.419512	0.313047	else
TMEM54	0.782463	0.700352	else		ATP13A4	0.819834	0.688678	else
TMEM86A	0.837224	0.814018	hub-Gene		ATP1A2	0.711483	0.639238	else
TMPRSS11D	0.950541	0.900151	hub-Gene		ATP1B1	0.50057	0.48946	else
TMPRSS4	0.955723	0.928106	hub-Gene		ATP1B3	0.7378	0.766807	else
TNFRSF21	0.870714	0.817043	hub-Gene		ATP2A2	0.451312	0.270997	else
TNIP3	0.695512	0.596476	else		ATP2B4	0.728594	0.788711	else
TNNI2	0.744924	0.70604	else		ATP5A1	0.692395	0.649652	else
TPBG	0.835427	0.841013	hub-Gene		ATP5B	0.85249	0.716696	else
TRBC1	0.74839	0.737155	else		ATP5D	0.805786	0.665177	else
TRIM22	0.835765	0.794567	else		ATP5F1	0.262531	0.0735292	else
TRIP13	0.776081	0.698672	else		ATP5G1	0.898118	0.769916	else
TTC9	0.871904	0.780703	else		ATP5G2P1.	0.450676	0.330821	else
TTK	0.739159	0.703728	else		ATP5G3	0.720409	0.571999	else
TUBB6	0.943897	0.862689	hub-Gene		ATP5I	0.830095	0.758976	else
TXNIP	0.816261	0.76345	else		ATP5J	0.839847	0.7377	else
TYMP	0.952712	0.864383	hub-Gene		ATP5L	0.799882	0.642042	else
UBE2F	0.961886	0.884777	hub-Gene		ATP5O	0.729693	0.609839	else
UBE2L6	0.880615	0.799609	else		ATP5S	0.475328	0.330013	else
UGT1A1.	0.73891	0.685273	else		ATP5SL	0.645819	0.529513	else
UHRF1	0.755312	0.690571	else		ATP6AP1	0.203671	0.0302156	else
ULBP2	0.874105	0.774403	else		ATP6AP1L	0.764347	0.678054	else
UNC93A	0.779629	0.724608	else		ATP6V0A1	0.61187	0.42088	else
UPP1	0.901078	0.838632	hub-Gene		ATP6V0B	0.906595	0.737671	else
USP18	0.776029	0.668287	else		ATP6V0C	0.749667	0.601263	else
VMP1	0.820464	0.835552	hub-Gene		ATP6V0D1	0.919181	0.800703	hub-Gene
VNN1	0.858585	0.801868	hub-Gene		ATP6V1A	0.769929	0.631077	else
VNN3	0.908147	0.810294	hub-Gene		ATP6V1B2	0.854486	0.725287	else
VSIG10L	0.794572	0.771371	else		ATP6V1D	0.744658	0.598337	else
VSNL1	0.899735	0.824854	hub-Gene		ATP6V1E1	0.437169	0.276411	else
WARS	0.821345	0.755561	else		ATP6V1F.	0.851549	0.696	else
WFDC12	0.653629	0.60344	else		ATP6V1G1	0.832998	0.801886	hub-Gene
WFDC3	0.585709	0.534923	else		ATP6V1G2.DDX39B.	0.533476	0.493444	else
WIF1	0.682595	0.67209	else		ATP7A	0.635843	0.684969	else
WNT5A	0.875261	0.845397	hub-Gene		ATP8A1	0.742433	0.597529	else
XAF1	0.831714	0.770384	else		ATP8B1	0.221118	0.151783	else
XDH	0.884893	0.796945	else		ATP9A	0.501758	0.443787	else
XKRX	0.71696	0.655638	else		ATPAF1	0.505998	0.38183	else
YOD1	0.452998	0.356723	else		ATRX	0.810193	0.74719	else
ZBED2	0.797099	0.767773	else		ATXN1	0.262682	0.154977	else
ZBTB16	0.696749	0.639496	else		ATXN1L	0.652286	0.54178	else
ZBTB20	0.808262	0.696478	else		ATXN2	0.74916	0.691806	else
ZC3H12D	0.709075	0.708403	else		ATXN3	0.422239	0.390119	else
ZDHHC11	0.854648	0.786682	else		ATXN7L3	0.566629	0.478787	else
ZDHHC11.	0.833371	0.81097	hub-Gene		ATXN7L3B	0.646576	0.704482	else
ZNF204P	0.846131	0.792479	else		AUNIP	0.780366	0.682079	else
ZNF273	0.82537	0.779387	else		AUP1	0.611857	0.518608	else
ZNF559	0.746087	0.668864	else		AURKA	0.84068	0.773042	else
					AURKAIP1	0.88699	0.768477	else
					AURKB	0.723208	0.608805	else
					AUTS2	0.549597	0.443872	else
					AVEN	0.898068	0.786217	else
					AVPI1	0.37682	0.28808	else
					AX746755.	0.721337	0.660732	else
					AX747132.	0.597541	0.555729	else
					AX747507	0.815681	0.702787	else
					AX747517.	0.478681	0.384396	else
					AX748339	0.270721	0.0247994	else
					AX748417.	0.389675	0.245069	else
					AXIN2	0.580725	0.56106	else
					AY940074	0.371646	0.226246	else
					AZGP1P1	0.511399	0.444976	else
					AZI2	0.776767	0.770391	else
					B3GNT5	0.648735	0.468213	else
					B3GNT8	0.524775	0.452785	else
					B4GALT6	0.222186	0.0869558	else
					B4GALT7	0.626885	0.608795	else
					B9D1	0.634039	0.575341	else
					BABAM1	0.464587	0.300446	else
					BACE2	0.713459	0.518464	else
					BACH2	0.634577	0.653012	else
					BAD	0.330773	0.184256	else
					BAG3	0.76838	0.726456	else
					BAG5	0.586316	0.672964	else
					BAG6	0.437322	0.321997	else
					BAHD1	0.515398	0.552295	else
					BAK1	0.803717	0.765936	else
					BATF2	0.617501	0.544144	else
					BAX	0.860712	0.778093	else
					BAZ1B	0.548457	0.576633	else
					BAZ2A	0.629058	0.580063	else
					BAZ2B	0.847091	0.703449	else
					BBIP1	0.768376	0.607363	else
					BBS1	0.731363	0.580158	else
					BBS10	0.674086	0.614551	else
					BBS2	0.893331	0.859626	hub-Gene
					BBS4	0.455784	0.257419	else
					BBS7	0.364319	0.185818	else
					BBX	0.937277	0.835377	hub-Gene
					BC015774.	0.319726	0.326869	else
					BC022047	0.888417	0.836905	hub-Gene
					BC032415	0.560068	0.475764	else
					BC033528.	0.108521	0.0395822	else
					BC040901.	0.527763	0.481852	else
					BC041025	0.546273	0.477123	else
					BC047484	0.255042	0.237657	else
					BC052775.	0.478886	0.366728	else
					BC062763	0.530636	0.448994	else
					BC069776	0.589363	0.520798	else
					BC069804.	0.523538	0.355723	else
					BC070363.	0.50438	0.430382	else
					BCAP29	0.509327	0.585007	else
					BCAP31	0.639421	0.458488	else
					BCAR3	0.876406	0.871647	hub-Gene
					BCAS2	0.549199	0.401426	else
					BCAS3	0.568275	0.556708	else
					BCCIP	0.585983	0.414803	else
					BCKDHA	0.748376	0.714466	else
					BCKDK	0.815614	0.739827	else
					BCL2	0.720057	0.624729	else
					BCL2A1	0.818964	0.8467	hub-Gene
					BCL2L1	0.372594	0.186283	else
					BCL2L12	0.847401	0.750277	else
					BCL3.	0.824744	0.824437	hub-Gene
					BCL7A	0.606782	0.569474	else
					BCL7B	0.379272	0.227597	else
					BCL7C	0.395252	0.246526	else
					BCL9	0.570788	0.427346	else
					BCL9L	0.591413	0.516604	else
					BCLAF1	0.496441	0.491195	else
					BCORL1	0.363427	0.209619	else
					BCR	0.647345	0.51622	else
					BD495725	0.608711	0.413417	else
					BDH1	0.866202	0.721045	else
					BDH2	0.766841	0.647596	else
					BDKRB2	0.651019	0.57973	else
					BDP1	0.712132	0.672294	else
					BEND3	0.441744	0.284648	else
					BEX4	0.59009	0.617533	else
					BEX5	0.603341	0.627488	else
					BFAR	0.639129	0.48472	else
					BHLHB9	0.406364	0.356726	else
					BHLHE40	0.705851	0.57863	else
					BHLHE41	0.751213	0.693038	else
					BID	0.787612	0.782815	else
					BIN3	0.526537	0.522736	else
					BIN3.IT1	0.118079	0.0546151	else
					BIRC5	0.776169	0.698344	else
					BIRC5.	0.578053	0.536478	else
					BIRC6	0.686448	0.691009	else
					BIVM	0.655847	0.57047	else
					BLCAP	0.626588	0.6539	else
					BLM	0.747645	0.733858	else
					BLMH	0.31906	0.190573	else
					BLNK	0.887721	0.84255	hub-Gene
					BLOC1S1	0.349604	0.232111	else
					BLOC1S2	0.842372	0.771483	else
					BLOC1S4	0.818806	0.760065	else
					BLOC1S5.TXNDC5.	0.609914	0.700297	else
					BLOC1S6	0.47337	0.459927	else
					BLVRA	0.0599521	0.00446298	else
					BLVRB	0.550493	0.408815	else
					BLZF1	0.660889	0.595414	else
					BMI1.	0.681952	0.531684	else
					BMP2K	0.507483	0.607434	else
					BMPR1A	0.817272	0.743473	else
					BMPR1B	0.699522	0.629029	else
					BMPR2	0.619807	0.622456	else
					BNIP1	0.76113	0.65203	else
					BNIP2	0.514421	0.435668	else
					BNIP3	0.689988	0.74703	else
					BOC	0.868268	0.816248	hub-Gene
					BOK	0.6999	0.5539	else
					BOLA3	0.720896	0.687168	else
					BOP1.	0.854852	0.674048	else
					BORA	0.711925	0.595234	else
					BPGM	0.487478	0.405082	else
					BPIFB2	0.418716	0.334092	else
					BPIFC	0.659555	0.518284	else
					BPNT1	0.718195	0.62503	else
					BPTF	0.796481	0.765143	else
					BRAF.	0.539504	0.396491	else
					BRCA1	0.785193	0.693181	else
					BRCA2	0.694755	0.648167	else
					BRCC3	0.684651	0.461064	else
					BRD1.	0.442538	0.326466	else
					BRD2	0.609628	0.546454	else
					BRD3	0.903587	0.777455	else
					BRD9	0.243037	0.148562	else
					BRIP1	0.640018	0.599217	else
					BRIX1	0.448434	0.302413	else
					BRK1	0.744419	0.786999	else
					BRMS1	0.842534	0.667437	else
					BRMS1L	0.752045	0.558715	else
					BRPF1	0.00462391	0.120361	else
					BRWD1	0.695679	0.688931	else
					BSCL2.	0.288719	0.121117	else
					BSDC1	0.844361	0.705977	else
					BSG	0.489545	0.301445	else
					BSPRY	0.439518	0.238898	else
					BTAF1	0.770987	0.697897	else
					BTBD1	0.145885	0.000937124	else
					BTBD10	0.697516	0.636588	else
					BTBD11	0.762089	0.56108	else
					BTBD19	0.528202	0.411539	else
					BTBD7	0.418738	0.352205	else
					BTBD9	0.416814	0.403731	else
					BTC	0.804853	0.82997	hub-Gene
					BTD	0.469298	0.334426	else
					BTF3P12.	0.702214	0.571904	else
					BTNL9	0.686206	0.619187	else
					BTRC	0.730639	0.596777	else
					BUB1	0.78514	0.709375	else
					BUB1B	0.67153	0.58757	else
					BUD31	0.935203	0.820491	hub-Gene
					BYSL	0.73264	0.548821	else
					BZRAP1	0.640127	0.649235	else
					BZW1	0.878657	0.759578	else
					C10orf2	0.539175	0.418424	else
					C10orf76	0.711388	0.614725	else
					C10orf99	0.90937	0.861843	hub-Gene
					C11orf1	0.371169	0.445657	else
					C11orf48.	0.916695	0.786556	else
					C11orf54	0.64903	0.674878	else
					C11orf58	0.2078	0.0822923	else
					C11orf63	0.672989	0.607492	else
					C11orf70	0.634186	0.693723	else
					C11orf73	0.852186	0.674462	else
					C11orf80	0.735153	0.771033	else
					C11orf83	0.7562	0.654047	else
					C12orf10	0.408756	0.235775	else
					C12orf29	0.836772	0.682703	else
					C12orf4	0.800267	0.691506	else
					C12orf49	0.820685	0.703904	else
					C12orf5	0.906029	0.859701	hub-Gene
					C12orf56	0.892513	0.81699	hub-Gene
					C12orf73	0.183991	0.154395	else
					C12orf75	0.794191	0.796118	else
					C12orf76.	0.747138	0.710704	else
					C14orf1	0.649744	0.39826	else
					C14orf119	0.919199	0.830256	hub-Gene
					C14orf132	0.827325	0.846649	hub-Gene
					C14orf142	0.693057	0.559551	else
					C14orf159	0.534936	0.497783	else
					C14orf166	0.691072	0.504265	else
					C14orf169	0.500645	0.520974	else
					C14orf2	0.850576	0.798976	else
					C14orf28	0.881742	0.821941	hub-Gene
					C14orf64	0.699036	0.704529	else
					C15orf37	0.412828	0.492813	else
					C15orf39	0.496604	0.4623	else
					C15orf48	0.811528	0.782994	else
					C15orf57	0.465571	0.320542	else
					C15orf59	0.579998	0.557256	else
					C15orf62	0.663271	0.602746	else
					C15orf65	0.427363	0.281478	else
					C16orf13	0.493059	0.271447	else
					C16orf52.	0.717067	0.617677	else
					C16orf59	0.491141	0.379727	else
					C16orf62	0.583192	0.644477	else
					C16orf70	0.745912	0.745892	else
					C16orf72	0.826335	0.741837	else
					C16orf91	0.764094	0.525825	else
					C17orf104	0.0209588	0.0772145	else
					C17orf59	0.418638	0.280929	else
					C17orf85	0.562586	0.536998	else
					C17orf89	0.84042	0.755176	else
					C17orf96	0.860017	0.817263	hub-Gene
					C18orf21	0.497964	0.473588	else
					C18orf49.	0.275793	0.224794	else
					C19orf10	0.750923	0.611266	else
					C19orf18	0.530229	0.478736	else
					C19orf24	0.758187	0.625727	else
					C19orf25	0.685352	0.644716	else
					C19orf48.	0.729937	0.546974	else
					C19orf53	0.840645	0.6724	else
					C19orf66	0.825195	0.835215	hub-Gene
					C19orf70	0.684822	0.472748	else
					C1D	0.670194	0.621111	else
					C1GALT1	0.526791	0.489588	else
					C1orf109	0.192128	0.146881	else
					C1orf112	0.488972	0.315562	else
					C1orf116	0.532755	0.292103	else
					C1orf122	0.58805	0.526055	else
					C1orf131	0.789948	0.737488	else
					C1orf204	0.707076	0.63841	else
					C1orf21	0.533148	0.585907	else
					C1orf210	0.422118	0.268918	else
					C1orf213	0.51056	0.378082	else
					C1orf220	0.206274	0.066392	else
					C1orf233	0.811679	0.653114	else
					C1orf43	0.837699	0.675051	else
					C1orf50.	0.249072	0.185119	else
					C1orf52	0.625023	0.621334	else
					C1orf53	0.843929	0.795461	else
					C1orf56	0.45825	0.445764	else
					C1orf86	0.787517	0.64927	else
					C1orf95	0.733171	0.763192	else
					C1QBP	0.947759	0.817201	hub-Gene
					C1QTNF7	0.602101	0.536103	else
					C20orf196	0.691509	0.571876	else
					C20orf24.	0.971216	0.900958	hub-Gene
					C20orf27	0.702342	0.61145	else
					C21orf119	0.577578	0.497674	else
					C21orf33	0.375955	0.220073	else
					C21orf58	0.27846	0.283971	else
					C2CD2	0.679584	0.651043	else
					C2CD5	0.834504	0.734958	else
					C2orf43	0.300348	0.136757	else
					C2orf47	0.883773	0.801753	hub-Gene
					C2orf54	0.265214	0.141422	else
					C2orf68	0.888113	0.764168	else
					C2orf76	0.158213	0.248504	else
					C3orf17	0.781876	0.749563	else
					C3orf38	0.22159	0.199829	else
					C3orf52	0.696927	0.742156	else
					C4orf29	0.205699	0.0197979	else
					C4orf33	0.536768	0.542684	else
					C4orf46.	0.737397	0.72264	else
					C5	0.604624	0.63521	else
					C5orf15	0.733875	0.649453	else
					C5orf34	0.13565	0.0530664	else
					C5orf45	0.64329	0.559962	else
					C5orf51	0.387523	0.420024	else
					C6orf106	0.78255	0.608466	else
					C6orf120	0.546321	0.466817	else
					C6orf211	0.566982	0.473434	else
					C6orf48	0.643273	0.562597	else
					C6orf57	0.644789	0.588496	else
					C6orf62	0.739486	0.717249	else
					C7orf25.	0.802552	0.722659	else
					C7orf49	0.36265	0.323616	else
					C7orf50	0.611168	0.54296	else
					C7orf55	0.373097	0.345052	else
					C7orf60	0.604624	0.487781	else
					C7orf63	0.694672	0.636723	else
					C7orf73.	0.870943	0.76675	else
					C8orf33	0.783032	0.601766	else
					C8orf44	0.414255	0.307968	else
					C8orf44.	0.530809	0.398269	else
					C8orf44.SGK3.	0.75715	0.825637	else
					C8orf76	0.697925	0.650976	else
					C8orf88	0.797114	0.744151	else
					C9orf142	0.793395	0.67819	else
					C9orf156	0.436558	0.275511	else
					C9orf16	0.700828	0.532198	else
					C9orf40	0.71162	0.578434	else
					C9orf64	0.706079	0.617562	else
					C9orf69	0.299302	0.126888	else
					C9orf84	0.800652	0.682422	else
					CA13.	0.676204	0.693008	else
					CA2	0.389491	0.292197	else
					CA5BP1	0.588031	0.527905	else
					CABLES1	0.744162	0.746272	else
					CACNA2D1	0.803386	0.676953	else
					CACNA2D2	0.448059	0.378009	else
					CACNB1	0.460011	0.370597	else
					CACNB2	0.696343	0.538244	else
					CACNB4	0.546828	0.59458	else
					CACUL1	0.696826	0.622085	else
					CACYBP	0.65629	0.496672	else
					CAD	0.27591	0.1933	else
					CADM1	0.712545	0.615839	else
					CADPS	0.415282	0.264724	else
					CALCOCO1	0.775531	0.798759	else
					CALCOCO2	0.705044	0.644463	else
					CALM1	0.509724	0.446653	else
					CALML3	0.842886	0.741419	else
					CALML5	0.733605	0.597492	else
					CALR	0.848056	0.826603	hub-Gene
					CAMK2D	0.658803	0.627696	else
					CAMKK2	0.493385	0.501769	else
					CAMLG	0.801806	0.706885	else
					CAMP	0.521528	0.392099	else
					CAMSAP2	0.377798	0.203871	else
					CAMSAP3	0.657862	0.723795	else
					CAMTA2	0.597066	0.593488	else
					CAND2	0.451712	0.349065	else
					CANT1	0.561591	0.484004	else
					CAP1	0.705024	0.676699	else
					CAPN15	0.709347	0.631053	else
					CAPN3	0.641328	0.668429	else
					CAPRIN1	0.533614	0.419439	else
					CAPRIN2	0.843129	0.707878	else
					CAPS2	0.587972	0.520301	else
					CAPZB	0.567965	0.497304	else
					CARD14	0.809811	0.75109	else
					CARD18	0.571399	0.4805	else
					CARD6	0.743997	0.778861	else
					CARF	0.472551	0.436211	else
					CARHSP1	0.896373	0.892251	hub-Gene
					CARM1	0.58954	0.564346	else
					CARS	0.651561	0.48359	else
					CASC3.	0.867533	0.798815	else
					CASC5	0.500539	0.42277	else
					CASK	0.669693	0.533658	else
					CASP14	0.534562	0.383043	else
					CASP6	0.632254	0.576738	else
					CASP7	0.797018	0.797591	else
					CASP8	0.606381	0.661479	else
					CASP8AP2	0.339545	0.381715	else
					CAT	0.627778	0.715149	else
					CBFA2T2	0.817796	0.763778	else
					CBLC	0.741944	0.571767	else
					CBLL1	0.0464498	0.135573	else
					CBR3	0.752217	0.714855	else
					CBS	0.58063	0.515069	else
					CBX2	0.738774	0.642889	else
					CBX6	0.465624	0.279621	else
					CBX7	0.879481	0.797604	else
					CC2D1A	0.400591	0.337747	else
					CC2D1B	0.58485	0.54265	else
					CCAR1	0.750187	0.648816	else
					CCBL2	0.698221	0.616233	else
					CCDC109B	0.864599	0.832792	hub-Gene
					CCDC112	0.368813	0.269891	else
					CCDC113	0.759319	0.713257	else
					CCDC117	0.554805	0.526479	else
					CCDC124	0.863441	0.750975	else
					CCDC127	0.699848	0.621545	else
					CCDC134	0.497301	0.432805	else
					CCDC137	0.590742	0.534066	else
					CCDC138	0.725658	0.680472	else
					CCDC14	0.757476	0.593248	else
					CCDC142.	0.819113	0.637629	else
					CCDC144A.	0.155055	0.0779193	else
					CCDC146	0.756992	0.625913	else
					CCDC149	0.642018	0.509792	else
					CCDC15	0.485214	0.497126	else
					CCDC150	0.338455	0.317938	else
					CCDC152	0.681534	0.516585	else
					CCDC167	0.909433	0.829933	hub-Gene
					CCDC19	0.675917	0.566851	else
					CCDC22	0.581667	0.366431	else
					CCDC25	0.789329	0.669843	else
					CCDC28A	0.560919	0.407512	else
					CCDC3	0.661262	0.713173	else
					CCDC50	0.842082	0.672563	else
					CCDC51	0.682558	0.614121	else
					CCDC53	0.678776	0.592305	else
					CCDC6	0.388306	0.468234	else
					CCDC61	0.303665	0.177572	else
					CCDC64B	0.754672	0.709797	else
					CCDC82	0.725385	0.510234	else
					CCDC84	0.637629	0.488279	else
					CCDC85A	0.532143	0.50915	else
					CCDC85C	0.882396	0.842725	hub-Gene
					CCDC86	0.715099	0.543311	else
					CCDC90B	0.354459	0.301201	else
					CCDC93	0.777547	0.73894	else
					CCDC94	0.718992	0.544891	else
					CCL14.	0.800768	0.661813	else
					CCL20	0.859805	0.841539	hub-Gene
					CCL22	0.756069	0.759286	else
					CCL27	0.740328	0.811341	else
					CCL3.	0.549435	0.560275	else
					CCL7	0.491361	0.459482	else
					CCNA2	0.800692	0.709367	else
					CCNB1	0.836792	0.743888	else
					CCNB1IP1	0.840434	0.828535	hub-Gene
					CCNB2	0.748148	0.653255	else
					CCND1	0.833037	0.867165	hub-Gene
					CCND3	0.538507	0.505684	else
					CCNE1	0.908124	0.874763	hub-Gene
					CCNE2	0.814295	0.717915	else
					CCNF	0.717248	0.600726	else
					CCNH	0.807972	0.685095	else
					CCNI	0.427708	0.316315	else
					CCNK	0.454638	0.53285	else
					CCNO	0.46495	0.424777	else
					CCNY	0.635012	0.495548	else
					CCNYL1	0.687137	0.700754	else
					CCP110	0.365394	0.242781	else
					CCPG1.	0.625093	0.556848	else
					CCRN4L	0.701378	0.629052	else
					CCSER2	0.495254	0.394633	else
					CCT2	0.789164	0.566611	else
					CCT3.	0.745069	0.540764	else
					CCT4	0.702456	0.470682	else
					CCT5	0.736085	0.584357	else
					CCT6A	0.746741	0.561415	else
					CCT6B	0.340064	0.305385	else
					CCT6P1.	0.660014	0.566581	else
					CCT7	0.904409	0.696661	else
					CCT8	0.649939	0.478785	else
					CCZ1B	0.659797	0.605857	else
					CD24	0.923874	0.87749	hub-Gene
					CD274	0.863543	0.867854	hub-Gene
					CD2BP2	0.914086	0.812599	hub-Gene
					CD47	0.578773	0.642982	else
					CD58	0.815431	0.673654	else
					CD82	0.668667	0.529051	else
					CD83	0.763821	0.777616	else
					CD99	0.585539	0.570495	else
					CD99P1	0.316887	0.236032	else
					CDC123	0.90732	0.767355	else
					CDC14A	0.431409	0.313716	else
					CDC20	0.746277	0.635587	else
					CDC25B	0.759247	0.779433	else
					CDC25C	0.56876	0.53343	else
					CDC26	0.720972	0.570147	else
					CDC34	0.448842	0.295015	else
					CDC37	0.615492	0.539899	else
					CDC37L1	0.669861	0.721976	else
					CDC42.IT1	0.55085	0.509124	else
					CDC42BPA	0.806698	0.652666	else
					CDC42EP1	0.821942	0.740967	else
					CDC42EP3	0.4657	0.26375	else
					CDC42SE1	0.607749	0.64893	else
					CDC45	0.750398	0.700356	else
					CDC6	0.770803	0.609667	else
					CDC7	0.492826	0.432681	else
					CDC73	0.695283	0.776262	else
					CDCA2	0.734543	0.633014	else
					CDCA3	0.762827	0.674692	else
					CDCA4	0.430098	0.328059	else
					CDCA5	0.837815	0.748973	else
					CDCA8	0.77795	0.646224	else
					CDH19	0.682473	0.558404	else
					CDH26	0.84324	0.788439	else
					CDHR1	0.712636	0.698795	else
					CDIP1	0.515854	0.443819	else
					CDIPT	0.585984	0.57941	else
					CDK1	0.820111	0.703543	else
					CDK16	0.38864	0.297107	else
					CDK19	0.77251	0.694594	else
					CDK2AP2	0.814514	0.672831	else
					CDK3.	0.467486	0.403919	else
					CDK4	0.769481	0.57351	else
					CDK5	0.835668	0.652462	else
					CDK5R1	0.891197	0.874802	hub-Gene
					CDK5RAP3	0.733867	0.632091	else
					CDK6	0.598606	0.689321	else
					CDK7	0.742531	0.629123	else
					CDKL3	0.542282	0.486977	else
					CDKN1A	0.755997	0.663368	else
					CDKN2B	0.397761	0.255264	else
					CDKN2D	0.458801	0.24185	else
					CDKN3	0.729471	0.640823	else
					CDON	0.695646	0.579007	else
					CDR1	0.0328427	0.0881836	else
					CDR2.	0.622039	0.540226	else
					CDRT4.	0.688825	0.598081	else
					CDS1	0.421409	0.242955	else
					CDS2	0.59497	0.405803	else
					CDSN	0.643196	0.478861	else
					CDT1	0.769416	0.680616	else
					CDYL	0.692574	0.603816	else
					CEACAM19	0.826648	0.748774	else
					CEACAM5	0.496106	0.461348	else
					CEBPA	0.242486	0.0572665	else
					CEBPB	0.567797	0.331763	else
					CEBPD	0.624971	0.573687	else
					CEBPG	0.548671	0.363174	else
					CECR5	0.598065	0.594708	else
					CEMIP	0.830162	0.801682	hub-Gene
					CENPA	0.523619	0.417951	else
					CENPA.	0.690125	0.532538	else
					CENPB	0.425901	0.279392	else
					CENPBD1P1.	0.614753	0.608107	else
					CENPE	0.714484	0.629729	else
					CENPF	0.586068	0.509357	else
					CENPI	0.644358	0.596645	else
					CENPJ	0.404786	0.325727	else
					CENPK	0.617276	0.547402	else
					CENPL	0.776116	0.651585	else
					CENPM	0.73512	0.673716	else
					CENPN	0.898137	0.781779	else
					CENPO	0.705472	0.63977	else
					CENPQ	0.446162	0.41008	else
					CENPW	0.795305	0.687294	else
					CEP120	0.626432	0.525187	else
					CEP162	0.693578	0.586538	else
					CEP170.	0.751949	0.555646	else
					CEP290	0.607204	0.4955	else
					CEP44	0.839159	0.784844	else
					CEP55	0.719167	0.588319	else
					CEP57	0.33939	0.266048	else
					CEP68	0.885889	0.760185	else
					CEP70	0.658753	0.616947	else
					CEP76	0.700689	0.624967	else
					CEP78	0.638762	0.594435	else
					CEP95	0.839366	0.67814	else
					CERK	0.0316106	0.0445512	else
					CERS3	0.904735	0.784805	else
					CES4A	0.575643	0.6061	else
					CETN2	0.842285	0.692252	else
					CETN3	0.297034	0.213299	else
					CFB	0.851634	0.849822	hub-Gene
					CFDP1	0.571324	0.540545	else
					CFL1	0.826789	0.675245	else
					CGN	0.537647	0.603391	else
					CH25H	0.642356	0.756649	else
					CHAC1	0.823822	0.743106	else
					CHAC2	0.893492	0.836601	hub-Gene
					CHAD	0.441758	0.411311	else
					CHAF1A	0.313911	0.17594	else
					CHAF1B	0.67653	0.509551	else
					CHCHD1	0.901013	0.742076	else
					CHCHD2	0.72837	0.520473	else
					CHCHD3	0.708171	0.649771	else
					CHCHD4	0.82538	0.688284	else
					CHCHD5	0.856411	0.696996	else
					CHCHD7	0.53084	0.363066	else
					CHD2	0.593864	0.562267	else
					CHD3	0.592017	0.387863	else
					CHD6	0.859218	0.712208	else
					CHD8	0.404804	0.4777	else
					CHD9	0.825828	0.690483	else
					CHEK1	0.885049	0.792602	else
					CHEK2	0.529813	0.507417	else
					CHFR	0.770002	0.662246	else
					CHI3L1	0.370205	0.232853	else
					CHI3L2	0.889937	0.8785	hub-Gene
					CHIC1	0.683232	0.648373	else
					CHIC2	0.603211	0.440207	else
					CHKB.AS1	0.658006	0.555994	else
					CHL1	0.69694	0.6992	else
					CHM	0.290582	0.213094	else
					CHMP1A	0.72279	0.601778	else
					CHMP2B	0.56346	0.423569	else
					CHMP4A.	0.670553	0.53578	else
					CHMP4B	0.730843	0.674694	else
					CHMP5	0.65095	0.527107	else
					CHMP6	0.796346	0.671424	else
					CHP1	0.50047	0.344915	else
					CHP2	0.723214	0.785798	else
					CHPF2	0.699412	0.731653	else
					CHPT1	0.810041	0.675055	else
					CHRNA9	0.846504	0.879048	hub-Gene
					CHST15	0.511519	0.364904	else
					CHSY1	0.560926	0.460864	else
					CHTF8	0.529779	0.393609	else
					CHUK	0.621254	0.487466	else
					CHURC1.FNTB.	0.566974	0.377729	else
					CIAPIN1	0.894438	0.798038	else
					CIART	0.269312	0.422125	else
					CIB2	0.735053	0.68107	else
					CIC	0.588426	0.455359	else
					CINP	0.605942	0.472394	else
					CIR1	0.485035	0.380028	else
					CIRBP	0.895998	0.852902	hub-Gene
					CIRH1A	0.766096	0.663514	else
					CISD1	0.719321	0.653298	else
					CISD2	0.729842	0.626624	else
					CISD3	0.741724	0.561312	else
					CITED2	0.29535	0.168015	else
					CIZ1	0.498476	0.531535	else
					CKAP2	0.633068	0.544336	else
					CKAP2L	0.63102	0.530163	else
					CKAP4	0.845249	0.82353	hub-Gene
					CKB	0.560451	0.701329	else
					CKMT1A.	0.882774	0.788808	else
					CKS1B	0.723819	0.519898	else
					CKS2	0.872265	0.77157	else
					CLASP1	0.458316	0.482334	else
					CLASP2	0.844213	0.784384	else
					CLASRP	0.666257	0.5572	else
					CLCA2	0.861119	0.78879	else
					CLCN3	0.644549	0.539672	else
					CLCN6	0.616115	0.492001	else
					CLCN7	0.428432	0.412035	else
					CLDN1	0.616727	0.78076	else
					CLDN15	0.315213	0.216107	else
					CLDN22.	0.604181	0.470386	else
					CLDN23	0.71238	0.777383	else
					CLDN4	0.370971	0.161839	else
					CLDN8	0.872494	0.876329	hub-Gene
					CLEC16A	0.571447	0.303876	else
					CLEC7A	0.876809	0.916345	hub-Gene
					CLIC3	0.751983	0.554225	else
					CLIP2	0.440475	0.390757	else
					CLK1	0.662266	0.555959	else
					CLK4	0.783959	0.747485	else
					CLN3	0.634712	0.46686	else
					CLN5	0.417544	0.410547	else
					CLN6	0.873439	0.740143	else
					CLN8	0.375362	0.238116	else
					CLNS1A	0.800771	0.744827	else
					CLP1	0.795012	0.689188	else
					CLPB	0.808955	0.660242	else
					CLPP	0.943711	0.825744	hub-Gene
					CLPTM1	0.721881	0.527015	else
					CLPTM1L	0.423227	0.178416	else
					CLPX	0.847324	0.796302	else
					CLSPN	0.503102	0.445726	else
					CLSTN1	0.846252	0.794098	else
					CLTA	0.633375	0.504168	else
					CLTC	0.531419	0.332869	else
					CLTC.IT1	0.303621	0.15664	else
					CLUAP1	0.558046	0.563193	else
					CLUH	0.686697	0.544588	else
					CLUHP3	0.471174	0.442043	else
					CMAHP	0.816187	0.828838	hub-Gene
					CMAS	0.71907	0.615962	else
					CMC1	0.745293	0.698865	else
					CMC2	0.853701	0.768524	else
					CMC4.	0.558588	0.526359	else
					CMPK1	0.469603	0.381752	else
					CMPK2	0.847481	0.84994	hub-Gene
					CMSS1	0.838374	0.746873	else
					CMTM4	0.864526	0.841932	hub-Gene
					CMTM6	0.816315	0.718157	else
					CMTR2	0.795944	0.703449	else
					CMYA5	0.671156	0.607155	else
					CNBP	0.00752699	0.00483105	else
					CNDP2	0.837418	0.822217	hub-Gene
					CNEP1R1	0.644451	0.605498	else
					CNFN	0.929323	0.865459	hub-Gene
					CNGA1	0.619848	0.587014	else
					CNIH1	0.622814	0.542989	else
					CNKSR3	0.68531	0.582414	else
					CNN2	0.737661	0.744982	else
					CNNM3	0.497362	0.480288	else
					CNNM4	0.670094	0.689289	else
					CNOT1	0.751742	0.542331	else
					CNOT10	0.477894	0.287243	else
					CNOT4	0.685141	0.642385	else
					CNOT6	0.733767	0.659777	else
					CNOT6L	0.675202	0.726307	else
					CNP	0.553235	0.542712	else
					CNPY2	0.694459	0.572536	else
					CNTN4	0.507405	0.484646	else
					CNTNAP3	0.552312	0.593157	else
					CNTNAP3.	0.723856	0.764723	else
					CNTRL	0.531742	0.369957	else
					COA1	0.650121	0.600574	else
					COA3	0.805557	0.574966	else
					COA4	0.865123	0.742311	else
					COA5	0.869359	0.75109	else
					COA6	0.849356	0.742314	else
					COA7	0.455155	0.272918	else
					COASY	0.848185	0.72924	else
					COBL	0.713446	0.818028	else
					COG1	0.579298	0.500867	else
					COG4	0.55969	0.52194	else
					COG7	0.445643	0.395171	else
					COG8	0.870912	0.774667	else
					COG8.	0.937286	0.812442	hub-Gene
					COL16A1	0.738589	0.606711	else
					COL21A1	0.673351	0.662243	else
					COL23A1	0.347578	0.259032	else
					COL24A1	0.324127	0.314587	else
					COL28A1	0.519452	0.376794	else
					COL4A3BP	0.767032	0.756351	else
					COL4A5	0.754867	0.708452	else
					COL5A3	0.522867	0.384232	else
					COL7A1	0.695238	0.693163	else
					COLCA1	0.451426	0.344277	else
					COMMD1	0.789498	0.664033	else
					COMMD10	0.770728	0.642721	else
					COMMD2	0.549022	0.493726	else
					COMMD4	0.698162	0.543277	else
					COMMD5	0.493634	0.396557	else
					COMMD5.	0.800422	0.662527	else
					COMMD7	0.806842	0.729992	else
					COMMD8	0.780681	0.720647	else
					COMMD9	0.503919	0.561782	else
					COMTD1	0.843942	0.776267	else
					COPB2	0.826793	0.687417	else
					COPE	0.780041	0.573664	else
					COPS2	0.557869	0.452844	else
					COPS3	0.923942	0.773281	else
					COPS4	0.769977	0.677256	else
					COPS5	0.775895	0.597667	else
					COPS6	0.839767	0.720946	else
					COPZ1	0.718771	0.586452	else
					COQ2	0.766072	0.605876	else
					COQ3	0.885852	0.770058	else
					COQ4	0.893819	0.733912	else
					COQ6	0.467382	0.421545	else
					COQ9	0.3561	0.24176	else
					CORO2A	0.601086	0.54866	else
					CORO6	0.494717	0.440055	else
					COX10	0.772898	0.68424	else
					COX14	0.599496	0.427457	else
					COX15	0.618782	0.57387	else
					COX16	0.71524	0.504293	else
					COX17.	0.696442	0.479597	else
					COX18	0.16655	0.0765585	else
					COX19	0.711836	0.571264	else
					COX20	0.284846	0.141834	else
					COX4I1	0.428551	0.26817	else
					COX5A	0.915726	0.846218	hub-Gene
					COX5B	0.70205	0.68067	else
					COX6A1	0.817108	0.725425	else
					COX6B1	0.877382	0.736801	else
					COX6B1P3.	0.701959	0.674745	else
					COX6C	0.449906	0.385801	else
					COX6CP1.	0.715916	0.624667	else
					COX7A2	0.720322	0.629881	else
					COX7A2P2.	0.837695	0.735853	else
					COX7B	0.707814	0.615914	else
					COX7BP1.	0.89302	0.812299	hub-Gene
					COX7C	0.584125	0.47432	else
					COX8A	0.721434	0.623117	else
					CPA4	0.516751	0.454003	else
					CPNE3	0.729435	0.742684	else
					CPNE8	0.775875	0.590397	else
					CPOX	0.382389	0.429331	else
					CPSF3	0.847766	0.761363	else
					CPSF3L	0.605598	0.461367	else
					CPSF4	0.688724	0.675788	else
					CPT2	0.665976	0.610186	else
					CPTP	0.742224	0.693485	else
					CR936796	0.690727	0.66884	else
					CRABP1	0.473765	0.520404	else
					CRABP2	0.921768	0.883815	hub-Gene
					CRADD	0.562056	0.471079	else
					CRAMP1L	0.5106	0.477311	else
					CRB3	0.824638	0.658617	else
					CRBN	0.878807	0.774286	else
					CRCP	0.397655	0.312914	else
					CRCT1	0.657192	0.541244	else
					CREBBP	0.734682	0.674258	else
					CREBRF	0.839794	0.762863	else
					CREBZF	0.795332	0.805539	else
					CREG1	0.490288	0.401726	else
					CRELD2	0.868419	0.807194	hub-Gene
					CRIM1	0.654755	0.43077	else
					CRIM1.	0.851768	0.708146	else
					CRIP1	0.827262	0.851804	hub-Gene
					CRIP2	0.44193	0.611347	else
					CRIPT	0.573396	0.462948	else
					CRK	0.494572	0.36039	else
					CRLF2	0.550486	0.415408	else
					CRLF3	0.606759	0.59246	else
					CRLS1	0.751426	0.734543	else
					CRNDE	0.325939	0.305121	else
					CROCC	0.611343	0.49562	else
					CROT	0.525147	0.593752	else
					CRTAP	0.807843	0.779437	else
					CRY2	0.812262	0.857293	hub-Gene
					CRYAB	0.704863	0.701336	else
					CRYBG3	0.488996	0.409903	else
					CRYGS	0.650113	0.528172	else
					CRYM	0.525718	0.36422	else
					CSE1L	0.595476	0.401369	else
					CSK	0.834128	0.796442	else
					CSNK1E	0.644126	0.551511	else
					CSNK1G2	0.72896	0.736956	else
					CSNK2A1	0.694118	0.459935	else
					CSNK2B	0.699005	0.518563	else
					CSPP1	0.613904	0.655353	else
					CSRNP1	0.66041	0.568413	else
					CSRNP3	0.711079	0.632629	else
					CST7	0.831852	0.791148	else
					CSTA	0.905728	0.88004	hub-Gene
					CSTB	0.82887	0.71462	else
					CSTF1	0.743505	0.587344	else
					CSTF2	0.808449	0.661423	else
					CTA.29F11.1	0.435475	0.351127	else
					CTA.384D8.35	0.909289	0.829245	hub-Gene
					CTB.31O20.2	0.545666	0.427429	else
					CTBP1	0.611651	0.527156	else
					CTBP2	0.53322	0.309016	else
					CTC.338M12.4	0.614729	0.488742	else
					CTC.428G20.3	0.49011	0.4692	else
					CTC.429P9.3	0.716961	0.549678	else
					CTC.471J1.2	0.402987	0.318158	else
					CTD.2035E11.5	0.298703	0.146595	else
					CTD.2124B8.2	0.571327	0.509947	else
					CTD.2292M16.8	0.876353	0.842904	hub-Gene
					CTD.2325A15.5	0.397511	0.266313	else
					CTD.2528L19.6	0.637848	0.631226	else
					CTD.2555O16.4.	0.559706	0.449379	else
					CTD.2619J13.13	0.796655	0.692657	else
					CTD.3025N20.3	0.247227	0.249507	else
					CTD.3092A11.2	0.573744	0.567734	else
					CTDSP1	0.803441	0.682046	else
					CTNNAL1	0.577949	0.625175	else
					CTNNB1	0.445335	0.261647	else
					CTNNBIP1	0.760985	0.776563	else
					CTNND1.	0.649731	0.746706	else
					CTNS	0.778019	0.687274	else
					CTPS1	0.935263	0.791954	else
					CTPS2	0.845911	0.804033	hub-Gene
					CTSA	0.836877	0.749604	else
					CTSD	0.841068	0.725612	else
					CTSF	0.809279	0.761977	else
					CTSLP8	0.716178	0.659351	else
					CTTNBP2	0.484657	0.442733	else
					CUEDC1	0.5698	0.414806	else
					CUL1	0.573014	0.528659	else
					CWC15	0.485301	0.383002	else
					CWF19L2	0.861801	0.780354	else
					CWH43	0.851215	0.732265	else
					CXADR	0.553088	0.429706	else
					CXCL1	0.772475	0.803029	else
					CXCL10	0.767485	0.775276	else
					CXCL13	0.751288	0.706736	else
					CXCL14	0.802981	0.737178	else
					CXCL16	0.795932	0.731554	else
					CXCL2	0.777163	0.847934	else
					CXCL8	0.798445	0.761929	else
					CXCL9	0.731514	0.761596	else
					CXCR2	0.907739	0.888514	hub-Gene
					CXCR4	0.719434	0.842432	else
					CXorf23	0.590595	0.551864	else
					CXorf24	0.442724	0.394362	else
					CXorf40A	0.278263	0.202174	else
					CXorf40B	0.284421	0.231568	else
					CXXC5	0.494543	0.371886	else
					CYB561	0.344055	0.12532	else
					CYB561D1	0.385797	0.221898	else
					CYB5R2	0.813562	0.760702	else
					CYB5R3	0.543342	0.607301	else
					CYB5R4	0.841289	0.808029	hub-Gene
					CYBRD1	0.694031	0.637867	else
					CYC1	0.912023	0.790943	else
					CYFIP1	0.792099	0.671593	else
					CYP1A1	0.407595	0.327097	else
					CYP20A1	0.321098	0.233296	else
					CYP26B1	0.670144	0.643318	else
					CYP2C18	0.847686	0.810199	hub-Gene
					CYP2E1	0.641976	0.514734	else
					CYP2J2	0.572642	0.628148	else
					CYP2U1	0.704696	0.523556	else
					CYP3A5	0.596957	0.588606	else
					CYP4B1	0.520535	0.644896	else
					CYP4F11	0.538767	0.489353	else
					CYP4F2	0.270812	0.201771	else
					CYP4F2.	0.354707	0.30622	else
					CYP4F22	0.863137	0.752273	else
					CYP4X1	0.594984	0.503391	else
					CYP7B1	0.82436	0.795231	else
					CYSRT1	0.924208	0.845206	hub-Gene
					CYTH3	0.356389	0.379901	else
					CYTL1	0.290537	0.0509096	else
					D2HGDH	0.501191	0.445199	else
					DACH1	0.692939	0.569097	else
					DAD1	0.801173	0.657109	else
					DAG1	0.48909	0.634141	else
					DALRD3	0.438085	0.36667	else
					DANCR	0.689573	0.586808	else
					DAP3	0.291028	0.190908	else
					DAPK3.	0.641186	0.485727	else
					DAXX	0.559247	0.535632	else
					DAZAP1	0.649538	0.641779	else
					DBF4	0.866512	0.755556	else
					DBI	0.742901	0.607525	else
					DBNDD2.	0.242055	0.124763	else
					DBNL.	0.831244	0.68924	else
					DBR1	0.208955	0.25524	else
					DCAF11	0.848062	0.691016	else
					DCAF12	0.789863	0.665815	else
					DCAF13	0.880046	0.713545	else
					DCAF16	0.795223	0.751115	else
					DCAF17	0.436385	0.504751	else
					DCAF7	0.316752	0.258038	else
					DCAKD	0.516064	0.359379	else
					DCBLD2	0.770202	0.695548	else
					DCLRE1B	0.635884	0.560596	else
					DCLRE1C	0.404657	0.437294	else
					DCPS	0.775399	0.607275	else
					DCTD	0.76325	0.671278	else
					DCTN1.	0.418761	0.438592	else
					DCTN3	0.67065	0.483167	else
					DCTN5	0.60077	0.514792	else
					DCTN6	0.837747	0.766074	else
					DCTPP1	0.834278	0.760561	else
					DCUN1D3	0.81445	0.73503	else
					DCUN1D4	0.660967	0.698493	else
					DDA1	0.726775	0.580394	else
					DDAH1	0.725928	0.611471	else
					DDB1	0.234608	0.0551807	else
					DDB2	0.572995	0.525613	else
					DDHD2	0.90193	0.780675	else
					DDI2.	0.694385	0.545739	else
					DDIAS	0.713239	0.64704	else
					DDIT3	0.704931	0.563175	else
					DDOST	0.862729	0.753465	else
					DDR1.	0.520367	0.573775	else
					DDR1.AS1	0.0255534	0.0249987	else
					DDRGK1	0.719124	0.572499	else
					DDT.	0.555702	0.315503	else
					DDX1	0.500067	0.292624	else
					DDX17	0.690666	0.68503	else
					DDX19A	0.684719	0.523879	else
					DDX19A.	0.671423	0.488235	else
					DDX19B	0.553382	0.486153	else
					DDX21	0.811295	0.629743	else
					DDX23	0.504381	0.377282	else
					DDX24	0.372122	0.342136	else
					DDX26B	0.553545	0.40415	else
					DDX28	0.879437	0.724892	else
					DDX39A	0.885934	0.752368	else
					DDX41	0.809248	0.693562	else
					DDX49	0.835734	0.699212	else
					DDX5	0.825893	0.834947	hub-Gene
					DDX50	0.327521	0.281647	else
					DDX51	0.316171	0.272929	else
					DDX52	0.780354	0.766813	else
					DDX54	0.555066	0.347799	else
					DDX58	0.713914	0.634355	else
					DDX59	0.870309	0.815545	hub-Gene
					DDX60	0.83428	0.740801	else
					DDX60L	0.824209	0.812004	hub-Gene
					DEAF1	0.228401	0.105648	else
					DEDD2	0.87678	0.79641	else
					DEFB103A.	0.68897	0.658028	else
					DEFB124	0.84546	0.805568	hub-Gene
					DEFB4A.	0.863508	0.893312	hub-Gene
					DEGS2	0.563495	0.372942	else
					DENND1A	0.71808	0.70863	else
					DENND2C	0.586217	0.419407	else
					DENND2D	0.697329	0.627849	else
					DENND4C	0.700924	0.665672	else
					DENND6A	0.45337	0.280856	else
					DENR	0.782506	0.696132	else
					DEPDC1	0.50883	0.3907	else
					DEPDC1B	0.855267	0.799388	else
					DEPTOR	0.514508	0.429724	else
					DERA	0.601327	0.552274	else
					DERL1	0.766135	0.569657	else
					DESI1	0.829231	0.62892	else
					DEXI	0.512031	0.412395	else
					DFFA	0.806057	0.700932	else
					DFNA5	0.659692	0.677089	else
					DGAT1	0.741131	0.669276	else
					DGCR11	0.318537	0.19877	else
					DHCR7	0.592652	0.45746	else
					DHDDS	0.198624	0.0557017	else
					DHFR	0.700584	0.673961	else
					DHFRL1	0.42416	0.262119	else
					DHRS1	0.688213	0.592236	else
					DHRS12	0.466347	0.530413	else
					DHRS13	0.747257	0.744556	else
					DHRS4.	0.75821	0.595704	else
					DHRS7	0.605114	0.52237	else
					DHRS9	0.745798	0.70534	else
					DHTKD1	0.537041	0.446073	else
					DHX30	0.408357	0.235732	else
					DHX32	0.735448	0.604961	else
					DHX34	0.513332	0.447067	else
					DHX36	0.50205	0.412423	else
					DHX37	0.575687	0.363367	else
					DHX58	0.514746	0.488989	else
					DIABLO	0.660888	0.564787	else
					DIAPH2	0.702325	0.668171	else
					DIAPH3	0.751496	0.638587	else
					DIDO1	0.820402	0.807452	hub-Gene
					DIMT1	0.861732	0.771891	else
					DIP2A	0.420613	0.321577	else
					DIP2C	0.84224	0.713117	else
					DIRC2	0.439214	0.380977	else
					DIS3	0.446574	0.37204	else
					DIS3L	0.686959	0.61224	else
					DIS3L2	0.670791	0.60245	else
					DISP1	0.709918	0.635909	else
					DKC1.	0.581476	0.352263	else
					DKFZP586I1420	0.492362	0.407496	else
					DKK3	0.599131	0.525765	else
					DLAT	0.795534	0.567055	else
					DLG3	0.601423	0.412042	else
					DLGAP4	0.62546	0.569958	else
					DLGAP5	0.827671	0.751809	else
					DLL1	0.6045	0.494811	else
					DLX5	0.568309	0.394954	else
					DMC1	0.0700605	0.0523011	else
					DMD	0.902531	0.870033	hub-Gene
					DMTF1	0.713724	0.600599	else
					DMXL1	0.722102	0.720797	else
					DNA2	0.586622	0.554374	else
					DNAJA2	0.876016	0.760753	else
					DNAJB1	0.723458	0.510983	else
					DNAJB11	0.688978	0.541938	else
					DNAJB12	0.75551	0.535235	else
					DNAJB14	0.772518	0.722442	else
					DNAJB2	0.641817	0.744594	else
					DNAJB4	0.710614	0.77084	else
					DNAJB6	0.831822	0.728582	else
					DNAJB9	0.347819	0.202892	else
					DNAJC11	0.768887	0.611342	else
					DNAJC16	0.638097	0.597877	else
					DNAJC19	0.623071	0.406956	else
					DNAJC21	0.285213	0.366288	else
					DNAJC25.	0.580615	0.599493	else
					DNAJC27	0.386913	0.338165	else
					DNAJC28	0.660288	0.494496	else
					DNAJC3	0.15827	0.178451	else
					DNAJC5	0.916043	0.795447	else
					DNAJC6	0.566965	0.514699	else
					DNAJC7	0.458207	0.33943	else
					DNAJC8	0.6118	0.515023	else
					DNAJC9	0.819588	0.698076	else
					DNASE1L2	0.42593	0.347425	else
					DNASE1L3	0.889623	0.857137	hub-Gene
					DNLZ	0.63863	0.513657	else
					DNM1L	0.870639	0.762877	else
					DNM2	0.707081	0.543759	else
					DNMBP	0.78361	0.764815	else
					DNMT1	0.814155	0.733007	else
					DNPEP	0.669507	0.570253	else
					DNPH1	0.708014	0.546998	else
					DNTTIP1	0.559671	0.316602	else
					DOCK1	0.722097	0.673943	else
					DOCK5	0.679696	0.507594	else
					DOCK7	0.593866	0.492853	else
					DOCK9	0.446651	0.332753	else
					DOCK9.AS2	0.515011	0.566416	else
					DOK3	0.652382	0.760297	else
					DOLK	0.734312	0.569328	else
					DOPEY1	0.682022	0.59387	else
					DOT1L	0.427889	0.372707	else
					DPAGT1	0.777887	0.744409	else
					DPCD	0.831413	0.760471	else
					DPF1	0.502429	0.428848	else
					DPH1.	0.896809	0.810796	hub-Gene
					DPH2	0.73936	0.617243	else
					DPH3	0.856597	0.710701	else
					DPM1	0.669136	0.559639	else
					DPM2	0.790195	0.671609	else
					DPP3	0.925177	0.872845	hub-Gene
					DPP8	0.510488	0.417827	else
					DPY19L2	0.613162	0.440474	else
					DPY19L4	0.414664	0.239267	else
					DPY30	0.674608	0.457867	else
					DPY30.	0.713933	0.535577	else
					DQ570096	0.765306	0.775804	else
					DQ592442	0.574525	0.465538	else
					DRAP1	0.742625	0.518215	else
					DRG1	0.852403	0.705059	else
					DRG2	0.758932	0.591604	else
					DSC2	0.812155	0.815723	hub-Gene
					DSG2	0.647103	0.608244	else
					DSG3	0.889703	0.824896	hub-Gene
					DSN1	0.370229	0.310509	else
					DST	0.92367	0.875598	hub-Gene
					DSTNP2	0.401977	0.28244	else
					DSTYK	0.563373	0.61493	else
					DTD1	0.606175	0.504903	else
					DTD2	0.528296	0.454439	else
					DTL	0.704571	0.596577	else
					DTWD1	0.863744	0.741807	else
					DTX3L	0.820661	0.817975	hub-Gene
					DTYMK	0.814011	0.71062	else
					DUOX1	0.628589	0.527036	else
					DUOXA1	0.77926	0.656032	else
					DUS2	0.836505	0.740676	else
					DUS3L	0.593711	0.370815	else
					DUSP10	0.480454	0.493576	else
					DUSP11	0.821619	0.651847	else
					DUSP14	0.736264	0.699011	else
					DUSP16	0.458074	0.423187	else
					DUSP18	0.549872	0.502579	else
					DUSP2	0.672995	0.528884	else
					DUSP23	0.754218	0.617901	else
					DUSP3	0.194478	0.023342	else
					DVL3	0.637296	0.56883	else
					DYM	0.556472	0.489478	else
					DYNC1LI2	0.893102	0.826551	hub-Gene
					DYNC2H1	0.737252	0.600416	else
					DYNC2LI1	0.865625	0.752598	else
					DYNLL1	0.76678	0.580749	else
					DYNLT1	0.811388	0.816222	hub-Gene
					DYRK1A	0.4607	0.420731	else
					DYRK4	0.464487	0.330236	else
					DZIP1	0.501646	0.351269	else
					DZIP1L	0.674181	0.653031	else
					DZIP3	0.56919	0.48262	else
					E2F1	0.363672	0.244113	else
					E2F2	0.467649	0.350001	else
					E2F4	0.727173	0.60675	else
					E2F6	0.646813	0.550093	else
					E2F7	0.551303	0.451691	else
					E2F8	0.535155	0.441077	else
					EAF1	0.708611	0.556933	else
					EAPP	0.380339	0.370071	else
					EARS2	0.439959	0.278352	else
					EBAG9	0.527249	0.531895	else
					EBF3	0.679633	0.538844	else
					EBLN3	0.790829	0.766987	else
					EBNA1BP2.	0.889591	0.758451	else
					EBP	0.786458	0.661676	else
					EBPL	0.723191	0.538598	else
					ECD	0.738553	0.571967	else
					ECE2	0.866391	0.698933	else
					ECHDC1	0.652956	0.53744	else
					ECHDC2	0.687542	0.596188	else
					ECHS1	0.593171	0.547573	else
					ECT2	0.783356	0.674266	else
					EDA	0.737041	0.718299	else
					EDARADD	0.361077	0.313813	else
					EDEM1	0.747529	0.678899	else
					EDIL3	0.749933	0.763519	else
					EDN1	0.66579	0.489549	else
					EDRF1	0.251951	0.173637	else
					EEF1A1	0.776312	0.778417	else
					EEF1A2	0.250985	0.134049	else
					EEF1E1	0.824733	0.713788	else
					EEF1G.	0.70813	0.766821	else
					EEF2	0.539949	0.548438	else
					EEF2K.	0.83859	0.849321	hub-Gene
					EEFSEC	0.701268	0.626882	else
					EFCAB11	0.83257	0.75825	else
					EFEMP1	0.769673	0.720472	else
					EFHC1	0.812714	0.709998	else
					EFHD2	0.804231	0.825067	hub-Gene
					EFNA5	0.721918	0.665859	else
					EFNB2	0.790097	0.840234	else
					EFNB3	0.380313	0.448147	else
					EFTUD1	0.415773	0.189022	else
					EFTUD2	0.851443	0.672507	else
					EGF	0.482335	0.367358	else
					EGR2	0.295148	0.264073	else
					EHBP1	0.794108	0.668746	else
					EHBP1L1	0.676934	0.626715	else
					EHD1	0.821456	0.712586	else
					EHD3	0.443832	0.454955	else
					EHD4	0.650977	0.689816	else
					EHF	0.854172	0.834909	hub-Gene
					EI24	0.656357	0.509617	else
					EID1	0.652893	0.565711	else
					EID2	0.631545	0.541666	else
					EIF1B	0.299947	0.253055	else
					EIF2AK3	0.417927	0.366288	else
					EIF2B1	0.656763	0.664133	else
					EIF2B2	0.932119	0.814061	hub-Gene
					EIF2B3	0.667418	0.438758	else
					EIF2B4	0.559778	0.344574	else
					EIF2S1	0.657791	0.535427	else
					EIF2S2	0.838799	0.709327	else
					EIF3B	0.360822	0.273416	else
					EIF3C	0.521431	0.537224	else
					EIF3C.	0.265481	0.117781	else
					EIF3E	0.680262	0.700459	else
					EIF3H	0.601904	0.577356	else
					EIF3I	0.872665	0.686059	else
					EIF3J	0.857928	0.709783	else
					EIF3J.AS1	0.589952	0.372667	else
					EIF3K	0.849707	0.747028	else
					EIF3LP3.	0.0363187	0.110501	else
					EIF4A1.	0.739755	0.611475	else
					EIF4A3	0.927504	0.813519	hub-Gene
					EIF4B	0.647508	0.706781	else
					EIF4E	0.853277	0.781396	else
					EIF4E2	0.854702	0.715569	else
					EIF4E3	0.59325	0.645744	else
					EIF4EBP1	0.931864	0.868554	hub-Gene
					EIF4EBP2	0.542982	0.594895	else
					EIF4ENIF1	0.707294	0.764511	else
					EIF4G2	0.643826	0.502412	else
					EIF4H	0.612471	0.493976	else
					EIF5	0.902233	0.845966	hub-Gene
					EIF6	0.946922	0.800302	hub-Gene
					ELAC2	0.791182	0.650256	else
					ELF2	0.742832	0.697543	else
					ELF3	0.701309	0.672098	else
					ELFN2	0.15404	0.129426	else
					ELL	0.46783	0.34341	else
					ELL2	0.733549	0.633945	else
					ELMO2	0.700108	0.668886	else
					ELMOD2	0.666269	0.529108	else
					ELOF1	0.861492	0.727705	else
					ELOVL1.	0.816854	0.641751	else
					ELOVL4	0.654001	0.475541	else
					ELOVL7	0.793575	0.705433	else
					ELP2	0.81747	0.842157	hub-Gene
					ELP5	0.445743	0.349161	else
					ELP6	0.870972	0.753769	else
					EMB	0.501412	0.38853	else
					EMC10	0.714185	0.585018	else
					EMC6	0.816384	0.707904	else
					EMC8	0.869682	0.731803	else
					EMC9	0.741716	0.602721	else
					EMD	0.65886	0.657946	else
					EME1	0.808147	0.796913	else
					EMG1	0.679529	0.427704	else
					EML3	0.430014	0.291241	else
					EMP2	0.657347	0.449947	else
					EMX2	0.860236	0.757816	else
					EMX2OS	0.803814	0.711339	else
					EN1	0.649088	0.64127	else
					ENAH	0.529702	0.595208	else
					ENDOG	0.615884	0.430062	else
					ENDOU	0.694568	0.529112	else
					ENDOV	0.593075	0.425955	else
					ENGASE	0.686982	0.562784	else
					ENKD1	0.646625	0.583127	else
					ENO1	0.903142	0.78418	else
					ENO2	0.748546	0.63311	else
					ENOPH1	0.607318	0.410641	else
					ENOSF1	0.423959	0.213585	else
					ENSA	0.872828	0.661524	else
					ENTPD4	0.477582	0.368248	else
					ENTPD7	0.763657	0.684747	else
					ENY2	0.35702	0.360442	else
					EP300	0.49184	0.373977	else
					EP300.AS1	0.738494	0.67798	else
					EP400	0.690493	0.605702	else
					EP400NL	0.541131	0.479568	else
					EPB41L4A.AS1	0.644178	0.651713	else
					EPB41L4A.AS2	0.612974	0.591606	else
					EPB41L4B	0.744447	0.777317	else
					EPC1	0.643077	0.549446	else
					EPC2	0.6967	0.68914	else
					EPCAM	0.60145	0.606632	else
					EPHA1	0.781477	0.650187	else
					EPHA1.AS1	0.310077	0.272297	else
					EPHA2	0.848008	0.751295	else
					EPHB2	0.764078	0.726174	else
					EPHX3	0.90081	0.789904	else
					EPM2AIP1	0.807746	0.669854	else
					EPN1	0.630057	0.513664	else
					EPN2.	0.688798	0.785176	else
					EPN3	0.876855	0.785615	else
					EPRS	0.789394	0.569435	else
					EPS15	0.920952	0.8096	hub-Gene
					EPS8L2	0.719025	0.522531	else
					EPSTI1	0.861538	0.87196	hub-Gene
					ERAL1	0.384874	0.267157	else
					ERBB2	0.458008	0.255109	else
					ERCC6L	0.766173	0.699688	else
					ERCC6L2	0.599189	0.546886	else
					ERCC8	0.815696	0.662186	else
					EREG	0.649191	0.542154	else
					ERF	0.257081	0.174489	else
					ERGIC1	0.184841	0.123234	else
					ERI1	0.786572	0.710216	else
					ERLIN2	0.671944	0.600775	else
					ERMARD	0.465039	0.329189	else
					ERN1	0.693126	0.653363	else
					ERO1L	0.812935	0.829336	hub-Gene
					ERVW.1	0.26915	0.159229	else
					ESPL1	0.488775	0.41532	else
					ESRP1	0.617112	0.402371	else
					ESRP2.	0.820436	0.755477	else
					ESRRA	0.709487	0.590528	else
					ESYT3	0.742985	0.681831	else
					ETF1	0.65195	0.450752	else
					ETFA	0.76503	0.549074	else
					ETFDH	0.285262	0.216706	else
					ETHE1	0.804491	0.81821	hub-Gene
					ETNK1	0.732661	0.623119	else
					ETV4	0.741585	0.649242	else
					ETV5	0.641981	0.469422	else
					ETV6	0.403687	0.217963	else
					EVA1C	0.637636	0.544694	else
					EVC	0.686367	0.573291	else
					EVC2	0.478144	0.371699	else
					EWSR1	0.207253	0.0933015	else
					EXO1	0.712643	0.585911	else
					EXOC7	0.4977	0.360173	else
					EXOSC3	0.795145	0.657063	else
					EXOSC4	0.850619	0.617637	else
					EXOSC6	0.357575	0.470165	else
					EXOSC8	0.53844	0.502243	else
					EXTL3	0.5726	0.418463	else
					EZH1	0.911775	0.769853	else
					EZH2	0.705399	0.613067	else
					F12	0.835126	0.743037	else
					F2R	0.654981	0.502066	else
					F3	0.831044	0.806671	hub-Gene
					F8A1.	0.573252	0.582888	else
					FAAH2	0.682533	0.615049	else
					FABP5	0.905768	0.856699	hub-Gene
					FABP7	0.557728	0.533477	else
					FADD	0.781309	0.664285	else
					FAHD1	0.798242	0.640854	else
					FAHD2A	0.634204	0.625954	else
					FAHD2CP	0.642817	0.536817	else
					FAIM	0.739201	0.60898	else
					FAM102A	0.489594	0.415961	else
					FAM103A1	0.668594	0.507435	else
					FAM104B	0.633849	0.436527	else
					FAM107B	0.587129	0.593685	else
					FAM110C	0.883256	0.886209	hub-Gene
					FAM115A.	0.734626	0.732496	else
					FAM115C.	0.744588	0.662898	else
					FAM117A	0.798084	0.706674	else
					FAM118B	0.885818	0.824188	hub-Gene
					FAM120AOS	0.451493	0.251824	else
					FAM120B	0.778613	0.702404	else
					FAM127B	0.117028	0.0124434	else
					FAM129B	0.64972	0.485833	else
					FAM131A	0.570224	0.670008	else
					FAM134B	0.81107	0.807726	hub-Gene
					FAM134C	0.570775	0.51283	else
					FAM136A.	0.831274	0.772346	else
					FAM13A	0.814853	0.744766	else
					FAM13A.AS1	0.776127	0.63364	else
					FAM13C	0.785858	0.658901	else
					FAM149A	0.604723	0.501103	else
					FAM156A.	0.74037	0.656915	else
					FAM160A1	0.904589	0.810375	hub-Gene
					FAM160B1	0.813219	0.648406	else
					FAM161A	0.398827	0.306434	else
					FAM161B	0.75068	0.668098	else
					FAM162A	0.773889	0.7045	else
					FAM166B	0.214185	0.134571	else
					FAM168A	0.748682	0.649272	else
					FAM169A	0.607222	0.619996	else
					FAM171B	0.684883	0.551603	else
					FAM172A	0.811451	0.722115	else
					FAM173A	0.804313	0.727431	else
					FAM177A1.	0.610462	0.663882	else
					FAM178A	0.660206	0.578274	else
					FAM182B.	0.515057	0.399014	else
					FAM189A2	0.835891	0.796716	else
					FAM189B	0.832135	0.738644	else
					FAM193A	0.474451	0.376906	else
					FAM200B	0.566505	0.465405	else
					FAM207A	0.754561	0.623195	else
					FAM208A	0.735788	0.669979	else
					FAM20B	0.726243	0.736236	else
					FAM210A	0.616821	0.577491	else
					FAM213B	0.55336	0.64926	else
					FAM218A	0.44648	0.367361	else
					FAM21A.	0.386742	0.330201	else
					FAM220A	0.372266	0.291777	else
					FAM221A	0.838144	0.831693	hub-Gene
					FAM223A.	0.439209	0.353734	else
					FAM228B	0.768745	0.596172	else
					FAM26F	0.688423	0.760973	else
					FAM32A	0.40678	0.219968	else
					FAM35A	0.631343	0.486806	else
					FAM3A	0.488188	0.403112	else
					FAM3C	0.486344	0.456335	else
					FAM43A	0.881381	0.844381	hub-Gene
					FAM45A.	0.699329	0.666542	else
					FAM58A	0.715565	0.551881	else
					FAM60A	0.397297	0.455173	else
					FAM64A	0.453659	0.353505	else
					FAM65C	0.679174	0.812169	else
					FAM69B	0.658031	0.46079	else
					FAM69C	0.357104	0.26509	else
					FAM72A.	0.386278	0.29179	else
					FAM73B	0.489317	0.4236	else
					FAM76A	0.634524	0.657852	else
					FAM83A	0.862241	0.842158	hub-Gene
					FAM83B	0.585063	0.350076	else
					FAM83D	0.757692	0.615678	else
					FAM83F	0.8282	0.711154	else
					FAM84A	0.7446	0.716663	else
					FAM84B	0.536528	0.539625	else
					FAM89B	0.530054	0.432955	else
					FAM91A1	0.225361	0.170774	else
					FAM96A	0.90277	0.847622	hub-Gene
					FAM96B	0.775029	0.582196	else
					FAN1	0.605989	0.525341	else
					FANCA	0.498506	0.494789	else
					FANCD2	0.568408	0.590726	else
					FANCG	0.527901	0.451202	else
					FANCI	0.760636	0.70867	else
					FARS2	0.761314	0.677275	else
					FARSA	0.717117	0.475198	else
					FASTK	0.407371	0.251324	else
					FASTKD1	0.77933	0.711761	else
					FASTKD3	0.593433	0.562505	else
					FASTKD5	0.854161	0.741359	else
					FBLIM1	0.563377	0.527515	else
					FBRS	0.542883	0.423707	else
					FBRSL1	0.634766	0.549962	else
					FBXL14	0.193392	0.148258	else
					FBXL17	0.724366	0.69392	else
					FBXL19	0.790487	0.64983	else
					FBXL20	0.361559	0.329625	else
					FBXL3	0.69871	0.656287	else
					FBXL4	0.668464	0.673874	else
					FBXL5	0.632986	0.54001	else
					FBXL6	0.473418	0.339314	else
					FBXO10	0.781624	0.681089	else
					FBXO16.	0.859967	0.750981	else
					FBXO17	0.594923	0.637334	else
					FBXO21	0.721257	0.67174	else
					FBXO25	0.748546	0.662396	else
					FBXO28	0.466003	0.287614	else
					FBXO30	0.595726	0.611114	else
					FBXO31	0.711385	0.70858	else
					FBXO32	0.765176	0.704028	else
					FBXO33	0.403507	0.405575	else
					FBXO38	0.662305	0.529694	else
					FBXO41.	0.500855	0.523944	else
					FBXO45	0.832336	0.778326	else
					FBXO46	0.695564	0.632917	else
					FBXO5	0.694905	0.556215	else
					FBXO6	0.905567	0.839101	hub-Gene
					FBXO7	0.793183	0.785061	else
					FBXW11	0.688109	0.575895	else
					FBXW12	0.595301	0.446644	else
					FBXW5	0.846716	0.770186	else
					FBXW7	0.712112	0.709755	else
					FBXW8	0.263429	0.27087	else
					FBXW9	0.74218	0.684312	else
					FCGR2A.	0.585531	0.557216	else
					FCGR3A.	0.644843	0.612275	else
					FCGR3B	0.686374	0.64869	else
					FCHO2	0.379404	0.339197	else
					FCHSD1	0.866151	0.804218	hub-Gene
					FCRLB	0.673079	0.632122	else
					FDFT1	0.391661	0.333689	else
					FDPS	0.639413	0.526502	else
					FDX1	0.563167	0.360705	else
					FDX1L	0.655509	0.516629	else
					FDXR	0.687769	0.526296	else
					FEM1C	0.412181	0.449966	else
					FEN1	0.887311	0.75597	else
					FER	0.747192	0.78391	else
					FGD3	0.76911	0.796159	else
					FGD4	0.810135	0.836889	hub-Gene
					FGD5.AS1	0.631039	0.595815	else
					FGF11	0.590716	0.583872	else
					FGF14.AS2	0.705143	0.676571	else
					FGF6	0.544846	0.460045	else
					FGFBP1	0.702824	0.592901	else
					FGFR1OP2	0.611825	0.557944	else
					FH	0.864003	0.649091	else
					FHDC1	0.481434	0.269462	else
					FHL3	0.445103	0.497364	else
					FHOD3	0.704489	0.668712	else
					FIBP	0.744562	0.614018	else
					FIGN	0.682137	0.608457	else
					FIGNL1	0.637652	0.495863	else
					FIZ1	0.301714	0.123026	else
					FKBP11	0.653688	0.753684	else
					FKBP15	0.730416	0.685342	else
					FKBP1A.	0.622321	0.450423	else
					FKBP1A.SDCBP2.	0.830297	0.766605	else
					FKBP1B	0.763047	0.719693	else
					FKBP1B.	0.737844	0.698958	else
					FKBP2	0.435225	0.257657	else
					FKBP3	0.555848	0.520134	else
					FKBP4	0.484277	0.231603	else
					FKBP8	0.0696457	0.0425612	else
					FKBPL	0.945773	0.847965	hub-Gene
					FKSG49	0.693883	0.527581	else
					FLAD1	0.818893	0.632942	else
					FLCN.	0.547721	0.49557	else
					FLII	0.401148	0.533649	else
					FLII.	0.322676	0.23993	else
					FLJ10038	0.734722	0.635326	else
					FLJ16734	0.528319	0.551095	else
					FLJ23867.	0.867911	0.791757	else
					FLJ31306	0.785748	0.691203	else
					FLJ35934	0.688796	0.505309	else
					FLJ37453	0.509416	0.392362	else
					FLJ38717	0.684719	0.491984	else
					FLJ42627	0.597802	0.45563	else
					FLOT2	0.717425	0.670576	else
					FLRT2.	0.832857	0.734049	else
					FLT1	0.376093	0.198729	else
					FLVCR2	0.902219	0.87705	hub-Gene
					FLYWCH2	0.428679	0.230284	else
					FMO4	0.322696	0.249797	else
					FMO5	0.554978	0.52744	else
					FNBP1	0.464512	0.325711	else
					FNBP1L	0.798603	0.779483	else
					FNBP4	0.69177	0.666354	else
					FNDC3A	0.679768	0.603782	else
					FNIP1	0.751036	0.689841	else
					FNIP2	0.693224	0.691138	else
					FNTA	0.625188	0.558359	else
					FOLH1.	0.63002	0.631545	else
					FOSL1	0.718182	0.623726	else
					FOXC1	0.770881	0.684635	else
					FOXD1	0.588034	0.469185	else
					FOXE1	0.858216	0.828646	hub-Gene
					FOXJ2	0.702402	0.699112	else
					FOXJ3	0.603949	0.636549	else
					FOXK1	0.542492	0.473869	else
					FOXM1	0.741614	0.668436	else
					FOXN1	0.665102	0.437352	else
					FOXN3	0.795033	0.81738	else
[truncated: 4,492 more rows]
