# Supplementary material for: Identification of novel biomarkers related to pathogenesis and treatment of psoriasis based on integrated analysis of weighted gene co-expression network analysis and LASSO
Source: PLoS One. 2025 Jun 25;20(6):e0317666. doi: 10.1371/journal.pone.0317666 (PMC12192183; doi:10.1371/journal.pone.0317666)
Supplement: S4 Table — (XLS) [file pone.0317666.s014.xls]

## Sheet: Table S3
ID	ONTOLOGY	ID.1	Description	GeneRatio	BgRatio	pvalue	p.adjust	qvalue	geneID	Count
GO:0045087	BP	GO:0045087	innate immune response	172/1646	916/18614	3.27E-22	2.44E-18	2.06E-18	ACTR2/AIM2/AKIRIN2/ANG/APOE/ARG1/ARG2/ARL8B/ATP1B1/AXL/BIRC3/BST2/C1QB/C1QBP/CASP1/CASP4/CCL19/CCL2/CCL20/CCL21/CCL4/CCL5/CCL8/CD2/CD47/CD96/CFH/CH25H/CLDN1/CLEC4C/CLEC4D/CLEC4E/CLEC5A/CLEC7A/CLPB/CORO1A/CXCL10/CYBB/CYP27B1/DDX21/DDX60/DTX3L/F12/FGR/FRK/GATA3/GBP1/GBP5/GBP6/GCH1/GZMB/HCK/HERC5/HMGB3/HPX/IFI16/IFI35/IFI6/IFIH1/IFIT1/IFIT3/IFIT5/IFITM1/IFNG/IFNGR1/IKBKE/IL12B/IL12RB1/IL17A/IL17F/IL…	172
GO:1903047	BP	GO:1903047	mitotic cell cycle process	146/1646	777/18614	5.70E-19	2.13E-15	1.80E-15	ANKFN1/ANLN/ARHGEF10/ATAD5/AURKA/AURKB/AVEN/BID/BLM/BMP4/BORA/BTC/BUB1/BUB1B/CCDC8/CCL2/CCNA2/CCNB1/CCNB2/CCND1/CCNE2/CDC20/CDC25A/CDC25B/CDC25C/CDC34/CDC45/CDC6/CDC7/CDCA2/CDCA5/CDCA8/CDK1/CDK2AP2/CDKN1C/CDKN3/CDT1/CENPE/CENPF/CENPK/CEP55/CHEK1/CHEK2/CKAP5/CKS2/CUL4B/DCUN1D3/DLGAP5/DNA2/DTL/E2F1/E2F3/E2F7/EDN3/EIF4EBP1/EIF4G1/EME1/EML1/ENSA/ESCO2/ESPL1/FBXO5/FBXW11/FOXM1/FOXO4/GINS1/GINS3/HSPA2/…	146
GO:0000278	BP	GO:0000278	mitotic cell cycle	164/1646	933/18614	2.99E-18	5.59E-15	4.72E-15	AFAP1L2/ANKFN1/ANLN/ARHGEF10/ATAD5/AURKA/AURKB/AVEN/BID/BLM/BMP4/BORA/BTC/BUB1/BUB1B/CCDC8/CCL2/CCNA2/CCNB1/CCNB2/CCND1/CCNE2/CDC20/CDC25A/CDC25B/CDC25C/CDC34/CDC45/CDC6/CDC7/CDCA2/CDCA5/CDCA8/CDK1/CDK2AP2/CDKN1C/CDKN3/CDT1/CENPE/CENPF/CENPK/CENPW/CEP55/CHEK1/CHEK2/CKAP5/CKS2/CUL4B/DCUN1D3/DLGAP5/DNA2/DTL/E2F1/E2F3/E2F7/E2F8/EDN3/EIF4EBP1/EIF4G1/EME1/EML1/ENSA/ESCO2/ESPL1/FBXO5/FBXW11/FOXM1/FOXO4…	164
GO:0034097	BP	GO:0034097	response to cytokine	164/1646	933/18614	2.99E-18	5.59E-15	4.72E-15	ABCG4/ACTR2/ADAM10/ADAM23/AIM2/ARG1/AXL/BBS2/BIRC3/BST2/CARD14/CASP1/CASP4/CCL19/CCL2/CCL20/CCL21/CCL4/CCL5/CCL8/CCR5/CCRL2/CD24/CD274/CD47/CDC34/CH25H/CLDN1/CORO1A/CSF2RA/CSF2RB/CXCL1/CXCL10/CXCL11/CXCL13/CXCL2/CXCL3/CXCL6/CXCL8/CXCL9/CXCR2/CXCR4/CXCR6/CYP27B1/EBI3/EEF1E1/EIF5A/FOSL1/GATA3/GBP1/GBP5/GBP6/GCH1/GSTP1/HCK/HCLS1/HELLS/HK2/HPX/IFI16/IFIH1/IFIT1/IFITM1/IFNG/IFNGR1/IKBKE/IL12B/IL12RB1/…	164
GO:0140014	BP	GO:0140014	mitotic nuclear division	74/1646	286/18614	1.14E-17	1.71E-14	1.44E-14	ANLN/ARHGEF10/AURKA/AURKB/BMP4/BORA/BTC/BUB1/BUB1B/CCDC8/CCNB1/CDC20/CDC25C/CDCA2/CDCA5/CDCA8/CDKN1C/CDT1/CENPE/CENPF/CENPK/CHEK1/CHEK2/DLGAP5/EDN3/ESCO2/ESPL1/FBXO5/IL1B/KIF11/KIF14/KIF15/KIF18A/KIF18B/KIF20B/KIF23/KIF2A/KIF2C/KIF4A/KIFC1/KNTC1/MAD2L1/MAPRE1/MKI67/NAA50/NCAPG/NCAPG2/NCAPH/NDC80/NEK2/NUF2/NUSAP1/PKMYT1/PLK1/PRC1/PSRC1/RACGAP1/RANBP1/RCC1/SEH1L/SIRT7/SMC2/SMC4/SPAG5/SPC25/TGFA/TPX…	74
GO:0050776	BP	GO:0050776	regulation of immune response	153/1646	863/18614	2.03E-17	2.51E-14	2.12E-14	ADORA2B/AIM2/AKIRIN2/APOE/ARG1/ARG2/ATAD5/BAX/BIRC3/BLNK/C1QB/C1QBP/CASP1/CCL19/CCL5/CD1A/CD24/CD247/CD274/CD3D/CD3E/CD3G/CD47/CD80/CD86/CD8A/CD96/CFH/CLEC4D/CLEC4E/CLEC7A/CLPB/CTLA4/CXCL13/DDX60/EIF2B2/ENTPD7/EPHB2/EXOSC3/FCRLB/FGR/FPR1/FURIN/FZD5/GAB2/GATA3/GATA6/GBP1/GBP5/GPLD1/HCK/HPX/IDO1/IFI16/IFI35/IFIH1/IFNG/IKBKE/IL12B/IL12RB1/IL17A/IL17F/IL18RAP/IL1B/IL23A/IL4I1/IL4R/IL7R/IRAK3/IRF1/IRF…	153
GO:0000280	BP	GO:0000280	nuclear division	98/1646	450/18614	2.35E-17	2.51E-14	2.12E-14	ACTR2/ANLN/ARHGEF10/ASPM/AURKA/AURKB/BMP4/BORA/BRIP1/BTC/BUB1/BUB1B/C11orf80/CCDC8/CCNB1/CCNB2/CCNE2/CDC20/CDC25B/CDC25C/CDCA2/CDCA5/CDCA8/CDKN1C/CDT1/CENPE/CENPF/CENPK/CHEK1/CHEK2/CKS2/DLGAP5/EDN3/EME1/ESCO2/ESPL1/FANCA/FBXO5/FIGNL1/HSPA2/IL1B/KIF11/KIF14/KIF15/KIF18A/KIF18B/KIF20B/KIF23/KIF2A/KIF2C/KIF4A/KIFC1/KNTC1/MAD2L1/MAPRE1/MASTL/MKI67/MND1/NAA50/NCAPG/NCAPG2/NCAPH/NDC1/NDC80/NEK2/NUF2/NU…	98
GO:0048285	BP	GO:0048285	organelle fission	103/1646	497/18614	1.31E-16	1.23E-13	1.04E-13	ACTR2/ANLN/ARHGEF10/ASPM/AURKA/AURKB/BMP4/BORA/BRIP1/BTC/BUB1/BUB1B/C11orf80/CCDC8/CCNB1/CCNB2/CCNE2/CDC20/CDC25B/CDC25C/CDCA2/CDCA5/CDCA8/CDKN1C/CDT1/CENPE/CENPF/CENPK/CHEK1/CHEK2/CKS2/COX10/DLGAP5/EDN3/EME1/ESCO2/ESPL1/FANCA/FBXO5/FIGNL1/HSPA2/IL1B/KIF11/KIF14/KIF15/KIF18A/KIF18B/KIF20B/KIF23/KIF2A/KIF2C/KIF4A/KIFC1/KNTC1/MAD2L1/MAPRE1/MASTL/MKI67/MND1/MTFP1/MTFR2/NAA50/NCAPG/NCAPG2/NCAPH/NDC1/…	103
GO:0019221	BP	GO:0019221	cytokine-mediated signaling pathway	102/1646	492/18614	1.81E-16	1.50E-13	1.27E-13	AIM2/ARG1/AXL/BBS2/BIRC3/CARD14/CASP1/CASP4/CCL19/CCL2/CCL20/CCL21/CCL4/CCL5/CCL8/CCR5/CCRL2/CD24/CSF2RA/CSF2RB/CXCL1/CXCL10/CXCL11/CXCL13/CXCL2/CXCL3/CXCL6/CXCL8/CXCL9/CXCR2/CXCR4/CXCR6/EBI3/EIF5A/GSTP1/HCK/HPX/IFITM1/IFNG/IFNGR1/IKBKE/IL12B/IL12RB1/IL13RA1/IL17A/IL17F/IL18RAP/IL1B/IL21R/IL2RA/IL2RG/IL34/IL36A/IL36B/IL36G/IL37/IL4R/IL7R/IRAK3/IRF1/IRF7/ISG15/KIT/LAPTM5/LIFR/LILRB2/LRP8/LYN/MFAP3…	102
GO:0045321	BP	GO:0045321	leukocyte activation	159/1646	948/18614	8.46E-16	6.32E-13	5.34E-13	ADAM10/ADORA2B/AKIRIN2/ARG1/ARG2/ATAD5/AXL/BAK1/BATF2/BATF3/BAX/BID/BLNK/BMP4/BST2/CCL19/CCL2/CCL21/CCL5/CD2/CD24/CD247/CD27/CD274/CD3D/CD3E/CD3G/CD47/CD80/CD83/CD86/CD8A/CDH26/CLEC4D/CLEC4E/CLEC7A/CORO1A/CST7/CTLA4/CTPS1/CTSC/CTSL/CXCL6/CXCL8/CXCR2/EBI3/EFNB2/ENTPD7/EOMES/EPHB2/EXO1/EXOSC3/FANCA/FGR/FZD5/GAB2/GATA3/GPR18/GPR183/HELLS/HLA-DQB2/HMGB3/HSPH1/ICOS/IDO1/IFI35/IFNG/IFNGR1/IL12B/IL12RB1…	159
GO:0031347	BP	GO:0031347	regulation of defense response	135/1646	767/18614	3.27E-15	2.22E-12	1.87E-12	ABCC1/ACE2/ADORA2B/AIM2/AKIRIN2/ALOX5AP/AOAH/APOE/ARG1/ARG2/BIRC3/C1QBP/CASP1/CASP4/CCL5/CD47/CD96/CFH/CLEC4E/CLEC7A/CLPB/CST7/CTSC/CXCL17/CXCL6/DDX60/DTX3L/DUOXA1/DUOXA2/EPHB2/F12/FANCA/FGR/FURIN/GATA3/GATA6/GBP5/GSTP1/HCK/HERC5/HPX/IDO1/IFI16/IFI35/IFIH1/IFNG/IKBKE/IL12B/IL12RB1/IL17A/IL17F/IL18RAP/IL1B/IL20/IL23A/IL2RA/IL37/IRAK3/IRF1/IRF7/ISG15/ISL1/ITCH/KLK7/KLKB1/KLRB1/LGALS2/LGALS9/LRFN5/L…	135
GO:0042110	BP	GO:0042110	T cell activation	107/1646	554/18614	5.41E-15	3.36E-12	2.84E-12	ARG1/ARG2/BAX/BID/BMP4/CCL19/CCL2/CCL21/CCL5/CD2/CD24/CD247/CD27/CD274/CD3D/CD3E/CD3G/CD47/CD80/CD83/CD86/CD8A/CDH26/CLEC4D/CLEC4E/CLEC7A/CORO1A/CTLA4/CTPS1/CTSL/EBI3/EFNB2/ENTPD7/EOMES/FANCA/FZD5/GATA3/GPR18/GPR183/HLA-DQB2/HSPH1/ICOS/IDO1/IFNG/IL12B/IL12RB1/IL1B/IL23A/IL2RA/IL2RG/IL36B/IL4I1/IL4R/IL7R/IRF1/ITCH/ITGAL/ITK/KIT/LAPTM5/LCK/LCP1/LGALS9/LILRB2/LYN/MFAP3/MICB/NFKBIZ/NKG7/NLRC3/NOD2/PN…	107
GO:0071345	BP	GO:0071345	cellular response to cytokine stimulus	142/1646	834/18614	9.74E-15	5.60E-12	4.73E-12	ABCG4/ACTR2/ADAM23/AIM2/ARG1/AXL/BBS2/BIRC3/CARD14/CASP1/CASP4/CCL19/CCL2/CCL20/CCL21/CCL4/CCL5/CCL8/CCR5/CCRL2/CD24/CD47/CDC34/CLDN1/CORO1A/CSF2RA/CSF2RB/CXCL1/CXCL10/CXCL11/CXCL13/CXCL2/CXCL3/CXCL6/CXCL8/CXCL9/CXCR2/CXCR4/CXCR6/EBI3/EEF1E1/EIF5A/GATA3/GBP1/GBP5/GBP6/GSTP1/HCK/HCLS1/HELLS/HK2/HPX/IFI16/IFIT1/IFITM1/IFNG/IFNGR1/IKBKE/IL12B/IL12RB1/IL13RA1/IL17A/IL17F/IL18RAP/IL1B/IL21R/IL24/IL2RA…	142
GO:0009617	BP	GO:0009617	response to bacterium	127/1646	725/18614	3.27E-14	1.59E-11	1.34E-11	AKIRIN2/ANG/ARG1/ARG2/AXL/C15orf48/CASP1/CASP4/CASP7/CCL2/CCL20/CCL5/CCR5/CD24/CD274/CD80/CD86/CD96/CLDN1/CLEC4D/CLEC4E/CMPK2/CSF2RB/CXCL1/CXCL10/CXCL11/CXCL13/CXCL2/CXCL3/CXCL6/CXCL8/CXCL9/CYP27B1/EFNB2/EPHB2/FGR/FMO1/FZD5/GBP5/GBP6/GCH1/GJB2/GJB6/GSDMB/GSTP1/GZMA/HCK/HERC6/IDO1/IFI44/IL12B/IL17A/IL17F/IL1B/IL23A/IL24/IL36A/IL36B/IL36G/IL37/IL7R/IRAK3/IRF8/ISG15/KLHL6/KLK7/KMO/KRT6A/LCN2/LDOC1/L…	127
GO:0000070	BP	GO:0000070	mitotic sister chromatid segregation	54/1646	199/18614	3.53E-14	1.59E-11	1.34E-11	ARHGEF10/AURKB/BUB1/BUB1B/CCNB1/CDC20/CDCA5/CDCA8/CDT1/CENPE/CENPF/CENPK/CHEK2/DLGAP5/ESCO2/ESPL1/FBXO5/KIF11/KIF14/KIF15/KIF18A/KIF18B/KIF23/KIF2A/KIF2C/KIF4A/KIFC1/KNTC1/MAD2L1/MAPRE1/NAA50/NCAPG/NCAPG2/NCAPH/NDC80/NEK2/NUF2/NUSAP1/PLK1/PRC1/PSRC1/RACGAP1/SEH1L/SMC2/SMC4/SPAG5/SPC25/TPX2/TRIP13/TTK/TUBG1/XRCC3/ZWILCH/ZWINT	54
GO:0046649	BP	GO:0046649	lymphocyte activation	134/1646	782/18614	3.53E-14	1.59E-11	1.34E-11	AKIRIN2/ARG1/ARG2/ATAD5/AXL/BAK1/BAX/BID/BLNK/BMP4/BST2/CCL19/CCL2/CCL21/CCL5/CD2/CD24/CD247/CD27/CD274/CD3D/CD3E/CD3G/CD47/CD80/CD83/CD86/CD8A/CDH26/CLEC4D/CLEC4E/CLEC7A/CORO1A/CTLA4/CTPS1/CTSL/EBI3/EFNB2/ENTPD7/EOMES/EPHB2/EXO1/EXOSC3/FANCA/FGR/FZD5/GATA3/GPR18/GPR183/HELLS/HLA-DQB2/HMGB3/HSPH1/ICOS/IDO1/IFNG/IL12B/IL12RB1/IL1B/IL21R/IL23A/IL2RA/IL2RG/IL36B/IL4I1/IL4R/IL7R/IRF1/IRF8/IRS2/ITCH/I…	134
GO:0007059	BP	GO:0007059	chromosome segregation	89/1646	435/18614	3.61E-14	1.59E-11	1.34E-11	ACTR2/ARHGEF10/ARL8B/ASPM/AURKA/AURKB/BRIP1/BUB1/BUB1B/CCNB1/CCNB2/CCNE2/CDC20/CDC6/CDCA2/CDCA5/CDCA8/CDT1/CENPE/CENPF/CENPK/CENPN/CENPW/CHEK2/DLGAP5/EME1/ESCO2/ESPL1/FAM83D/FBXO5/GEM/HJURP/KIF11/KIF14/KIF15/KIF18A/KIF18B/KIF23/KIF2A/KIF2C/KIF4A/KIFC1/KNTC1/MAD2L1/MAPRE1/MIS18A/MKI67/MND1/NAA50/NCAPG/NCAPG2/NCAPH/NDC1/NDC80/NEK2/NUF2/NUSAP1/OIP5/PLK1/PLSCR1/PRC1/PSRC1/PTTG1/RACGAP1/RCC1/SEH1L/SIR…	89
GO:0009615	BP	GO:0009615	response to virus	85/1646	408/18614	4.74E-14	1.97E-11	1.66E-11	AIM2/BATF3/BAX/BST2/C1QBP/CASP1/CCL19/CCL4/CCL5/CCL8/CD207/CLPB/CXCL10/CXCL9/CXCR4/DDX21/DDX60/DDX60L/DTX3L/EIF5A/FGR/FOSL1/GATA3/GBP1/HERC5/IFI16/IFI44/IFI44L/IFI6/IFIH1/IFIT1/IFIT3/IFIT5/IFITM1/IFNG/IFNGR1/IKBKE/IL12B/IL12RB1/IL1B/IL23A/IRAK3/IRF1/IRF7/IRF9/ISG15/ISG20/ITCH/LGALS9/MICB/MLKL/MMP12/MX1/MX2/MYD88/NFKB1/NLRX1/NMI/NT5C3A/OAS1/OAS2/OAS3/OASL/PARP9/PIM2/PLSCR1/PMAIP1/PML/POLR3G/PTPN22…	85
GO:0050778	BP	GO:0050778	positive regulation of immune response	122/1646	691/18614	6.06E-14	2.32E-11	1.96E-11	ADORA2B/AIM2/AKIRIN2/ATAD5/BAX/BIRC3/BLNK/C1QB/C1QBP/CASP1/CCL19/CCL5/CD1A/CD247/CD274/CD3D/CD3E/CD3G/CD47/CD80/CD86/CD8A/CFH/CLEC4E/CLEC7A/CLPB/CTLA4/DDX60/EIF2B2/EXOSC3/FGR/FPR1/FZD5/GAB2/GATA3/GBP1/GBP5/GPLD1/HCK/HPX/IDO1/IFI16/IFI35/IFIH1/IFNG/IKBKE/IL12B/IL12RB1/IL17A/IL17F/IL18RAP/IL1B/IL23A/IL4R/IRAK3/IRF1/IRF7/ITCH/ITK/KLHL6/KLK7/LAPTM5/LAT2/LCK/LCP2/LGALS9/LTF/LYN/MAP2K6/MAPKAPK3/MICB/MI…	122
GO:0051301	BP	GO:0051301	cell division	115/1646	636/18614	6.21E-14	2.32E-11	1.96E-11	ACTR2/ANLN/ANXA11/ARL8B/ASPM/AURKA/AURKB/BLM/BORA/BRIP1/BTC/BUB1/BUB1B/CABLES1/CCNA2/CCNB1/CCNB2/CCND1/CCNE2/CDC20/CDC25A/CDC25B/CDC25C/CDC6/CDC7/CDCA2/CDCA3/CDCA5/CDCA8/CDK1/CDK2AP2/CDT1/CENPE/CENPF/CENPW/CEP55/CHEK2/CKAP5/CKS2/CSNK1A1/E2F7/E2F8/ENSA/ERCC6L/ESPL1/FAM83D/FBXO5/FGF13/HELLS/IL1B/INTU/KIF11/KIF14/KIF18B/KIF20A/KIF20B/KIF23/KIF2A/KIF2C/KIF4A/KIFC1/KIT/KNTC1/MAD2L1/MAPRE1/MASTL/MIS18A…	115
GO:0002831	BP	GO:0002831	regulation of response to biotic stimulus	92/1646	463/18614	8.23E-14	2.93E-11	2.47E-11	AIM2/AKIRIN2/APOE/ARG1/ARG2/BIRC3/C1QBP/CASP1/CCL5/CD274/CD96/CFH/CLEC4E/CLEC7A/CLPB/CXCL6/DDX60/DTX3L/FGR/GATA6/GBP5/HCK/HERC5/HPX/IFI16/IFI35/IFIH1/IKBKE/IL12B/IL12RB1/IL17A/IL17F/IL18RAP/IL1B/IL23A/IL4I1/IRAK3/IRF1/IRF7/ISG15/ITCH/KLK7/KLRB1/LGALS9/LRP8/LTF/LY86/LYAR/LYN/MAP2K6/MAPKAPK3/MIAT/MICB/MMP12/MYD88/NFKBIZ/NLRC3/NLRX1/NMI/NOD2/NONO/NR1H3/OAS1/OAS3/OASL/PAK3/PARP14/PARP9/PLSCR1/POLR3G/…	92
GO:0007088	BP	GO:0007088	regulation of mitotic nuclear division	39/1646	117/18614	9.75E-14	3.31E-11	2.79E-11	AURKA/AURKB/BMP4/BORA/BTC/BUB1/BUB1B/CCDC8/CCNB1/CDC20/CDC25C/CDCA2/CDCA8/CDT1/CENPF/CHEK1/DLGAP5/EDN3/ESPL1/FBXO5/IL1B/KIF20B/KNTC1/MAD2L1/MKI67/NDC80/NEK2/NUF2/NUSAP1/PKMYT1/PLK1/RCC1/SPC25/TGFA/TRIP13/TTK/XRCC3/ZWILCH/ZWINT	39
GO:0046631	BP	GO:0046631	alpha-beta T cell activation	49/1646	175/18614	1.47E-13	4.77E-11	4.02E-11	ARG2/CCL19/CD247/CD274/CD3D/CD3E/CD3G/CD80/CD83/CD86/CDH26/CTSL/EBI3/ENTPD7/EOMES/GATA3/GPR18/GPR183/HSPH1/IFNG/IL12B/IL12RB1/IL23A/IL2RA/IL2RG/IL4R/IRF1/ITCH/ITK/LGALS9/NFKBIZ/NKG7/PNP/PRDM1/PRKCQ/PTPN22/PTPRC/RASAL3/RORC/RSAD2/SASH3/SHB/SOCS1/STAT3/STOML2/TRAC/TRBC1/WDFY4/ZBTB16	49
GO:0098813	BP	GO:0098813	nuclear chromosome segregation	73/1646	339/18614	5.44E-13	1.67E-10	1.41E-10	ACTR2/ARHGEF10/ASPM/AURKA/AURKB/BRIP1/BUB1/BUB1B/CCNB1/CCNB2/CCNE2/CDC20/CDC6/CDCA5/CDCA8/CDT1/CENPE/CENPF/CENPK/CHEK2/DLGAP5/EME1/ESCO2/ESPL1/FAM83D/FBXO5/GEM/KIF11/KIF14/KIF15/KIF18A/KIF18B/KIF23/KIF2A/KIF2C/KIF4A/KIFC1/KNTC1/MAD2L1/MAPRE1/MND1/NAA50/NCAPG/NCAPG2/NCAPH/NDC1/NDC80/NEK2/NUF2/NUSAP1/PLK1/PRC1/PSRC1/PTTG1/RACGAP1/SEH1L/SIRT7/SMC2/SMC4/SPAG5/SPC25/SYCE2/TACC3/TOP2A/TPX2/TRIP13/TTK/T…	73
GO:0006954	BP	GO:0006954	inflammatory response	139/1646	852/18614	5.60E-13	1.67E-10	1.41E-10	ABCC1/ACE2/ACER3/ADORA2B/AFAP1L2/AIM2/ALOX5AP/AOAH/APOE/AXL/BIRC3/BLNK/CASP1/CASP4/CCL19/CCL2/CCL20/CCL21/CCL4/CCL5/CCL8/CCR5/CCRL2/CD47/CD96/CHST1/CLEC7A/CST7/CTNNBIP1/CTSC/CXCL1/CXCL10/CXCL11/CXCL13/CXCL17/CXCL2/CXCL3/CXCL6/CXCL8/CXCL9/CXCR2/CXCR4/CXCR6/CYBB/DUOXA1/DUOXA2/EPHB2/F12/F3/FANCA/FGR/FPR1/FURIN/GATA3/GBP5/GSTP1/HCK/IDO1/IFI16/IFI35/IFNG/IFNGR1/IL12B/IL17A/IL17F/IL18RAP/IL1B/IL20/IL23…	139
GO:0002237	BP	GO:0002237	response to molecule of bacterial origin	76/1646	366/18614	1.26E-12	3.63E-10	3.07E-10	AKIRIN2/ARG1/AXL/CASP1/CCL2/CCL5/CCR5/CD24/CD274/CD80/CD86/CD96/CLDN1/CMPK2/CSF2RB/CXCL1/CXCL10/CXCL11/CXCL13/CXCL2/CXCL3/CXCL6/CXCL8/CXCL9/CYP27B1/EFNB2/EPHB2/FMO1/FZD5/GCH1/GJB2/GJB6/GSTP1/HCK/IDO1/IL12B/IL1B/IL24/IL36A/IL36B/IL36G/IL37/IRAK3/IRF8/KMO/LDOC1/LGALS9/LILRB2/LTF/LY86/LYN/MAPKAPK3/MIR142/MYD88/NFKB1/NFKBIZ/NLRP7/NOD2/NOS3/NR1H3/PON1/PTPN22/PYCARD/REN/S100A14/S100A7/S100A8/S100A9/SEL…	76
GO:0032496	BP	GO:0032496	response to lipopolysaccharide	73/1646	345/18614	1.35E-12	3.73E-10	3.15E-10	AKIRIN2/ARG1/AXL/CASP1/CCL2/CCL5/CCR5/CD274/CD80/CD86/CD96/CLDN1/CMPK2/CSF2RB/CXCL1/CXCL10/CXCL11/CXCL13/CXCL2/CXCL3/CXCL6/CXCL8/CXCL9/CYP27B1/EFNB2/EPHB2/FMO1/GCH1/GJB2/GJB6/GSTP1/HCK/IDO1/IL12B/IL1B/IL24/IL36A/IL36B/IL36G/IL37/IRAK3/IRF8/KMO/LDOC1/LGALS9/LILRB2/LTF/LY86/LYN/MAPKAPK3/MIR142/MYD88/NFKB1/NFKBIZ/NLRP7/NOD2/NOS3/NR1H3/PON1/PTPN22/PYCARD/REN/S100A14/S100A7/S100A8/S100A9/SELE/SLC7A5/T…	73
GO:0051607	BP	GO:0051607	defense response to virus	66/1646	303/18614	4.13E-12	1.10E-09	9.31E-10	AIM2/BST2/C1QBP/CASP1/CD207/CLPB/CXCL10/CXCL9/DDX21/DDX60/DDX60L/DTX3L/GBP1/HERC5/IFI16/IFI44L/IFI6/IFIH1/IFIT1/IFIT3/IFIT5/IFITM1/IFNG/IKBKE/IL12B/IL12RB1/IL1B/IL23A/IRF1/IRF7/IRF9/ISG15/ISG20/ITCH/MICB/MLKL/MMP12/MX1/MX2/MYD88/NLRX1/NT5C3A/OAS1/OAS2/OAS3/OASL/PARP9/PLSCR1/PMAIP1/PML/POLR3G/PTPN22/PTPRC/PYCARD/RAB7B/RNASE6/RSAD2/RTP4/STAT1/STAT2/TANK/TLR2/TRAF3/TRIM22/ZC3HAV1/ZDHHC11	66
GO:0140546	BP	GO:0140546	defense response to symbiont	66/1646	304/18614	4.83E-12	1.25E-09	1.05E-09	AIM2/BST2/C1QBP/CASP1/CD207/CLPB/CXCL10/CXCL9/DDX21/DDX60/DDX60L/DTX3L/GBP1/HERC5/IFI16/IFI44L/IFI6/IFIH1/IFIT1/IFIT3/IFIT5/IFITM1/IFNG/IKBKE/IL12B/IL12RB1/IL1B/IL23A/IRF1/IRF7/IRF9/ISG15/ISG20/ITCH/MICB/MLKL/MMP12/MX1/MX2/MYD88/NLRX1/NT5C3A/OAS1/OAS2/OAS3/OASL/PARP9/PLSCR1/PMAIP1/PML/POLR3G/PTPN22/PTPRC/PYCARD/RAB7B/RNASE6/RSAD2/RTP4/STAT1/STAT2/TANK/TLR2/TRAF3/TRIM22/ZC3HAV1/ZDHHC11	66
GO:0000819	BP	GO:0000819	sister chromatid segregation	58/1646	250/18614	5.56E-12	1.39E-09	1.17E-09	ARHGEF10/AURKB/BUB1/BUB1B/CCNB1/CDC20/CDC6/CDCA5/CDCA8/CDT1/CENPE/CENPF/CENPK/CHEK2/DLGAP5/ESCO2/ESPL1/FBXO5/KIF11/KIF14/KIF15/KIF18A/KIF18B/KIF23/KIF2A/KIF2C/KIF4A/KIFC1/KNTC1/MAD2L1/MAPRE1/NAA50/NCAPG/NCAPG2/NCAPH/NDC80/NEK2/NUF2/NUSAP1/PLK1/PRC1/PSRC1/RACGAP1/SEH1L/SMC2/SMC4/SPAG5/SPC25/TACC3/TOP2A/TPX2/TRIP13/TTK/TUBG1/UBE2C/XRCC3/ZWILCH/ZWINT	58
GO:1905818	BP	GO:1905818	regulation of chromosome separation	28/1646	73/18614	6.14E-12	1.48E-09	1.25E-09	AURKB/BUB1/BUB1B/CCNB1/CDC20/CDCA8/CDT1/CENPF/DLGAP5/ESPL1/FBXO5/KNTC1/MAD2L1/NCAPG/NCAPG2/NCAPH/NDC80/NUF2/PLK1/PLSCR1/SMC2/SMC4/SPC25/TRIP13/TTK/XRCC3/ZWILCH/ZWINT	28
GO:0051783	BP	GO:0051783	regulation of nuclear division	41/1646	145/18614	1.00E-11	2.34E-09	1.98E-09	AURKA/AURKB/BMP4/BORA/BTC/BUB1/BUB1B/CCDC8/CCNB1/CDC20/CDC25C/CDCA2/CDCA8/CDT1/CENPF/CHEK1/DLGAP5/EDN3/ESPL1/FBXO5/IL1B/KIF20B/KNTC1/MAD2L1/MKI67/NDC80/NEK2/NUF2/NUSAP1/PKMYT1/PLK1/RAD51AP1/RCC1/SPC25/TGFA/TRIP13/TTK/WNT5A/XRCC3/ZWILCH/ZWINT	41
GO:0051276	BP	GO:0051276	chromosome organization	107/1646	626/18614	1.78E-11	4.02E-09	3.39E-09	ARHGEF10/AURKB/BLM/BRIP1/BUB1/BUB1B/CCNB1/CCNE2/CCT2/CDC20/CDC45/CDC6/CDCA5/CDCA8/CDK1/CDT1/CENPE/CENPF/CENPI/CENPK/CENPN/CENPO/CENPW/CHEK2/DCLRE1B/DLGAP5/DNA2/DNMT1/EID3/ESCO2/ESPL1/EXO1/FBXO5/FEN1/GEM/GINS1/GINS3/HELLS/HJURP/HMGB3/HSPA2/KIF11/KIF14/KIF15/KIF18A/KIF18B/KIF23/KIF2A/KIF2C/KIF4A/KIFC1/KNTC1/MAD2L1/MAPRE1/MCM2/MCM3/MCM5/MCM6/MIS18A/MNAT1/MND1/MSH2/MYC/NAA50/NCAPG/NCAPG2/NCAPH/NDC1/N…	107
GO:0044770	BP	GO:0044770	cell cycle phase transition	100/1646	571/18614	1.99E-11	4.38E-09	3.69E-09	ANLN/ATAD5/AURKA/AURKB/AVEN/BID/BLM/BRIP1/BUB1/BUB1B/CCL2/CCNA2/CCNB1/CCNB2/CCND1/CCNE2/CDC20/CDC25A/CDC25B/CDC25C/CDC34/CDC45/CDC6/CDC7/CDCA5/CDCA8/CDK1/CDK2AP2/CDKN1C/CDKN3/CDT1/CENPE/CENPF/CHEK1/CHEK2/CKS2/CUL4B/DCUN1D3/DLGAP5/DNA2/DTL/DTX3L/E2F1/E2F3/E2F7/EIF4EBP1/EIF4G1/EME1/ENSA/ESPL1/FAM83D/FBXO5/FOXM1/FOXO4/HSPA2/ID4/KIF14/KNTC1/MAD2L1/MASTL/MELK/MLF1/MNAT1/MSH2/MYC/NABP1/NDC80/NPM1/NUF2/…	100
GO:0032103	BP	GO:0032103	positive regulation of response to external stimulus	101/1646	581/18614	2.46E-11	5.20E-09	4.39E-09	ABCC1/ADAM10/ADORA2B/AIM2/AKIRIN2/ALOX5AP/ARG1/BIRC3/C1QBP/CASP1/CASP4/CCL19/CCL21/CCL4/CCL5/CD47/CLEC4E/CLEC7A/CLPB/CTSC/CXCL10/CXCL13/CXCL17/CXCL8/CXCR2/CXCR4/DDX60/EDN3/F3/GBP5/HCK/HPX/IDO1/IFI16/IFI35/IFIH1/IFNG/IKBKE/IL12B/IL17A/IL17F/IL18RAP/IL1B/IL23A/IL34/IRAK3/IRF1/IRF7/ITCH/KLK7/LGALS2/LGALS9/LTF/LY86/LYN/MAP2K6/MAPK13/MAPKAPK3/MIAT/MIR142/MMP12/MYD88/NFKBIZ/NKG7/NLRX1/NMI/NOD2/NONO/NR1…	101
GO:0045088	BP	GO:0045088	regulation of innate immune response	74/1646	373/18614	2.50E-11	5.20E-09	4.39E-09	AIM2/AKIRIN2/APOE/ARG1/BIRC3/C1QBP/CASP1/CCL5/CD96/CFH/CLEC4E/CLEC7A/CLPB/DDX60/FGR/GBP5/HCK/HPX/IFI16/IFI35/IFIH1/IKBKE/IL12B/IL18RAP/IRAK3/IRF1/IRF7/ISG15/ITCH/KLRB1/LGALS9/LRP8/LTF/LYAR/LYN/MAP2K6/MAPKAPK3/MMP12/MYD88/NFKBIZ/NLRC3/NLRX1/NMI/NOD2/NONO/NR1H3/OAS1/OAS3/OASL/PAK3/PARP14/PARP9/PLSCR1/POLR3G/PTPN22/PYCARD/RAB7B/RAET1E/RASGRP1/RSAD2/S100A14/SARM1/SERPINB4/SERPINB9/SLAMF8/SLC46A2/STAT…	74
GO:0044772	BP	GO:0044772	mitotic cell cycle phase transition	86/1646	467/18614	3.76E-11	7.60E-09	6.42E-09	ANLN/ATAD5/AURKA/AURKB/AVEN/BID/BLM/BUB1/BUB1B/CCL2/CCNA2/CCNB1/CCNB2/CCND1/CCNE2/CDC20/CDC25A/CDC25B/CDC25C/CDC34/CDC6/CDC7/CDCA5/CDCA8/CDK1/CDK2AP2/CDKN1C/CDKN3/CDT1/CENPE/CENPF/CHEK1/CHEK2/CKS2/CUL4B/DCUN1D3/DLGAP5/DTL/E2F1/E2F3/E2F7/EIF4EBP1/EIF4G1/ENSA/ESPL1/FBXO5/FOXM1/FOXO4/HSPA2/ID4/KIF14/KNTC1/MAD2L1/MASTL/MELK/MNAT1/MYC/NABP1/NDC80/NUF2/ORC1/PIM2/PKMYT1/PLK1/PLK2/PML/RCC1/RFWD3/RRM1/RRM…	86
GO:0034341	BP	GO:0034341	response to type II interferon	39/1646	139/18614	4.14E-11	8.11E-09	6.85E-09	ACTR2/ARG1/BST2/CASP1/CCL19/CCL2/CCL20/CCL21/CCL4/CCL5/CCL8/CD47/CLDN1/CYP27B1/GBP1/GBP5/GBP6/GCH1/HCK/HPX/IFITM1/IFNG/IFNGR1/IL12B/IL12RB1/IRF1/IRF8/KYNU/LGALS9/NR1H3/PARP14/PARP9/RAB7B/SP100/STAT1/TLR2/TXK/WAS/WNT5A	39
GO:0002696	BP	GO:0002696	positive regulation of leukocyte activation	74/1646	377/18614	4.24E-11	8.11E-09	6.85E-09	ADORA2B/AKIRIN2/ATAD5/AXL/CCL19/CCL2/CCL21/CCL5/CD2/CD24/CD27/CD274/CD3E/CD47/CD80/CD83/CD86/CLEC4D/CLEC7A/CORO1A/CTSC/EBI3/EFNB2/EPHB2/EXOSC3/FGR/GAB2/GATA3/GPR183/HLA-DQB2/HSPH1/ICOS/IFNG/IL12B/IL12RB1/IL1B/IL23A/IL2RA/IL2RG/IL36B/IL4I1/IL4R/IL7R/IRS2/LCK/LGALS9/LILRB2/LYN/MIR142/MSH2/MYD88/NFKBIZ/NOD2/NR4A3/PNP/PRKCQ/PTPN22/PTPRC/PYCARD/RASAL3/RASGRP1/SASH3/SHB/SIRPG/SLAMF1/SLC7A1/SOCS1/SOX13/…	74
GO:0051304	BP	GO:0051304	chromosome separation	28/1646	79/18614	5.61E-11	1.05E-08	8.84E-09	AURKB/BUB1/BUB1B/CCNB1/CDC20/CDCA8/CDT1/CENPF/DLGAP5/ESPL1/FBXO5/KNTC1/MAD2L1/NCAPG/NCAPG2/NCAPH/NDC80/NUF2/PLK1/PLSCR1/SMC2/SMC4/SPC25/TRIP13/TTK/XRCC3/ZWILCH/ZWINT	28
GO:0002764	BP	GO:0002764	immune response-regulating signaling pathway	83/1646	450/18614	7.65E-11	1.39E-08	1.18E-08	AIM2/BAX/BIRC3/BLNK/C1QBP/CASP1/CD24/CD247/CD3D/CD3E/CD3G/CD47/CD8A/CLEC4D/CLEC4E/CLEC7A/CLPB/CTLA4/DDX60/EIF2B2/FGR/FPR1/GATA3/GBP1/GPLD1/HCK/IFI35/IFIH1/IRAK3/IRF1/IRF7/ITCH/ITK/KIT/KLHL6/LAPTM5/LAT2/LCK/LCP2/LILRB2/LTF/LYN/MAP2K6/MAPKAPK3/MICB/MIR34A/MS4A1/MYD88/NFKB1/NFKBIZ/NLRX1/NMI/NOD2/NR1H3/NR4A3/OAS1/OAS3/OASL/PAK3/PLD2/PLSCR1/PRKCH/PRKCQ/PTPN22/PTPRC/PYCARD/RAB7B/RSAD2/S100A14/SARM1/SHB…	83
GO:1902850	BP	GO:1902850	microtubule cytoskeleton organization involved in mitosis	42/1646	161/18614	9.58E-11	1.70E-08	1.44E-08	ANKFN1/ARHGEF10/AURKA/AURKB/BORA/CCNB1/CDC20/CDCA8/CENPE/CHEK2/CKAP5/DLGAP5/EML1/ESPL1/FBXW11/KIF11/KIF15/KIF23/KIF2A/KIF4A/KIFC1/MAD2L1/MAPRE1/NDC80/NEK2/NUF2/NUSAP1/PLK1/PLK2/PRC1/PSRC1/RACGAP1/RCC1/SPC25/SPRY2/STIL/TACC1/TACC3/TPX2/TTK/TUBG1/VCP	42
GO:0050867	BP	GO:0050867	positive regulation of cell activation	75/1646	394/18614	1.41E-10	2.44E-08	2.06E-08	ADORA2B/AKIRIN2/ATAD5/AXL/CCL19/CCL2/CCL21/CCL5/CD2/CD24/CD27/CD274/CD3E/CD47/CD80/CD83/CD86/CLEC4D/CLEC7A/CORO1A/CTSC/EBI3/EFNB2/EPHB2/EXOSC3/FGR/GAB2/GATA3/GPR183/HLA-DQB2/HSPH1/ICOS/IFNG/IL12B/IL12RB1/IL1B/IL23A/IL2RA/IL2RG/IL36B/IL4I1/IL4R/IL7R/IRS2/LCK/LGALS9/LILRB2/LYN/MIR142/MSH2/MYD88/NFKBIZ/NOD2/NR4A3/PLEK/PNP/PRKCQ/PTPN22/PTPRC/PYCARD/RASAL3/RASGRP1/SASH3/SHB/SIRPG/SLAMF1/SLC7A1/SOCS1/S…	75
GO:0001819	BP	GO:0001819	positive regulation of cytokine production	87/1646	489/18614	1.83E-10	3.11E-08	2.62E-08	ADORA2B/AFAP1L2/AIM2/AKIRIN2/ARFGEF2/BMPR1A/CASP1/CCL19/CD2/CD274/CD3E/CD80/CD83/CD86/CLEC4E/CLEC5A/CLEC7A/CXCL17/CYBB/DDX21/EBI3/EPHB2/F3/FERMT1/FGR/FURIN/FZD5/GATA3/GATA6/GBP5/HPSE/IDO1/IFI16/IFIH1/IFNG/IFNGR1/IL12B/IL12RB1/IL17A/IL17F/IL1B/IL23A/IL26/IL36A/IL4R/IRAK3/IRF1/IRF7/IRF8/ISG15/ISL1/ITK/KIT/LAPTM5/LGALS9/LILRB2/LTB/MAPK13/MMP12/MYD88/NOD2/NR4A3/OAS1/OAS2/OAS3/OSM/PANX1/PNP/POLR3G/PRK…	87
GO:0071346	BP	GO:0071346	cellular response to type II interferon	34/1646	116/18614	2.00E-10	3.32E-08	2.80E-08	ACTR2/ARG1/CASP1/CCL19/CCL2/CCL20/CCL21/CCL4/CCL5/CCL8/CD47/CLDN1/GBP1/GBP5/GBP6/HCK/HPX/IFNG/IFNGR1/IL12B/IL12RB1/IRF1/IRF8/LGALS9/NR1H3/PARP14/PARP9/RAB7B/SP100/STAT1/TLR2/TXK/WAS/WNT5A	34
GO:0071222	BP	GO:0071222	cellular response to lipopolysaccharide	51/1646	224/18614	2.17E-10	3.52E-08	2.97E-08	ARG1/AXL/CASP1/CCL2/CCL5/CCR5/CD274/CD80/CD86/CMPK2/CXCL1/CXCL10/CXCL11/CXCL13/CXCL2/CXCL3/CXCL6/CXCL8/CXCL9/EFNB2/EPHB2/GSTP1/HCK/IL12B/IL1B/IL24/IL36A/IL36B/IL36G/IL37/IRF8/KMO/LDOC1/LILRB2/LTF/LY86/LYN/MYD88/NFKB1/NFKBIZ/NLRP7/NOD2/NOS3/NR1H3/PTPN22/PYCARD/SLC7A5/TLR2/TNIP3/WNT5A/ZFP36	51
GO:0002252	BP	GO:0002252	immune effector process	105/1646	637/18614	2.42E-10	3.85E-08	3.25E-08	ADORA2B/ARG1/ARL8B/ATAD5/AXL/BST2/C1QB/C1QBP/CCL19/CD1A/CD2/CD27/CD47/CD80/CD86/CD8A/CD96/CFH/CLEC4D/CLEC4E/CLEC7A/CORO1A/CSF2RB/CTSC/CXCL6/DDX21/DDX60/ENTPD7/EOMES/EPHB2/EXO1/EXOSC3/FGR/FZD5/GAB2/GATA3/GPR183/GZMB/HCK/HLA-DQB2/HPX/IFI35/IFNG/IL12B/IL12RB1/IL17A/IL17F/IL18RAP/IL1B/IL21R/IL23A/IL4I1/IL4R/IL7R/IRAK3/IRF7/IRF8/ITGAL/KIT/KLK7/KLRB1/LAPTM5/LAT2/LCP1/LGALS9/LYN/MICB/MSH2/MYD88/NFKBIZ/N…	105
GO:0071887	BP	GO:0071887	leukocyte apoptotic process	34/1646	117/18614	2.58E-10	4.02E-08	3.39E-08	ARG2/AURKB/AXL/BAK1/BAX/BMP4/CASP7/CCL19/CCL21/CCL5/CD27/CD274/CD3G/CHEK2/CTSL/CXCR2/DFFA/HCLS1/IDO1/IL2RA/IL7R/IRF7/IRS2/LGALS9/LYN/MIAT/NFKBIZ/NOD2/PRELID1/PRKCQ/SLC46A2/SLC7A11/TNFRSF21/WNT5A	34
GO:0007346	BP	GO:0007346	regulation of mitotic cell cycle	90/1646	517/18614	2.85E-10	4.34E-08	3.66E-08	AFAP1L2/ANLN/ATAD5/AURKA/AURKB/AVEN/BID/BLM/BMP4/BORA/BTC/BUB1/BUB1B/CCDC8/CCL2/CCNB1/CCND1/CDC20/CDC25A/CDC25B/CDC25C/CDC6/CDC7/CDCA2/CDCA5/CDCA8/CDK1/CDK2AP2/CDKN1C/CDT1/CENPE/CENPF/CHEK1/CHEK2/CKS2/CUL4B/DCUN1D3/DLGAP5/DTL/E2F1/E2F7/EDN3/EIF4EBP1/EIF4G1/EME1/ESPL1/FBXO5/FOXO4/HSPA2/IL1B/KIF14/KIF20B/KNTC1/MAD2L1/MKI67/MNAT1/MSH2/NABP1/NDC80/NEK2/NUF2/NUSAP1/ORC1/OVOL1/PIM2/PKMYT1/PLK1/PLK2/PML…	90
GO:0002757	BP	GO:0002757	immune response-activating signaling pathway	78/1646	423/18614	2.90E-10	4.34E-08	3.66E-08	AIM2/BAX/BIRC3/BLNK/C1QBP/CASP1/CD247/CD3D/CD3E/CD3G/CD47/CD8A/CLEC4E/CLEC7A/CLPB/CTLA4/DDX60/EIF2B2/FGR/FPR1/GATA3/GBP1/GPLD1/HCK/IFI35/IFIH1/IRAK3/IRF1/IRF7/ITCH/ITK/KLHL6/LAPTM5/LAT2/LCK/LCP2/LTF/LYN/MAP2K6/MAPKAPK3/MICB/MIR34A/MS4A1/MYD88/NFKB1/NFKBIZ/NLRX1/NMI/NOD2/NR1H3/NR4A3/OAS1/OAS3/OASL/PAK3/PLD2/PLSCR1/PRKCH/PTPN22/PTPRC/PYCARD/RAB7B/RSAD2/S100A14/SARM1/SHB/SLA2/SLC46A2/STOML2/THEMIS2/…	78
GO:0031349	BP	GO:0031349	positive regulation of defense response	80/1646	441/18614	3.86E-10	5.66E-08	4.77E-08	ABCC1/ADORA2B/AIM2/AKIRIN2/ALOX5AP/ARG1/BIRC3/C1QBP/CASP1/CASP4/CCL5/CD47/CLEC4E/CLEC7A/CLPB/CTSC/DDX60/GBP5/HCK/HPX/IDO1/IFI16/IFI35/IFIH1/IFNG/IKBKE/IL12B/IL17A/IL17F/IL18RAP/IL1B/IL23A/IRAK3/IRF1/IRF7/ITCH/KLK7/LGALS2/LTF/LYN/MAP2K6/MAPK13/MAPKAPK3/MIAT/MIR142/MMP12/MYD88/NFKBIZ/NKG7/NLRX1/NMI/NOD2/NONO/NR1H3/OAS1/OAS3/OASL/OSM/PAK3/PARP9/PLSCR1/POLR3G/PTPN22/PYCARD/RAB7B/RAET1E/RASGRP1/RSAD2/…	80
GO:0008284	BP	GO:0008284	positive regulation of cell population proliferation	145/1646	986/18614	4.33E-10	6.22E-08	5.25E-08	ACER3/ADAM10/AKIRIN2/ANG/AR/ARG1/ASPM/ATAD5/BMP4/BMPR1A/BST2/BTC/CCKBR/CCL19/CCL5/CCNA2/CCNB1/CCND1/CD24/CD274/CD3E/CD47/CD80/CD86/CDC20/CDC25B/CDC6/CDC7/CDH3/CDK1/CHP2/CLDN1/CLEC7A/CORO1A/CSF2RA/CSF2RB/CXCL10/CXCR2/CYP7B1/DNMT1/E2F1/E2F3/EBI3/EDN3/EFNB2/EPHA4/EPHB2/F3/FBXO5/FGFBP1/FOSL1/FOXM1/GAB2/GATA6/GLUL/GPR183/HBEGF/HCK/HCLS1/HDAC1/HPSE/ID1/ID4/IFNG/IL12B/IL12RB1/IL1B/IL23A/IL24/IL2RA/IL34/…	145
GO:0071219	BP	GO:0071219	cellular response to molecule of bacterial origin	52/1646	237/18614	5.93E-10	8.36E-08	7.06E-08	ARG1/AXL/CASP1/CCL2/CCL5/CCR5/CD274/CD80/CD86/CMPK2/CXCL1/CXCL10/CXCL11/CXCL13/CXCL2/CXCL3/CXCL6/CXCL8/CXCL9/EFNB2/EPHB2/FZD5/GSTP1/HCK/IL12B/IL1B/IL24/IL36A/IL36B/IL36G/IL37/IRF8/KMO/LDOC1/LILRB2/LTF/LY86/LYN/MYD88/NFKB1/NFKBIZ/NLRP7/NOD2/NOS3/NR1H3/PTPN22/PYCARD/SLC7A5/TLR2/TNIP3/WNT5A/ZFP36	52
GO:0045839	BP	GO:0045839	negative regulation of mitotic nuclear division	22/1646	56/18614	6.53E-10	9.03E-08	7.62E-08	AURKB/BMP4/BUB1/BUB1B/CCNB1/CDC20/CDCA8/CDT1/CENPF/CHEK1/FBXO5/KNTC1/MAD2L1/NDC80/NUF2/PLK1/SPC25/TRIP13/TTK/XRCC3/ZWILCH/ZWINT	22
GO:0051251	BP	GO:0051251	positive regulation of lymphocyte activation	64/1646	327/18614	9.93E-10	1.35E-07	1.14E-07	AKIRIN2/ATAD5/AXL/CCL19/CCL2/CCL21/CCL5/CD24/CD27/CD274/CD3E/CD47/CD80/CD83/CD86/CLEC7A/CORO1A/EBI3/EFNB2/EPHB2/EXOSC3/GATA3/GPR183/HLA-DQB2/HSPH1/ICOS/IFNG/IL12B/IL12RB1/IL1B/IL23A/IL2RA/IL2RG/IL36B/IL4I1/IL4R/IL7R/IRS2/LCK/LGALS9/LILRB2/LYN/MSH2/MYD88/NFKBIZ/NOD2/PNP/PRKCQ/PTPN22/PTPRC/PYCARD/RASAL3/RASGRP1/SASH3/SHB/SIRPG/SLAMF1/SLC7A1/SOCS1/SOX13/SOX4/TNFRSF4/VNN1/ZBTB16	64
GO:0090068	BP	GO:0090068	positive regulation of cell cycle process	55/1646	262/18614	1.08E-09	1.39E-07	1.17E-07	ATAD5/AURKA/AURKB/BTC/CCNB1/CCND1/CDC25A/CDC25B/CDC25C/CDC6/CDC7/CDCA5/CDCA8/CDK1/CDT1/CHEK2/CUL4B/DLGAP5/DTL/E2F7/E2F8/EDN3/EIF4G1/ESPL1/FAM83D/FBXO5/FEN1/HSPA2/IL1B/KIF14/KIF20B/KIF23/MAD2L1/NCAPG/NCAPG2/NCAPH/NDC80/NPM1/NUSAP1/PLSCR1/RACGAP1/RAD51AP1/RANBP1/RRM1/RRM2/SMC2/SMC4/SPAG5/STIL/TFDP1/TGFA/TMOD3/UBE2C/WNT5A/XRCC3	55
GO:0010564	BP	GO:0010564	regulation of cell cycle process	116/1646	747/18614	1.12E-09	1.39E-07	1.17E-07	ANLN/ATAD5/AURKA/AURKB/AVEN/BID/BLM/BMP4/BORA/BRIP1/BTC/BUB1/BUB1B/CCDC8/CCL2/CCNB1/CCND1/CDC20/CDC25A/CDC25B/CDC25C/CDC45/CDC6/CDC7/CDCA2/CDCA5/CDCA8/CDK1/CDK2AP2/CDKN1C/CDT1/CENPE/CENPF/CHEK1/CHEK2/CUL4B/DCUN1D3/DLGAP5/DNA2/DTL/DTX3L/E2F1/E2F7/E2F8/EDN3/EIF4G1/EME1/ESPL1/FAM83D/FBXO5/FEN1/FOXO4/HSPA2/IL1B/KIF11/KIF14/KIF15/KIF20A/KIF20B/KIF23/KIF2C/KNTC1/MAD2L1/MKI67/MLF1/MNAT1/MSH2/MYC/NABP1/N…	116
GO:0033046	BP	GO:0033046	negative regulation of sister chromatid segregation	20/1646	48/18614	1.13E-09	1.39E-07	1.17E-07	AURKB/BUB1/BUB1B/CCNB1/CDC20/CDCA8/CDT1/CENPF/FBXO5/KNTC1/MAD2L1/NDC80/NUF2/PLK1/SPC25/TRIP13/TTK/XRCC3/ZWILCH/ZWINT	20
GO:0033048	BP	GO:0033048	negative regulation of mitotic sister chromatid segregation	20/1646	48/18614	1.13E-09	1.39E-07	1.17E-07	AURKB/BUB1/BUB1B/CCNB1/CDC20/CDCA8/CDT1/CENPF/FBXO5/KNTC1/MAD2L1/NDC80/NUF2/PLK1/SPC25/TRIP13/TTK/XRCC3/ZWILCH/ZWINT	20
GO:0045841	BP	GO:0045841	negative regulation of mitotic metaphase/anaphase transition	20/1646	48/18614	1.13E-09	1.39E-07	1.17E-07	AURKB/BUB1/BUB1B/CCNB1/CDC20/CDCA8/CDT1/CENPF/FBXO5/KNTC1/MAD2L1/NDC80/NUF2/PLK1/SPC25/TRIP13/TTK/XRCC3/ZWILCH/ZWINT	20
GO:2000816	BP	GO:2000816	negative regulation of mitotic sister chromatid separation	20/1646	48/18614	1.13E-09	1.39E-07	1.17E-07	AURKB/BUB1/BUB1B/CCNB1/CDC20/CDCA8/CDT1/CENPF/FBXO5/KNTC1/MAD2L1/NDC80/NUF2/PLK1/SPC25/TRIP13/TTK/XRCC3/ZWILCH/ZWINT	20
GO:0022409	BP	GO:0022409	positive regulation of cell-cell adhesion	63/1646	321/18614	1.19E-09	1.44E-07	1.22E-07	ADAM19/CCL19/CCL2/CCL21/CCL5/CD24/CD27/CD274/CD3E/CD47/CD80/CD83/CD86/CORO1A/CXCL13/DMTN/EBI3/EFNB2/FUT3/GATA3/HLA-DQB2/HSPH1/ICOS/IFNG/IL12B/IL12RB1/IL1B/IL23A/IL2RA/IL2RG/IL36B/IL4I1/IL4R/IL7R/LCK/LGALS9/LILRB2/LYN/MYO10/NFKBIZ/NOD2/NR4A3/PNP/PRKCQ/PTPN22/PTPRC/PTPRU/PYCARD/RASAL3/RASGRP1/SASH3/SELE/SHB/SIRPG/SLAMF1/SLC7A1/SOCS1/SOX13/SOX4/TJP1/VNN1/WNT5A/ZBTB16	63
GO:0050870	BP	GO:0050870	positive regulation of T cell activation	53/1646	249/18614	1.29E-09	1.52E-07	1.29E-07	CCL19/CCL2/CCL21/CCL5/CD24/CD27/CD274/CD3E/CD47/CD80/CD83/CD86/CORO1A/EBI3/EFNB2/GATA3/HLA-DQB2/HSPH1/ICOS/IFNG/IL12B/IL12RB1/IL1B/IL23A/IL2RA/IL2RG/IL36B/IL4I1/IL4R/IL7R/LCK/LGALS9/LILRB2/LYN/NFKBIZ/NOD2/PNP/PRKCQ/PTPN22/PTPRC/PYCARD/RASAL3/RASGRP1/SASH3/SHB/SIRPG/SLAMF1/SLC7A1/SOCS1/SOX13/SOX4/VNN1/ZBTB16	53
GO:0007052	BP	GO:0007052	mitotic spindle organization	35/1646	130/18614	1.38E-09	1.61E-07	1.36E-07	ARHGEF10/AURKA/AURKB/BORA/CCNB1/CDC20/CDCA8/CENPE/CHEK2/CKAP5/DLGAP5/EML1/KIF11/KIF15/KIF23/KIF2A/KIF4A/KIFC1/NDC80/NEK2/NUF2/PLK1/PLK2/PRC1/PSRC1/RACGAP1/RCC1/SPC25/STIL/TACC1/TACC3/TPX2/TTK/TUBG1/VCP	35
GO:0010965	BP	GO:0010965	regulation of mitotic sister chromatid separation	22/1646	58/18614	1.44E-09	1.63E-07	1.38E-07	AURKB/BUB1/BUB1B/CCNB1/CDC20/CDCA8/CDT1/CENPF/DLGAP5/ESPL1/FBXO5/KNTC1/MAD2L1/NDC80/NUF2/PLK1/SPC25/TRIP13/TTK/XRCC3/ZWILCH/ZWINT	22
GO:0071216	BP	GO:0071216	cellular response to biotic stimulus	55/1646	264/18614	1.44E-09	1.63E-07	1.38E-07	ARG1/AXL/CASP1/CCL2/CCL5/CCR5/CD274/CD80/CD86/CLEC7A/CMPK2/CXCL1/CXCL10/CXCL11/CXCL13/CXCL2/CXCL3/CXCL6/CXCL8/CXCL9/EFNB2/EME1/EPHB2/FZD5/GSTP1/HCK/IL12B/IL1B/IL24/IL36A/IL36B/IL36G/IL37/IRF8/KMO/LDOC1/LILRB2/LTF/LY86/LYN/MYD88/NFKB1/NFKBIZ/NLRP7/NOD2/NOS3/NR1H3/PTPN22/PYCARD/SLC7A5/TLR2/TNIP3/WFS1/WNT5A/ZFP36	55
GO:0051983	BP	GO:0051983	regulation of chromosome segregation	35/1646	131/18614	1.73E-09	1.93E-07	1.63E-07	AURKB/BUB1/BUB1B/CCNB1/CDC20/CDC6/CDCA2/CDCA8/CDT1/CENPE/CENPF/DLGAP5/ESPL1/FBXO5/KIF2C/KNTC1/MAD2L1/MKI67/NCAPG/NCAPG2/NCAPH/NDC80/NUF2/PLK1/PLSCR1/SMC2/SMC4/SPC25/TACC3/TRIP13/TTK/UBE2C/XRCC3/ZWILCH/ZWINT	35
GO:0002833	BP	GO:0002833	positive regulation of response to biotic stimulus	63/1646	327/18614	2.57E-09	2.82E-07	2.38E-07	AIM2/AKIRIN2/ARG1/BIRC3/C1QBP/CASP1/CCL5/CD274/CLEC4E/CLEC7A/CLPB/DDX60/GBP5/HCK/HPX/IFI16/IFI35/IFIH1/IKBKE/IL12B/IL17A/IL17F/IL18RAP/IRAK3/IRF1/IRF7/ITCH/KLK7/LTF/LY86/LYN/MAP2K6/MAPKAPK3/MIAT/MMP12/MYD88/NFKBIZ/NLRX1/NMI/NOD2/NONO/NR1H3/OAS1/OAS3/OASL/PAK3/PARP9/PLSCR1/POLR3G/PTPN22/PYCARD/RAB7B/RAET1E/RASGRP1/RSAD2/S100A14/SARM1/SLC46A2/TLR2/TNIP3/TRAF3/TXK/WNT5A	63
GO:0051985	BP	GO:0051985	negative regulation of chromosome segregation	20/1646	50/18614	2.69E-09	2.83E-07	2.39E-07	AURKB/BUB1/BUB1B/CCNB1/CDC20/CDCA8/CDT1/CENPF/FBXO5/KNTC1/MAD2L1/NDC80/NUF2/PLK1/SPC25/TRIP13/TTK/XRCC3/ZWILCH/ZWINT	20
GO:1902100	BP	GO:1902100	negative regulation of metaphase/anaphase transition of cell cycle	20/1646	50/18614	2.69E-09	2.83E-07	2.39E-07	AURKB/BUB1/BUB1B/CCNB1/CDC20/CDCA8/CDT1/CENPF/FBXO5/KNTC1/MAD2L1/NDC80/NUF2/PLK1/SPC25/TRIP13/TTK/XRCC3/ZWILCH/ZWINT	20
GO:1905819	BP	GO:1905819	negative regulation of chromosome separation	20/1646	50/18614	2.69E-09	2.83E-07	2.39E-07	AURKB/BUB1/BUB1B/CCNB1/CDC20/CDCA8/CDT1/CENPF/FBXO5/KNTC1/MAD2L1/NDC80/NUF2/PLK1/SPC25/TRIP13/TTK/XRCC3/ZWILCH/ZWINT	20
GO:0002694	BP	GO:0002694	regulation of leukocyte activation	97/1646	598/18614	2.83E-09	2.93E-07	2.48E-07	ADORA2B/AKIRIN2/ARG1/ARG2/ATAD5/AXL/BID/BMP4/CCL19/CCL2/CCL21/CCL5/CD2/CD24/CD27/CD274/CD3E/CD47/CD80/CD83/CD86/CLEC4D/CLEC7A/CORO1A/CST7/CTLA4/CTSC/EBI3/EFNB2/EPHB2/EXOSC3/FANCA/FGR/GAB2/GATA3/GPR183/HLA-DQB2/HMGB3/HSPH1/ICOS/IDO1/IFNG/IL12B/IL12RB1/IL1B/IL23A/IL2RA/IL2RG/IL36B/IL4I1/IL4R/IL7R/IRF1/IRS2/ITCH/LAPTM5/LCK/LGALS9/LILRB2/LRFN5/LYN/MIR142/MSH2/MYD88/NFKBIZ/NOD2/NR1H3/NR4A3/PLSCR1/PNP/…	97
GO:0007093	BP	GO:0007093	mitotic cell cycle checkpoint signaling	36/1646	140/18614	3.15E-09	3.22E-07	2.72E-07	AURKB/BLM/BUB1/BUB1B/CCNB1/CCND1/CDC20/CDC6/CDCA8/CDK1/CDT1/CENPF/CHEK1/CHEK2/DTL/EME1/FOXO4/KNTC1/MAD2L1/MSH2/NABP1/NDC80/NUF2/ORC1/PLK1/PLK2/PML/RFWD3/SDE2/SPC25/TICRR/TRIP13/TTK/XRCC3/ZWILCH/ZWINT	36
GO:0007094	BP	GO:0007094	mitotic spindle assembly checkpoint signaling	19/1646	46/18614	3.53E-09	3.47E-07	2.93E-07	AURKB/BUB1/BUB1B/CCNB1/CDC20/CDCA8/CDT1/CENPF/KNTC1/MAD2L1/NDC80/NUF2/PLK1/SPC25/TRIP13/TTK/XRCC3/ZWILCH/ZWINT	19
GO:0071173	BP	GO:0071173	spindle assembly checkpoint signaling	19/1646	46/18614	3.53E-09	3.47E-07	2.93E-07	AURKB/BUB1/BUB1B/CCNB1/CDC20/CDCA8/CDT1/CENPF/KNTC1/MAD2L1/NDC80/NUF2/PLK1/SPC25/TRIP13/TTK/XRCC3/ZWILCH/ZWINT	19
GO:0071174	BP	GO:0071174	mitotic spindle checkpoint signaling	19/1646	46/18614	3.53E-09	3.47E-07	2.93E-07	AURKB/BUB1/BUB1B/CCNB1/CDC20/CDCA8/CDT1/CENPF/KNTC1/MAD2L1/NDC80/NUF2/PLK1/SPC25/TRIP13/TTK/XRCC3/ZWILCH/ZWINT	19
GO:0051249	BP	GO:0051249	regulation of lymphocyte activation	85/1646	503/18614	3.91E-09	3.78E-07	3.19E-07	AKIRIN2/ARG1/ARG2/ATAD5/AXL/BID/BMP4/CCL19/CCL2/CCL21/CCL5/CD2/CD24/CD27/CD274/CD3E/CD47/CD80/CD83/CD86/CLEC7A/CORO1A/CTLA4/EBI3/EFNB2/EPHB2/EXOSC3/FANCA/FGR/GATA3/GPR183/HLA-DQB2/HMGB3/HSPH1/ICOS/IDO1/IFNG/IL12B/IL12RB1/IL1B/IL23A/IL2RA/IL2RG/IL36B/IL4I1/IL4R/IL7R/IRF1/IRS2/ITCH/LAPTM5/LCK/LGALS9/LILRB2/LYN/MSH2/MYD88/NFKBIZ/NOD2/PNP/PRDM1/PRELID1/PRKCQ/PTPN22/PTPRC/PYCARD/RASAL3/RASGRP1/SAMSN1/…	85
GO:0002253	BP	GO:0002253	activation of immune response	84/1646	495/18614	3.95E-09	3.78E-07	3.19E-07	AIM2/BAX/BIRC3/BLNK/C1QB/C1QBP/CASP1/CD247/CD3D/CD3E/CD3G/CD47/CD8A/CFH/CLEC4E/CLEC7A/CLPB/CTLA4/DDX60/EIF2B2/FGR/FPR1/GATA3/GBP1/GPLD1/HCK/IFI16/IFI35/IFIH1/IL1B/IRAK3/IRF1/IRF7/ITCH/ITK/KLHL6/LAPTM5/LAT2/LCK/LCP2/LTF/LYN/MAP2K6/MAPKAPK3/MICB/MIR34A/MS4A1/MYD88/NFKB1/NFKBIZ/NLRX1/NMI/NOD2/NONO/NR1H3/NR4A3/OAS1/OAS3/OASL/PAK3/PLD2/PLSCR1/PRKCH/PTPN22/PTPRC/PYCARD/RAB7B/RSAD2/S100A14/SARM1/SHB/SLA…	84
GO:0051306	BP	GO:0051306	mitotic sister chromatid separation	22/1646	61/18614	4.37E-09	4.13E-07	3.49E-07	AURKB/BUB1/BUB1B/CCNB1/CDC20/CDCA8/CDT1/CENPF/DLGAP5/ESPL1/FBXO5/KNTC1/MAD2L1/NDC80/NUF2/PLK1/SPC25/TRIP13/TTK/XRCC3/ZWILCH/ZWINT	22
GO:0000075	BP	GO:0000075	cell cycle checkpoint signaling	43/1646	188/18614	4.80E-09	4.48E-07	3.78E-07	AURKB/BLM/BRIP1/BUB1/BUB1B/CCNB1/CCND1/CDC20/CDC45/CDC6/CDCA8/CDK1/CDT1/CENPF/CHEK1/CHEK2/DNA2/DTL/DTX3L/E2F1/EME1/FOXO4/KNTC1/MAD2L1/MSH2/NABP1/NDC80/NUF2/ORC1/PARP9/PLK1/PLK2/PML/RAD51/RFWD3/SDE2/SPC25/TICRR/TRIP13/TTK/XRCC3/ZWILCH/ZWINT	43
GO:1901987	BP	GO:1901987	regulation of cell cycle phase transition	79/1646	457/18614	4.92E-09	4.54E-07	3.83E-07	ANLN/ATAD5/AURKA/AURKB/AVEN/BID/BLM/BRIP1/BUB1/BUB1B/CCL2/CCNB1/CCND1/CDC20/CDC25A/CDC25B/CDC25C/CDC45/CDC6/CDC7/CDCA5/CDCA8/CDK1/CDK2AP2/CDKN1C/CDT1/CENPE/CENPF/CHEK1/CHEK2/CUL4B/DCUN1D3/DLGAP5/DNA2/DTL/DTX3L/E2F1/E2F7/EIF4G1/EME1/ESPL1/FAM83D/FBXO5/FOXO4/HSPA2/KIF14/KNTC1/MAD2L1/MLF1/MNAT1/MSH2/NABP1/NDC80/NPM1/NUF2/ORC1/OVOL1/PARP9/PLK1/PLK2/PML/RAD51/RFWD3/RRM1/RRM2/SDE2/SPC25/STIL/SUSD2/TFDP…	79
GO:0050865	BP	GO:0050865	regulation of cell activation	103/1646	655/18614	5.03E-09	4.58E-07	3.87E-07	ADORA2B/AKIRIN2/APOE/ARG1/ARG2/ATAD5/AXL/BID/BMP4/CCL19/CCL2/CCL21/CCL5/CD2/CD24/CD27/CD274/CD3E/CD47/CD80/CD83/CD86/CLEC4D/CLEC7A/CORO1A/CST7/CTLA4/CTSC/DMTN/EBI3/EFNB2/EPHB2/EXOSC3/FANCA/FGR/GAB2/GATA3/GPR183/HLA-DQB2/HMGB3/HSPH1/ICOS/IDO1/IFNG/IL12B/IL12RB1/IL1B/IL23A/IL2RA/IL2RG/IL36B/IL4I1/IL4R/IL7R/IRF1/IRS2/ITCH/LAPTM5/LCK/LGALS9/LILRB2/LRFN5/LYN/MIR142/MSH2/MYD88/NFKBIZ/NOD2/NOS3/NR1H3/NR…	103
GO:1903039	BP	GO:1903039	positive regulation of leukocyte cell-cell adhesion	55/1646	273/18614	5.11E-09	4.60E-07	3.88E-07	CCL19/CCL2/CCL21/CCL5/CD24/CD27/CD274/CD3E/CD47/CD80/CD83/CD86/CORO1A/EBI3/EFNB2/GATA3/HLA-DQB2/HSPH1/ICOS/IFNG/IL12B/IL12RB1/IL1B/IL23A/IL2RA/IL2RG/IL36B/IL4I1/IL4R/IL7R/LCK/LGALS9/LILRB2/LYN/NFKBIZ/NOD2/NR4A3/PNP/PRKCQ/PTPN22/PTPRC/PYCARD/RASAL3/RASGRP1/SASH3/SELE/SHB/SIRPG/SLAMF1/SLC7A1/SOCS1/SOX13/SOX4/VNN1/ZBTB16	55
GO:0046635	BP	GO:0046635	positive regulation of alpha-beta T cell activation	24/1646	72/18614	5.41E-09	4.77E-07	4.03E-07	CCL19/CD3E/CD80/CD83/CD86/EBI3/HSPH1/IFNG/IL12B/IL12RB1/IL23A/IL2RG/IL4R/LGALS9/NFKBIZ/PNP/PRKCQ/PTPN22/PTPRC/RASAL3/SASH3/SHB/SOCS1/ZBTB16	24
GO:0031577	BP	GO:0031577	spindle checkpoint signaling	19/1646	47/18614	5.43E-09	4.77E-07	4.03E-07	AURKB/BUB1/BUB1B/CCNB1/CDC20/CDCA8/CDT1/CENPF/KNTC1/MAD2L1/NDC80/NUF2/PLK1/SPC25/TRIP13/TTK/XRCC3/ZWILCH/ZWINT	19
GO:0051336	BP	GO:0051336	regulation of hydrolase activity	140/1646	979/18614	5.69E-09	4.94E-07	4.17E-07	A2ML1/AIM2/AKIRIN2/ANG/APOC2/ARF4/ARHGAP11A/ARHGAP9/ARHGEF10/ASAP2/BAK1/BAX/BCAR3/BCAS3/BID/BIRC3/CASP1/CCL19/CCL2/CCL20/CCL21/CCL4/CCL5/CCL8/CD27/CD86/CHP2/CLEC7A/CPEB2/CRY2/CRYAB/CST6/CST7/CSTB/CTSD/CTSL/CXCL13/DFFA/EPHA4/F3/FGD6/FURIN/GCHFR/GNA15/GPLD1/GPR65/GRHL3/GZMA/HDAC1/IFI16/IFI6/IFNG/ITK/KIT/LAMP3/LAPTM5/LCK/LGALS9/LTF/LXN/LYN/MAGI2/MAP3K5/MAP4K4/MASTL/MMP9/MYC/NLRP7/NOL3/NOS3/NPM1/NR1H…	140
GO:1901990	BP	GO:1901990	regulation of mitotic cell cycle phase transition	66/1646	357/18614	6.13E-09	5.27E-07	4.45E-07	ANLN/ATAD5/AURKA/AURKB/AVEN/BID/BLM/BUB1/BUB1B/CCL2/CCNB1/CCND1/CDC20/CDC25A/CDC25B/CDC25C/CDC6/CDC7/CDCA5/CDCA8/CDK1/CDK2AP2/CDKN1C/CDT1/CENPE/CENPF/CHEK1/CHEK2/CUL4B/DCUN1D3/DLGAP5/DTL/E2F1/E2F7/EIF4G1/ESPL1/FBXO5/FOXO4/HSPA2/KIF14/KNTC1/MAD2L1/MNAT1/NABP1/NDC80/NUF2/ORC1/PLK1/PLK2/PML/RFWD3/RRM1/RRM2/SDE2/SPC25/STIL/TFDP1/TICRR/TMOD3/TRIP13/TTK/UBE2C/XRCC3/ZNF655/ZWILCH/ZWINT	66
GO:0044786	BP	GO:0044786	cell cycle DNA replication	18/1646	43/18614	7.05E-09	5.99E-07	5.05E-07	ATAD5/BLM/CDC45/CDC7/CDT1/DNA2/E2F7/E2F8/FBXO5/FEN1/GINS1/GINS3/MCM2/MCM3/MCM6/PCNA/RAD51/ZPR1	18
GO:0007051	BP	GO:0007051	spindle organization	44/1646	198/18614	8.15E-09	6.84E-07	5.78E-07	ARHGEF10/ASPM/AUNIP/AURKA/AURKB/BORA/CCNB1/CCNB2/CDC20/CDCA8/CENPE/CHEK2/CKAP5/DLGAP5/EML1/ESPL1/FBXO5/KIF11/KIF15/KIF23/KIF2A/KIF4A/KIFC1/MAPRE1/NDC80/NEK2/NUF2/PLK1/PLK2/PRC1/PSRC1/RACGAP1/RCC1/SPAG5/SPC25/STARD9/STIL/TACC1/TACC3/TPPP/TPX2/TTK/TUBG1/VCP	44
GO:0051784	BP	GO:0051784	negative regulation of nuclear division	22/1646	63/18614	8.75E-09	7.26E-07	6.13E-07	AURKB/BMP4/BUB1/BUB1B/CCNB1/CDC20/CDCA8/CDT1/CENPF/CHEK1/FBXO5/KNTC1/MAD2L1/NDC80/NUF2/PLK1/SPC25/TRIP13/TTK/XRCC3/ZWILCH/ZWINT	22
GO:0033047	BP	GO:0033047	regulation of mitotic sister chromatid segregation	20/1646	53/18614	8.90E-09	7.31E-07	6.17E-07	AURKB/BUB1/BUB1B/CCNB1/CDC20/CDCA8/CDT1/CENPF/FBXO5/KNTC1/MAD2L1/NDC80/NUF2/PLK1/SPC25/TRIP13/TTK/XRCC3/ZWILCH/ZWINT	20
GO:0046634	BP	GO:0046634	regulation of alpha-beta T cell activation	31/1646	114/18614	9.18E-09	7.46E-07	6.30E-07	ARG2/CCL19/CD274/CD3E/CD80/CD83/CD86/EBI3/GATA3/HSPH1/IFNG/IL12B/IL12RB1/IL23A/IL2RA/IL2RG/IL4R/IRF1/ITCH/LGALS9/NFKBIZ/PNP/PRDM1/PRKCQ/PTPN22/PTPRC/RASAL3/SASH3/SHB/SOCS1/ZBTB16	31
GO:0002697	BP	GO:0002697	regulation of immune effector process	69/1646	384/18614	9.35E-09	7.51E-07	6.34E-07	ADORA2B/ARG1/ATAD5/AXL/BST2/C1QBP/CCL19/CD1A/CD47/CD80/CD86/CD96/CFH/CLEC7A/CXCL6/DDX21/DDX60/EPHB2/EXOSC3/FGR/FZD5/GAB2/GATA3/HPX/IFNG/IL12B/IL12RB1/IL17A/IL17F/IL18RAP/IL1B/IL23A/IL4I1/IL4R/IL7R/IRAK3/KIT/KLK7/KLRB1/LAPTM5/LGALS9/LYN/MICB/MSH2/MYD88/NFKBIZ/NLRX1/NOD2/NR4A3/PANX1/PTPN22/PTPRC/PYCARD/RAET1E/RASGRP1/RSAD2/SASH3/SERPINB4/SERPINB9/SHB/SLAMF1/SLAMF8/SLC7A5/SUSD4/TAP2/TNFRSF4/ULBP2/WA…	69
GO:0030217	BP	GO:0030217	T cell differentiation	58/1646	300/18614	9.61E-09	7.63E-07	6.45E-07	BMP4/CCL19/CD2/CD27/CD3D/CD3E/CD3G/CD80/CD83/CD86/CD8A/CLEC4D/CLEC4E/CTLA4/CTSL/ENTPD7/EOMES/FANCA/FZD5/GATA3/GPR18/GPR183/IFNG/IL12B/IL12RB1/IL1B/IL23A/IL2RA/IL2RG/IL36B/IL4I1/IL4R/IL7R/IRF1/ITK/KIT/LCK/LGALS9/LILRB2/NFKBIZ/PNP/PRDM1/PRELID1/PTPN22/PTPRC/RABL3/RASGRP1/RORC/RSAD2/SASH3/SHB/SLC46A2/SOCS1/SOX13/SOX4/STAT3/VNN1/ZBTB16	58
GO:0050863	BP	GO:0050863	regulation of T cell activation	68/1646	377/18614	1.02E-08	8.04E-07	6.79E-07	ARG1/ARG2/BID/BMP4/CCL19/CCL2/CCL21/CCL5/CD2/CD24/CD27/CD274/CD3E/CD47/CD80/CD83/CD86/CORO1A/CTLA4/EBI3/EFNB2/FANCA/GATA3/HLA-DQB2/HSPH1/ICOS/IDO1/IFNG/IL12B/IL12RB1/IL1B/IL23A/IL2RA/IL2RG/IL36B/IL4I1/IL4R/IL7R/IRF1/ITCH/LAPTM5/LCK/LGALS9/LILRB2/LYN/NFKBIZ/NOD2/PNP/PRDM1/PRELID1/PRKCQ/PTPN22/PTPRC/PYCARD/RASAL3/RASGRP1/SASH3/SHB/SIRPG/SLAMF1/SLC46A2/SLC7A1/SOCS1/SOX13/SOX4/TNFRSF21/VNN1/ZBTB16	68
GO:0035710	BP	GO:0035710	CD4-positive, alpha-beta T cell activation	31/1646	115/18614	1.15E-08	8.96E-07	7.57E-07	ARG2/CCL19/CD274/CD3E/CD80/CD83/CD86/CDH26/CTSL/ENTPD7/GATA3/GPR183/IFNG/IL12B/IL12RB1/IL23A/IL2RA/IL2RG/IL4R/ITCH/LGALS9/NFKBIZ/NKG7/PRKCQ/RORC/RSAD2/SASH3/SHB/SOCS1/STAT3/STOML2	31
GO:0006261	BP	GO:0006261	DNA-templated DNA replication	38/1646	160/18614	1.25E-08	9.65E-07	8.15E-07	ALYREF/ATAD5/BLM/CCNE2/CDC34/CDC45/CDC6/CDC7/CDT1/DNA2/E2F7/E2F8/EME1/FBXO5/FEN1/GINS1/GINS3/MCM10/MCM2/MCM3/MCM5/MCM6/ORC1/ORC6/PCNA/POLB/POLD3/POLE2/POLQ/PRIM1/PRIMPOL/RAD51/RFC4/RFWD3/RRM1/TICRR/WDHD1/ZPR1	38
GO:0071706	BP	GO:0071706	tumor necrosis factor superfamily cytokine production	42/1646	190/18614	2.08E-08	1.57E-06	1.33E-06	ARFGEF2/ARG2/AXL/CCL19/CD2/CD274/CD47/CD86/CLEC7A/CYBB/EPHB2/FZD5/GPR18/GSTP1/IFIH1/IFNG/IFNGR1/IL12B/IL17A/IL17F/IL23A/IL37/IRAK3/ISL1/LGALS9/LTF/MYD88/NLRC3/NOD2/OAS1/OAS2/OAS3/PTPN22/PTPRC/PYCARD/RASGRP1/SASH3/SLAMF1/STAT3/TLR2/WNT5A/ZFP36	42
GO:1903555	BP	GO:1903555	regulation of tumor necrosis factor superfamily cytokine production	42/1646	190/18614	2.08E-08	1.57E-06	1.33E-06	ARFGEF2/ARG2/AXL/CCL19/CD2/CD274/CD47/CD86/CLEC7A/CYBB/EPHB2/FZD5/GPR18/GSTP1/IFIH1/IFNG/IFNGR1/IL12B/IL17A/IL17F/IL23A/IL37/IRAK3/ISL1/LGALS9/LTF/MYD88/NLRC3/NOD2/OAS1/OAS2/OAS3/PTPN22/PTPRC/PYCARD/RASGRP1/SASH3/SLAMF1/STAT3/TLR2/WNT5A/ZFP36	42
GO:2000106	BP	GO:2000106	regulation of leukocyte apoptotic process	26/1646	90/18614	3.69E-08	2.75E-06	2.33E-06	ARG2/AURKB/AXL/BAX/BMP4/CCL19/CCL21/CCL5/CD27/CD274/CD3G/CXCR2/HCLS1/IDO1/IL7R/IRF7/IRS2/LGALS9/LYN/MIAT/NOD2/PRELID1/PRKCQ/SLC46A2/SLC7A11/WNT5A	26
GO:0001817	BP	GO:0001817	regulation of cytokine production	122/1646	847/18614	3.80E-08	2.81E-06	2.37E-06	ACE2/ADORA2B/AFAP1L2/AIM2/AKIRIN2/ARFGEF2/ARG1/ARG2/AXL/BMPR1A/BST2/C1QBP/CASP1/CCL19/CD2/CD24/CD274/CD3E/CD47/CD80/CD83/CD86/CD96/CDH3/CLEC4E/CLEC5A/CLEC7A/CXCL17/CXCL6/CYBB/DDX21/EBI3/EPHB2/F3/FERMT1/FGR/FURIN/FZD5/GATA3/GATA6/GBP1/GBP5/GPR18/GSTP1/HPSE/IDO1/IFI16/IFIH1/IFNG/IFNGR1/IL12B/IL12RB1/IL17A/IL17F/IL1B/IL23A/IL26/IL36A/IL37/IL4R/IRAK3/IRF1/IRF7/IRF8/ISG15/ISL1/ITCH/ITK/KIT/LAPTM5/LGAL…	122
GO:0002699	BP	GO:0002699	positive regulation of immune effector process	52/1646	267/18614	4.31E-08	3.16E-06	2.67E-06	ADORA2B/ARG1/ATAD5/CCL19/CD1A/CD80/CD86/CLEC7A/DDX21/DDX60/EPHB2/EXOSC3/FGR/FZD5/GAB2/GATA3/HPX/IFNG/IL12B/IL12RB1/IL17A/IL17F/IL18RAP/IL1B/IL23A/IL4R/KIT/KLK7/LAPTM5/LGALS9/LYN/MICB/MSH2/MYD88/NFKBIZ/NOD2/NR4A3/PANX1/PTPN22/PTPRC/PYCARD/RAET1E/RASGRP1/RSAD2/SASH3/SHB/SLAMF1/SLC7A5/TAP2/TNFRSF4/ULBP2/WNT5A	52
GO:0030097	BP	GO:0030097	hemopoiesis	131/1646	930/18614	4.48E-08	3.25E-06	2.75E-06	ANLN/ARIH2/AXL/BAK1/BATF2/BATF3/BAX/BLNK/BMP4/C12orf29/CCL19/CD2/CD27/CD3D/CD3E/CD3G/CD80/CD83/CD86/CD8A/CDKN1C/CEBPD/CLEC4D/CLEC4E/CLEC5A/CLPB/CTLA4/CTNNBIP1/CTSL/DMTN/EIF6/EML1/ENTPD7/EOMES/ESCO2/FANCA/FZD5/GAB2/GATA3/GPR171/GPR18/GPR183/HCLS1/HERC6/HMGB3/HOXB8/IFI16/IFNG/IL12B/IL12RB1/IL17A/IL1B/IL20/IL23A/IL2RA/IL2RG/IL34/IL36B/IL4I1/IL4R/IL7R/IRF1/IRF7/IRF8/ISG15/ITCH/ITK/KIRREL3/KIT/KLF3/LC…	131
GO:1903557	BP	GO:1903557	positive regulation of tumor necrosis factor superfamily cytokine production	29/1646	109/18614	4.65E-08	3.34E-06	2.82E-06	ARFGEF2/CCL19/CD2/CD86/CLEC7A/CYBB/EPHB2/FZD5/IFIH1/IFNG/IFNGR1/IL12B/IL17A/IL17F/IL23A/ISL1/LGALS9/MYD88/NOD2/OAS1/OAS2/OAS3/PTPRC/PYCARD/RASGRP1/SASH3/STAT3/TLR2/WNT5A	29
GO:0002768	BP	GO:0002768	immune response-regulating cell surface receptor signaling pathway	60/1646	329/18614	4.97E-08	3.52E-06	2.97E-06	BAX/BLNK/CD24/CD247/CD3D/CD3E/CD3G/CD47/CD8A/CLEC4D/CLEC4E/CLEC7A/CTLA4/EIF2B2/FGR/FPR1/GATA3/GBP1/GPLD1/HCK/IFI35/ITK/KIT/KLHL6/LAPTM5/LAT2/LCK/LCP2/LILRB2/LTF/LYN/MICB/MIR34A/MS4A1/NFKB1/NFKBIZ/NMI/NOD2/NR1H3/NR4A3/OAS1/PAK3/PLD2/PLSCR1/PRKCH/PRKCQ/PTPN22/PTPRC/RAB7B/S100A14/SHB/SLA2/STOML2/THEMIS2/TNFRSF21/TNIP3/TRAC/TRBC1/TXK/UBE2N	60
GO:0001816	BP	GO:0001816	cytokine production	123/1646	860/18614	5.00E-08	3.52E-06	2.97E-06	ACE2/ADORA2B/AFAP1L2/AIM2/AKIRIN2/ARFGEF2/ARG1/ARG2/AXL/BMPR1A/BST2/C1QBP/CASP1/CCL19/CD2/CD24/CD274/CD3E/CD47/CD80/CD83/CD86/CD96/CDH3/CLEC4E/CLEC5A/CLEC7A/CXCL17/CXCL6/CYBB/DDX21/EBI3/EPHB2/F3/FERMT1/FGR/FURIN/FZD5/GATA3/GATA6/GBP1/GBP5/GPR18/GSTP1/HPSE/IDO1/IFI16/IFIH1/IFNG/IFNGR1/IL12B/IL12RB1/IL17A/IL17F/IL1B/IL23A/IL26/IL36A/IL37/IL4R/IRAK3/IRF1/IRF7/IRF8/ISG15/ISL1/ITCH/ITK/KIT/LAPTM5/LGAL…	123
GO:0043372	BP	GO:0043372	positive regulation of CD4-positive, alpha-beta T cell differentiation	15/1646	34/18614	5.45E-08	3.80E-06	3.21E-06	CCL19/CD80/CD83/CD86/IFNG/IL12B/IL12RB1/IL23A/IL2RG/IL4R/LGALS9/NFKBIZ/SASH3/SHB/SOCS1	15
GO:0070227	BP	GO:0070227	lymphocyte apoptotic process	24/1646	80/18614	5.51E-08	3.81E-06	3.22E-06	ARG2/AURKB/BAK1/BAX/BMP4/CASP7/CCL5/CD27/CD274/CD3G/CHEK2/DFFA/IDO1/IL2RA/IL7R/IRS2/LGALS9/LYN/NFKBIZ/PRELID1/PRKCQ/SLC46A2/TNFRSF21/WNT5A	24
GO:0045787	BP	GO:0045787	positive regulation of cell cycle	63/1646	354/18614	5.93E-08	4.06E-06	3.43E-06	ATAD5/AURKA/AURKB/BTC/CCNB1/CCND1/CDC25A/CDC25B/CDC25C/CDC6/CDC7/CDCA5/CDCA8/CDK1/CDT1/CHEK1/CHEK2/CUL4B/DLGAP5/DTL/E2F7/E2F8/EDN3/EIF4EBP1/EIF4G1/ESPL1/FAM83D/FBXO5/FEN1/FOSL1/HSPA2/IL1B/KIF14/KIF20B/KIF23/MAD2L1/MNAT1/NCAPG/NCAPG2/NCAPH/NDC80/NPM1/NUSAP1/OVOL1/PLSCR1/PSRC1/RACGAP1/RAD51AP1/RANBP1/RRM1/RRM2/SHB/SMC2/SMC4/SPAG5/STIL/TFDP1/TGFA/TMOD3/UBE2C/WNT5A/XRCC3/ZPR1	63
GO:0045089	BP	GO:0045089	positive regulation of innate immune response	56/1646	300/18614	6.10E-08	4.13E-06	3.48E-06	AIM2/AKIRIN2/BIRC3/C1QBP/CASP1/CCL5/CLEC4E/CLEC7A/CLPB/DDX60/GBP5/HCK/HPX/IFI16/IFI35/IFIH1/IKBKE/IL12B/IL18RAP/IRAK3/IRF1/IRF7/ITCH/LTF/LYN/MAP2K6/MAPKAPK3/MMP12/MYD88/NFKBIZ/NLRX1/NMI/NOD2/NONO/NR1H3/OAS1/OAS3/OASL/PAK3/PARP9/PLSCR1/POLR3G/PTPN22/PYCARD/RAB7B/RAET1E/RASGRP1/RSAD2/S100A14/SARM1/SLC46A2/TLR2/TNIP3/TRAF3/TXK/WNT5A	56
GO:0051383	BP	GO:0051383	kinetochore organization	12/1646	22/18614	6.13E-08	4.13E-06	3.48E-06	CDT1/CENPE/CENPF/CENPK/CENPN/CENPW/DLGAP5/KNTC1/NDC80/NUF2/SMC2/SMC4	12
GO:0097530	BP	GO:0097530	granulocyte migration	36/1646	156/18614	6.61E-08	4.41E-06	3.72E-06	C1QBP/CCL19/CCL2/CCL20/CCL21/CCL4/CCL5/CCL8/CXCL1/CXCL10/CXCL11/CXCL13/CXCL17/CXCL2/CXCL3/CXCL6/CXCL8/CXCL9/CXCR2/EDN3/IL17A/IL1B/IL23A/IL34/MYD88/NOD2/PPIB/S100A12/S100A14/S100A7/S100A8/S100A9/SLAMF1/SLAMF8/TREM1/XG	36
GO:2001251	BP	GO:2001251	negative regulation of chromosome organization	26/1646	93/18614	7.69E-08	5.05E-06	4.26E-06	AURKB/BUB1/BUB1B/CCNB1/CDC20/CDCA8/CDT1/CENPF/ESPL1/FBXO5/KNTC1/MAD2L1/MCM2/MNAT1/NDC80/NUF2/PIF1/PLK1/SPC25/SUB1/TOP2A/TRIP13/TTK/XRCC3/ZWILCH/ZWINT	26
GO:2000516	BP	GO:2000516	positive regulation of CD4-positive, alpha-beta T cell activation	17/1646	44/18614	7.70E-08	5.05E-06	4.26E-06	CCL19/CD3E/CD80/CD83/CD86/IFNG/IL12B/IL12RB1/IL23A/IL2RG/IL4R/LGALS9/NFKBIZ/PRKCQ/SASH3/SHB/SOCS1	17
GO:0033993	BP	GO:0033993	response to lipid	129/1646	921/18614	7.94E-08	5.16E-06	4.35E-06	ABCA3/ACTA1/ADCY3/AKIRIN2/AQP3/AR/ARG1/ARPC1B/AXL/BMP4/CASP1/CCL19/CCL2/CCL21/CCL5/CCNA2/CCND1/CCR5/CD274/CD80/CD86/CD96/CLDN1/CMPK2/CRY2/CRYAB/CSF2RB/CXCL1/CXCL10/CXCL11/CXCL13/CXCL2/CXCL3/CXCL6/CXCL8/CXCL9/CYBB/CYP24A1/CYP27B1/CYP7B1/DKK1/E2F1/EFNB2/ENO2/EPHB2/FMO1/FOSL1/GATA6/GCH1/GJB2/GJB6/GOT1/GPLD1/GSTP1/HCK/HDAC1/HSD11B2/HSD17B2/IDO1/IL12B/IL1B/IL24/IL36A/IL36B/IL36G/IL37/INSIG2/IRAK3/IRF8…	129
GO:0006959	BP	GO:0006959	humoral immune response	49/1646	250/18614	8.54E-08	5.50E-06	4.64E-06	ANG/BLNK/C1QB/C1QBP/CCL2/CD83/CFH/CXCL1/CXCL10/CXCL11/CXCL13/CXCL2/CXCL3/CXCL6/CXCL8/CXCL9/EBI3/EXO1/GATA3/GATA6/GPR183/HPX/IFNG/IL17A/IL17F/IL1B/KLK7/KRT6A/LEAP2/LGALS4/LTF/LYZ/MS4A1/MUC7/NOD2/PGLYRP4/PI3/PSMB10/PTPRC/RNASE6/S100A12/S100A7/S100A9/SUSD4/TNFRSF21/TREM1/WFDC10B/WFDC2/WFDC3	49
GO:0071621	BP	GO:0071621	granulocyte chemotaxis	32/1646	131/18614	8.62E-08	5.50E-06	4.64E-06	C1QBP/CCL19/CCL2/CCL20/CCL21/CCL4/CCL5/CCL8/CXCL1/CXCL10/CXCL11/CXCL13/CXCL17/CXCL2/CXCL3/CXCL6/CXCL8/CXCL9/CXCR2/EDN3/IL1B/IL23A/IL34/NOD2/PPIB/S100A12/S100A14/S100A7/S100A8/S100A9/SLAMF1/TREM1	32
GO:0044839	BP	GO:0044839	cell cycle G2/M phase transition	35/1646	151/18614	8.92E-08	5.64E-06	4.77E-06	ATAD5/AURKA/AURKB/AVEN/BLM/CCNA2/CCNB1/CCNB2/CCND1/CDC25A/CDC25B/CDC25C/CDC6/CDC7/CDK1/CENPF/CHEK1/CHEK2/DTL/ENSA/FBXO5/FOXM1/FOXO4/HSPA2/KIF14/MASTL/MELK/NABP1/NDC80/NPM1/ORC1/PKMYT1/PLK1/RRM1/TICRR	35
GO:0061844	BP	GO:0061844	antimicrobial humoral immune response mediated by antimicrobial peptide	24/1646	82/18614	9.30E-08	5.84E-06	4.93E-06	ANG/CXCL1/CXCL10/CXCL11/CXCL13/CXCL2/CXCL3/CXCL6/CXCL8/CXCL9/IL17A/IL17F/KLK7/KRT6A/LEAP2/LGALS4/LTF/MUC7/NOD2/PGLYRP4/RNASE6/S100A12/S100A7/S100A9	24
GO:0007159	BP	GO:0007159	leukocyte cell-cell adhesion	70/1646	415/18614	9.99E-08	6.22E-06	5.25E-06	ARG1/ARG2/BMP4/CCL19/CCL2/CCL21/CCL5/CD24/CD27/CD274/CD3E/CD47/CD80/CD83/CD86/CORO1A/CTLA4/EBI3/EFNB2/GATA3/HLA-DQB2/HSPH1/ICOS/IDO1/IFNG/IL12B/IL12RB1/IL1B/IL23A/IL2RA/IL2RG/IL36B/IL4I1/IL4R/IL7R/IRF1/ITCH/ITGAL/LAPTM5/LCK/LGALS9/LILRB2/LRG1/LYN/NFKBIZ/NOD2/NR4A3/PNP/PRKCQ/PTPN22/PTPRC/PYCARD/RASAL3/RASGRP1/S100A8/S100A9/SASH3/SELE/SELL/SHB/SIRPG/SLAMF1/SLC7A1/SOCS1/SOX13/SOX4/TNFRSF21/VNN1/ZBTB…	70
GO:1901988	BP	GO:1901988	negative regulation of cell cycle phase transition	52/1646	274/18614	1.03E-07	6.39E-06	5.39E-06	AURKB/AVEN/BLM/BRIP1/BUB1/BUB1B/CCL2/CCNB1/CCND1/CDC20/CDC45/CDC6/CDCA8/CDK1/CDK2AP2/CDT1/CENPF/CHEK1/CHEK2/DCUN1D3/DNA2/DTL/DTX3L/E2F1/E2F7/EME1/FBXO5/FOXO4/KNTC1/MAD2L1/MSH2/NABP1/NDC80/NUF2/ORC1/OVOL1/PARP9/PLK1/PLK2/PML/RAD51/RFWD3/SDE2/SPC25/SUSD2/TICRR/TRIP13/TTK/XRCC3/ZNF655/ZWILCH/ZWINT	52
GO:1903046	BP	GO:1903046	meiotic cell cycle process	44/1646	215/18614	1.07E-07	6.53E-06	5.51E-06	ACTR2/ASPM/AURKA/BRIP1/BUB1/BUB1B/C11orf80/CCNB2/CCNE2/CDC20/CDC25A/CDC25B/CDC25C/CKS2/EME1/ESPL1/FANCA/FBXO5/FIGNL1/HSPA2/KIF18A/MASTL/MND1/NCAPH/NDC1/NDC80/NUF2/OVOL1/PLK1/PTTG1/RAD51/RAD51AP1/RAD54L/SIRT7/SMC2/SMC4/SPIRE1/SYCE2/TOP2A/TRIP13/TTK/TUBG1/WNT5A/ZCWPW1	44
GO:0070665	BP	GO:0070665	positive regulation of leukocyte proliferation	37/1646	166/18614	1.13E-07	6.89E-06	5.81E-06	ATAD5/BST2/CCL19/CCL5/CD24/CD274/CD3E/CD80/CD86/CORO1A/CSF2RA/CSF2RB/EBI3/EPHB2/GPR183/IL12B/IL12RB1/IL1B/IL23A/IL2RA/IL34/IRS2/KIT/LGALS9/LILRB2/LYN/MYD88/PNP/PRKCQ/PTPN22/PTPRC/PYCARD/RASAL3/SASH3/SLAMF1/SLC7A1/TNFRSF4	37
GO:1901991	BP	GO:1901991	negative regulation of mitotic cell cycle phase transition	41/1646	194/18614	1.14E-07	6.90E-06	5.82E-06	AURKB/AVEN/BLM/BUB1/BUB1B/CCL2/CCNB1/CCND1/CDC20/CDC6/CDCA8/CDK1/CDK2AP2/CDT1/CENPF/CHEK1/CHEK2/DCUN1D3/DTL/E2F7/FBXO5/FOXO4/KNTC1/MAD2L1/NABP1/NDC80/NUF2/ORC1/PLK1/PLK2/PML/RFWD3/SDE2/SPC25/TICRR/TRIP13/TTK/XRCC3/ZNF655/ZWILCH/ZWINT	41
GO:1903131	BP	GO:1903131	mononuclear cell differentiation	77/1646	474/18614	1.16E-07	6.95E-06	5.87E-06	AXL/BAK1/BATF2/BATF3/BAX/BLNK/BMP4/CCL19/CD2/CD27/CD3D/CD3E/CD3G/CD80/CD83/CD86/CD8A/CLEC4D/CLEC4E/CTLA4/CTNNBIP1/CTSL/ENTPD7/EOMES/FANCA/FZD5/GATA3/GPR18/GPR183/HMGB3/IFI16/IFNG/IL12B/IL12RB1/IL1B/IL23A/IL2RA/IL2RG/IL34/IL36B/IL4I1/IL4R/IL7R/IRF1/IRF7/IRF8/ITK/KIT/LCK/LGALS9/LILRB2/LY6D/LYN/MS4A1/MSH2/MYC/NFKBIZ/PNP/PRDM1/PRELID1/PTPN22/PTPRC/RABL3/RASGRP1/RORC/RSAD2/SASH3/SHB/SLAMF1/SLAMF8/SLC4…	77
GO:0007091	BP	GO:0007091	metaphase/anaphase transition of mitotic cell cycle	26/1646	95/18614	1.23E-07	7.26E-06	6.13E-06	AURKB/BUB1/BUB1B/CCNB1/CDC20/CDC6/CDCA8/CDT1/CENPE/CENPF/DLGAP5/ESPL1/FBXO5/KNTC1/MAD2L1/NDC80/NUF2/PLK1/SPC25/TACC3/TRIP13/TTK/UBE2C/XRCC3/ZWILCH/ZWINT	26
GO:0002443	BP	GO:0002443	leukocyte mediated immunity	68/1646	401/18614	1.23E-07	7.26E-06	6.13E-06	ADORA2B/ARG1/ARL8B/ATAD5/BST2/C1QB/C1QBP/CD1A/CD2/CD27/CD8A/CD96/CLEC7A/CORO1A/CSF2RB/CTSC/CXCL6/DDX21/EXO1/EXOSC3/FGR/FZD5/GAB2/GATA3/GZMB/HLA-DQB2/HPX/IL12B/IL12RB1/IL18RAP/IL1B/IL21R/IL23A/IL4I1/IL4R/IL7R/IRF7/KIT/KLRB1/LAT2/LGALS9/LYN/MICB/MSH2/MYD88/NFKBIZ/NKG7/NOD2/NR4A3/PRDX1/PTPRC/RAB27A/RAET1E/RASGRP1/RNF168/RNF19B/RSAD2/SASH3/SERPINB4/SERPINB9/SLA2/SLAMF1/SLAMF7/SUSD4/TAP2/TREM1/ULBP2/W…	68
GO:1903037	BP	GO:1903037	regulation of leukocyte cell-cell adhesion	65/1646	378/18614	1.38E-07	8.05E-06	6.80E-06	ARG1/ARG2/BMP4/CCL19/CCL2/CCL21/CCL5/CD24/CD27/CD274/CD3E/CD47/CD80/CD83/CD86/CORO1A/CTLA4/EBI3/EFNB2/GATA3/HLA-DQB2/HSPH1/ICOS/IDO1/IFNG/IL12B/IL12RB1/IL1B/IL23A/IL2RA/IL2RG/IL36B/IL4I1/IL4R/IL7R/IRF1/ITCH/LAPTM5/LCK/LGALS9/LILRB2/LYN/NFKBIZ/NOD2/NR4A3/PNP/PRKCQ/PTPN22/PTPRC/PYCARD/RASAL3/RASGRP1/SASH3/SELE/SHB/SIRPG/SLAMF1/SLC7A1/SOCS1/SOX13/SOX4/TNFRSF21/VNN1/ZBTB16/ZDHHC21	65
GO:0002449	BP	GO:0002449	lymphocyte mediated immunity	55/1646	300/18614	1.49E-07	8.61E-06	7.27E-06	ARG1/ARL8B/ATAD5/C1QB/C1QBP/CD1A/CD2/CD27/CD8A/CD96/CORO1A/CSF2RB/CTSC/EXO1/EXOSC3/FZD5/GATA3/GZMB/HLA-DQB2/HPX/IL12B/IL12RB1/IL18RAP/IL1B/IL21R/IL23A/IL4I1/IL7R/IRF7/KLRB1/LGALS9/MICB/MSH2/MYD88/NFKBIZ/NKG7/NOD2/PRDX1/PTPRC/RAB27A/RAET1E/RASGRP1/RNF168/RNF19B/RSAD2/SASH3/SERPINB4/SERPINB9/SLA2/SLAMF1/SLAMF7/SUSD4/TAP2/ULBP2/WAS	55
GO:0045071	BP	GO:0045071	negative regulation of viral genome replication	19/1646	56/18614	1.52E-07	8.75E-06	7.39E-06	BST2/CCL5/IFI16/IFIH1/IFIT1/IFIT5/IFITM1/ISG15/ISG20/LTF/MX1/OAS1/OAS2/OAS3/OASL/PLSCR1/RSAD2/SRPK1/ZC3HAV1	19
GO:0006260	BP	GO:0006260	DNA replication	52/1646	278/18614	1.67E-07	9.55E-06	8.06E-06	ALYREF/ATAD5/BCAR3/BLM/CCNA2/CCNE2/CDC34/CDC45/CDC6/CDC7/CDK1/CDT1/CHEK1/DNA2/DTL/E2F7/E2F8/EME1/ESCO2/FBXO5/FEN1/GINS1/GINS3/GTPBP4/MCM10/MCM2/MCM3/MCM5/MCM6/ORC1/ORC6/PCNA/POLB/POLD3/POLE2/POLI/POLQ/PRIM1/PRIMPOL/RAD51/RBBP6/RFC4/RFWD3/RNASEH2A/RRM1/RRM2/RUVBL1/SDE2/TICRR/TSPYL2/WDHD1/ZPR1	52
GO:0010948	BP	GO:0010948	negative regulation of cell cycle process	57/1646	317/18614	1.75E-07	9.93E-06	8.38E-06	AURKB/AVEN/BLM/BMP4/BRIP1/BUB1/BUB1B/CCL2/CCNB1/CCND1/CDC20/CDC45/CDC6/CDCA8/CDK1/CDK2AP2/CDT1/CENPF/CHEK1/CHEK2/DCUN1D3/DNA2/DTL/DTX3L/E2F1/E2F7/E2F8/EME1/ESPL1/FBXO5/FOXO4/KNTC1/MAD2L1/MSH2/NABP1/NDC80/NEK2/NPM1/NUF2/ORC1/OVOL1/PARP9/PLK1/PLK2/PML/RAD51/RFWD3/SDE2/SPC25/SUSD2/TICRR/TRIP13/TTK/XRCC3/ZNF655/ZWILCH/ZWINT	57
GO:0050727	BP	GO:0050727	regulation of inflammatory response	69/1646	414/18614	1.97E-07	1.10E-05	9.29E-06	ABCC1/ACE2/ADORA2B/AIM2/ALOX5AP/AOAH/APOE/BIRC3/CASP1/CASP4/CCL5/CD47/CST7/CTSC/CXCL17/DUOXA1/DUOXA2/F12/FANCA/FGR/FURIN/GATA3/GSTP1/HCK/IDO1/IFI35/IFNG/IL12B/IL1B/IL20/IL23A/IL2RA/IL37/ISL1/KLKB1/LGALS2/LRFN5/LYN/MAPK13/METRNL/MIR142/MMP9/MYD88/NFKB1/NFKBIZ/NKG7/NLRC3/NLRP7/NLRX1/NMI/NOD2/NR1H3/OSM/PBK/PLK2/PTPRC/PYCARD/RHBDF2/S100A12/S100A8/S100A9/SELE/SLAMF8/TLR2/TSLP/USP18/WFDC1/WNT5A/ZFP36	69
GO:0030071	BP	GO:0030071	regulation of mitotic metaphase/anaphase transition	25/1646	91/18614	1.97E-07	1.10E-05	9.29E-06	AURKB/BUB1/BUB1B/CCNB1/CDC20/CDC6/CDCA8/CDT1/CENPE/CENPF/DLGAP5/ESPL1/FBXO5/KNTC1/MAD2L1/NDC80/NUF2/PLK1/SPC25/TRIP13/TTK/UBE2C/XRCC3/ZWILCH/ZWINT	25
GO:0045582	BP	GO:0045582	positive regulation of T cell differentiation	29/1646	116/18614	2.01E-07	1.11E-05	9.41E-06	CCL19/CD27/CD80/CD83/CD86/GATA3/IFNG/IL12B/IL12RB1/IL23A/IL2RA/IL2RG/IL36B/IL4I1/IL4R/IL7R/LGALS9/LILRB2/NFKBIZ/PNP/PTPRC/RASGRP1/SASH3/SHB/SOCS1/SOX13/SOX4/VNN1/ZBTB16	29
GO:0051338	BP	GO:0051338	regulation of transferase activity	120/1646	855/18614	2.06E-07	1.13E-05	9.55E-06	ADRA2C/ADRB2/ANG/APOE/AURKB/AXL/BLM/BMP4/BORA/BTC/BUB1B/CAB39/CAB39L/CARD14/CCL19/CCL21/CCL5/CCNA2/CCNB1/CCNB2/CCND1/CCNE2/CCT2/CD24/CD86/CDC20/CDC25A/CDC25B/CDC25C/CDC6/CDK5R1/CDKN1C/CDKN3/CEMIP/CENPE/DCUN1D3/DKK1/DLG3/DTX3L/DUSP7/EDN3/EPHA4/EPHB2/FBXO5/FGR/FZD5/GADD45A/GINS1/GINS3/GPRC5A/GSTP1/GTPBP4/HBEGF/HERC5/IFNG/IL12B/IL1B/IL23A/IL34/IRAK3/IRS2/KIF14/KIT/LCP2/LRP8/LTF/LYN/MAD2L1/MAP2K6/MAP…	120
GO:0006270	BP	GO:0006270	DNA replication initiation	15/1646	37/18614	2.13E-07	1.16E-05	9.80E-06	CCNE2/CDC34/CDC45/CDC6/CDT1/GINS3/MCM10/MCM2/MCM3/MCM5/MCM6/ORC1/ORC6/PRIM1/TICRR	15
GO:0060326	BP	GO:0060326	cell chemotaxis	56/1646	312/18614	2.39E-07	1.29E-05	1.09E-05	ABCC1/ADAM10/BIN2/C1QBP/CCL19/CCL2/CCL20/CCL21/CCL27/CCL4/CCL5/CCL8/CCR5/CH25H/CORO1A/CXCL1/CXCL10/CXCL11/CXCL13/CXCL17/CXCL2/CXCL3/CXCL6/CXCL8/CXCL9/CXCR2/CXCR4/CYP7B1/EDN3/GPR18/GPR183/HBEGF/IL1B/IL23A/IL34/KIT/LGALS9/LYN/MIR34A/MMP28/NOD2/PLEKHG5/PLXNB3/PPIB/PRKCQ/RHOG/S100A12/S100A14/S100A7/S100A8/S100A9/SLAMF1/SLAMF8/TPBG/TREM1/WNT5A	56
GO:0044784	BP	GO:0044784	metaphase/anaphase transition of cell cycle	26/1646	98/18614	2.42E-07	1.30E-05	1.10E-05	AURKB/BUB1/BUB1B/CCNB1/CDC20/CDC6/CDCA8/CDT1/CENPE/CENPF/DLGAP5/ESPL1/FBXO5/KNTC1/MAD2L1/NDC80/NUF2/PLK1/SPC25/TACC3/TRIP13/TTK/UBE2C/XRCC3/ZWILCH/ZWINT	26
GO:0032640	BP	GO:0032640	tumor necrosis factor production	39/1646	185/18614	2.48E-07	1.31E-05	1.11E-05	ARFGEF2/ARG2/AXL/CCL19/CD2/CD47/CLEC7A/CYBB/EPHB2/FZD5/GPR18/GSTP1/IFIH1/IFNG/IFNGR1/IL12B/IL17A/IL23A/IL37/IRAK3/ISL1/LGALS9/LTF/MYD88/NLRC3/NOD2/OAS1/OAS2/OAS3/PTPN22/PTPRC/PYCARD/RASGRP1/SASH3/SLAMF1/STAT3/TLR2/WNT5A/ZFP36	39
GO:0032680	BP	GO:0032680	regulation of tumor necrosis factor production	39/1646	185/18614	2.48E-07	1.31E-05	1.11E-05	ARFGEF2/ARG2/AXL/CCL19/CD2/CD47/CLEC7A/CYBB/EPHB2/FZD5/GPR18/GSTP1/IFIH1/IFNG/IFNGR1/IL12B/IL17A/IL23A/IL37/IRAK3/ISL1/LGALS9/LTF/MYD88/NLRC3/NOD2/OAS1/OAS2/OAS3/PTPN22/PTPRC/PYCARD/RASGRP1/SASH3/SLAMF1/STAT3/TLR2/WNT5A/ZFP36	39
GO:0032760	BP	GO:0032760	positive regulation of tumor necrosis factor production	27/1646	105/18614	2.85E-07	1.50E-05	1.26E-05	ARFGEF2/CCL19/CD2/CLEC7A/CYBB/EPHB2/FZD5/IFIH1/IFNG/IFNGR1/IL12B/IL17A/IL23A/ISL1/LGALS9/MYD88/NOD2/OAS1/OAS2/OAS3/PTPRC/PYCARD/RASGRP1/SASH3/STAT3/TLR2/WNT5A	27
GO:0032609	BP	GO:0032609	type II interferon production	29/1646	118/18614	2.98E-07	1.55E-05	1.31E-05	AXL/C1QBP/CD2/CD274/CD3E/CD47/CD96/CLEC7A/EBI3/FZD5/GATA3/IL12B/IL12RB1/IL1B/IL23A/IRF8/ISG15/ISL1/LAPTM5/LGALS9/NOD2/PTPN22/PYCARD/RASGRP1/SASH3/SLAMF1/SLC7A5/TXK/WNT5A	29
GO:0032649	BP	GO:0032649	regulation of type II interferon production	29/1646	118/18614	2.98E-07	1.55E-05	1.31E-05	AXL/C1QBP/CD2/CD274/CD3E/CD47/CD96/CLEC7A/EBI3/FZD5/GATA3/IL12B/IL12RB1/IL1B/IL23A/IRF8/ISG15/ISL1/LAPTM5/LGALS9/NOD2/PTPN22/PYCARD/RASGRP1/SASH3/SLAMF1/SLC7A5/TXK/WNT5A	29
GO:0002521	BP	GO:0002521	leukocyte differentiation	91/1646	605/18614	3.18E-07	1.64E-05	1.38E-05	AXL/BAK1/BATF2/BATF3/BAX/BLNK/BMP4/CCL19/CD2/CD27/CD3D/CD3E/CD3G/CD80/CD83/CD86/CD8A/CLEC4D/CLEC4E/CLPB/CTLA4/CTNNBIP1/CTSL/ENTPD7/EOMES/FANCA/FZD5/GAB2/GATA3/GPR18/GPR183/HCLS1/HMGB3/IFI16/IFNG/IL12B/IL12RB1/IL17A/IL1B/IL20/IL23A/IL2RA/IL2RG/IL34/IL36B/IL4I1/IL4R/IL7R/IRF1/IRF7/IRF8/ITK/KIT/LCK/LGALS9/LILRB2/LILRB3/LTF/LY6D/LYN/MMP9/MS4A1/MSH2/MYC/NFKBIZ/PNP/PPARGC1B/PRDM1/PRELID1/PTPN22/PTPRC/R…	91
GO:0032615	BP	GO:0032615	interleukin-12 production	20/1646	64/18614	3.34E-07	1.70E-05	1.43E-05	C1QBP/CCL19/CD47/CLEC7A/IDO1/IFNG/IL12B/IL17A/IL23A/IRAK3/IRF1/IRF8/ISL1/LAPTM5/LGALS9/LTB/NFKB1/NOD2/SLAMF1/TLR2	20
GO:0032655	BP	GO:0032655	regulation of interleukin-12 production	20/1646	64/18614	3.34E-07	1.70E-05	1.43E-05	C1QBP/CCL19/CD47/CLEC7A/IDO1/IFNG/IL12B/IL17A/IL23A/IRAK3/IRF1/IRF8/ISL1/LAPTM5/LGALS9/LTB/NFKB1/NOD2/SLAMF1/TLR2	20
GO:0034508	BP	GO:0034508	centromere complex assembly	13/1646	29/18614	3.39E-07	1.71E-05	1.44E-05	CENPE/CENPF/CENPI/CENPK/CENPN/CENPO/CENPW/DLGAP5/HELLS/HJURP/KNTC1/MIS18A/OIP5	13
GO:0046632	BP	GO:0046632	alpha-beta T cell differentiation	29/1646	119/18614	3.61E-07	1.81E-05	1.53E-05	CCL19/CD80/CD83/CD86/CTSL/ENTPD7/EOMES/GATA3/GPR18/GPR183/IFNG/IL12B/IL12RB1/IL23A/IL2RG/IL4R/IRF1/ITK/LGALS9/NFKBIZ/PNP/PRDM1/RORC/RSAD2/SASH3/SHB/SOCS1/STAT3/ZBTB16	29
GO:0140888	BP	GO:0140888	interferon-mediated signaling pathway	26/1646	100/18614	3.72E-07	1.85E-05	1.57E-05	ARG1/HCK/HPX/IFITM1/IFNG/IFNGR1/IKBKE/IRF1/IRF7/ISG15/MMP12/MYD88/NR1H3/OAS1/OAS2/OAS3/PARP14/PARP9/SP100/STAT1/STAT2/TANK/TRAF3/TXK/USP18/WNT5A	26
GO:0032102	BP	GO:0032102	negative regulation of response to external stimulus	72/1646	446/18614	3.82E-07	1.88E-05	1.59E-05	AOAH/APOE/ARG1/ARG2/BBS2/C1QBP/CASK/CCL2/CD96/CST7/CXCL13/CXCL17/EPHA4/F12/FGR/FURIN/GATA3/GPR18/GSTP1/HCK/IFI16/IL12B/IL2RA/IRAK3/ISG15/ISL1/ITCH/KLK8/KLKB1/LGALS9/LRFN5/LTF/LYAR/LYN/METRNL/MICB/MIR142/MIR34A/MMP12/MMP28/NFKB1/NLRC3/NLRX1/NMI/NOD2/NOS3/NR1H3/OAS1/OAS3/PARP14/PBK/PLAT/PLK2/PTPN22/PTPRC/RAB7B/RHBDF2/RTN4RL1/SEMA3G/SEMA4G/SERPINB2/SERPINB4/SERPINB9/SLAMF8/STAT2/SUSD4/THBD/TSPAN8/US…	72
GO:0060333	BP	GO:0060333	type II interferon-mediated signaling pathway	12/1646	25/18614	3.83E-07	1.88E-05	1.59E-05	ARG1/HCK/HPX/IFNG/IFNGR1/IRF1/NR1H3/PARP14/PARP9/SP100/STAT1/TXK	12
GO:1902099	BP	GO:1902099	regulation of metaphase/anaphase transition of cell cycle	25/1646	94/18614	3.89E-07	1.90E-05	1.60E-05	AURKB/BUB1/BUB1B/CCNB1/CDC20/CDC6/CDCA8/CDT1/CENPE/CENPF/DLGAP5/ESPL1/FBXO5/KNTC1/MAD2L1/NDC80/NUF2/PLK1/SPC25/TRIP13/TTK/UBE2C/XRCC3/ZWILCH/ZWINT	25
GO:0019730	BP	GO:0019730	antimicrobial humoral response	30/1646	126/18614	3.93E-07	1.91E-05	1.61E-05	ANG/CXCL1/CXCL10/CXCL11/CXCL13/CXCL2/CXCL3/CXCL6/CXCL8/CXCL9/GATA6/IL17A/IL17F/KLK7/KRT6A/LEAP2/LGALS4/LTF/LYZ/MUC7/NOD2/PGLYRP4/PI3/RNASE6/S100A12/S100A7/S100A9/WFDC10B/WFDC2/WFDC3	30
GO:0030098	BP	GO:0030098	lymphocyte differentiation	69/1646	422/18614	4.11E-07	1.98E-05	1.67E-05	AXL/BAK1/BAX/BLNK/BMP4/CCL19/CD2/CD27/CD3D/CD3E/CD3G/CD80/CD83/CD86/CD8A/CLEC4D/CLEC4E/CTLA4/CTSL/ENTPD7/EOMES/FANCA/FZD5/GATA3/GPR18/GPR183/HMGB3/IFNG/IL12B/IL12RB1/IL1B/IL23A/IL2RA/IL2RG/IL36B/IL4I1/IL4R/IL7R/IRF1/IRF8/ITK/KIT/LCK/LGALS9/LILRB2/LY6D/MS4A1/MSH2/NFKBIZ/PNP/PRDM1/PRELID1/PTPN22/PTPRC/RABL3/RASGRP1/RORC/RSAD2/SASH3/SHB/SLAMF1/SLAMF8/SLC46A2/SOCS1/SOX13/SOX4/STAT3/VNN1/ZBTB16	69
GO:0030593	BP	GO:0030593	neutrophil chemotaxis	27/1646	107/18614	4.29E-07	2.05E-05	1.73E-05	C1QBP/CCL19/CCL2/CCL20/CCL21/CCL4/CCL5/CCL8/CXCL1/CXCL10/CXCL11/CXCL13/CXCL2/CXCL3/CXCL6/CXCL8/CXCL9/CXCR2/EDN3/IL1B/IL23A/NOD2/PPIB/S100A12/S100A8/S100A9/TREM1	27
GO:0140013	BP	GO:0140013	meiotic nuclear division	40/1646	196/18614	4.30E-07	2.05E-05	1.73E-05	ACTR2/ASPM/AURKA/BRIP1/BUB1/BUB1B/C11orf80/CCNB2/CCNE2/CDC20/CDC25B/CKS2/EME1/ESPL1/FANCA/FBXO5/FIGNL1/HSPA2/KIF18A/MASTL/MND1/NCAPH/NDC1/NDC80/NUF2/PLK1/PTTG1/RAD51/RAD51AP1/RAD54L/SIRT7/SMC2/SMC4/SPIRE1/SYCE2/TOP2A/TRIP13/TTK/WNT5A/ZCWPW1	40
GO:0002429	BP	GO:0002429	immune response-activating cell surface receptor signaling pathway	54/1646	302/18614	4.41E-07	2.09E-05	1.76E-05	BAX/BLNK/CD247/CD3D/CD3E/CD3G/CD47/CD8A/CLEC7A/CTLA4/EIF2B2/FGR/FPR1/GATA3/GBP1/GPLD1/HCK/IFI35/ITK/KLHL6/LAPTM5/LAT2/LCK/LCP2/LTF/LYN/MICB/MIR34A/MS4A1/NFKB1/NFKBIZ/NMI/NOD2/NR1H3/NR4A3/OAS1/PAK3/PLD2/PLSCR1/PRKCH/PTPN22/PTPRC/RAB7B/S100A14/SHB/SLA2/STOML2/THEMIS2/TNFRSF21/TNIP3/TRAC/TRBC1/TXK/UBE2N	54
GO:0045859	BP	GO:0045859	regulation of protein kinase activity	93/1646	627/18614	4.46E-07	2.10E-05	1.77E-05	ADRA2C/ADRB2/ANG/APOE/BLM/BMP4/BORA/BTC/CAB39/CAB39L/CARD14/CCL19/CCL21/CCL5/CCNA2/CCNB1/CCNB2/CCND1/CCNE2/CD24/CD86/CDC25A/CDC25B/CDC25C/CDC6/CDK5R1/CDKN1C/CDKN3/CEMIP/CENPE/DKK1/DLG3/DUSP7/EDN3/EPHA4/EPHB2/FGR/FZD5/GADD45A/GPRC5A/GSTP1/GTPBP4/HBEGF/HERC5/IFNG/IL12B/IL1B/IL23A/IL34/IRAK3/KIF14/KIT/LCP2/LRP8/LTF/LYN/MAP2K6/MAP3K5/MIR34A/MNAT1/NCAPG2/NOD2/NPM1/NTF3/PKIG/PKMYT1/PLK1/PSRC1/PTPN22/PT…	93
GO:0030595	BP	GO:0030595	leukocyte chemotaxis	46/1646	241/18614	4.68E-07	2.18E-05	1.84E-05	ADAM10/C1QBP/CCL19/CCL2/CCL20/CCL21/CCL4/CCL5/CCL8/CCR5/CH25H/CORO1A/CXCL1/CXCL10/CXCL11/CXCL13/CXCL17/CXCL2/CXCL3/CXCL6/CXCL8/CXCL9/CXCR2/CXCR4/CYP7B1/EDN3/GPR18/GPR183/IL1B/IL23A/IL34/KIT/LGALS9/LYN/MMP28/NOD2/PPIB/S100A12/S100A14/S100A7/S100A8/S100A9/SLAMF1/SLAMF8/TREM1/WNT5A	46
GO:0045785	BP	GO:0045785	positive regulation of cell adhesion	76/1646	482/18614	4.75E-07	2.20E-05	1.86E-05	ADAM19/C1QBP/CCL19/CCL2/CCL21/CCL5/CD24/CD27/CD274/CD3E/CD47/CD80/CD83/CD86/COL16A1/CORO1A/CXCL13/DMTN/EBI3/EFNB2/EPHA4/FERMT1/FUT3/GATA3/HLA-DQB2/HSPH1/ICOS/IFNG/IL12B/IL12RB1/IL1B/IL23A/IL2RA/IL2RG/IL36B/IL4I1/IL4R/IL7R/LCK/LGALS9/LILRB2/LIMS2/LYN/MAP4K4/MYADM/MYO10/MYOC/NFKBIZ/NOD2/NR4A3/P4HB/PNP/PRKCQ/PTPN22/PTPRC/PTPRU/PYCARD/RASAL3/RASGRP1/RELL2/SASH3/SELE/SHB/SIRPG/SLAMF1/SLC7A1/SOCS1/SOX1…	76
GO:2000514	BP	GO:2000514	regulation of CD4-positive, alpha-beta T cell activation	22/1646	77/18614	5.03E-07	2.32E-05	1.96E-05	ARG2/CCL19/CD274/CD3E/CD80/CD83/CD86/GATA3/IFNG/IL12B/IL12RB1/IL23A/IL2RA/IL2RG/IL4R/ITCH/LGALS9/NFKBIZ/PRKCQ/SASH3/SHB/SOCS1	22
GO:0019058	BP	GO:0019058	viral life cycle	56/1646	320/18614	5.60E-07	2.57E-05	2.17E-05	ACE2/APOE/ARL8B/AXL/BST2/CCL2/CCL5/CCL8/CCR5/CD80/CD86/CDK1/CH25H/CLDN1/CLEC5A/CTSL/CXCL8/CXCR4/CXCR6/EFNB2/FURIN/IFI16/IFIH1/IFIT1/IFIT5/IFITM1/ISG15/ISG20/ITCH/KPNA2/KPNA3/LAMP3/LGALS9/LTF/MX1/OAS1/OAS2/OAS3/OASL/P4HB/PLSCR1/PPIB/PPIH/RSAD2/SERPINB3/SLAMF1/SLC7A1/SRPK1/TBC1D20/TNFRSF4/TOP2A/TRIM22/VCP/VPS37B/VPS37D/ZC3HAV1	56
GO:1990266	BP	GO:1990266	neutrophil migration	30/1646	128/18614	5.64E-07	2.57E-05	2.17E-05	C1QBP/CCL19/CCL2/CCL20/CCL21/CCL4/CCL5/CCL8/CXCL1/CXCL10/CXCL11/CXCL13/CXCL2/CXCL3/CXCL6/CXCL8/CXCL9/CXCR2/EDN3/IL1B/IL23A/MYD88/NOD2/PPIB/S100A12/S100A8/S100A9/SLAMF8/TREM1/XG	30
GO:0045930	BP	GO:0045930	negative regulation of mitotic cell cycle	46/1646	243/18614	5.97E-07	2.70E-05	2.28E-05	AURKB/AVEN/BLM/BMP4/BUB1/BUB1B/CCL2/CCNB1/CCND1/CDC20/CDC6/CDCA8/CDK1/CDK2AP2/CDKN1C/CDT1/CENPF/CHEK1/CHEK2/DCUN1D3/DTL/E2F7/EME1/FBXO5/FOXO4/KNTC1/MAD2L1/MSH2/NABP1/NDC80/NUF2/ORC1/OVOL1/PLK1/PLK2/PML/RFWD3/SDE2/SPC25/TICRR/TRIP13/TTK/XRCC3/ZNF655/ZWILCH/ZWINT	46
GO:0000086	BP	GO:0000086	G2/M transition of mitotic cell cycle	31/1646	136/18614	7.05E-07	3.17E-05	2.68E-05	AURKA/AURKB/AVEN/BLM/CCNA2/CCNB1/CCND1/CDC25A/CDC25B/CDC25C/CDC6/CDC7/CDK1/CENPF/CHEK1/CHEK2/DTL/ENSA/FBXO5/FOXM1/FOXO4/HSPA2/KIF14/MASTL/MELK/NABP1/ORC1/PKMYT1/PLK1/RRM1/TICRR	31
GO:0031348	BP	GO:0031348	negative regulation of defense response	51/1646	284/18614	8.00E-07	3.57E-05	3.01E-05	AOAH/APOE/ARG1/ARG2/C1QBP/CD96/CST7/CXCL17/FGR/FURIN/GATA3/GSTP1/HCK/IFI16/IL12B/IL2RA/IRAK3/ISG15/ISL1/ITCH/LGALS9/LRFN5/LYAR/LYN/METRNL/MICB/MIR142/MMP12/NFKB1/NLRC3/NLRX1/NMI/NOD2/NR1H3/OAS1/OAS3/PARP14/PBK/PLK2/PTPN22/PTPRC/RAB7B/RHBDF2/SERPINB4/SERPINB9/SLAMF8/STAT2/SUSD4/USP18/WFDC1/ZFP36	51
GO:0045621	BP	GO:0045621	positive regulation of lymphocyte differentiation	30/1646	130/18614	8.03E-07	3.57E-05	3.01E-05	AXL/CCL19/CD27/CD80/CD83/CD86/GATA3/IFNG/IL12B/IL12RB1/IL23A/IL2RA/IL2RG/IL36B/IL4I1/IL4R/IL7R/LGALS9/LILRB2/NFKBIZ/PNP/PTPRC/RASGRP1/SASH3/SHB/SOCS1/SOX13/SOX4/VNN1/ZBTB16	30
GO:0070661	BP	GO:0070661	leukocyte proliferation	59/1646	348/18614	8.38E-07	3.70E-05	3.13E-05	ARG1/ARG2/ATAD5/BAX/BID/BMP4/BST2/CCL19/CCL5/CD24/CD274/CD3E/CD80/CD86/CORO1A/CSF2RA/CSF2RB/CTLA4/CTPS1/EBI3/EPHB2/GPR183/GSTP1/HELLS/IDO1/IL12B/IL12RB1/IL1B/IL23A/IL2RA/IL34/IL4I1/IL7R/IRF1/IRS2/ITCH/KIT/LGALS9/LILRB2/LYN/MS4A1/MYD88/NFKBIZ/NPR3/PNP/PRKCQ/PSMB10/PTPN22/PTPRC/PYCARD/RASAL3/RASGRP1/SASH3/SH2D2A/SHB/SLAMF1/SLC7A1/TNFRSF21/TNFRSF4	59
GO:0033045	BP	GO:0033045	regulation of sister chromatid segregation	26/1646	104/18614	8.48E-07	3.72E-05	3.14E-05	AURKB/BUB1/BUB1B/CCNB1/CDC20/CDC6/CDCA8/CDT1/CENPE/CENPF/DLGAP5/ESPL1/FBXO5/KNTC1/MAD2L1/NDC80/NUF2/PLK1/SPC25/TACC3/TRIP13/TTK/UBE2C/XRCC3/ZWILCH/ZWINT	26
GO:0050792	BP	GO:0050792	regulation of viral process	35/1646	165/18614	8.64E-07	3.77E-05	3.19E-05	AXL/BST2/CCL5/CH25H/CXCL8/CXCR4/FURIN/IFI16/IFIH1/IFIT1/IFIT5/IFITM1/ISG15/ISG20/KPNA2/LAMP3/LGALS9/LTF/MX1/OAS1/OAS2/OAS3/OASL/P4HB/PLSCR1/PPIH/RSAD2/SRPK1/STAT1/TBC1D20/TOP2A/TRIM22/VPS37B/ZC3HAV1/ZFP36	35
GO:1902751	BP	GO:1902751	positive regulation of cell cycle G2/M phase transition	13/1646	31/18614	8.69E-07	3.77E-05	3.19E-05	ATAD5/CCNB1/CCND1/CDC25A/CDC25B/CDC25C/CDC7/CDK1/DTL/FBXO5/HSPA2/NPM1/RRM1	13
GO:0045580	BP	GO:0045580	regulation of T cell differentiation	37/1646	180/18614	9.58E-07	4.14E-05	3.49E-05	BMP4/CCL19/CD2/CD27/CD80/CD83/CD86/CTLA4/FANCA/GATA3/IFNG/IL12B/IL12RB1/IL23A/IL2RA/IL2RG/IL36B/IL4I1/IL4R/IL7R/IRF1/LGALS9/LILRB2/NFKBIZ/PNP/PRDM1/PRELID1/PTPRC/RASGRP1/SASH3/SHB/SLC46A2/SOCS1/SOX13/SOX4/VNN1/ZBTB16	37
GO:0022407	BP	GO:0022407	regulation of cell-cell adhesion	76/1646	491/18614	9.88E-07	4.24E-05	3.58E-05	ABCA12/ADAM19/ARG1/ARG2/BMP4/CCL19/CCL2/CCL21/CCL5/CD24/CD27/CD274/CD3E/CD47/CD80/CD83/CD86/CORO1A/CTLA4/CXCL13/DMTN/EBI3/EFNB2/FUT3/GATA3/GTPBP4/HLA-DQB2/HSPH1/ICOS/IDO1/IFNG/IL12B/IL12RB1/IL1B/IL23A/IL2RA/IL2RG/IL36B/IL4I1/IL4R/IL7R/IRF1/ITCH/LAPTM5/LCK/LGALS9/LILRB2/LYN/MYADM/MYO10/NFKBIZ/NOD2/NR4A3/PNP/PRKCQ/PTPN22/PTPRC/PTPRU/PYCARD/RASAL3/RASGRP1/SASH3/SELE/SHB/SIRPG/SLAMF1/SLC7A1/SOCS1/SOX…	76
GO:0002832	BP	GO:0002832	negative regulation of response to biotic stimulus	29/1646	125/18614	1.08E-06	4.63E-05	3.91E-05	ARG1/ARG2/C1QBP/CD96/IFI16/IL4I1/IRAK3/ISG15/ITCH/LGALS9/LTF/LYAR/MICB/MMP12/NLRC3/NLRX1/NMI/NR1H3/OAS1/OAS3/PARP14/PTPN22/RAB7B/SERPINB4/SERPINB9/SLAMF8/STAT2/SUSD4/USP18	29
GO:0052547	BP	GO:0052547	regulation of peptidase activity	68/1646	425/18614	1.11E-06	4.71E-05	3.98E-05	A2ML1/AIM2/AKIRIN2/BAK1/BAX/BID/BIRC3/CASP1/CD27/CLEC7A/CRYAB/CST6/CST7/CSTB/CTSD/CTSL/EPHA4/F3/FURIN/HDAC1/IFI16/IFI6/LAMP3/LAPTM5/LCK/LGALS9/LTF/LXN/LYN/MAP3K5/MMP9/MYC/NLRP7/NOL3/P2RX1/PAPLN/PI3/PMAIP1/PML/POR/PRELID1/PSMB8/PYCARD/RHBDF2/S100A8/S100A9/SERPINA1/SERPINA12/SERPINA3/SERPINB1/SERPINB13/SERPINB2/SERPINB3/SERPINB4/SERPINB7/SERPINB9/SOX7/SPINK1/SPOCK2/STAT3/TANK/TNFAIP8/TNFSF10/VCP/WF…	68
GO:0002460	BP	GO:0002460	adaptive immune response based on somatic recombination of immune receptors built from immunoglobulin superfamily domains	54/1646	311/18614	1.14E-06	4.81E-05	4.06E-05	ARG1/ATAD5/BACH2/C1QB/C1QBP/CCL19/CD1A/CD27/CD274/CD80/CD8A/CLEC7A/CSF2RB/CTSC/CXCL13/EBI3/ENTPD7/EPHB2/EXO1/EXOSC3/FZD5/GATA3/HLA-DQB2/HPX/IL12B/IL12RB1/IL1B/IL21R/IL23A/IL4I1/IL4R/IL7R/IRF7/KLHL6/MICB/MSH2/MYD88/NFKBIZ/NOD2/PRKCQ/PTPRC/RAB27A/RAET1E/RNF168/RORC/RSAD2/SASH3/SLA2/SLAMF1/STAT3/SUSD4/TAP2/ULBP2/WAS	54
GO:0046638	BP	GO:0046638	positive regulation of alpha-beta T cell differentiation	17/1646	52/18614	1.24E-06	5.21E-05	4.40E-05	CCL19/CD80/CD83/CD86/IFNG/IL12B/IL12RB1/IL23A/IL2RG/IL4R/LGALS9/NFKBIZ/PNP/SASH3/SHB/SOCS1/ZBTB16	17
GO:0052548	BP	GO:0052548	regulation of endopeptidase activity	57/1646	336/18614	1.25E-06	5.24E-05	4.42E-05	A2ML1/AIM2/AKIRIN2/BAK1/BAX/BID/BIRC3/CASP1/CD27/CLEC7A/CRYAB/CST7/CTSD/EPHA4/F3/FURIN/HDAC1/IFI16/IFI6/LAMP3/LAPTM5/LCK/LGALS9/LTF/LYN/MAP3K5/MMP9/MYC/NOL3/P2RX1/PMAIP1/PML/POR/PRELID1/PSMB8/PYCARD/RHBDF2/S100A8/S100A9/SERPINA1/SERPINA12/SERPINA3/SERPINB1/SERPINB13/SERPINB2/SERPINB3/SERPINB4/SERPINB7/SERPINB9/SOX7/SPINK1/SPOCK2/STAT3/TNFAIP8/TNFSF10/VCP/XDH	57
GO:0001906	BP	GO:0001906	cell killing	39/1646	197/18614	1.33E-06	5.53E-05	4.67E-05	ARG1/ARL8B/CD1A/CD2/CFH/CLEC7A/CORO1A/CTSC/CXCL6/GZMB/IFNG/IL12B/IL12RB1/IL18RAP/IL23A/IL7R/KLRB1/KRT6A/LGALS9/LTF/LYZ/MICB/MUC7/MYD88/NKG7/PGLYRP4/PRDX1/PTPRC/RAB27A/RAET1E/RASGRP1/RNF19B/S100A12/SERPINB4/SERPINB9/SLAMF7/TAP2/TREM1/ULBP2	39
GO:0035456	BP	GO:0035456	response to interferon-beta	13/1646	32/18614	1.35E-06	5.55E-05	4.69E-05	AIM2/BST2/CDC34/IFI16/IFITM1/IKBKE/IRF1/OAS1/PLSCR1/PNPT1/STAT1/UBE2G2/XAF1	13
GO:0033044	BP	GO:0033044	regulation of chromosome organization	46/1646	250/18614	1.37E-06	5.61E-05	4.74E-05	AURKB/BUB1/BUB1B/CCNB1/CCT2/CDC20/CDC6/CDCA5/CDCA8/CDT1/CENPE/CENPF/DLGAP5/DNMT1/EID3/ESPL1/FBXO5/FEN1/KNTC1/MAD2L1/MCM2/MNAT1/MYC/NCAPG/NCAPG2/NCAPH/NDC80/NEK2/NUF2/PIF1/PLK1/PML/PRKCQ/RUVBL1/SMC2/SMC4/SPC25/SUB1/TACC3/TOP2A/TRIP13/TTK/UBE2C/XRCC3/ZWILCH/ZWINT	46
GO:0042098	BP	GO:0042098	T cell proliferation	41/1646	213/18614	1.54E-06	6.28E-05	5.30E-05	ARG1/ARG2/BAX/BID/BMP4/CCL19/CCL5/CD24/CD274/CD3E/CD80/CD86/CORO1A/CTLA4/CTPS1/EBI3/IDO1/IL12B/IL12RB1/IL1B/IL23A/IL2RA/IL4I1/IRF1/ITCH/LGALS9/LILRB2/PNP/PRKCQ/PSMB10/PTPN22/PTPRC/PYCARD/RASAL3/RASGRP1/SASH3/SH2D2A/SLAMF1/SLC7A1/TNFRSF21/TNFRSF4	41
GO:0042742	BP	GO:0042742	defense response to bacterium	54/1646	314/18614	1.55E-06	6.28E-05	5.30E-05	AKIRIN2/ANG/ARG2/CASP4/CASP7/CCL20/CLEC4D/CLEC4E/CXCL13/CXCL6/FGR/GBP6/GSDMB/IL12B/IL17A/IL17F/IL1B/IL23A/IL7R/IRF8/ISG15/KLK7/KRT6A/LCN2/LEAP2/LGALS4/LTF/LYZ/MIAT/MYD88/NFKBIZ/NOD2/OAS1/OAS2/OAS3/PGLYRP4/PI3/PLAC8/PRB3/PYCARD/RNASE6/S100A12/S100A14/S100A7/S100A8/S100A9/SEH1L/SHC1/SLAMF8/TLR2/TREM1/WFDC10B/WFDC2/WFDC3	54
GO:0000226	BP	GO:0000226	microtubule cytoskeleton organization	93/1646	645/18614	1.57E-06	6.33E-05	5.34E-05	ANKFN1/ARHGEF10/ASPM/AUNIP/AURKA/AURKB/BBS2/BCAS3/BORA/CCDC8/CCNB1/CCNB2/CDC20/CDCA8/CDK1/CDK2AP2/CDK5R1/CENPE/CHEK1/CHEK2/CKAP5/CNTN2/CRYAB/DLGAP5/EML1/ESPL1/FBXO5/FBXW11/FGF13/FIGNL1/GADD45A/GBA2/INPP5J/KIF11/KIF15/KIF18A/KIF18B/KIF20A/KIF23/KIF2A/KIF2C/KIF4A/KIFC1/MAD2L1/MAP1B/MAP6/MAPRE1/MARK1/MID1IP1/MTCL1/NAV3/NDC80/NEFL/NEK2/NPM1/NUF2/NUSAP1/PDE4DIP/PLK1/PLK2/PRC1/PRKAA2/PSRC1/RACGAP1/RANB…	93
GO:0002702	BP	GO:0002702	positive regulation of production of molecular mediator of immune response	30/1646	134/18614	1.58E-06	6.35E-05	5.36E-05	ATAD5/CD86/CLEC7A/DDX21/EPHB2/EXOSC3/FZD5/GATA3/HPX/IL17A/IL17F/IL1B/IL4R/KIT/KLK7/LAPTM5/MSH2/MYD88/NOD2/NR4A3/PANX1/PTPN22/PTPRC/PYCARD/RSAD2/SASH3/SLAMF1/SLC7A5/TNFRSF4/WNT5A	30
GO:0050777	BP	GO:0050777	negative regulation of immune response	38/1646	191/18614	1.60E-06	6.38E-05	5.39E-05	ARG1/ARG2/CD96/CTLA4/FCRLB/FGR/FURIN/HCK/IFI16/IL12B/IL4I1/IL4R/IL7R/IRAK3/ISG15/LGALS9/LYAR/LYN/MMP12/NLRC3/NLRX1/NMI/NOD2/NR1H3/OAS1/OAS3/PARP14/PLK2/PTPRC/RHBDF2/SAMSN1/SERPINB4/SERPINB9/SLAMF1/SLAMF8/STAT2/SUSD4/USP18	38
GO:1902107	BP	GO:1902107	positive regulation of leukocyte differentiation	37/1646	184/18614	1.67E-06	6.60E-05	5.57E-05	AXL/CCL19/CD27/CD80/CD83/CD86/CTNNBIP1/GATA3/HCLS1/IFNG/IL12B/IL12RB1/IL17A/IL20/IL23A/IL2RA/IL2RG/IL34/IL36B/IL4I1/IL4R/IL7R/LGALS9/LILRB2/NFKBIZ/PNP/PPARGC1B/PTPRC/RASGRP1/SASH3/SHB/SOCS1/SOX13/SOX4/TESC/VNN1/ZBTB16	37
GO:1903708	BP	GO:1903708	positive regulation of hemopoiesis	37/1646	184/18614	1.67E-06	6.60E-05	5.57E-05	AXL/CCL19/CD27/CD80/CD83/CD86/CTNNBIP1/GATA3/HCLS1/IFNG/IL12B/IL12RB1/IL17A/IL20/IL23A/IL2RA/IL2RG/IL34/IL36B/IL4I1/IL4R/IL7R/LGALS9/LILRB2/NFKBIZ/PNP/PPARGC1B/PTPRC/RASGRP1/SASH3/SHB/SOCS1/SOX13/SOX4/TESC/VNN1/ZBTB16	37
GO:0070663	BP	GO:0070663	regulation of leukocyte proliferation	48/1646	268/18614	1.81E-06	7.10E-05	5.99E-05	ARG1/ARG2/ATAD5/BID/BMP4/BST2/CCL19/CCL5/CD24/CD274/CD3E/CD80/CD86/CORO1A/CSF2RA/CSF2RB/CTLA4/EBI3/EPHB2/GPR183/GSTP1/IDO1/IL12B/IL12RB1/IL1B/IL23A/IL2RA/IL34/IL4I1/IRF1/IRS2/ITCH/KIT/LGALS9/LILRB2/LYN/MYD88/PNP/PRKCQ/PTPN22/PTPRC/PYCARD/RASAL3/SASH3/SLAMF1/SLC7A1/TNFRSF21/TNFRSF4	48
GO:0010720	BP	GO:0010720	positive regulation of cell development	68/1646	432/18614	2.01E-06	7.85E-05	6.62E-05	AMIGO1/ASPM/AURKA/AXL/BMP4/CCL19/CD27/CD80/CD83/CD86/CLEC7A/CRABP2/CTNNBIP1/CXCR4/E2F1/EPHA4/EPHB2/GATA3/HCLS1/HDAC1/ID4/IFNG/IL12B/IL12RB1/IL17A/IL1B/IL20/IL23A/IL2RA/IL2RG/IL34/IL36B/IL4I1/IL4R/IL7R/KIT/LGALS9/LILRB2/LRP8/LYN/MAP1B/MAP6/MIR142/NEFL/NFKBIZ/PAK3/PLXNB3/PNP/PPARGC1B/PRKCH/PTPRC/RASGRP1/RELN/RND2/RNF112/SASH3/SHB/SLC7A5/SMURF1/SOCS1/SOX13/SOX4/TBC1D24/TESC/TLR2/VNN1/WNT2/ZBTB16	68
GO:0032735	BP	GO:0032735	positive regulation of interleukin-12 production	15/1646	43/18614	2.07E-06	8.05E-05	6.79E-05	CCL19/CLEC7A/IDO1/IFNG/IL12B/IL17A/IL23A/IRF1/IRF8/ISL1/LAPTM5/LGALS9/LTB/NOD2/TLR2	15
GO:0032729	BP	GO:0032729	positive regulation of type II interferon production	21/1646	77/18614	2.09E-06	8.10E-05	6.84E-05	CD2/CD3E/CLEC7A/EBI3/FZD5/IL12B/IL12RB1/IL1B/IL23A/IRF8/ISG15/ISL1/LGALS9/PTPN22/PYCARD/RASGRP1/SASH3/SLAMF1/SLC7A5/TXK/WNT5A	21
GO:0033260	BP	GO:0033260	nuclear DNA replication	14/1646	38/18614	2.13E-06	8.22E-05	6.94E-05	ATAD5/BLM/CDC45/CDC7/CDT1/DNA2/FEN1/GINS1/GINS3/MCM2/MCM3/MCM6/PCNA/RAD51	14
GO:1903900	BP	GO:1903900	regulation of viral life cycle	31/1646	143/18614	2.21E-06	8.42E-05	7.11E-05	AXL/BST2/CCL5/CH25H/CXCL8/FURIN/IFI16/IFIH1/IFIT1/IFIT5/IFITM1/ISG15/ISG20/KPNA2/LAMP3/LGALS9/LTF/MX1/OAS1/OAS2/OAS3/OASL/P4HB/PLSCR1/PPIH/RSAD2/SRPK1/TOP2A/TRIM22/VPS37B/ZC3HAV1	31
GO:0045132	BP	GO:0045132	meiotic chromosome segregation	26/1646	109/18614	2.21E-06	8.42E-05	7.11E-05	ACTR2/ASPM/AURKA/BRIP1/BUB1/BUB1B/CCNB2/CCNE2/EME1/ESPL1/FBXO5/MND1/NCAPH/NDC1/NDC80/NUF2/PLK1/PTTG1/SIRT7/SMC2/SMC4/SYCE2/TOP2A/TRIP13/TTK/ZCWPW1	26
GO:0045824	BP	GO:0045824	negative regulation of innate immune response	21/1646	78/18614	2.63E-06	9.97E-05	8.41E-05	ARG1/CD96/IFI16/IRAK3/ISG15/LGALS9/LYAR/MMP12/NLRC3/NLRX1/NMI/NR1H3/OAS1/OAS3/PARP14/SERPINB4/SERPINB9/SLAMF8/STAT2/SUSD4/USP18	21
GO:0050671	BP	GO:0050671	positive regulation of lymphocyte proliferation	31/1646	145/18614	3.01E-06	0.0001135	9.58E-05	ATAD5/CCL19/CCL5/CD24/CD274/CD3E/CD80/CD86/CORO1A/EBI3/EPHB2/GPR183/IL12B/IL12RB1/IL1B/IL23A/IL2RA/IRS2/LGALS9/LILRB2/MYD88/PNP/PRKCQ/PTPN22/PTPRC/PYCARD/RASAL3/SASH3/SLAMF1/SLC7A1/TNFRSF4	31
GO:0030162	BP	GO:0030162	regulation of proteolysis	101/1646	727/18614	3.06E-06	0.00011492	9.70E-05	A2ML1/AIM2/AKIRIN2/APOE/ARIH2/AURKA/BAK1/BAX/BID/BIRC3/CASP1/CD27/CDC20/CHAC1/CLEC7A/CNTN2/CRYAB/CSNK1A1/CSNK1E/CST6/CST7/CSTB/CTSC/CTSD/CTSL/ECSCR/EPHA4/F12/F3/FBXW11/FURIN/GPLD1/HDAC1/HSPBP1/IFI16/IFI6/IFNG/IL1B/ITCH/KLKB1/LAMP3/LAPTM5/LCK/LGALS9/LTF/LXN/LYN/MAP3K5/MMP9/MYC/NLRP7/NOL3/NR1H3/P2RX1/PAPLN/PBK/PI3/PLAT/PLGRKT/PLK1/PMAIP1/PML/POR/PRELID1/PSMB8/PSMC3/PSMC4/PYCARD/RHBDF2/RHOBTB3/RNF14…	101
GO:0046651	BP	GO:0046651	lymphocyte proliferation	52/1646	306/18614	3.44E-06	0.000128233	0.000108257	ARG1/ARG2/ATAD5/BAX/BID/BMP4/CCL19/CCL5/CD24/CD274/CD3E/CD80/CD86/CORO1A/CTLA4/CTPS1/EBI3/EPHB2/GPR183/HELLS/IDO1/IL12B/IL12RB1/IL1B/IL23A/IL2RA/IL4I1/IL7R/IRF1/IRS2/ITCH/LGALS9/LILRB2/LYN/MS4A1/MYD88/NFKBIZ/PNP/PRKCQ/PSMB10/PTPN22/PTPRC/PYCARD/RASAL3/RASGRP1/SASH3/SH2D2A/SHB/SLAMF1/SLC7A1/TNFRSF21/TNFRSF4	52
GO:0045619	BP	GO:0045619	regulation of lymphocyte differentiation	40/1646	212/18614	3.45E-06	0.000128233	0.000108257	AXL/BMP4/CCL19/CD2/CD27/CD80/CD83/CD86/CTLA4/FANCA/GATA3/HMGB3/IFNG/IL12B/IL12RB1/IL23A/IL2RA/IL2RG/IL36B/IL4I1/IL4R/IL7R/IRF1/LGALS9/LILRB2/NFKBIZ/PNP/PRDM1/PRELID1/PTPRC/RASGRP1/SASH3/SHB/SLAMF8/SLC46A2/SOCS1/SOX13/SOX4/VNN1/ZBTB16	40
GO:0001909	BP	GO:0001909	leukocyte mediated cytotoxicity	30/1646	139/18614	3.52E-06	0.000130279	0.000109984	ARG1/ARL8B/CD1A/CD2/CORO1A/CTSC/CXCL6/GZMB/IL12B/IL12RB1/IL18RAP/IL23A/IL7R/KLRB1/LGALS9/MICB/MYD88/NKG7/PRDX1/PTPRC/RAB27A/RAET1E/RASGRP1/RNF19B/SERPINB4/SERPINB9/SLAMF7/TAP2/TREM1/ULBP2	30
GO:0042102	BP	GO:0042102	positive regulation of T cell proliferation	25/1646	105/18614	3.57E-06	0.000131237	0.000110793	CCL19/CCL5/CD24/CD274/CD3E/CD80/CD86/CORO1A/EBI3/IL12B/IL12RB1/IL1B/IL23A/IL2RA/LGALS9/LILRB2/PNP/PRKCQ/PTPN22/PTPRC/PYCARD/RASAL3/SASH3/SLAMF1/SLC7A1	25
GO:0051345	BP	GO:0051345	positive regulation of hydrolase activity	83/1646	569/18614	3.62E-06	0.000132377	0.000111755	AIM2/AKIRIN2/ANG/APOC2/ARF4/ARHGAP11A/ARHGEF10/ASAP2/BAK1/BAX/BCAR3/BCAS3/BID/CASP1/CCL19/CCL2/CCL20/CCL21/CCL4/CCL5/CCL8/CD86/CHP2/CLEC7A/CTSD/CTSL/CXCL13/EPHA4/F3/GNA15/GPLD1/GPR65/GRHL3/IFI16/IFNG/ITK/KIT/LAPTM5/LCK/LGALS9/LYN/MAGI2/MAP3K5/MAP4K4/MYC/NR1H3/NTF3/P2RX1/P2RY6/PCNA/PLEK/PMAIP1/PML/PPARGC1B/PPP1R14D/PRELID1/PTPRC/PYCARD/RALGPS2/RANGAP1/RASGEF1B/RASGEF1C/RASGRP1/RGS1/RGS9/RHOG/S100A…	83
GO:1902749	BP	GO:1902749	regulation of cell cycle G2/M phase transition	26/1646	112/18614	3.79E-06	0.000138235	0.0001167	ATAD5/AURKA/AURKB/AVEN/BLM/CCNB1/CCND1/CDC25A/CDC25B/CDC25C/CDC6/CDC7/CDK1/CENPF/CHEK1/DTL/FBXO5/FOXO4/HSPA2/KIF14/NABP1/NPM1/ORC1/PLK1/RRM1/TICRR	26
GO:0045069	BP	GO:0045069	regulation of viral genome replication	22/1646	86/18614	3.86E-06	0.000139871	0.000118082	BST2/CCL5/CXCL8/IFI16/IFIH1/IFIT1/IFIT5/IFITM1/ISG15/ISG20/LTF/MX1/OAS1/OAS2/OAS3/OASL/PLSCR1/PPIH/RSAD2/SRPK1/TOP2A/ZC3HAV1	22
GO:0070231	BP	GO:0070231	T cell apoptotic process	17/1646	56/18614	3.94E-06	0.00014148	0.00011944	ARG2/BAK1/BAX/BMP4/CCL5/CD27/CD274/CHEK2/DFFA/IDO1/IL2RA/IL7R/LGALS9/PRELID1/PRKCQ/SLC46A2/WNT5A	17
GO:2000107	BP	GO:2000107	negative regulation of leukocyte apoptotic process	17/1646	56/18614	3.94E-06	0.00014148	0.00011944	ARG2/AURKB/AXL/BMP4/CCL19/CCL21/CCL5/CD27/CXCR2/HCLS1/IDO1/IL7R/IRF7/IRS2/NOD2/PRKCQ/SLC46A2	17
GO:0045597	BP	GO:0045597	positive regulation of cell differentiation	117/1646	878/18614	4.00E-06	0.000142921	0.000120657	AAMDC/ADRA2C/AMIGO1/AR/ASPM/ATOH8/AURKA/AXL/BMP4/BMPR1A/CCL19/CD24/CD27/CD80/CD83/CD86/CEBPD/CLEC7A/CRABP2/CSNK1E/CTNNBIP1/CXCL9/CXCR4/CYP27B1/DKK1/DUOXA1/E2F1/EDN3/EFNB2/EIF4G1/EPHA4/EPHB2/FBN2/FBXO5/GATA3/GDPD2/GPC1/HCLS1/HDAC1/ID4/IFITM1/IFNG/IGFBP3/IL12B/IL12RB1/IL17A/IL1B/IL20/IL23A/IL2RA/IL2RG/IL34/IL36B/IL4I1/IL4R/IL7R/ISG15/ISL1/KCTD11/KIT/LGALS9/LILRB2/LRG1/LRP8/LTF/LYN/MAP1B/MAP3K5/MAP6…	117
GO:0045862	BP	GO:0045862	positive regulation of proteolysis	59/1646	365/18614	4.05E-06	0.000143972	0.000121544	AIM2/AKIRIN2/APOE/ARIH2/AURKA/BAK1/BAX/BID/CASP1/CDC20/CLEC7A/CNTN2/CSNK1A1/CSNK1E/CTSC/CTSD/CTSL/ECSCR/EPHA4/F12/F3/FBXW11/FURIN/GPLD1/HSPBP1/IFI16/IFNG/IL1B/KLKB1/LAPTM5/LCK/LGALS9/LYN/MAP3K5/MYC/P2RX1/PLGRKT/PLK1/PMAIP1/PML/PRELID1/PSMC3/PSMC4/PYCARD/RNF144B/RNF19B/S100A8/S100A9/SERPINB3/SMURF1/SOX7/STAT3/TANK/TNFSF10/TRIB2/USP13/VCP/XDH/ZFAND2A	59
GO:0006974	BP	GO:0006974	cellular response to DNA damage stimulus	116/1646	871/18614	4.52E-06	0.000160145	0.000135198	ACTR2/APEX2/ATAD5/AUNIP/BAK1/BAX/BCL2A1/BID/BLM/BRIP1/CCND1/CDC45/CDC7/CDCA5/CDK1/CHEK1/CHEK2/CSNK1E/CTLA4/CUL4B/DCLRE1B/DDIAS/DNA2/DTL/DTX3L/E2F1/E2F7/EEF1E1/EID3/EME1/ESCO2/EXO1/FANCA/FANCI/FBXO45/FBXO5/FEN1/FIGNL1/FOXM1/FOXO4/GADD45A/IFI16/IKBKE/IRF7/JMY/LYN/MACROD1/MAP2K6/MASTL/MCL1/MCM10/MCM2/MCM3/MCM5/MCM6/MIR34A/MNAT1/MSH2/MYC/NABP1/NEIL3/NONO/NPM1/NYNRIN/PARP9/PARPBP/PCNA/PHF1/PIF1/PLK1/P…	116
GO:0032946	BP	GO:0032946	positive regulation of mononuclear cell proliferation	31/1646	148/18614	4.71E-06	0.000166105	0.000140229	ATAD5/CCL19/CCL5/CD24/CD274/CD3E/CD80/CD86/CORO1A/EBI3/EPHB2/GPR183/IL12B/IL12RB1/IL1B/IL23A/IL2RA/IRS2/LGALS9/LILRB2/MYD88/PNP/PRKCQ/PTPN22/PTPRC/PYCARD/RASAL3/SASH3/SLAMF1/SLC7A1/TNFRSF4	31
GO:0016032	BP	GO:0016032	viral process	66/1646	426/18614	4.88E-06	0.000171202	0.000144532	ACE2/APOE/ARL8B/AXL/BST2/CCL2/CCL4/CCL5/CCL8/CCR5/CD80/CD86/CDK1/CH25H/CLDN1/CLEC5A/CSNK1A1/CTSL/CXCL8/CXCR4/CXCR6/EFNB2/FURIN/HDAC1/IFI16/IFIH1/IFIT1/IFIT5/IFITM1/IRF7/ISG15/ISG20/ITCH/KPNA2/KPNA3/LAMP3/LGALS9/LTF/MX1/OAS1/OAS2/OAS3/OASL/P4HB/PARP9/PLSCR1/PPIB/PPIH/PSMC3/RCC1/RSAD2/SERPINB3/SLAMF1/SLC7A1/SPCS3/SRPK1/STAT1/TBC1D20/TNFRSF4/TOP2A/TRIM22/VCP/VPS37B/VPS37D/ZC3HAV1/ZFP36	66
GO:0032623	BP	GO:0032623	interleukin-2 production	18/1646	63/18614	5.39E-06	0.00018737	0.000158181	CD3E/CD80/CD83/CD86/CLEC7A/GATA3/GBP1/IL17F/IL1B/LAPTM5/NAV3/NOD2/PNP/PRKCQ/PTPRC/SASH3/STOML2/ZFP36	18
GO:0032663	BP	GO:0032663	regulation of interleukin-2 production	18/1646	63/18614	5.39E-06	0.00018737	0.000158181	CD3E/CD80/CD83/CD86/CLEC7A/GATA3/GBP1/IL17F/IL1B/LAPTM5/NAV3/NOD2/PNP/PRKCQ/PTPRC/SASH3/STOML2/ZFP36	18
GO:1902105	BP	GO:1902105	regulation of leukocyte differentiation	53/1646	319/18614	5.49E-06	0.000189356	0.000159858	AXL/BMP4/CCL19/CD2/CD27/CD80/CD83/CD86/CTLA4/CTNNBIP1/FANCA/GATA3/HCLS1/HMGB3/IFNG/IL12B/IL12RB1/IL17A/IL20/IL23A/IL2RA/IL2RG/IL34/IL36B/IL4I1/IL4R/IL7R/IRF1/IRF7/LGALS9/LILRB2/LILRB3/LTF/LYN/MYC/NFKBIZ/PNP/PPARGC1B/PRDM1/PRELID1/PTPRC/RASGRP1/SASH3/SHB/SLAMF8/SLC46A2/SOCS1/SOX13/SOX4/TESC/TMEM178A/VNN1/ZBTB16	53
GO:0002407	BP	GO:0002407	dendritic cell chemotaxis	11/1646	26/18614	5.53E-06	0.000189356	0.000159858	C1QBP/CCL19/CCL21/CCL5/CCR5/CXCR2/CXCR4/GPR183/LGALS9/SLAMF1/SLAMF8	11
GO:1901989	BP	GO:1901989	positive regulation of cell cycle phase transition	27/1646	121/18614	5.53E-06	0.000189356	0.000159858	ATAD5/CCNB1/CCND1/CDC25A/CDC25B/CDC25C/CDC6/CDC7/CDCA5/CDK1/CDT1/CHEK2/CUL4B/DLGAP5/DTL/EIF4G1/ESPL1/FAM83D/FBXO5/HSPA2/NPM1/RRM1/RRM2/STIL/TFDP1/TMOD3/UBE2C	27
GO:0071900	BP	GO:0071900	regulation of protein serine/threonine kinase activity	59/1646	369/18614	5.73E-06	0.000195506	0.00016505	ADRB2/APOE/BLM/BMP4/CAB39/CCL19/CCNA2/CCNB1/CCNB2/CCND1/CCNE2/CD24/CDC25A/CDC25C/CDC6/CDK5R1/CDKN3/CEMIP/DKK1/DUSP7/EDN3/EPHA4/FZD5/GADD45A/GSTP1/GTPBP4/HERC5/IFNG/IL1B/IL34/IRAK3/KIT/LTF/LYN/MAP2K6/MAP3K5/MIR34A/MNAT1/NOD2/NTF3/PKIG/PKMYT1/PLK1/PSRC1/PTPN22/PTPRC/PYCARD/RASGRP1/S100A12/SERPINB3/SERTAD1/SESN2/SLC27A1/SPRY2/SYAP1/TESK1/TGFA/TRIB2/WNT5A	59
GO:0010389	BP	GO:0010389	regulation of G2/M transition of mitotic cell cycle	24/1646	101/18614	5.76E-06	0.000195513	0.000165055	AURKA/AURKB/AVEN/BLM/CCNB1/CCND1/CDC25A/CDC25B/CDC25C/CDC6/CDC7/CDK1/CENPF/CHEK1/DTL/FBXO5/FOXO4/HSPA2/KIF14/NABP1/ORC1/PLK1/RRM1/TICRR	24
GO:0002758	BP	GO:0002758	innate immune response-activating signaling pathway	39/1646	209/18614	5.99E-06	0.000201793	0.000170357	AIM2/BIRC3/C1QBP/CASP1/CLEC4E/CLEC7A/CLPB/DDX60/HCK/IFI35/IFIH1/IRAK3/IRF1/IRF7/ITCH/LTF/LYN/MAP2K6/MAPKAPK3/MYD88/NFKBIZ/NLRX1/NMI/NOD2/NR1H3/OAS1/OAS3/OASL/PAK3/PTPN22/PYCARD/RAB7B/RSAD2/S100A14/SARM1/SLC46A2/TLR2/TNIP3/TRAF3	39
GO:0043549	BP	GO:0043549	regulation of kinase activity	99/1646	720/18614	6.00E-06	0.000201793	0.000170357	ADRA2C/ADRB2/ANG/APOE/AXL/BLM/BMP4/BORA/BTC/CAB39/CAB39L/CARD14/CCL19/CCL21/CCL5/CCNA2/CCNB1/CCNB2/CCND1/CCNE2/CD24/CD86/CDC25A/CDC25B/CDC25C/CDC6/CDK5R1/CDKN1C/CDKN3/CEMIP/CENPE/DKK1/DLG3/DUSP7/EDN3/EPHA4/EPHB2/FGR/FZD5/GADD45A/GPRC5A/GSTP1/GTPBP4/HBEGF/HERC5/IFNG/IL12B/IL1B/IL23A/IL34/IRAK3/IRS2/KIF14/KIT/LCP2/LRP8/LTF/LYN/MAP2K6/MAP3K5/MIR34A/MNAT1/NCAPG2/NOD2/NPM1/NRBF2/NTF3/PFKFB2/PIFO/PKIG/…	99
GO:0019079	BP	GO:0019079	viral genome replication	28/1646	129/18614	6.56E-06	0.000219887	0.000185633	BST2/CCL2/CCL5/CCL8/CXCL8/CXCR6/IFI16/IFIH1/IFIT1/IFIT5/IFITM1/ISG15/ISG20/LTF/MX1/OAS1/OAS2/OAS3/OASL/PLSCR1/PPIB/PPIH/RSAD2/SRPK1/TBC1D20/TOP2A/VCP/ZC3HAV1	28
GO:0032943	BP	GO:0032943	mononuclear cell proliferation	52/1646	313/18614	6.72E-06	0.000224162	0.000189242	ARG1/ARG2/ATAD5/BAX/BID/BMP4/CCL19/CCL5/CD24/CD274/CD3E/CD80/CD86/CORO1A/CTLA4/CTPS1/EBI3/EPHB2/GPR183/HELLS/IDO1/IL12B/IL12RB1/IL1B/IL23A/IL2RA/IL4I1/IL7R/IRF1/IRS2/ITCH/LGALS9/LILRB2/LYN/MS4A1/MYD88/NFKBIZ/PNP/PRKCQ/PSMB10/PTPN22/PTPRC/PYCARD/RASAL3/RASGRP1/SASH3/SH2D2A/SHB/SLAMF1/SLC7A1/TNFRSF21/TNFRSF4	52
GO:0043367	BP	GO:0043367	CD4-positive, alpha-beta T cell differentiation	22/1646	89/18614	7.06E-06	0.000234378	0.000197866	CCL19/CD80/CD83/CD86/CTSL/ENTPD7/GATA3/GPR183/IFNG/IL12B/IL12RB1/IL23A/IL2RG/IL4R/LGALS9/NFKBIZ/RORC/RSAD2/SASH3/SHB/SOCS1/STAT3	22
GO:0008285	BP	GO:0008285	negative regulation of cell population proliferation	106/1646	787/18614	7.14E-06	0.000236158	0.000199369	ACE2/ANG/APOE/AR/ARG1/ARG2/ATG13/ATOH8/BAK1/BAX/BMP4/BRIP1/CASK/CCL2/CD274/CD80/CD86/CDC6/CDKN1C/CDKN3/CNN1/CTLA4/CTNNBIP1/CXCL1/CXCL8/CYP27B1/DLG3/E2F1/E2F3/E2F7/EEF1E1/EFNB2/FABP3/FERMT1/FGFBP1/FOSL1/FOXO4/FZD5/GATA3/GATA6/GJB6/GPLD1/GSTP1/GTPBP4/HPGDS/IDO1/IFI35/IFIT3/IFITM1/IFNG/IGFBP3/IL12B/IL1B/IL24/IL26/IL2RA/IL4I1/INTU/IRF1/ISL1/ITCH/LDOC1/LGALS9/LILRB2/LIMS2/LYN/MAGI2/MIR34A/MYC/NDRG4/NL…	106
GO:0051782	BP	GO:0051782	negative regulation of cell division	9/1646	18/18614	7.52E-06	0.000247412	0.00020887	ASPM/AURKB/BLM/E2F7/E2F8/INTU/MYC/ORC6/SUSD2	9
GO:1903706	BP	GO:1903706	regulation of hemopoiesis	64/1646	415/18614	7.88E-06	0.000258025	0.00021783	AXL/BMP4/CCL19/CD2/CD27/CD80/CD83/CD86/CTLA4/CTNNBIP1/EIF6/FANCA/GATA3/GPR171/HCLS1/HMGB3/HOXB8/IFNG/IL12B/IL12RB1/IL17A/IL20/IL23A/IL2RA/IL2RG/IL34/IL36B/IL4I1/IL4R/IL7R/IRF1/IRF7/ISG15/LGALS9/LILRB2/LILRB3/LTF/LYN/MYC/NFKBIZ/P4HTM/PNP/PPARGC1B/PRDM1/PRELID1/PRMT6/PTPRC/RAB7B/RASGRP1/SASH3/SCIN/SHB/SLAMF8/SLC46A2/SOCS1/SOX13/SOX4/STAT1/STAT3/TESC/TMEM178A/VNN1/ZBTB16/ZFP36	64
GO:0002221	BP	GO:0002221	pattern recognition receptor signaling pathway	36/1646	189/18614	8.37E-06	0.000271819	0.000229475	AIM2/BIRC3/C1QBP/CASP1/CLEC4E/CLPB/DDX60/IFI35/IFIH1/IRAK3/IRF1/IRF7/ITCH/LTF/LYN/MAP2K6/MAPKAPK3/MYD88/NFKBIZ/NLRX1/NMI/NOD2/NR1H3/OAS1/OAS3/OASL/PTPN22/PYCARD/RAB7B/RSAD2/S100A14/SARM1/SLC46A2/TLR2/TNIP3/TRAF3	36
GO:0002700	BP	GO:0002700	regulation of production of molecular mediator of immune response	36/1646	189/18614	8.37E-06	0.000271819	0.000229475	ARG1/ATAD5/AXL/BST2/CD86/CD96/CLEC7A/DDX21/EPHB2/EXOSC3/FZD5/GATA3/HPX/IL17A/IL17F/IL1B/IL4R/IRAK3/KIT/KLK7/LAPTM5/MSH2/MYD88/NLRX1/NOD2/NR4A3/PANX1/PTPN22/PTPRC/PYCARD/RSAD2/SASH3/SLAMF1/SLC7A5/TNFRSF4/WNT5A	36
GO:0048525	BP	GO:0048525	negative regulation of viral process	22/1646	90/18614	8.57E-06	0.000277196	0.000234014	BST2/CCL5/CH25H/IFI16/IFIH1/IFIT1/IFIT5/IFITM1/ISG15/ISG20/LTF/MX1/OAS1/OAS2/OAS3/OASL/PLSCR1/RSAD2/SRPK1/STAT1/ZC3HAV1/ZFP36	22
GO:0070228	BP	GO:0070228	regulation of lymphocyte apoptotic process	17/1646	59/18614	8.64E-06	0.000278074	0.000234755	ARG2/AURKB/BAX/BMP4/CCL5/CD27/CD274/CD3G/IDO1/IL7R/IRS2/LGALS9/LYN/PRELID1/PRKCQ/SLC46A2/WNT5A	17
GO:0002819	BP	GO:0002819	regulation of adaptive immune response	38/1646	205/18614	9.21E-06	0.000295114	0.000249141	AKIRIN2/ARG1/ATAD5/CCL19/CD1A/CD274/CD80/CLEC7A/EPHB2/EXOSC3/FZD5/GATA3/HPX/IL12B/IL12RB1/IL1B/IL23A/IL4I1/IL4R/IL7R/IRF1/IRF7/MICB/MSH2/NFKBIZ/NOD2/PRKCQ/PTPRC/PYCARD/RAET1E/RSAD2/SAMSN1/SASH3/SLAMF1/SUSD4/TAP2/ULBP2/WAS	38
GO:0002683	BP	GO:0002683	negative regulation of immune system process	72/1646	487/18614	9.91E-06	0.000316274	0.000267004	ARG1/ARG2/AXL/BMP4/BST2/C1QBP/CCL2/CCL21/CD274/CD47/CD80/CD86/CD96/CST7/CTLA4/FCRLB/FGR/FURIN/GBP1/GPR18/HCK/HMGB3/IDO1/IFI16/IL12B/IL2RA/IL4I1/IL4R/IL7R/IRAK3/IRF1/ISG15/ITCH/LAPTM5/LGALS9/LILRB2/LILRB3/LRFN5/LTF/LYAR/LYN/MIR34A/MMP12/MMP28/MYC/NLRC3/NLRX1/NMI/NOD2/NR1H3/OAS1/OAS3/PARP14/PLK2/PTPN22/PTPRC/RAB7B/RHBDF2/SAMSN1/SARM1/SERPINB4/SERPINB9/SLA2/SLAMF1/SLAMF8/SOCS1/STAT2/SUSD4/TBC1D10C/T…	72
GO:0044771	BP	GO:0044771	meiotic cell cycle phase transition	7/1646	11/18614	1.00E-05	0.000318264	0.000268684	CCNB2/CDC25A/CDC25B/CDC25C/NDC80/OVOL1/TTK	7
GO:0042129	BP	GO:0042129	regulation of T cell proliferation	35/1646	183/18614	1.01E-05	0.000320327	0.000270426	ARG1/ARG2/BID/BMP4/CCL19/CCL5/CD24/CD274/CD3E/CD80/CD86/CORO1A/CTLA4/EBI3/IDO1/IL12B/IL12RB1/IL1B/IL23A/IL2RA/IL4I1/IRF1/ITCH/LGALS9/LILRB2/PNP/PRKCQ/PTPN22/PTPRC/PYCARD/RASAL3/SASH3/SLAMF1/SLC7A1/TNFRSF21	35
GO:0070098	BP	GO:0070098	chemokine-mediated signaling pathway	22/1646	91/18614	1.04E-05	0.000326903	0.000275977	CCL19/CCL2/CCL20/CCL21/CCL4/CCL5/CCL8/CCR5/CCRL2/CXCL1/CXCL10/CXCL11/CXCL13/CXCL2/CXCL3/CXCL6/CXCL8/CXCL9/CXCR2/CXCR4/CXCR6/LYN	22
GO:0051310	BP	GO:0051310	metaphase plate congression	19/1646	72/18614	1.07E-05	0.000335469	0.000283209	AURKB/CCNB1/CDCA5/CDCA8/CDT1/CENPE/CENPF/FAM83D/GEM/KIF14/KIF18A/KIF2C/KIFC1/MAPRE1/NDC80/NUF2/PSRC1/SEH1L/SPAG5	19
GO:0008608	BP	GO:0008608	attachment of spindle microtubules to kinetochore	14/1646	43/18614	1.13E-05	0.000354346	0.000299146	AURKB/CCNB1/CDCA8/CDT1/CENPE/KIF2C/MAPRE1/NDC80/NEK2/NUF2/RACGAP1/SEH1L/SPAG5/SPC25	14
GO:0050670	BP	GO:0050670	regulation of lymphocyte proliferation	42/1646	239/18614	1.26E-05	0.000393145	0.0003319	ARG1/ARG2/ATAD5/BID/BMP4/CCL19/CCL5/CD24/CD274/CD3E/CD80/CD86/CORO1A/CTLA4/EBI3/EPHB2/GPR183/IDO1/IL12B/IL12RB1/IL1B/IL23A/IL2RA/IL4I1/IRF1/IRS2/ITCH/LGALS9/LILRB2/LYN/MYD88/PNP/PRKCQ/PTPN22/PTPRC/PYCARD/RASAL3/SASH3/SLAMF1/SLC7A1/TNFRSF21/TNFRSF4	42
GO:0045786	BP	GO:0045786	negative regulation of cell cycle	62/1646	404/18614	1.27E-05	0.000393145	0.0003319	AURKB/AVEN/BLM/BMP4/BRINP1/BRIP1/BUB1/BUB1B/CCL2/CCNB1/CCND1/CDC20/CDC45/CDC6/CDCA8/CDK1/CDK2AP2/CDKN1C/CDT1/CENPF/CHEK1/CHEK2/DCUN1D3/DNA2/DTL/DTX3L/E2F1/E2F7/E2F8/EME1/ESPL1/FBXO5/FOXO4/GATA3/HOXC9/KNTC1/MAD2L1/MSH2/NABP1/NDC80/NEK2/NPM1/NUF2/ORC1/OVOL1/PARP9/PLK1/PLK2/PML/RAD51/RFWD3/SDE2/SPC25/SUSD2/TICRR/TRIP13/TSPYL2/TTK/XRCC3/ZNF655/ZWILCH/ZWINT	62
GO:0010971	BP	GO:0010971	positive regulation of G2/M transition of mitotic cell cycle	11/1646	28/18614	1.30E-05	0.000399787	0.000337508	CCNB1/CCND1/CDC25A/CDC25B/CDC25C/CDC7/CDK1/DTL/FBXO5/HSPA2/RRM1	11
GO:1905820	BP	GO:1905820	positive regulation of chromosome separation	11/1646	28/18614	1.30E-05	0.000399787	0.000337508	AURKB/CDCA8/CDT1/DLGAP5/ESPL1/NCAPG/NCAPG2/NCAPH/PLSCR1/SMC2/SMC4	11
GO:0046637	BP	GO:0046637	regulation of alpha-beta T cell differentiation	19/1646	73/18614	1.33E-05	0.000406039	0.000342786	CCL19/CD80/CD83/CD86/GATA3/IFNG/IL12B/IL12RB1/IL23A/IL2RG/IL4R/LGALS9/NFKBIZ/PNP/PRDM1/SASH3/SHB/SOCS1/ZBTB16	19
GO:1901992	BP	GO:1901992	positive regulation of mitotic cell cycle phase transition	23/1646	99/18614	1.33E-05	0.000406066	0.000342809	CCNB1/CCND1/CDC25A/CDC25B/CDC25C/CDC6/CDC7/CDCA5/CDK1/CDT1/CUL4B/DLGAP5/DTL/EIF4G1/ESPL1/FBXO5/HSPA2/RRM1/RRM2/STIL/TFDP1/TMOD3/UBE2C	23
GO:0043068	BP	GO:0043068	positive regulation of programmed cell death	79/1646	553/18614	1.34E-05	0.000406066	0.000342809	ALDH1A3/BAK1/BAX/BCL2A1/BID/BMP4/C1QBP/CCL2/CCL5/CD274/CDC34/CDK5R1/CHEK2/CLEC7A/CTLA4/CTSC/CTSD/CTSL/CXCR2/DCUN1D3/DEDD2/DFFA/E2F1/E2F3/ECSCR/EEF1E1/EIF5A/FOSL1/GADD45A/GATA6/GPLD1/GZMA/IDO1/IFNG/IGFBP3/IL12B/IL19/ITM2C/JMY/KCNMA1/LAPTM5/LCK/LGALS2/LGALS9/LTB/LYN/MAL/MAP2K6/MAP3K5/MAP3K9/MCL1/MELK/MIAT/MIR34A/MMP9/MYC/OLFM1/PAK3/PCSK9/PLAGL2/PMAIP1/PML/PRELID1/PTPRC/PYCARD/S100A8/S100A9/SCIN/SLC…	79
GO:0043370	BP	GO:0043370	regulation of CD4-positive, alpha-beta T cell differentiation	16/1646	55/18614	1.38E-05	0.000417958	0.000352848	CCL19/CD80/CD83/CD86/GATA3/IFNG/IL12B/IL12RB1/IL23A/IL2RG/IL4R/LGALS9/NFKBIZ/SASH3/SHB/SOCS1	16
GO:0043065	BP	GO:0043065	positive regulation of apoptotic process	77/1646	536/18614	1.41E-05	0.000423215	0.000357286	ALDH1A3/BAK1/BAX/BCL2A1/BID/BMP4/C1QBP/CCL2/CCL5/CD274/CDC34/CDK5R1/CHEK2/CTLA4/CTSC/CTSD/CTSL/CXCR2/DCUN1D3/DEDD2/DFFA/E2F1/E2F3/ECSCR/EEF1E1/EIF5A/FOSL1/GADD45A/GATA6/GPLD1/GZMA/IDO1/IFNG/IGFBP3/IL12B/IL19/ITM2C/JMY/KCNMA1/LCK/LGALS2/LGALS9/LTB/LYN/MAL/MAP2K6/MAP3K5/MAP3K9/MCL1/MELK/MIAT/MIR34A/MMP9/MYC/OLFM1/PAK3/PCSK9/PLAGL2/PMAIP1/PML/PRELID1/PTPRC/PYCARD/S100A8/S100A9/SCIN/SLC27A4/SOX4/TNFA…	77
GO:0046640	BP	GO:0046640	regulation of alpha-beta T cell proliferation	14/1646	44/18614	1.53E-05	0.000458471	0.00038705	ARG2/CD274/CD3E/EBI3/IL12B/IL23A/IL2RA/IRF1/ITCH/LGALS9/PRKCQ/PTPN22/PTPRC/RASAL3	14
GO:0051050	BP	GO:0051050	positive regulation of transport	118/1646	913/18614	1.54E-05	0.000458882	0.000387397	ABCA12/ABCA3/ABCG4/ACE2/ADORA2B/ADRB2/AMIGO1/ANG/APOE/ARIH2/ATG13/ATP1B1/AXL/B3GAT3/BAG3/BAK1/BAX/BCAS3/CACNA2D1/CASK/CCL19/CCL2/CCL21/CCL4/CCL5/CD47/CDH3/CDK1/CDK5R1/CEMIP/CHP2/CLEC7A/CNST/CXCL10/CXCL11/CXCL9/DMD/EDN3/EFCAB7/EPHB2/ERC2/FABP3/FGR/FZD5/GAB2/GLUL/GPLD1/GSTM2/GSTO1/GZMB/HCLS1/HOMER1/HSPA2/IFNG/IL1B/IL2RG/IL4R/IRS2/ISL1/KCNJ2/KIF20B/KMO/LIPG/LRRC55/LYAR/MAGI2/MAP2K6/MS4A1/MTCL1/MYLK/…	118
GO:0002218	BP	GO:0002218	activation of innate immune response	41/1646	233/18614	1.54E-05	0.000459426	0.000387856	AIM2/BIRC3/C1QBP/CASP1/CLEC4E/CLEC7A/CLPB/DDX60/HCK/IFI16/IFI35/IFIH1/IRAK3/IRF1/IRF7/ITCH/LTF/LYN/MAP2K6/MAPKAPK3/MYD88/NFKBIZ/NLRX1/NMI/NOD2/NONO/NR1H3/OAS1/OAS3/OASL/PAK3/PTPN22/PYCARD/RAB7B/RSAD2/S100A14/SARM1/SLC46A2/TLR2/TNIP3/TRAF3	41
GO:0050801	BP	GO:0050801	monoatomic ion homeostasis	85/1646	612/18614	1.87E-05	0.000553178	0.000467004	ANKH/APOE/ATOX1/ATP12A/ATP13A3/ATP13A4/ATP13A5/ATP1B1/ATP6V0D1/ATP6V0E2/ATP6V1B2/ATP6V1G1/BAK1/BAX/BDH2/CCKBR/CCL19/CCL21/CCL5/CCL8/CCR5/CEMIP/CKB/CLCN3/CNNM1/CNNM4/CORO1A/COX19/CXCL10/CXCL11/CXCL9/CYP27B1/DMD/EDN3/ERC2/GSTM2/GSTO1/HEPH/HMOX2/HPX/IFNG/ITPR2/KCNJ2/KCNMA1/LCK/LCN2/LTF/LYN/MICU3/MYC/NOL3/P2RX1/P2RY1/P2RY2/P2RY6/PLCD1/PLCH2/PML/PTH1R/PTPRC/RAB38/RHCG/RYR1/RYR3/S100A14/S100A8/S100A9/S…	85
GO:0032944	BP	GO:0032944	regulation of mononuclear cell proliferation	42/1646	243/18614	1.91E-05	0.000564452	0.000476521	ARG1/ARG2/ATAD5/BID/BMP4/CCL19/CCL5/CD24/CD274/CD3E/CD80/CD86/CORO1A/CTLA4/EBI3/EPHB2/GPR183/IDO1/IL12B/IL12RB1/IL1B/IL23A/IL2RA/IL4I1/IRF1/IRS2/ITCH/LGALS9/LILRB2/LYN/MYD88/PNP/PRKCQ/PTPN22/PTPRC/PYCARD/RASAL3/SASH3/SLAMF1/SLC7A1/TNFRSF21/TNFRSF4	42
GO:0051321	BP	GO:0051321	meiotic cell cycle	47/1646	284/18614	2.03E-05	0.000595989	0.000503145	ACTR2/ASPM/AURKA/BRIP1/BUB1/BUB1B/C11orf80/CCNB2/CCNE2/CDC20/CDC25A/CDC25B/CDC25C/CKS2/EME1/ESPL1/EXO1/FANCA/FBXO5/FIGNL1/HSPA2/KIF18A/MASTL/MND1/NCAPH/NDC1/NDC80/NEK2/NUF2/OVOL1/PLK1/PTTG1/RAD51/RAD51AP1/RAD54L/RSPH1/SIRT7/SMC2/SMC4/SPIRE1/SYCE2/TOP2A/TRIP13/TTK/TUBG1/WNT5A/ZCWPW1	47
GO:0051347	BP	GO:0051347	positive regulation of transferase activity	75/1646	524/18614	2.06E-05	0.000602582	0.000508711	ADRA2C/ADRB2/ANG/APOE/AURKB/AXL/BORA/BTC/CAB39/CAB39L/CARD14/CCL19/CCL21/CCL5/CCND1/CCT2/CD24/CD86/CDC20/CDC25B/CDC6/CDK5R1/CEMIP/CENPE/DCUN1D3/DKK1/DLG3/EDN3/EPHA4/FGR/FZD5/GINS1/GINS3/HBEGF/IFNG/IL12B/IL1B/IL23A/IL34/KIF14/KIT/LCP2/LRP8/LTF/LYN/MAP2K6/MAP3K5/MASTL/MNAT1/MYC/NEK2/NOD2/NTF3/PCNA/PFKFB2/PIFO/PLK1/PRKCQ/PSRC1/PTPRC/RASGRP1/RELN/RFC4/S100A12/SERINC1/SESN2/SLC27A1/SOCS1/SYAP1/TGFA/TN…	75
GO:0098771	BP	GO:0098771	inorganic ion homeostasis	77/1646	542/18614	2.09E-05	0.000608651	0.000513835	ANKH/APOE/ATOX1/ATP12A/ATP13A3/ATP13A4/ATP13A5/ATP1B1/ATP6V0D1/ATP6V1G1/BAK1/BAX/BDH2/CCL19/CCL21/CCL5/CCL8/CCR5/CEMIP/CKB/CNNM1/CNNM4/CORO1A/COX19/CXCL10/CXCL11/CXCL9/CYP27B1/DMD/EDN3/ERC2/GSTM2/GSTO1/HEPH/HMOX2/HPX/IFNG/ITPR2/KCNJ2/KCNMA1/LCK/LCN2/LTF/LYN/MICU3/MYC/NOL3/P2RX1/P2RY1/P2RY6/PLCD1/PLCH2/PML/PTH1R/PTPRC/RHBG/RHCG/RHD/RYR1/RYR3/S100A14/S100A8/S100A9/SCO2/SLC24A3/SLC30A2/SLC30A9/SLC39…	77
GO:0032731	BP	GO:0032731	positive regulation of interleukin-1 beta production	17/1646	63/18614	2.24E-05	0.00065163	0.000550119	AIM2/CASP1/CCL19/CLEC7A/FZD5/GBP5/IFI16/IFNG/IL17A/ISL1/LGALS9/MYD88/NOD2/PANX1/PYCARD/STAT3/WNT5A	17
GO:0002703	BP	GO:0002703	regulation of leukocyte mediated immunity	42/1646	246/18614	2.58E-05	0.000748313	0.00063174	ADORA2B/ARG1/ATAD5/BST2/CD1A/CD96/CLEC7A/CXCL6/DDX21/EXOSC3/FGR/FZD5/GAB2/GATA3/HPX/IL12B/IL12RB1/IL18RAP/IL1B/IL23A/IL4I1/IL4R/IL7R/KIT/KLRB1/LGALS9/LYN/MICB/MSH2/NOD2/PTPRC/RAET1E/RASGRP1/RSAD2/SASH3/SERPINB4/SERPINB9/SLAMF1/SUSD4/TAP2/ULBP2/WAS	42
GO:0007143	BP	GO:0007143	female meiotic nuclear division	12/1646	35/18614	2.66E-05	0.000767311	0.000647779	AURKA/CCNB2/CDC25B/FBXO5/MASTL/NCAPH/NDC80/PLK1/SPIRE1/TOP2A/TRIP13/TTK	12
GO:0034340	BP	GO:0034340	response to type I interferon	20/1646	83/18614	2.72E-05	0.000781145	0.000659457	CH25H/IFIT1/IFITM1/IKBKE/IRF7/ISG15/MMP12/MX1/MYD88/OAS1/OAS2/OAS3/SHMT2/SP100/STAT1/STAT2/TANK/TRAF3/USP18/WNT5A	20
GO:0030155	BP	GO:0030155	regulation of cell adhesion	105/1646	803/18614	2.80E-05	0.000801725	0.000676832	ABCA12/ADAM10/ADAM19/ADAMDEC1/ARG1/ARG2/BCAS3/BMP4/C1QBP/CASK/CCL19/CCL2/CCL21/CCL5/CD24/CD27/CD274/CD3E/CD47/CD80/CD83/CD86/COL16A1/CORO1A/CORO2B/CTLA4/CXCL13/CXCL8/CXCR4/CYTIP/DMTN/EBI3/EFNB2/EPHA4/EPHB2/FERMT1/FUT2/FUT3/GATA3/GBP1/GTPBP4/HLA-DQB2/HSPH1/ICOS/IDO1/IFNG/IL12B/IL12RB1/IL1B/IL23A/IL2RA/IL2RG/IL36B/IL4I1/IL4R/IL7R/IRF1/ITCH/KIF14/LAPTM5/LCK/LGALS9/LILRB2/LIMS2/LYN/MAP4K4/MMP12/MYADM…	105
GO:0008315	BP	GO:0008315	G2/MI transition of meiotic cell cycle	5/1646	6/18614	2.99E-05	0.000852247	0.000719483	CCNB2/CDC25A/CDC25B/CDC25C/NDC80	5
GO:0006569	BP	GO:0006569	tryptophan catabolic process	6/1646	9/18614	3.15E-05	0.000890761	0.000751997	IDO1/IDO2/IL4I1/KMO/KYNU/TDO2	6
GO:0042436	BP	GO:0042436	indole-containing compound catabolic process	6/1646	9/18614	3.15E-05	0.000890761	0.000751997	IDO1/IDO2/IL4I1/KMO/KYNU/TDO2	6
GO:0043086	BP	GO:0043086	negative regulation of catalytic activity	90/1646	667/18614	3.27E-05	0.00092038	0.000777002	A2ML1/ACACB/APOE/BCAS3/BIRC3/BMP4/BUB1B/CD27/CDC20/CDKN1C/CPEB2/CRY2/CRYAB/CST6/CST7/CSTB/CYP27B1/DFFA/DTX3L/DUSP7/EPHB2/FBXO5/GADD45A/GCHFR/GPRC5A/GSTP1/GZMA/IFI16/IFI6/IFIT1/IFNG/IL1B/IRAK3/IRS2/LAMP3/LTF/LXN/LYN/MAD2L1/MASTL/MCM2/MIR34A/MMP9/MNAT1/NCAPG2/NFKB1/NLRP7/NOL3/NOS3/NPM1/NPR3/PAPLN/PARP9/PI3/PIF1/PKIG/PLK1/PLXNB3/POR/PPP1R14D/PPP1R36/PRMT6/PTPN22/PTPRC/PYCARD/SERPINA1/SERPINA12/SERPI…	90
GO:0046633	BP	GO:0046633	alpha-beta T cell proliferation	14/1646	47/18614	3.53E-05	0.000990489	0.00083619	ARG2/CD274/CD3E/EBI3/IL12B/IL23A/IL2RA/IRF1/ITCH/LGALS9/PRKCQ/PTPN22/PTPRC/RASAL3	14
GO:0006268	BP	GO:0006268	DNA unwinding involved in DNA replication	9/1646	21/18614	3.56E-05	0.000991361	0.000836925	BLM/CDC45/GINS1/GINS3/MCM2/MCM3/MCM5/MCM6/RAD51	9
GO:0051315	BP	GO:0051315	attachment of mitotic spindle microtubules to kinetochore	9/1646	21/18614	3.56E-05	0.000991361	0.000836925	AURKB/CDCA8/CDT1/CENPE/KIF2C/MAPRE1/NDC80/NUF2/SEH1L	9
GO:0006935	BP	GO:0006935	chemotaxis	84/1646	614/18614	3.62E-05	0.00100662	0.000849808	ABCC1/ADAM10/BIN2/BMP4/C1QBP/CCL19/CCL2/CCL20/CCL21/CCL27/CCL4/CCL5/CCL8/CCR5/CCRL2/CDK5R1/CH25H/CHL1/CNTN2/CORO1A/CXCL1/CXCL10/CXCL11/CXCL13/CXCL17/CXCL2/CXCL3/CXCL6/CXCL8/CXCL9/CXCR2/CXCR4/CYP7B1/ECSCR/EDN3/EFNB2/EPHA4/EPHB2/EPHB6/F3/FOSL1/FPR1/GATA3/GFRA3/GPR18/GPR183/HBEGF/IL1B/IL23A/IL34/ISL1/KIT/KLF7/LGALS9/LGR6/LYN/MIR34A/MMP28/NFASC/NOD2/NOG/NTF3/PLEKHG5/PLGRKT/PLXNB3/PPIB/PRKCQ/RALA/RELN…	84
GO:0098609	BP	GO:0098609	cell-cell adhesion	120/1646	950/18614	3.69E-05	0.001018	0.000859413	ABCA12/ADAM19/AMIGO1/AMIGO2/ARG1/ARG2/BMP4/CCL19/CCL2/CCL21/CCL5/CD2/CD24/CD27/CD274/CD3E/CD47/CD80/CD83/CD86/CDC42EP1/CDH19/CDH26/CDH3/CDHR1/CDK5R1/CLDN1/CLDN17/CNTN2/CORO1A/CTLA4/CXCL13/DMTN/DSC2/DSG3/EBI3/EFNB2/FUT3/GATA3/GTPBP4/HLA-DQB2/HSPH1/ICOS/IDO1/IFNG/IL12B/IL12RB1/IL1B/IL23A/IL2RA/IL2RG/IL36B/IL4I1/IL4R/IL7R/IRF1/ITCH/ITGAL/KIRREL3/KIT/LAPTM5/LCK/LGALS2/LGALS9/LILRB2/LIMS2/LRFN5/LRG1/L…	120
GO:0030335	BP	GO:0030335	positive regulation of cell migration	79/1646	569/18614	3.69E-05	0.001018	0.000859413	ADAM10/ARHGEF39/ATOH8/BCAS3/BMP4/C1QBP/CCL19/CCL20/CCL21/CCL4/CCL5/CD274/CD47/CEMIP/CLDN1/CLEC7A/CORO1A/CXCL10/CXCL13/CXCL17/CXCL8/CXCR2/CXCR4/DMTN/EDN3/ELP6/EPHA4/EPHB2/F3/FAM110C/FBXO5/FERMT1/FGFBP1/FGR/FOXO4/GATA3/GPLD1/HBEGF/IFNG/IL1B/IL23A/IL34/IRS2/KIF20B/KIT/LAMC2/LGALS9/LGR6/LYN/MAP4K4/MMP9/MYADM/MYLK/MYOC/NOS3/NR4A3/NTF3/P2RY6/PAK3/PLK2/PTPRC/PYCARD/RELN/S100A14/S100A7/SELE/SEMA3G/SEMA4G…	79
GO:0051656	BP	GO:0051656	establishment of organelle localization	65/1646	445/18614	3.85E-05	0.00105815	0.000893314	ADORA2B/ANKFN1/ARFGAP3/AURKB/BBS2/CCNB1/CDCA5/CDCA8/CDH3/CDT1/CENPE/CENPF/EIF6/ESPL1/FAM83D/FBXW11/FGR/GAB2/GEM/IFNG/IL4R/KIF14/KIF18A/KIF2C/KIFC1/KIT/LAT2/LGALS9/LMNB1/LMNB2/LYN/MAD2L1/MAP1B/MAPRE1/MARK1/MLPH/MREG/MYO1B/MYO1E/MYO1F/MYO1H/NDC80/NEFL/NPM1/NR4A3/NUF2/NUSAP1/PLK1/PSRC1/RAB27A/RAB3A/RASGRP1/SAR1A/SEH1L/SHROOM2/SPAG5/SPIRE1/SPRY2/SYBU/TESK1/TRAPPC3/TRAPPC6A/TUBA1A/YKT6/YWHAZ	65
GO:0046629	BP	GO:0046629	gamma-delta T cell activation	10/1646	26/18614	4.02E-05	0.00110086	0.000929367	CD247/CD3E/CD3G/GPR18/ITK/MICB/NOD2/PTPRC/SOX13/SOX4	10
GO:0042330	BP	GO:0042330	taxis	84/1646	616/18614	4.08E-05	0.00111106	0.000937976	ABCC1/ADAM10/BIN2/BMP4/C1QBP/CCL19/CCL2/CCL20/CCL21/CCL27/CCL4/CCL5/CCL8/CCR5/CCRL2/CDK5R1/CH25H/CHL1/CNTN2/CORO1A/CXCL1/CXCL10/CXCL11/CXCL13/CXCL17/CXCL2/CXCL3/CXCL6/CXCL8/CXCL9/CXCR2/CXCR4/CYP7B1/ECSCR/EDN3/EFNB2/EPHA4/EPHB2/EPHB6/F3/FOSL1/FPR1/GATA3/GFRA3/GPR18/GPR183/HBEGF/IL1B/IL23A/IL34/ISL1/KIT/KLF7/LGALS9/LGR6/LYN/MIR34A/MMP28/NFASC/NOD2/NOG/NTF3/PLEKHG5/PLGRKT/PLXNB3/PPIB/PRKCQ/RALA/RELN…	84
GO:0050000	BP	GO:0050000	chromosome localization	21/1646	92/18614	4.13E-05	0.00112096	0.000946337	ACTR2/AURKB/CCNB1/CDCA5/CDCA8/CDT1/CENPE/CENPF/DLGAP5/FAM83D/GEM/KIF14/KIF18A/KIF2C/KIFC1/MAPRE1/NDC80/NUF2/PSRC1/SEH1L/SPAG5	21
GO:1990868	BP	GO:1990868	response to chemokine	22/1646	99/18614	4.24E-05	0.00113861	0.000961238	CCL19/CCL2/CCL20/CCL21/CCL4/CCL5/CCL8/CCR5/CCRL2/CXCL1/CXCL10/CXCL11/CXCL13/CXCL2/CXCL3/CXCL6/CXCL8/CXCL9/CXCR2/CXCR4/CXCR6/LYN	22
GO:1990869	BP	GO:1990869	cellular response to chemokine	22/1646	99/18614	4.24E-05	0.00113861	0.000961238	CCL19/CCL2/CCL20/CCL21/CCL4/CCL5/CCL8/CCR5/CCRL2/CXCL1/CXCL10/CXCL11/CXCL13/CXCL2/CXCL3/CXCL6/CXCL8/CXCL9/CXCR2/CXCR4/CXCR6/LYN	22
GO:0032733	BP	GO:0032733	positive regulation of interleukin-10 production	13/1646	42/18614	4.26E-05	0.00113861	0.000961238	CD274/CD83/CLEC7A/IL12B/IL23A/ISG15/LGALS9/NOD2/PYCARD/SASH3/STAT3/TLR2/TSLP	13
GO:0050691	BP	GO:0050691	regulation of defense response to virus by host	13/1646	42/18614	4.26E-05	0.00113861	0.000961238	AIM2/DTX3L/IL12B/IL12RB1/IL1B/IL23A/MICB/MMP12/PARP9/PTPN22/PYCARD/STAT1/ZDHHC11	13
GO:0097396	BP	GO:0097396	response to interleukin-17	8/1646	17/18614	4.31E-05	0.00113861	0.000961238	CXCL10/IKBKE/IL17A/IL17F/IL1B/NFKB1/NFKBIZ/STAT3	8
GO:0097398	BP	GO:0097398	cellular response to interleukin-17	8/1646	17/18614	4.31E-05	0.00113861	0.000961238	CXCL10/IKBKE/IL17A/IL17F/IL1B/NFKB1/NFKBIZ/STAT3	8
GO:0032613	BP	GO:0032613	interleukin-10 production	17/1646	66/18614	4.31E-05	0.00113861	0.000961238	CD274/CD47/CD83/CLEC7A/IDO1/IL12B/IL23A/ISG15/LGALS9/NOD2/PYCARD/SASH3/STAT3/TLR2/TNFRSF21/TRIB2/TSLP	17
GO:0032653	BP	GO:0032653	regulation of interleukin-10 production	17/1646	66/18614	4.31E-05	0.00113861	0.000961238	CD274/CD47/CD83/CLEC7A/IDO1/IL12B/IL23A/ISG15/LGALS9/NOD2/PYCARD/SASH3/STAT3/TLR2/TNFRSF21/TRIB2/TSLP	17
GO:0071396	BP	GO:0071396	cellular response to lipid	83/1646	608/18614	4.35E-05	0.00114384	0.000965655	ADCY3/AR/ARG1/AXL/BMP4/CASP1/CCL2/CCL5/CCNA2/CCR5/CD274/CD80/CD86/CLDN1/CMPK2/CRY2/CXCL1/CXCL10/CXCL11/CXCL13/CXCL2/CXCL3/CXCL6/CXCL8/CXCL9/CYP24A1/CYP27B1/CYP7B1/E2F1/EFNB2/EPHB2/GJB2/GPLD1/GSTP1/HCK/HDAC1/IL12B/IL1B/IL24/IL36A/IL36B/IL36G/IL37/INSIG2/IRF8/ISL1/KIF18A/KMO/LDOC1/LILRB2/LRP8/LTF/LY86/LYN/MAP4K1/MYD88/NCOA3/NFKB1/NFKBIZ/NLRP7/NOD2/NOS3/NR1H3/NR4A3/NRIP1/P2RY6/PIM1/PLAT/PPARGC1B/PRK…	83
GO:0002228	BP	GO:0002228	natural killer cell mediated immunity	19/1646	79/18614	4.41E-05	0.00115109	0.000971769	ARL8B/CD2/CD96/CORO1A/GZMB/IL12B/IL18RAP/KLRB1/LGALS9/NKG7/PRDX1/RAB27A/RAET1E/RASGRP1/RNF19B/SERPINB4/SERPINB9/SLAMF7/ULBP2	19
GO:0050688	BP	GO:0050688	regulation of defense response to virus	19/1646	79/18614	4.41E-05	0.00115109	0.000971769	AIM2/C1QBP/DTX3L/HERC5/IL12B/IL12RB1/IL1B/IL23A/ITCH/MICB/MMP12/NLRX1/PARP9/PTPN22/PYCARD/RAB7B/STAT1/TRAF3/ZDHHC11	19
GO:0010212	BP	GO:0010212	response to ionizing radiation	28/1646	143/18614	4.86E-05	0.00126625	0.00106899	BAK1/BAX/BLM/CCND1/CHEK2/CRYAB/CXCL10/DCUN1D3/FIGNL1/GADD45A/GATA3/IFI16/MSH2/MYC/NABP1/PML/POLB/PTPRC/RAD51/RAD51AP1/RAD54L/RFWD3/RNF168/TANK/THBD/TICRR/TSPYL5/XRCC4	28
GO:0010639	BP	GO:0010639	negative regulation of organelle organization	55/1646	362/18614	5.08E-05	0.00131789	0.00111259	AURKB/BAK1/BMP4/BUB1/BUB1B/CAPZA3/CCNB1/CDC20/CDCA8/CDT1/CENPF/CHEK1/CORO1A/CORO2B/DMTN/ESPL1/FBXO5/FGF13/GMFB/INPP5J/KNTC1/LILRB2/LMOD1/MAD2L1/MAP1B/MAPRE1/MCM2/MID1IP1/MNAT1/MYADM/MYOC/NAV3/NDC80/NOL3/NPM1/NUF2/PIF1/PLK1/PPIF/PRELID1/SCIN/SPC25/SUB1/TESK1/TJP1/TMOD3/TOP2A/TPX2/TRIP13/TTK/TUBB4A/WAS/XRCC3/ZWILCH/ZWINT	55
GO:0055080	BP	GO:0055080	monoatomic cation homeostasis	82/1646	602/18614	5.21E-05	0.00134788	0.0011379	ANKH/APOE/ATOX1/ATP12A/ATP13A3/ATP13A4/ATP13A5/ATP1B1/ATP6V0D1/ATP6V0E2/ATP6V1B2/ATP6V1G1/BAK1/BAX/BDH2/CCKBR/CCL19/CCL21/CCL5/CCL8/CCR5/CEMIP/CLCN3/CNNM1/CNNM4/CORO1A/COX19/CXCL10/CXCL11/CXCL9/CYP27B1/DMD/EDN3/ERC2/GSTM2/GSTO1/HEPH/HMOX2/HPX/IFNG/ITPR2/KCNJ2/KCNMA1/LCK/LCN2/LTF/LYN/MICU3/MYC/NOL3/P2RX1/P2RY1/P2RY6/PLCD1/PLCH2/PML/PTH1R/PTPRC/RAB38/RHCG/RYR1/RYR3/S100A14/S100A8/S100A9/SCO2/SLAMF8…	82
GO:0002292	BP	GO:0002292	T cell differentiation involved in immune response	19/1646	80/18614	5.31E-05	0.00136685	0.00115393	CCL19/CD80/CD86/CLEC4D/CLEC4E/ENTPD7/EOMES/GATA3/GPR183/IFNG/IL12B/IL12RB1/IL23A/IL4R/LGALS9/NFKBIZ/RORC/SHB/STAT3	19
GO:0002821	BP	GO:0002821	positive regulation of adaptive immune response	26/1646	129/18614	5.37E-05	0.00137255	0.00115873	AKIRIN2/ATAD5/CD1A/CD274/CLEC7A/EXOSC3/FZD5/GATA3/HPX/IL12B/IL12RB1/IL1B/IL23A/MICB/MSH2/NFKBIZ/NOD2/PRKCQ/PTPRC/PYCARD/RAET1E/RSAD2/SASH3/SLAMF1/TAP2/ULBP2	26
GO:0045931	BP	GO:0045931	positive regulation of mitotic cell cycle	26/1646	129/18614	5.37E-05	0.00137255	0.00115873	AURKA/CCNB1/CCND1/CDC25A/CDC25B/CDC25C/CDC6/CDC7/CDCA5/CDK1/CDT1/CUL4B/DLGAP5/DTL/EIF4EBP1/EIF4G1/ESPL1/FBXO5/HSPA2/RRM1/RRM2/SHB/STIL/TFDP1/TMOD3/UBE2C	26
GO:0010942	BP	GO:0010942	positive regulation of cell death	84/1646	621/18614	5.44E-05	0.00138632	0.00117036	ALDH1A3/BAK1/BAX/BCL2A1/BID/BMP4/C1QBP/CCL2/CCL5/CD274/CDC34/CDK5R1/CHEK2/CLEC7A/CTLA4/CTSC/CTSD/CTSL/CXCR2/DCUN1D3/DEDD2/DFFA/DKK1/E2F1/E2F3/ECSCR/EEF1E1/EFNB2/EIF4G1/EIF5A/FOSL1/GADD45A/GATA6/GPLD1/GZMA/IDO1/IFNG/IGFBP3/IL12B/IL19/ITM2C/JMY/KCNMA1/KMO/LAPTM5/LCK/LGALS2/LGALS9/LTB/LYN/MAL/MAP2K6/MAP3K5/MAP3K9/MCL1/MELK/MIAT/MIR34A/MMP9/MYC/OLFM1/PAK3/PCSK9/PLAGL2/PMAIP1/PML/PRELID1/PTPRC/PYCARD/…	84
GO:0045624	BP	GO:0045624	positive regulation of T-helper cell differentiation	9/1646	22/18614	5.55E-05	0.00140912	0.0011896	CCL19/CD80/CD86/IL12B/IL12RB1/IL23A/IL4R/NFKBIZ/SHB	9
GO:2000147	BP	GO:2000147	positive regulation of cell motility	81/1646	594/18614	5.56E-05	0.00140912	0.0011896	ADAM10/ARHGEF39/ATOH8/BCAS3/BMP4/C1QBP/CCL19/CCL20/CCL21/CCL4/CCL5/CD274/CD47/CEMIP/CLDN1/CLEC7A/CORO1A/CXCL10/CXCL13/CXCL17/CXCL8/CXCR2/CXCR4/DMTN/DUOXA2/EDN3/ELP6/EPHA4/EPHB2/F3/FAM110C/FBXO5/FERMT1/FGFBP1/FGR/FOXO4/GATA3/GPLD1/HBEGF/IFNG/IL1B/IL23A/IL34/IRS2/KIF20B/KIT/LAMC2/LGALS9/LGR6/LYN/MAP4K4/MMP9/MYADM/MYLK/MYOC/NOS3/NR4A3/NTF3/P2RY6/PAK3/PLK2/PTPRC/PYCARD/RELN/S100A14/S100A7/SELE/SEMA3G…	81
GO:0006873	BP	GO:0006873	intracellular monoatomic ion homeostasis	72/1646	513/18614	5.69E-05	0.00143689	0.00121305	APOE/ATOX1/ATP12A/ATP13A3/ATP13A4/ATP13A5/ATP1B1/ATP6V0D1/ATP6V0E2/ATP6V1B2/ATP6V1G1/BAK1/BAX/CCL19/CCL21/CCL5/CCL8/CCR5/CEMIP/CKB/CLCN3/CORO1A/COX19/CXCL10/CXCL11/CXCL9/DMD/EDN3/ERC2/GSTM2/GSTO1/HPX/IFNG/ITPR2/KCNJ2/KCNMA1/LCK/LCN2/LYN/MICU3/MYC/NOL3/P2RX1/P2RY1/P2RY2/P2RY6/PLCD1/PLCH2/PML/PTH1R/PTPRC/RAB38/RHCG/RYR1/RYR3/S100A8/S100A9/SCO2/SLAMF8/SLC24A3/SLC30A2/SLC30A9/SLC39A6/STEAP2/STEAP4/ST…	72
GO:0051984	BP	GO:0051984	positive regulation of chromosome segregation	10/1646	27/18614	5.89E-05	0.00148019	0.0012496	AURKB/CCNB1/CDC6/CDCA8/CDT1/NCAPG/NCAPG2/NCAPH/SMC2/SMC4	10
GO:0051225	BP	GO:0051225	spindle assembly	26/1646	131/18614	7.04E-05	0.00176452	0.00148964	ARHGEF10/ASPM/AURKA/AURKB/CCNB2/CDC20/CDCA8/CHEK2/FBXO5/KIF11/KIF15/KIF23/KIF2A/KIF4A/KIFC1/MAPRE1/NDC80/NEK2/PLK1/PRC1/RACGAP1/RCC1/SPAG5/STARD9/STIL/TPX2	26
GO:0032608	BP	GO:0032608	interferon-beta production	15/1646	56/18614	7.38E-05	0.0018376	0.00155134	IFIH1/IRF1/IRF7/ISG15/NLRC3/NLRX1/NMI/OAS1/OAS2/OAS3/POLR3G/PYCARD/REL/TLR2/TRAF3	15
GO:0032648	BP	GO:0032648	regulation of interferon-beta production	15/1646	56/18614	7.38E-05	0.0018376	0.00155134	IFIH1/IRF1/IRF7/ISG15/NLRC3/NLRX1/NMI/OAS1/OAS2/OAS3/POLR3G/PYCARD/REL/TLR2/TRAF3	15
GO:0097529	BP	GO:0097529	myeloid leukocyte migration	40/1646	241/18614	7.61E-05	0.00188916	0.00159486	C1QBP/CCL19/CCL2/CCL20/CCL21/CCL4/CCL5/CCL8/CD47/CXCL1/CXCL10/CXCL11/CXCL13/CXCL17/CXCL2/CXCL3/CXCL6/CXCL8/CXCL9/CXCR2/EDN3/IL17A/IL1B/IL23A/IL34/KIT/LYN/MMP28/MYD88/NOD2/PPIB/S100A12/S100A14/S100A7/S100A8/S100A9/SLAMF1/SLAMF8/TREM1/XG	40
GO:0036336	BP	GO:0036336	dendritic cell migration	11/1646	33/18614	7.74E-05	0.001915	0.00161667	C1QBP/CCL19/CCL21/CCL5/CCR5/CXCR2/CXCR4/GPR183/LGALS9/SLAMF1/SLAMF8	11
GO:0040017	BP	GO:0040017	positive regulation of locomotion	82/1646	609/18614	7.78E-05	0.00191926	0.00162028	ADAM10/ARHGEF39/ATOH8/BCAS3/BMP4/C1QBP/CCL19/CCL20/CCL21/CCL4/CCL5/CD274/CD47/CEMIP/CLDN1/CLEC7A/CORO1A/CXCL10/CXCL13/CXCL17/CXCL8/CXCR2/CXCR4/DMTN/DUOXA2/EDN3/ELP6/EPHA4/EPHB2/F3/FAM110C/FBXO5/FERMT1/FGFBP1/FGR/FOXO4/GATA3/GPLD1/HBEGF/IFNG/IL1B/IL23A/IL34/IRS2/KIF20B/KIT/LAMC2/LGALS9/LGR6/LYN/MAP4K4/MMP9/MYADM/MYLK/MYOC/NOS3/NR4A3/NTF3/P2RY6/PAK3/PLK2/PTPRC/PYCARD/RELN/S100A14/S100A7/SELE/SEMA3G…	82
GO:0060284	BP	GO:0060284	regulation of cell development	106/1646	833/18614	7.81E-05	0.00191956	0.00162052	AMIGO1/ASPM/AURKA/AXL/BHLHE40/BMP4/BMPR1A/BRINP1/CCL19/CD2/CD27/CD80/CD83/CD86/CLEC7A/CRABP2/CTLA4/CTNNBIP1/CXCR4/DNAJB11/E2F1/EIF6/EPHA4/EPHB2/FANCA/FGF13/GATA3/GPR171/HCLS1/HDAC1/HMGB3/HOXB8/ID1/ID4/IFNG/IL12B/IL12RB1/IL17A/IL1B/IL20/IL23A/IL2RA/IL2RG/IL34/IL36B/IL4I1/IL4R/IL7R/IRF1/IRF7/ISG15/KIF14/KIT/LGALS9/LILRB2/LILRB3/LRP8/LTF/LYN/MAP1B/MAP6/MIR142/MYC/NEFL/NFKBIZ/NOG/P4HTM/PAK3/PLXNB3/PN…	106
GO:0051231	BP	GO:0051231	spindle elongation	7/1646	14/18614	8.20E-05	0.00199511	0.00168431	AURKB/CDCA8/KIF11/KIF23/KIF4A/PRC1/RACGAP1	7
GO:0071415	BP	GO:0071415	cellular response to purine-containing compound	7/1646	14/18614	8.20E-05	0.00199511	0.00168431	CHEK1/GSTM2/P2RY1/P2RY6/RYR1/RYR3/TMEM38A	7
GO:1902969	BP	GO:1902969	mitotic DNA replication	7/1646	14/18614	8.20E-05	0.00199511	0.00168431	CDC45/GINS1/GINS3/MCM2/MCM3/MCM6/RAD51	7
GO:0042267	BP	GO:0042267	natural killer cell mediated cytotoxicity	18/1646	76/18614	8.60E-05	0.00208681	0.00176172	ARL8B/CD2/CORO1A/GZMB/IL12B/IL18RAP/KLRB1/LGALS9/NKG7/PRDX1/RAB27A/RAET1E/RASGRP1/RNF19B/SERPINB4/SERPINB9/SLAMF7/ULBP2	18
GO:0070232	BP	GO:0070232	regulation of T cell apoptotic process	12/1646	39/18614	8.93E-05	0.00215948	0.00182308	ARG2/BMP4/CCL5/CD27/CD274/IDO1/IL7R/LGALS9/PRELID1/PRKCQ/SLC46A2/WNT5A	12
GO:0007080	BP	GO:0007080	mitotic metaphase plate congression	15/1646	57/18614	9.21E-05	0.00221811	0.00187257	AURKB/CCNB1/CDCA5/CDCA8/CDT1/CENPE/KIF14/KIF18A/KIF2C/KIFC1/MAPRE1/NDC80/NUF2/PSRC1/SEH1L	15
GO:0002688	BP	GO:0002688	regulation of leukocyte chemotaxis	25/1646	126/18614	9.67E-05	0.00231376	0.00195332	ADAM10/C1QBP/CCL19/CCL2/CCL21/CCL4/CCL5/CXCL10/CXCL13/CXCL17/CXCL8/CXCR2/EDN3/GPR18/IL23A/IL34/LGALS9/LYN/MMP28/NOD2/S100A14/S100A7/SLAMF1/SLAMF8/WNT5A	25
GO:0070106	BP	GO:0070106	interleukin-27-mediated signaling pathway	5/1646	7/18614	9.69E-05	0.00231376	0.00195332	MX1/OAS1/OAS2/OASL/STAT1	5
GO:2000646	BP	GO:2000646	positive regulation of receptor catabolic process	5/1646	7/18614	9.69E-05	0.00231376	0.00195332	APOE/DTX3L/ITCH/LAPTM5/PCSK9	5
GO:0051640	BP	GO:0051640	organelle localization	78/1646	577/18614	0.000101357	0.00241127	0.00203564	ACTR2/ADORA2B/ANKFN1/ARFGAP3/ARL8B/ASPM/AURKB/BBS2/CCNB1/CDCA5/CDCA8/CDH3/CDT1/CENPE/CENPF/DLGAP5/EIF6/ESPL1/FAM83D/FBXW11/FGR/GAB2/GEM/IFNG/IL4R/KIF14/KIF18A/KIF2C/KIFC1/KIT/LAT2/LGALS9/LMNB1/LMNB2/LYN/MAD2L1/MAP1B/MAP6/MAPRE1/MARK1/MFN1/MLPH/MREG/MYO1B/MYO1E/MYO1F/MYO1H/NDC80/NDRG4/NEFL/NPM1/NR4A3/NUF2/NUSAP1/PLEK/PLK1/PSRC1/RAB27A/RAB3A/RAB3B/RASGRP1/SAR1A/SEH1L/SHROOM2/SPAG5/SPIRE1/SPRY2/STX1…	78
GO:0045055	BP	GO:0045055	regulated exocytosis	38/1646	228/18614	0.000103934	0.00246471	0.00208076	ABCA12/ADORA2B/ARL8B/CASK/CORO1A/CPLX3/DMTN/DNAJC5/ERC2/FBXO45/FGR/GAB2/HCK/IL4R/KIT/LAT2/LGALS9/LYN/NKG7/NR4A3/P2RX1/P2RY1/PLEK/RAB10/RAB11FIP5/RAB26/RAB27A/RAB31/RAB3A/RAB5A/RASGRP1/SCIN/STEAP2/STX19/SYP/SYT17/TMEM79/WNT7A	38
GO:0061982	BP	GO:0061982	meiosis I cell cycle process	26/1646	134/18614	0.00010433	0.00246629	0.00208209	AURKA/BRIP1/C11orf80/CCNB2/CCNE2/CDC25A/CDC25B/CDC25C/CKS2/EME1/ESPL1/FBXO5/HSPA2/MND1/NDC1/NDC80/PLK1/PTTG1/RAD51/RAD51AP1/RAD54L/SIRT7/SYCE2/TOP2A/TRIP13/ZCWPW1	26
GO:0006302	BP	GO:0006302	double-strand break repair	47/1646	303/18614	0.000105072	0.00247491	0.00208937	ACTR2/AUNIP/BLM/BRIP1/CDC45/CDC7/CDCA5/CHEK1/CHEK2/DCLRE1B/DNA2/DTX3L/EID3/EME1/ESCO2/FEN1/FIGNL1/FOXM1/MCM2/MCM3/MCM5/MCM6/MSH2/NABP1/PARP9/PARPBP/PML/POLB/POLQ/PPP4C/RAD51/RAD51AP1/RAD54L/RFWD3/RNF168/RUVBL1/SIRT7/SPIRE1/TDP1/TDP2/TRIP13/UBE2N/VCP/WAS/XRCC3/XRCC4/ZCWPW1	47
GO:0032743	BP	GO:0032743	positive regulation of interleukin-2 production	11/1646	34/18614	0.000105358	0.00247491	0.00208937	CD3E/CD80/CD83/CD86/CLEC7A/IL1B/PNP/PRKCQ/PTPRC/SASH3/STOML2	11
GO:0048247	BP	GO:0048247	lymphocyte chemotaxis	16/1646	64/18614	0.000105791	0.0024773	0.00209138	ADAM10/CCL19/CCL2/CCL20/CCL21/CCL4/CCL5/CCL8/CH25H/CXCL10/CXCL11/CXCL13/CYP7B1/GPR183/S100A7/WNT5A	16
GO:0051303	BP	GO:0051303	establishment of chromosome localization	19/1646	84/18614	0.000107475	0.00250887	0.00211804	AURKB/CCNB1/CDCA5/CDCA8/CDT1/CENPE/CENPF/FAM83D/GEM/KIF14/KIF18A/KIF2C/KIFC1/MAPRE1/NDC80/NUF2/PSRC1/SEH1L/SPAG5	19
GO:0031109	BP	GO:0031109	microtubule polymerization or depolymerization	25/1646	127/18614	0.000110445	0.00257018	0.00216979	CDK5R1/CKAP5/CRYAB/FBXO5/FGF13/GBA2/INPP5J/KIF18A/KIF18B/KIF2A/KIF2C/MAP1B/MAPRE1/MID1IP1/NAV3/PDE4DIP/PSRC1/SKA1/SKA2/SKA3/TPPP/TPX2/TUBA1A/TUBB4A/TUBG1	25
GO:0140694	BP	GO:0140694	non-membrane-bounded organelle assembly	57/1646	390/18614	0.000110903	0.00257281	0.00217202	ACTA1/ACTC1/ANLN/ARHGEF10/ASPM/AURKA/AURKB/BIN2/C1QBP/CCNB2/CDC20/CDCA8/CENPE/CENPF/CENPK/CENPN/CENPW/CHEK2/DLGAP5/EIF6/FBXO5/FLNC/HCK/KIF11/KIF15/KIF23/KIF2A/KIF4A/KIFC1/KNTC1/LCP1/LMOD1/MAPRE1/MRPS7/MRTO4/MYH11/MYOM2/NDC80/NEK2/NIP7/NOP2/NPM1/PATL1/PLK1/PLK2/PRC1/PRKAA2/RACGAP1/RCC1/SPAG5/SQLE/STARD9/STIL/TMOD3/TNNT2/TPM1/TPX2	57
GO:0090329	BP	GO:0090329	regulation of DNA-templated DNA replication	15/1646	58/18614	0.000114117	0.00263918	0.00222805	BLM/CDC7/CDT1/E2F7/E2F8/FBXO5/GINS1/GINS3/MCM2/MCM3/MCM5/MCM6/PCNA/RFC4/TICRR	15
GO:0032602	BP	GO:0032602	chemokine production	21/1646	99/18614	0.000127598	0.00294184	0.00248355	ADORA2B/ARG2/CLEC7A/CXCL6/GSTP1/IFNG/IL17A/IL17F/IL1B/IL4R/LGALS9/MIR34A/MYD88/NOD2/OAS1/OAS3/PYCARD/TLR2/TREM1/TSLP/WNT5A	21
GO:0002822	BP	GO:0002822	regulation of adaptive immune response based on somatic recombination of immune receptors built from immunoglobulin superfamily domains	33/1646	190/18614	0.000129992	0.00298783	0.00252238	ARG1/ATAD5/CCL19/CD1A/CD274/CD80/CLEC7A/EPHB2/EXOSC3/FZD5/GATA3/HPX/IL12B/IL12RB1/IL1B/IL23A/IL4I1/IL4R/IL7R/MICB/MSH2/NFKBIZ/NOD2/PRKCQ/PTPRC/RAET1E/RSAD2/SASH3/SLAMF1/SUSD4/TAP2/ULBP2/WAS	33
GO:0043069	BP	GO:0043069	negative regulation of programmed cell death	116/1646	940/18614	0.0001319	0.00302236	0.00255154	ACTC1/AMIGO2/API5/APOE/AR/ARF4/ARG2/ATAD5/AURKA/AURKB/AVEN/AXL/BAG3/BAK1/BAX/BCL2A1/BID/BIRC3/BMP4/BNIP1/BTC/CARD14/CCL19/CCL2/CCL21/CCL5/CCND1/CD27/CDK1/CHL1/CHST11/CLEC5A/CORO1A/CRYAB/CXCR2/DDAH2/DDIAS/DFFA/DKK1/DNAJC5/DNMT1/FIGNL1/GATA3/GATA6/GSTP1/HCK/HCLS1/HDAC1/HELLS/HIGD1A/HYOU1/ID1/IDO1/IFI6/IFIT3/IL19/IL1B/IL7R/IRF7/IRS2/ISL1/ITCH/KIF14/KIT/LAMP3/LAPTM5/LIMS2/LTF/MAD2L1/MAP4K4/MCL1/MMP9/…	116
GO:0002367	BP	GO:0002367	cytokine production involved in immune response	24/1646	121/18614	0.000132885	0.00303564	0.00256275	ARG1/AXL/BST2/CD96/CLEC7A/DDX21/FZD5/GATA3/IL1B/IRAK3/KIT/LAPTM5/MYD88/NLRX1/NOD2/NR4A3/PANX1/PYCARD/RSAD2/SASH3/SLAMF1/SLC7A5/TREM1/WNT5A	24
GO:0006275	BP	GO:0006275	regulation of DNA replication	26/1646	136/18614	0.000134427	0.0030615	0.00258458	ATAD5/BCAR3/BLM/CCNA2/CDC6/CDC7/CDK1/CDT1/DNA2/E2F7/E2F8/ESCO2/FBXO5/GINS1/GINS3/GTPBP4/MCM2/MCM3/MCM5/MCM6/PCNA/RBBP6/RFC4/RUVBL1/TICRR/TSPYL2	26
GO:0050900	BP	GO:0050900	leukocyte migration	57/1646	393/18614	0.000136538	0.00310011	0.00261717	ADAM10/C1QBP/CCL19/CCL2/CCL20/CCL21/CCL4/CCL5/CCL8/CCR5/CD47/CH25H/CORO1A/CXCL1/CXCL10/CXCL11/CXCL13/CXCL17/CXCL2/CXCL3/CXCL6/CXCL8/CXCL9/CXCR2/CXCR4/CYP7B1/EDN3/GATA3/GPR18/GPR183/HCK/IL17A/IL1B/IL23A/IL34/ITGAL/KIT/LCK/LGALS9/LYN/MMP28/MYD88/NOD2/PPIB/PYCARD/S100A12/S100A14/S100A7/S100A8/S100A9/SELE/SELL/SLAMF1/SLAMF8/TREM1/WNT5A/XG	57
GO:0043270	BP	GO:0043270	positive regulation of monoatomic ion transport	38/1646	231/18614	0.000137538	0.00311335	0.00262835	ADRB2/AMIGO1/ATP1B1/BAK1/BAX/CACNA2D1/CASK/CCL2/CCL4/CCL5/CEMIP/CHP2/CXCL10/CXCL11/CXCL9/DMD/EDN3/EPHB2/GSTM2/GSTO1/HOMER1/HSPA2/IFNG/KCNJ2/LRRC55/MS4A1/MYLK/P2RX1/P2RX5/P2RY1/P2RY6/PRSS8/RELN/TESC/TRPC1/VMP1/WFS1/WNK2	38
GO:0002287	BP	GO:0002287	alpha-beta T cell activation involved in immune response	17/1646	72/18614	0.000139652	0.00313274	0.00264472	CCL19/CD80/CD86/ENTPD7/EOMES/GATA3/GPR183/IFNG/IL12B/IL12RB1/IL23A/IL4R/LGALS9/NFKBIZ/RORC/SHB/STAT3	17
GO:0002293	BP	GO:0002293	alpha-beta T cell differentiation involved in immune response	17/1646	72/18614	0.000139652	0.00313274	0.00264472	CCL19/CD80/CD86/ENTPD7/EOMES/GATA3/GPR183/IFNG/IL12B/IL12RB1/IL23A/IL4R/LGALS9/NFKBIZ/RORC/SHB/STAT3	17
GO:0071677	BP	GO:0071677	positive regulation of mononuclear cell migration	17/1646	72/18614	0.000139652	0.00313274	0.00264472	ADAM10/C1QBP/CCL20/CCL21/CCL4/CCL5/CD47/CORO1A/CXCL10/CXCL13/CXCL17/LGALS9/PYCARD/S100A14/S100A7/SLAMF1/WNT5A	17
GO:0002274	BP	GO:0002274	myeloid leukocyte activation	39/1646	240/18614	0.000147479	0.00327665	0.00276621	ADAM10/ADORA2B/BATF2/BATF3/CCL5/CD2/CLEC4D/CST7/CTSC/CXCL6/CXCL8/CXCR2/FGR/GAB2/IFI35/IFNG/IFNGR1/IL18RAP/IL4R/KIT/LAT2/LCP2/LGALS9/LRFN5/LYN/MIR142/MYD88/NMI/NR1H3/NR4A3/PLSCR1/PTPRC/PYCARD/RASGRP1/S100A12/SLAMF1/TLR2/TSLP/WNT5A	39
GO:0006568	BP	GO:0006568	tryptophan metabolic process	6/1646	11/18614	0.000148115	0.00327665	0.00276621	IDO1/IDO2/IL4I1/KMO/KYNU/TDO2	6
GO:0051256	BP	GO:0051256	mitotic spindle midzone assembly	6/1646	11/18614	0.000148115	0.00327665	0.00276621	AURKB/CDCA8/KIF23/KIF4A/PRC1/RACGAP1	6
GO:2000644	BP	GO:2000644	regulation of receptor catabolic process	6/1646	11/18614	0.000148115	0.00327665	0.00276621	APOE/DTX3L/FURIN/ITCH/LAPTM5/PCSK9	6
GO:0032755	BP	GO:0032755	positive regulation of interleukin-6 production	21/1646	100/18614	0.000148261	0.00327665	0.00276621	ADORA2B/AKIRIN2/CLEC7A/IFIH1/IFNG/IL17A/IL17F/IL1B/IL36A/ISL1/LGALS9/LILRB2/MAPK13/MYD88/NOD2/PYCARD/RAB7B/STAT3/TLR2/TSLP/WNT5A	21
GO:0060760	BP	GO:0060760	positive regulation of response to cytokine stimulus	16/1646	66/18614	0.00015641	0.00344655	0.00290964	AXL/CASP1/CASP4/CXCR4/HPX/IFIH1/IKBKE/IRF7/LAPTM5/MMP12/PARP14/PARP9/TLR2/TSLP/TXK/WNT5A	16
GO:0002706	BP	GO:0002706	regulation of lymphocyte mediated immunity	32/1646	184/18614	0.000159121	0.00349598	0.00295137	ARG1/ATAD5/CD1A/CD96/EXOSC3/FZD5/GATA3/HPX/IL12B/IL12RB1/IL18RAP/IL1B/IL23A/IL4I1/IL7R/KLRB1/LGALS9/MICB/MSH2/NOD2/PTPRC/RAET1E/RASGRP1/RSAD2/SASH3/SERPINB4/SERPINB9/SLAMF1/SUSD4/TAP2/ULBP2/WAS	32
GO:0009410	BP	GO:0009410	response to xenobiotic stimulus	62/1646	440/18614	0.00016254	0.00356063	0.00300595	ABCA3/ABCC1/ACACB/AIM2/ARG1/BAK1/BCAR3/C1orf115/CBR3/CBX7/CCND1/CD69/CDH3/CDK1/CENPF/CHEK2/CTPS1/CXCR4/CYBB/CYP2C18/CYP2J2/CYP2W1/CYP46A1/E2F1/ENO2/FMO1/FOSL1/GATA3/GATA6/GPLD1/GSTA3/GSTM2/GSTM3/GSTO1/GSTO2/GSTP1/HSD11B2/IL1B/LCK/LRP8/LYN/MAP1B/MAP2K6/MYC/NAT1/NFKBIZ/PCNA/PNP/POR/PRKAA2/RAD51/RAD54L/REN/RORC/S100A12/SLC28A3/SLC29A1/SMOX/SS18/STAT1/TGFA/TYMS	62
GO:0002507	BP	GO:0002507	tolerance induction	10/1646	30/18614	0.000163817	0.0035781	0.0030207	CD274/CD3E/ICOS/IDO1/IL2RA/IRAK3/ITCH/LGALS9/LILRB2/LYN	10
GO:0030003	BP	GO:0030003	intracellular monoatomic cation homeostasis	69/1646	504/18614	0.000171651	0.00373828	0.00315593	APOE/ATOX1/ATP12A/ATP13A3/ATP13A4/ATP13A5/ATP1B1/ATP6V0D1/ATP6V0E2/ATP6V1B2/ATP6V1G1/BAK1/BAX/CCL19/CCL21/CCL5/CCL8/CCR5/CEMIP/CLCN3/CORO1A/COX19/CXCL10/CXCL11/CXCL9/DMD/EDN3/ERC2/GSTM2/GSTO1/HPX/IFNG/ITPR2/KCNJ2/KCNMA1/LCK/LCN2/LYN/MICU3/MYC/NOL3/P2RX1/P2RY1/P2RY6/PLCD1/PLCH2/PML/PTH1R/PTPRC/RAB38/RYR1/RYR3/S100A8/S100A9/SCO2/SLAMF8/SLC24A3/SLC30A2/SLC30A9/SLC39A6/STEAP2/STEAP4/STOML2/TM9SF4/TME…	69
GO:0055082	BP	GO:0055082	intracellular chemical homeostasis	89/1646	689/18614	0.00017292	0.00374667	0.00316301	ABCA12/APOE/ATOX1/ATP12A/ATP13A3/ATP13A4/ATP13A5/ATP1B1/ATP6V0D1/ATP6V0E2/ATP6V1B2/ATP6V1G1/BAK1/BAX/CCL19/CCL21/CCL5/CCL8/CCR5/CEMIP/CKB/CLCN3/CORO1A/COX19/CXCL10/CXCL11/CXCL9/DMD/EDN3/ERC2/GJB6/GPLD1/GSTM2/GSTO1/GSTP1/HK2/HPX/IFNG/IRS2/ITPR2/KCNJ2/KCNMA1/KLF7/LCK/LCN2/LYN/MICU3/MYC/NDUFAF2/NOL3/NPTX1/ORMDL2/P2RX1/P2RY1/P2RY2/P2RY6/PLCD1/PLCH2/PML/PRKAA2/PTH1R/PTPRC/RAB11FIP5/RAB38/RHCG/RYR1/RYR…	89
GO:0002824	BP	GO:0002824	positive regulation of adaptive immune response based on somatic recombination of immune receptors built from immunoglobulin superfamily domains	24/1646	123/18614	0.000173039	0.00374667	0.00316301	ATAD5/CD1A/CD274/CLEC7A/EXOSC3/FZD5/GATA3/HPX/IL12B/IL12RB1/IL1B/IL23A/MICB/MSH2/NFKBIZ/NOD2/PRKCQ/PTPRC/RAET1E/RSAD2/SASH3/SLAMF1/TAP2/ULBP2	24
GO:0002544	BP	GO:0002544	chronic inflammatory response	8/1646	20/18614	0.000175453	0.00377737	0.00318893	ADORA2B/CCL5/CXCL13/IDO1/NFKBIZ/S100A8/S100A9/VNN1	8
GO:0050851	BP	GO:0050851	antigen receptor-mediated signaling pathway	34/1646	201/18614	0.000175468	0.00377737	0.00318893	BAX/BLNK/CD247/CD3D/CD3E/CD3G/CD8A/CTLA4/EIF2B2/GATA3/GBP1/ITK/KLHL6/LAPTM5/LAT2/LCK/LCP2/LYN/MIR34A/MS4A1/NFKB1/NFKBIZ/PRKCH/PTPN22/PTPRC/SHB/SLA2/STOML2/THEMIS2/TNFRSF21/TRAC/TRBC1/TXK/UBE2N	34
GO:0010952	BP	GO:0010952	positive regulation of peptidase activity	32/1646	185/18614	0.000176405	0.0037856	0.00319587	AIM2/AKIRIN2/BAK1/BAX/BID/CASP1/CLEC7A/CTSD/CTSL/EPHA4/F3/IFI16/LAPTM5/LCK/LGALS9/LYN/MAP3K5/MYC/P2RX1/PMAIP1/PML/PRELID1/PYCARD/S100A8/S100A9/SERPINB3/SOX7/STAT3/TANK/TNFSF10/VCP/XDH	32
GO:0006281	BP	GO:0006281	DNA repair	78/1646	587/18614	0.000176864	0.0037856	0.00319587	ACTR2/APEX2/AUNIP/BLM/BRIP1/CDC45/CDC7/CDCA5/CDK1/CHEK1/CHEK2/CSNK1E/CUL4B/DCLRE1B/DNA2/DTL/DTX3L/EID3/EME1/ESCO2/EXO1/FANCA/FANCI/FEN1/FIGNL1/FOXM1/GADD45A/JMY/MCM2/MCM3/MCM5/MCM6/MNAT1/MSH2/NABP1/NEIL3/NONO/NPM1/NYNRIN/PARP9/PARPBP/PCNA/PIF1/PML/POLB/POLD3/POLE2/POLI/POLQ/PPP4C/PRIMPOL/PRMT6/PTTG1/RAD51/RAD51AP1/RAD54L/RFC4/RFWD3/RNASEH2A/RNF168/RRM1/RUVBL1/SIRT7/SLC30A9/SPIRE1/TDP1/TDP2/TICRR/…	78
GO:0046641	BP	GO:0046641	positive regulation of alpha-beta T cell proliferation	9/1646	25/18614	0.000178465	0.00380894	0.00321558	CD3E/EBI3/IL12B/IL23A/LGALS9/PRKCQ/PTPN22/PTPRC/RASAL3	9
GO:0050729	BP	GO:0050729	positive regulation of inflammatory response	28/1646	154/18614	0.000185603	0.00395001	0.00333467	ABCC1/ADORA2B/AIM2/ALOX5AP/CASP1/CASP4/CD47/CTSC/IDO1/IFI35/IFNG/IL12B/IL1B/IL23A/LGALS2/MAPK13/MIR142/NFKBIZ/NKG7/NMI/OSM/PYCARD/S100A12/S100A8/S100A9/TLR2/TSLP/WNT5A	28
GO:0051129	BP	GO:0051129	negative regulation of cellular component organization	92/1646	719/18614	0.000188775	0.0040061	0.00338203	APOC2/APOE/AR/AURKB/BAK1/BCAS3/BMP4/BUB1/BUB1B/CAPZA3/CCL21/CCNB1/CDC20/CDCA8/CDT1/CENPF/CH25H/CHEK1/CORO1A/CORO2B/CRYAB/CSNK1A1/CTNNBIP1/CXCL10/DKK1/DMTN/EFNB2/EPHA4/EPHB2/ESPL1/FBXO5/FGF13/GMFB/HSPA2/ID1/IL1B/INPP5J/IRAK3/ISL1/ITM2C/KIF14/KLK8/KNTC1/LILRB2/LMOD1/MAD2L1/MAP1B/MAPRE1/MCM2/MID1IP1/MIR142/MNAT1/MYADM/MYOC/NAV3/NDC80/NLRC3/NOL3/NPM1/NR1H3/NR2F1/NUF2/PCSK9/PIF1/PLK1/PLXNB3/PPIF/PRELI…	92
GO:0071674	BP	GO:0071674	mononuclear cell migration	34/1646	202/18614	0.000193416	0.00409296	0.00345535	ADAM10/C1QBP/CCL19/CCL2/CCL20/CCL21/CCL4/CCL5/CCL8/CCR5/CD47/CH25H/CORO1A/CXCL10/CXCL11/CXCL13/CXCL17/CXCR2/CXCR4/CYP7B1/GATA3/GPR183/IL34/ITGAL/LGALS9/LYN/PYCARD/S100A12/S100A14/S100A7/SLAMF1/SLAMF8/WNT5A/XG	34
GO:0032732	BP	GO:0032732	positive regulation of interleukin-1 production	17/1646	74/18614	0.000199474	0.00420925	0.00355353	AIM2/CASP1/CCL19/CLEC7A/FZD5/GBP5/IFI16/IFNG/IL17A/ISL1/LGALS9/MYD88/NOD2/PANX1/PYCARD/STAT3/WNT5A	17
GO:0031570	BP	GO:0031570	DNA integrity checkpoint signaling	25/1646	132/18614	0.000208873	0.00439515	0.00371047	BLM/BRIP1/CCND1/CDC45/CDC6/CDK1/CDT1/CHEK1/CHEK2/DNA2/DTL/DTX3L/E2F1/EME1/FOXO4/MSH2/ORC1/PARP9/PLK1/PLK2/PML/RAD51/RFWD3/SDE2/TICRR	25
GO:0010950	BP	GO:0010950	positive regulation of endopeptidase activity	30/1646	171/18614	0.00021473	0.00450571	0.00380381	AIM2/AKIRIN2/BAK1/BAX/BID/CASP1/CLEC7A/CTSD/EPHA4/F3/IFI16/LAPTM5/LCK/LGALS9/LYN/MAP3K5/MYC/P2RX1/PMAIP1/PML/PRELID1/PYCARD/S100A8/S100A9/SERPINB3/SOX7/STAT3/TNFSF10/VCP/XDH	30
GO:0043066	BP	GO:0043066	negative regulation of apoptotic process	112/1646	913/18614	0.00021681	0.00453662	0.0038299	ACTC1/API5/APOE/AR/ARF4/ARG2/ATAD5/AURKA/AURKB/AVEN/AXL/BAG3/BAK1/BAX/BCL2A1/BID/BIRC3/BMP4/BNIP1/BTC/CARD14/CCL19/CCL2/CCL21/CCL5/CCND1/CD27/CDK1/CHL1/CHST11/CLEC5A/CORO1A/CRYAB/CXCR2/DDAH2/DDIAS/DFFA/DKK1/DNAJC5/DNMT1/FIGNL1/GATA3/GATA6/GSTP1/HCK/HCLS1/HDAC1/HELLS/HIGD1A/HYOU1/ID1/IDO1/IFI6/IFIT3/IL19/IL1B/IL7R/IRF7/IRS2/ISL1/ITCH/KIF14/LAMP3/LIMS2/LTF/MAD2L1/MAP4K4/MCL1/MMP9/MNAT1/MSH2/MYC/NEF…	112
GO:0043254	BP	GO:0043254	regulation of protein-containing complex assembly	58/1646	409/18614	0.00022002	0.00459092	0.00387574	ABCA3/APOE/ARPC5L/BAK1/BAX/BID/CAPZA3/CCL21/CDK5R1/CDT1/CKAP5/CLEC7A/CORO1A/COTL1/CRYAB/CSNK1A1/CTNNBIP1/CXCL13/DKK1/DMTN/EIF4G1/FCHSD2/FERMT1/GBA2/GBP5/HCK/HCLS1/HJURP/IFNG/IKBKE/INPP5J/ISG15/ISL1/KIF14/LCP1/LMOD1/MAP1B/MAPRE1/MYADM/MYD88/NAV3/NLRC3/PAK3/PDE4DIP/PLEK/PSRC1/PTPN22/PYCARD/RAB3A/SAR1A/SCIN/SOST/STXBP6/THRA/TMOD3/TPPP/TUBB4A/VCP	58
GO:0002230	BP	GO:0002230	positive regulation of defense response to virus by host	10/1646	31/18614	0.000222789	0.00463575	0.00391358	AIM2/DTX3L/IL12B/IL12RB1/IL23A/PARP9/PTPN22/PYCARD/STAT1/ZDHHC11	10
GO:0002456	BP	GO:0002456	T cell mediated immunity	24/1646	125/18614	0.000223592	0.00463954	0.00391679	ARG1/CD1A/CD8A/CTSC/FZD5/GATA3/IL12B/IL12RB1/IL1B/IL23A/IL4I1/IL7R/MICB/NFKBIZ/NOD2/PTPRC/RAB27A/RAET1E/RSAD2/SASH3/SLAMF1/TAP2/ULBP2/WAS	24
GO:0000212	BP	GO:0000212	meiotic spindle organization	7/1646	16/18614	0.000233199	0.00479889	0.00405131	ASPM/AURKA/CCNB2/ESPL1/FBXO5/NDC80/TUBG1	7
GO:0010819	BP	GO:0010819	regulation of T cell chemotaxis	7/1646	16/18614	0.000233199	0.00479889	0.00405131	ADAM10/CCL21/CCL5/CXCL10/CXCL13/S100A7/WNT5A	7
GO:0070230	BP	GO:0070230	positive regulation of lymphocyte apoptotic process	7/1646	16/18614	0.000233199	0.00479889	0.00405131	BAX/CCL5/CD274/IDO1/LGALS9/PRELID1/WNT5A	7
GO:1905821	BP	GO:1905821	positive regulation of chromosome condensation	5/1646	8/18614	0.000239617	0.00490951	0.00414471	NCAPG/NCAPG2/NCAPH/SMC2/SMC4	5
GO:0045860	BP	GO:0045860	positive regulation of protein kinase activity	53/1646	366/18614	0.000239889	0.00490951	0.00414471	ADRA2C/ADRB2/ANG/BORA/BTC/CAB39/CAB39L/CARD14/CCL19/CCL21/CCL5/CCND1/CD24/CD86/CDC25B/CDC6/CDK5R1/CEMIP/CENPE/DKK1/DLG3/EDN3/EPHA4/FZD5/HBEGF/IFNG/IL12B/IL1B/IL23A/IL34/KIF14/KIT/LCP2/LRP8/LTF/MAP2K6/MAP3K5/MNAT1/NOD2/NTF3/PSRC1/PTPRC/RASGRP1/RELN/S100A12/SESN2/SLC27A1/SOCS1/SYAP1/TGFA/TNFRSF10A/TPX2/WNT5A	53
GO:0044087	BP	GO:0044087	regulation of cellular component biogenesis	117/1646	964/18614	0.000241617	0.00493136	0.00416315	ABCA3/ACE2/ACTR2/AMIGO1/AMIGO2/ANLN/APOE/ARHGEF10/ARPC5L/BAK1/BAX/BCAS3/BID/CAPZA3/CCL19/CCL21/CD47/CDC34/CDC42EP1/CDK5R1/CDT1/CKAP5/CLDN1/CLEC7A/COBL/COL16A1/CORO1A/CORO2B/COTL1/CRYAB/CSNK1A1/CTNNBIP1/CXCL13/DKK1/DMTN/DNMT1/EIF4G1/EPHB2/FAM110C/FCHSD2/FERMT1/FZD5/GBA2/GBP5/GPR65/HAS3/HCK/HCLS1/HJURP/HSPA2/ID1/IFNG/IKBKE/IL17A/IL1B/INPP5J/INTU/ISG15/ISL1/KIF14/KIF15/KIT/LCP1/LMOD1/LRFN5/MAP1B/MAP…	117
GO:1901623	BP	GO:1901623	regulation of lymphocyte chemotaxis	9/1646	26/18614	0.000251646	0.00512207	0.00432414	ADAM10/CCL2/CCL21/CCL4/CCL5/CXCL10/CXCL13/S100A7/WNT5A	9
GO:0006310	BP	GO:0006310	DNA recombination	49/1646	332/18614	0.00025816	0.00524036	0.00442401	ACTR2/ALYREF/APEX2/ATAD5/AUNIP/BLM/BRIP1/C11orf80/CDC45/CDC7/CHEK1/EID3/EME1/EXO1/EXOSC3/FEN1/FIGNL1/HMGB3/IL7R/KPNA2/MCM2/MCM3/MCM5/MCM6/MND1/MSH2/NABP1/NFKBIZ/NONO/PARPBP/PGBD5/PIF1/POLB/POLQ/PPP4C/PTPRC/RAD51/RAD51AP1/RAD54L/RFWD3/RNF168/RUVBL1/TOP2A/TRIP13/UBE2N/WAS/XRCC3/XRCC4/ZCWPW1	49
GO:0032479	BP	GO:0032479	regulation of type I interferon production	21/1646	104/18614	0.000263461	0.00531907	0.00449046	IFIH1/IRF1/IRF7/IRF8/ISG15/ITCH/MMP12/MYD88/NLRC3/NLRX1/NMI/OAS1/OAS2/OAS3/POLR3G/PTPN22/PYCARD/REL/STAT1/TLR2/TRAF3	21
GO:0032606	BP	GO:0032606	type I interferon production	21/1646	104/18614	0.000263461	0.00531907	0.00449046	IFIH1/IRF1/IRF7/IRF8/ISG15/ITCH/MMP12/MYD88/NLRC3/NLRX1/NMI/OAS1/OAS2/OAS3/POLR3G/PTPN22/PYCARD/REL/STAT1/TLR2/TRAF3	21
GO:0002718	BP	GO:0002718	regulation of cytokine production involved in immune response	23/1646	119/18614	0.000270676	0.00545	0.004601	ARG1/AXL/BST2/CD96/CLEC7A/DDX21/FZD5/GATA3/IL1B/IRAK3/KIT/LAPTM5/MYD88/NLRX1/NOD2/NR4A3/PANX1/PYCARD/RSAD2/SASH3/SLAMF1/SLC7A5/WNT5A	23
GO:0002709	BP	GO:0002709	regulation of T cell mediated immunity	20/1646	97/18614	0.000273347	0.00545894	0.00460854	ARG1/CD1A/FZD5/GATA3/IL12B/IL12RB1/IL1B/IL23A/IL4I1/IL7R/MICB/NOD2/PTPRC/RAET1E/RSAD2/SASH3/SLAMF1/TAP2/ULBP2/WAS	20
GO:0000022	BP	GO:0000022	mitotic spindle elongation	6/1646	12/18614	0.000274043	0.00545894	0.00460854	AURKB/CDCA8/KIF23/KIF4A/PRC1/RACGAP1	6
GO:0000727	BP	GO:0000727	double-strand break repair via break-induced replication	6/1646	12/18614	0.000274043	0.00545894	0.00460854	CDC45/CDC7/MCM2/MCM3/MCM5/MCM6	6
GO:0002645	BP	GO:0002645	positive regulation of tolerance induction	6/1646	12/18614	0.000274043	0.00545894	0.00460854	CD274/CD3E/IDO1/IRAK3/ITCH/LILRB2	6
GO:0032392	BP	GO:0032392	DNA geometric change	18/1646	83/18614	0.000282956	0.0055966	0.00472476	BLM/BRIP1/CDC45/DNA2/GINS1/GINS3/HMGB3/MCM2/MCM3/MCM5/MCM6/MNAT1/POLQ/RAD51/RFC4/RUVBL1/SUB1/TOP2A	18
GO:0019441	BP	GO:0019441	tryptophan catabolic process to kynurenine	4/1646	5/18614	0.000283202	0.0055966	0.00472476	IDO1/IDO2/KYNU/TDO2	4
GO:0042023	BP	GO:0042023	DNA endoreduplication	4/1646	5/18614	0.000283202	0.0055966	0.00472476	E2F7/E2F8/FBXO5/ZPR1	4
GO:0032611	BP	GO:0032611	interleukin-1 beta production	22/1646	112/18614	0.000287184	0.00564544	0.00476599	AIM2/ARG2/CASP1/CCL19/CLEC7A/FZD5/GBP5/GSTP1/IFI16/IFNG/IL17A/ISL1/LGALS9/MYD88/NLRP7/NOD2/PANX1/PML/PYCARD/SERPINB1/STAT3/WNT5A	22
GO:0032651	BP	GO:0032651	regulation of interleukin-1 beta production	22/1646	112/18614	0.000287184	0.00564544	0.00476599	AIM2/ARG2/CASP1/CCL19/CLEC7A/FZD5/GBP5/GSTP1/IFI16/IFNG/IL17A/ISL1/LGALS9/MYD88/NLRP7/NOD2/PANX1/PML/PYCARD/SERPINB1/STAT3/WNT5A	22
GO:0032770	BP	GO:0032770	positive regulation of monooxygenase activity	10/1646	32/18614	0.00029857	0.00585385	0.00494194	APOE/CDH3/CYP27B1/DHFR/GCH1/IFNG/IL1B/NPR3/POR/S100A1	10
GO:0032642	BP	GO:0032642	regulation of chemokine production	20/1646	98/18614	0.000315353	0.00616279	0.00520274	ADORA2B/ARG2/CLEC7A/CXCL6/GSTP1/IFNG/IL17A/IL17F/IL1B/IL4R/LGALS9/MIR34A/MYD88/NOD2/OAS1/OAS3/PYCARD/TLR2/TSLP/WNT5A	20
GO:0010562	BP	GO:0010562	positive regulation of phosphorus metabolic process	106/1646	864/18614	0.000316802	0.00616279	0.00520274	ADORA2B/ADRA2C/ADRB2/ANG/APOC2/AR/AURKB/AXL/BCAR3/BEND3/BMP4/BMPR1A/BORA/BTC/CAB39/CAB39L/CARD14/CCL19/CCL21/CCL5/CCND1/CD24/CD3E/CD80/CD86/CDC25B/CDC6/CDCA2/CDCA8/CDK5R1/CEMIP/CENPE/CHEK2/CHP2/CSPG4/DKK1/DLG3/EDN3/EIF4G1/EPHA4/FABP3/FGR/FZD5/GPLD1/HBEGF/HCLS1/HPX/HSPA2/IFNG/IL12B/IL1B/IL20/IL23A/IL24/IL34/ISL1/KIF14/KIT/LCP2/LILRB2/LRP8/LTF/LYN/MAGI2/MAP2K6/MAP3K5/MMP9/MNAT1/NOD2/NOS3/NTF3/OSM/P…	106
GO:0045937	BP	GO:0045937	positive regulation of phosphate metabolic process	106/1646	864/18614	0.000316802	0.00616279	0.00520274	ADORA2B/ADRA2C/ADRB2/ANG/APOC2/AR/AURKB/AXL/BCAR3/BEND3/BMP4/BMPR1A/BORA/BTC/CAB39/CAB39L/CARD14/CCL19/CCL21/CCL5/CCND1/CD24/CD3E/CD80/CD86/CDC25B/CDC6/CDCA2/CDCA8/CDK5R1/CEMIP/CENPE/CHEK2/CHP2/CSPG4/DKK1/DLG3/EDN3/EIF4G1/EPHA4/FABP3/FGR/FZD5/GPLD1/HBEGF/HCLS1/HPX/HSPA2/IFNG/IL12B/IL1B/IL20/IL23A/IL24/IL34/ISL1/KIF14/KIT/LCP2/LILRB2/LRP8/LTF/LYN/MAGI2/MAP2K6/MAP3K5/MMP9/MNAT1/NOD2/NOS3/NTF3/OSM/P…	106
GO:0032722	BP	GO:0032722	positive regulation of chemokine production	16/1646	70/18614	0.000323452	0.0062758	0.00529815	ADORA2B/CLEC7A/IFNG/IL17A/IL17F/IL1B/IL4R/LGALS9/MYD88/NOD2/OAS1/OAS3/PYCARD/TLR2/TSLP/WNT5A	16
GO:0034767	BP	GO:0034767	positive regulation of monoatomic ion transmembrane transport	30/1646	175/18614	0.000324576	0.00628129	0.00530279	ADRB2/AMIGO1/ATP1B1/BAK1/BAX/CACNA2D1/CCL2/CEMIP/CHP2/CXCL10/CXCL11/CXCL9/DMD/EDN3/EPHB2/GSTM2/GSTO1/HSPA2/IFNG/KCNJ2/LRRC55/MS4A1/P2RX1/P2RX5/P2RY6/RELN/TESC/TRPC1/VMP1/WNK2	30
GO:0032508	BP	GO:0032508	DNA duplex unwinding	17/1646	77/18614	0.000330723	0.00636728	0.00537538	BLM/BRIP1/CDC45/DNA2/GINS1/GINS3/MCM2/MCM3/MCM5/MCM6/MNAT1/POLQ/RAD51/RFC4/RUVBL1/SUB1/TOP2A	17
GO:0071357	BP	GO:0071357	cellular response to type I interferon	17/1646	77/18614	0.000330723	0.00636728	0.00537538	IFIT1/IFITM1/IKBKE/IRF7/ISG15/MMP12/MYD88/OAS1/OAS2/OAS3/SP100/STAT1/STAT2/TANK/TRAF3/USP18/WNT5A	17
GO:0055074	BP	GO:0055074	calcium ion homeostasis	48/1646	327/18614	0.000336924	0.00646998	0.00546208	ANKH/APOE/ATP13A3/ATP13A4/ATP13A5/ATP1B1/BAK1/BAX/CCL19/CCL21/CCL5/CCL8/CCR5/CEMIP/CORO1A/CXCL10/CXCL11/CXCL9/CYP27B1/DMD/EDN3/ERC2/GSTM2/GSTO1/ITPR2/LCK/LYN/MICU3/NOL3/P2RX1/P2RY1/P2RY6/PLCD1/PLCH2/PML/PTH1R/PTPRC/RYR1/RYR3/S100A14/SLC24A3/SNX10/STOML2/TMEM178A/TMEM38A/TRPC1/WFS1/WNT5A	48
GO:0051651	BP	GO:0051651	maintenance of location in cell	37/1646	233/18614	0.000342787	0.00656569	0.00554288	APOE/ASPM/BAX/CCL19/CCL21/CCR5/CEMIP/CORO1A/CXCL10/CXCL11/CXCL9/DMD/GM2A/GSTM2/GSTO1/HK2/INSIG2/ITPR2/LCK/LCN2/LYN/NOL3/P2RY6/PLCD1/PLCH2/PML/PTPRC/RANGAP1/RYR1/S100A8/S100A9/SCIN/SLC30A2/SP100/SRGN/TMEM38A/TRPC1	37
GO:0019725	BP	GO:0019725	cellular homeostasis	98/1646	789/18614	0.000344491	0.00658145	0.00555619	ABCA12/APOE/ATOX1/ATP12A/ATP13A3/ATP13A4/ATP13A5/ATP1B1/ATP6V0D1/ATP6V0E2/ATP6V1B2/ATP6V1G1/BAG3/BAK1/BAX/CCL19/CCL2/CCL21/CCL5/CCL8/CCR5/CEMIP/CKB/CLCN3/CORO1A/COX19/CXCL10/CXCL11/CXCL9/DEDD2/DMD/EDN3/ERC2/GJB6/GNB3/GPLD1/GSTM2/GSTO1/GSTP1/HK2/HPX/IFNG/IRS2/ITPR2/KCNJ2/KCNMA1/KLF7/LCK/LCN2/LYN/MCL1/MICU3/MYC/NDUFAF2/NOL3/NOS3/NPTX1/ORMDL2/P2RX1/P2RY1/P2RY2/P2RY6/PLCD1/PLCH2/PML/PRDX1/PRKAA2/PTH1…	98
GO:0010818	BP	GO:0010818	T cell chemotaxis	9/1646	27/18614	0.000348044	0.0065987	0.00557075	ADAM10/CCL21/CCL5/CXCL10/CXCL11/CXCL13/GPR183/S100A7/WNT5A	9
GO:0042832	BP	GO:0042832	defense response to protozoan	9/1646	27/18614	0.000348044	0.0065987	0.00557075	ARG1/BATF2/CLEC7A/GBP6/IL12B/IL4R/IRF8/MYD88/NKG7	9
GO:2000108	BP	GO:2000108	positive regulation of leukocyte apoptotic process	9/1646	27/18614	0.000348044	0.0065987	0.00557075	BAX/CCL5/CD274/IDO1/LGALS9/LYN/MIAT/PRELID1/WNT5A	9
GO:0042770	BP	GO:0042770	signal transduction in response to DNA damage	31/1646	184/18614	0.000356369	0.00673943	0.00568955	ATAD5/BID/BLM/BRIP1/CCND1/CDK1/CHEK1/CHEK2/DTL/DTX3L/E2F1/E2F7/EEF1E1/EME1/FOXM1/FOXO4/GADD45A/MAP2K6/MSH2/PARP9/PLK1/PLK2/PMAIP1/PML/RAD51/RFWD3/SDE2/SESN2/SOX4/SP100/TICRR	31
GO:0009636	BP	GO:0009636	response to toxic substance	38/1646	242/18614	0.000360776	0.00678841	0.00573091	AKR1B10/ALOX5AP/APOE/ARG1/BAK1/BAX/BRIP1/CCL4/CCL5/CDK1/CLDN1/DHFR/GATA6/GCH1/GSTM2/GSTM3/GSTO1/GSTO2/GSTP1/LYN/MAP1B/NEFL/NOS3/PIM1/PON1/PRDX1/RAD51/S100A9/SESN2/SLC22A18/SLC47A1/SLC6A1/SLC6A14/SLC7A11/SRXN1/TLR2/TXNDC17/TYMS	38
GO:1901617	BP	GO:1901617	organic hydroxy compound biosynthetic process	38/1646	242/18614	0.000360776	0.00678841	0.00573091	ABCG4/ACER3/APOE/CDH3/CH25H/CYP27A1/CYP27B1/CYP46A1/CYP7B1/DHFR/ERLIN1/GATA3/GCH1/GOT1/HMGCS1/HSD17B3/IFNG/INSIG2/MOXD1/NFKB1/OSBPL3/P2RY1/P2RY6/PLEK/POR/PRKAA2/PSAT1/PTH1R/RAB38/SLC7A11/SPTLC2/SPTSSA/SQLE/SRD5A3/STAR/STARD4/TRPC1/WNT5A	38
GO:0007127	BP	GO:0007127	meiosis I	24/1646	129/18614	0.000365175	0.00683674	0.00577171	AURKA/BRIP1/C11orf80/CCNB2/CCNE2/CDC25B/CKS2/EME1/ESPL1/FBXO5/HSPA2/MND1/NDC1/NDC80/PLK1/PTTG1/RAD51/RAD51AP1/RAD54L/SIRT7/SYCE2/TOP2A/TRIP13/ZCWPW1	24
GO:0051928	BP	GO:0051928	positive regulation of calcium ion transport	24/1646	129/18614	0.000365175	0.00683674	0.00577171	ATP1B1/BAK1/BAX/CACNA2D1/CASK/CCL2/CCL4/CCL5/CEMIP/CXCL10/CXCL11/CXCL9/GSTM2/GSTO1/HOMER1/HSPA2/MS4A1/MYLK/P2RX1/P2RX5/P2RY6/TRPC1/VMP1/WFS1	24
GO:0051382	BP	GO:0051382	kinetochore assembly	7/1646	17/18614	0.000366256	0.00683983	0.00577432	CENPE/CENPF/CENPK/CENPN/CENPW/DLGAP5/KNTC1	7
GO:0019882	BP	GO:0019882	antigen processing and presentation	22/1646	114/18614	0.000372347	0.00693624	0.00585571	ARL8B/CCL19/CCL21/CD1A/CD8A/CTSD/CTSF/CTSL/HLA-DQB2/LILRB2/MICB/NOD2/PSMB8/PYCARD/RAB10/RAB27A/RAB3B/RAET1E/TAP2/ULBP2/WAS/WDFY4	22
GO:0032069	BP	GO:0032069	regulation of nuclease activity	8/1646	22/18614	0.000379288	0.00701307	0.00592057	DFFA/GZMA/NPM1/OAS1/OAS2/OAS3/OASL/PCNA	8
GO:0051767	BP	GO:0051767	nitric-oxide synthase biosynthetic process	8/1646	22/18614	0.000379288	0.00701307	0.00592057	CCL2/GSTP1/IFNG/MAP2K6/NAMPT/NOD2/STAT1/TLR2	8
GO:0051769	BP	GO:0051769	regulation of nitric-oxide synthase biosynthetic process	8/1646	22/18614	0.000379288	0.00701307	0.00592057	CCL2/GSTP1/IFNG/MAP2K6/NAMPT/NOD2/STAT1/TLR2	8
GO:0002294	BP	GO:0002294	CD4-positive, alpha-beta T cell differentiation involved in immune response	16/1646	71/18614	0.000383764	0.00707832	0.00597565	CCL19/CD80/CD86/ENTPD7/GATA3/GPR183/IFNG/IL12B/IL12RB1/IL23A/IL4R/LGALS9/NFKBIZ/RORC/SHB/STAT3	16
GO:0038094	BP	GO:0038094	Fc-gamma receptor signaling pathway	10/1646	33/18614	0.000394722	0.0072625	0.00613114	CD247/CD47/CLEC4D/CLEC4E/FGR/HCK/LCK/LYN/PLD2/PTPRC	10
GO:0060759	BP	GO:0060759	regulation of response to cytokine stimulus	30/1646	177/18614	0.000396265	0.00727297	0.00613998	ARG1/AXL/CASP1/CASP4/CCL5/CD24/CXCR4/GSTP1/HPX/IFIH1/IKBKE/IRAK3/IRF7/ISG15/LAPTM5/MMP12/NR1H3/OAS1/OAS3/PARP14/PARP9/PELI3/PTPRC/PYCARD/STAT2/TLR2/TSLP/TXK/USP18/WNT5A	30
GO:0031295	BP	GO:0031295	T cell costimulation	12/1646	45/18614	0.000399051	0.00730615	0.00616799	CCL19/CCL21/CD24/CD274/CD3E/CD80/CD86/EFNB2/ICOS/LCK/LILRB2/LYN	12
GO:1901606	BP	GO:1901606	alpha-amino acid catabolic process	19/1646	93/18614	0.000434543	0.00793652	0.00670016	AASS/ACAD8/ALDH4A1/AMT/ARG1/ARG2/AUH/DDAH2/GLUL/GOT1/IDO1/IDO2/IL4I1/KMO/KYNU/MAT1A/NOS3/SHMT2/TDO2	19
GO:0002366	BP	GO:0002366	leukocyte activation involved in immune response	44/1646	296/18614	0.000444513	0.0080988	0.00683716	ADORA2B/ATAD5/CCL19/CD80/CD86/CLEC4D/CLEC4E/CORO1A/ENTPD7/EOMES/EXO1/EXOSC3/FGR/GAB2/GATA3/GPR183/IFI35/IFNG/IL12B/IL12RB1/IL23A/IL4R/IRF8/ITGAL/KIT/LAT2/LCP1/LGALS9/LYN/MSH2/MYD88/NFKBIZ/NKG7/NMI/NR4A3/PTPRC/PYCARD/RAB27A/RASGRP1/RNF168/RORC/SHB/SLAMF1/STAT3	44
GO:0090307	BP	GO:0090307	mitotic spindle assembly	16/1646	72/18614	0.000453511	0.00824264	0.00695859	ARHGEF10/AURKB/CDC20/CDCA8/CHEK2/KIF11/KIF15/KIF23/KIF2A/KIF4A/KIFC1/NEK2/PLK1/PRC1/RACGAP1/TPX2	16
GO:0031400	BP	GO:0031400	negative regulation of protein modification process	67/1646	503/18614	0.000460149	0.00834299	0.00704331	APOE/BAK1/BAX/BMP4/BUB1B/CDC20/CDKN1C/CDYL/CRY2/DCUN1D3/DKK1/DMD/DMTN/DTX3L/DUSP7/EIF4G1/ENSA/EPHB2/FBXO5/GADD45A/GPRC5A/GSTP1/GTPBP4/IFNG/IGFBP3/IL1B/INPP5J/IRAK3/ISG15/LYN/MAD2L1/MASTL/MIR34A/MYADM/NCAPG2/NOG/NPM1/NTF3/PARP14/PBK/PHF1/PKIG/PLK1/PPP1R14D/PRKAA2/PRMT3/PRMT6/PTPN22/PTPRC/PYCARD/SAMSN1/SERPINB3/SH3BP5L/SHB/SIRT7/SNX25/SOCS1/SOX4/SPINK1/SPRY2/TBC1D24/TESK1/TPPP/TRIB2/VPS25/WWTR1/XDH	67
GO:0006586	BP	GO:0006586	indolalkylamine metabolic process	6/1646	13/18614	0.000470888	0.00847598	0.00715558	IDO1/IDO2/IL4I1/KMO/KYNU/TDO2	6
GO:0007144	BP	GO:0007144	female meiosis I	6/1646	13/18614	0.000470888	0.00847598	0.00715558	AURKA/CCNB2/CDC25B/FBXO5/NDC80/TRIP13	6
GO:0070234	BP	GO:0070234	positive regulation of T cell apoptotic process	6/1646	13/18614	0.000470888	0.00847598	0.00715558	CCL5/CD274/IDO1/LGALS9/PRELID1/WNT5A	6
GO:0032801	BP	GO:0032801	receptor catabolic process	9/1646	28/18614	0.000472965	0.00849291	0.00716988	APOE/DTX3L/FURIN/ITCH/LAPTM5/PCSK9/SMURF1/SNX25/ZNRF3	9
GO:0070507	BP	GO:0070507	regulation of microtubule cytoskeleton organization	27/1646	155/18614	0.000486926	0.00872264	0.00736382	BORA/CDK2AP2/CDK5R1/CKAP5/FGF13/GBA2/INPP5J/KIF15/KIF18A/MAP1B/MAP6/MAPRE1/MID1IP1/NAV3/PDE4DIP/PLK1/PRKAA2/PSRC1/SKA1/SKA2/SKA3/SPAG5/STIL/TACC3/TPPP/TPX2/TUBB4A	27
GO:0060700	BP	GO:0060700	regulation of ribonuclease activity	5/1646	9/18614	0.000499788	0.00888908	0.00750433	NPM1/OAS1/OAS2/OAS3/OASL	5
GO:0090306	BP	GO:0090306	meiotic spindle assembly	5/1646	9/18614	0.000499788	0.00888908	0.00750433	ASPM/AURKA/CCNB2/FBXO5/NDC80	5
GO:1901993	BP	GO:1901993	regulation of meiotic cell cycle phase transition	5/1646	9/18614	0.000499788	0.00888908	0.00750433	CDC25A/CDC25B/CDC25C/OVOL1/TTK	5
GO:0001961	BP	GO:0001961	positive regulation of cytokine-mediated signaling pathway	14/1646	59/18614	0.000501379	0.0088962	0.00751034	AXL/CASP1/CASP4/CXCR4/HPX/IKBKE/IRF7/LAPTM5/MMP12/PARP14/PARP9/TSLP/TXK/WNT5A	14
GO:2000406	BP	GO:2000406	positive regulation of T cell migration	10/1646	34/18614	0.000515291	0.00912138	0.00770044	ADAM10/CCL20/CCL21/CCL5/CORO1A/CXCL10/CXCL13/PYCARD/S100A7/WNT5A	10
GO:0002250	BP	GO:0002250	adaptive immune response	87/1646	693/18614	0.00051897	0.0091648	0.0077371	AKIRIN2/ARG1/ARG2/ATAD5/BACH2/C1QB/C1QBP/CCL19/CD1A/CD247/CD27/CD274/CD3D/CD3E/CD3G/CD80/CD86/CD8A/CLEC4C/CLEC4D/CLEC7A/CSF2RB/CTLA4/CTSC/CTSL/CXCL13/EBI3/ENTPD7/EOMES/EPHB2/EXO1/EXOSC3/FZD5/GATA3/GPR183/HLA-DQB2/HPX/IFNG/IL12B/IL12RB1/IL17A/IL17F/IL1B/IL21R/IL23A/IL4I1/IL4R/IL7R/IRF1/IRF7/ITK/KLHL6/LAMP3/LAT2/LILRB2/LILRB3/LYN/MICB/MSH2/MYD88/NFKBIZ/NOD2/PRDM1/PRKCQ/PTPRC/PYCARD/RAB27A/RAET1E/RN…	87
GO:0031100	BP	GO:0031100	animal organ regeneration	15/1646	66/18614	0.000525025	0.00924984	0.00780889	AURKA/AXL/BAK1/CCNA2/CCND1/CDK1/CLDN1/LCP1/NR4A3/PCNA/PNPT1/PTPRU/SLC7A5/TGFBR3/TYMS	15
GO:0050852	BP	GO:0050852	T cell receptor signaling pathway	25/1646	140/18614	0.000529819	0.0093094	0.00785917	CD247/CD3D/CD3E/CD3G/CD8A/CTLA4/EIF2B2/GATA3/GBP1/ITK/LAPTM5/LCK/LCP2/NFKBIZ/PTPN22/PTPRC/SHB/SLA2/STOML2/THEMIS2/TNFRSF21/TRAC/TRBC1/TXK/UBE2N	25
GO:0002720	BP	GO:0002720	positive regulation of cytokine production involved in immune response	17/1646	80/18614	0.000530897	0.0093094	0.00785917	CLEC7A/DDX21/FZD5/GATA3/IL1B/KIT/LAPTM5/MYD88/NOD2/NR4A3/PANX1/PYCARD/RSAD2/SASH3/SLAMF1/SLC7A5/WNT5A	17
GO:0002705	BP	GO:0002705	positive regulation of leukocyte mediated immunity	26/1646	148/18614	0.000537062	0.00939544	0.00793181	ARG1/ATAD5/CD1A/CLEC7A/DDX21/EXOSC3/FZD5/GATA3/HPX/IL12B/IL12RB1/IL18RAP/IL1B/IL23A/KIT/MICB/MSH2/NOD2/PTPRC/RAET1E/RASGRP1/RSAD2/SASH3/SLAMF1/TAP2/ULBP2	26
GO:0032604	BP	GO:0032604	granulocyte macrophage colony-stimulating factor production	7/1646	18/18614	0.000553767	0.00957555	0.00808386	CD80/IL12B/IL17F/IL1B/IL23A/ISL1/RASGRP1	7
GO:0032645	BP	GO:0032645	regulation of granulocyte macrophage colony-stimulating factor production	7/1646	18/18614	0.000553767	0.00957555	0.00808386	CD80/IL12B/IL17F/IL1B/IL23A/ISL1/RASGRP1	7
GO:0034501	BP	GO:0034501	protein localization to kinetochore	7/1646	18/18614	0.000553767	0.00957555	0.00808386	AURKB/CDK1/CDT1/KNTC1/NDC80/TTK/ZWILCH	7
GO:0051770	BP	GO:0051770	positive regulation of nitric-oxide synthase biosynthetic process	7/1646	18/18614	0.000553767	0.00957555	0.00808386	CCL2/IFNG/MAP2K6/NAMPT/NOD2/STAT1/TLR2	7
GO:1903083	BP	GO:1903083	protein localization to condensed chromosome	7/1646	18/18614	0.000553767	0.00957555	0.00808386	AURKB/CDK1/CDT1/KNTC1/NDC80/TTK/ZWILCH	7
GO:0071622	BP	GO:0071622	regulation of granulocyte chemotaxis	13/1646	53/18614	0.000560883	0.00967135	0.00816474	C1QBP/CCL19/CCL21/CCL5/CXCL17/CXCL8/CXCR2/IL23A/IL34/NOD2/S100A14/S100A7/SLAMF1	13
GO:0018108	BP	GO:0018108	peptidyl-tyrosine phosphorylation	52/1646	370/18614	0.000561896	0.00967135	0.00816474	AXL/BTC/CCL5/CD3E/CD80/CSPG4/DLG3/DMTN/EPHA4/EPHB2/EPHB6/FGR/FRK/GPRC5A/HBEGF/HCK/HCLS1/HPX/IFNG/IL12B/IL20/IL23A/IL24/IL34/ISL1/ITK/KIT/LCK/LRP8/LYN/MAP2K6/MELK/NCAPG2/NOD2/NTF3/OSM/PARP14/PARP9/PBK/PTPRC/RELN/SAMSN1/SH3BP5L/SHC1/SOCS1/SPINK1/TESK1/TGFA/TSLP/TTK/TXK/VPS25	52
GO:0071466	BP	GO:0071466	cellular response to xenobiotic stimulus	31/1646	189/18614	0.000572214	0.0098263	0.00829555	ABCC1/AIM2/CBR3/CD69/CHEK2/CXCR4/CYP2C18/CYP2J2/CYP2W1/CYP46A1/E2F1/FMO1/GPLD1/GSTA3/GSTM2/GSTM3/GSTO1/GSTO2/GSTP1/IL1B/MYC/NAT1/PCNA/POR/PRKAA2/REN/RORC/S100A12/SLC28A3/SLC29A1/SMOX	31
GO:0031341	BP	GO:0031341	regulation of cell killing	21/1646	110/18614	0.000581669	0.00996576	0.00841328	ARG1/CD1A/CFH/CLEC7A/CXCL6/IFNG/IL12B/IL12RB1/IL18RAP/IL23A/IL7R/KLRB1/LGALS9/MICB/PTPRC/RAET1E/RASGRP1/SERPINB4/SERPINB9/TAP2/ULBP2	21
GO:0007259	BP	GO:0007259	receptor signaling pathway via JAK-STAT	29/1646	173/18614	0.000590987	0.0100792	0.00850902	CCL2/CCL5/CDK5R1/CSF2RA/CSF2RB/EPHB2/GADD45A/HCLS1/HPX/IFNG/IL12B/IL20/IL23A/IL24/IL26/IL7R/ISL1/KIT/LYN/NMI/OSM/PARP14/PARP9/PTPRC/SOCS1/STAT1/STAT2/STAT3/TSLP	29
GO:0072331	BP	GO:0072331	signal transduction by p53 class mediator	29/1646	173/18614	0.000590987	0.0100792	0.00850902	ATAD5/AURKA/AURKB/BAX/CHEK1/CHEK2/E2F1/E2F7/EEF1E1/EIF5A/FOXM1/IFI16/JMY/MAP2K6/MLF1/MSH2/MYC/NOP2/PAK1IP1/PLK2/PMAIP1/PML/PRMT6/PYCARD/SESN2/SOX4/SP100/URB2/WWOX	29
GO:0002263	BP	GO:0002263	cell activation involved in immune response	44/1646	300/18614	0.000593316	0.0100958	0.00852309	ADORA2B/ATAD5/CCL19/CD80/CD86/CLEC4D/CLEC4E/CORO1A/ENTPD7/EOMES/EXO1/EXOSC3/FGR/GAB2/GATA3/GPR183/IFI35/IFNG/IL12B/IL12RB1/IL23A/IL4R/IRF8/ITGAL/KIT/LAT2/LCP1/LGALS9/LYN/MSH2/MYD88/NFKBIZ/NKG7/NMI/NR4A3/PTPRC/PYCARD/RAB27A/RASGRP1/RNF168/RORC/SHB/SLAMF1/STAT3	44
GO:0001959	BP	GO:0001959	regulation of cytokine-mediated signaling pathway	28/1646	165/18614	0.000596421	0.0101256	0.00854822	ARG1/AXL/CASP1/CASP4/CCL5/CD24/CXCR4/GSTP1/HPX/IKBKE/IRAK3/IRF7/ISG15/LAPTM5/MMP12/NR1H3/OAS1/OAS3/PARP14/PARP9/PELI3/PTPRC/PYCARD/STAT2/TSLP/TXK/USP18/WNT5A	28
GO:0030855	BP	GO:0030855	epithelial cell differentiation	90/1646	725/18614	0.000603569	0.0102237	0.00863105	ABCA12/ALDOC/AQP3/AR/ATOH8/B9D1/BDH2/BMP4/CCND1/CD24/CDH3/CDK1/CDKN1C/CERS3/CLDN1/CXCR4/CYP27B1/DHRS9/E2F7/E2F8/EHF/FZD5/GATA3/GATA6/GRHL1/GSTM3/HDAC1/HPSE/ID1/IFNG/IL17A/IL1B/IL20/INTU/KLF7/KRT15/KRT24/KRT37/KRT6A/KRT6B/KRT72/KRT73/KRT77/KRT78/MAGI2/MAP1B/MIR34A/MMP9/MYADM/MYD88/MYO1E/NCOA3/NFKBIZ/OVOL1/PCNA/PRDM1/PRKCH/PSAPL1/RAB10/RHCG/S100A7/SCEL/SLC7A11/SOX4/SPRR2B/SPRR3/SPRY2/ST14/STAT1/SUL…	90
GO:0002920	BP	GO:0002920	regulation of humoral immune response	12/1646	47/18614	0.00061431	0.0103587	0.00874499	C1QBP/CFH/CXCL13/GATA6/HPX/IL17A/IL17F/IL1B/KLK7/NOD2/PTPRC/SUSD4	12
GO:0031294	BP	GO:0031294	lymphocyte costimulation	12/1646	47/18614	0.00061431	0.0103587	0.00874499	CCL19/CCL21/CD24/CD274/CD3E/CD80/CD86/EFNB2/ICOS/LCK/LILRB2/LYN	12
GO:0007017	BP	GO:0007017	microtubule-based process	111/1646	929/18614	0.000618338	0.0104031	0.00878252	ACTR2/ADCY3/ANKFN1/APBA1/ARHGEF10/ARL8B/ASPM/AUNIP/AURKA/AURKB/BAG3/BBS2/BCAS3/BORA/CCDC8/CCNB1/CCNB2/CDC20/CDCA8/CDK1/CDK2AP2/CDK5R1/CENPE/CHEK1/CHEK2/CKAP5/CNTN2/CRYAB/DLG2/DLGAP5/DPCD/DYNLRB2/EML1/ENKUR/ESPL1/FBXO5/FBXW11/FGF13/FIGNL1/GADD45A/GBA2/INPP5J/INTU/KIF11/KIF14/KIF15/KIF18A/KIF18B/KIF20A/KIF20B/KIF21A/KIF21B/KIF23/KIF2A/KIF2C/KIF4A/KIFC1/MAD2L1/MAP1B/MAP6/MAPRE1/MARK1/MID1IP1/MREG/MT…	111
GO:0042531	BP	GO:0042531	positive regulation of tyrosine phosphorylation of STAT protein	15/1646	67/18614	0.000622006	0.0104413	0.00881475	CCL5/HCLS1/HPX/IFNG/IL12B/IL20/IL23A/IL24/ISL1/KIT/LYN/OSM/PARP14/PARP9/TSLP	15
GO:0001562	BP	GO:0001562	response to protozoan	9/1646	29/18614	0.000632452	0.0105929	0.00894269	ARG1/BATF2/CLEC7A/GBP6/IL12B/IL4R/IRF8/MYD88/NKG7	9
GO:0018212	BP	GO:0018212	peptidyl-tyrosine modification	52/1646	372/18614	0.000637671	0.0106564	0.00899631	AXL/BTC/CCL5/CD3E/CD80/CSPG4/DLG3/DMTN/EPHA4/EPHB2/EPHB6/FGR/FRK/GPRC5A/HBEGF/HCK/HCLS1/HPX/IFNG/IL12B/IL20/IL23A/IL24/IL34/ISL1/ITK/KIT/LCK/LRP8/LYN/MAP2K6/MELK/NCAPG2/NOD2/NTF3/OSM/PARP14/PARP9/PBK/PTPRC/RELN/SAMSN1/SH3BP5L/SHC1/SOCS1/SPINK1/TESK1/TGFA/TSLP/TTK/TXK/VPS25	52
GO:2000403	BP	GO:2000403	positive regulation of lymphocyte migration	11/1646	41/18614	0.000653136	0.0108905	0.00919393	ADAM10/CCL20/CCL21/CCL4/CCL5/CORO1A/CXCL10/CXCL13/PYCARD/S100A7/WNT5A	11
GO:0021700	BP	GO:0021700	developmental maturation	46/1646	319/18614	0.000655392	0.0109037	0.00920515	ANG/ATP6V0D1/ATP6V1B2/ATP6V1G1/AURKA/AXL/CCL19/CCL21/CDC20/CDC25B/CDH3/CDK5R1/CDKN1C/CLCN3/CLEC7A/CNTN2/FBXO5/FERMT1/FZD5/GATA3/KIF14/LTF/MAP1B/MYOC/NEFL/NTN4/PTBP3/PTH1R/RAB38/RAB3A/RELN/REN/RND1/RYR1/SHB/SNX10/SPINK1/SYBU/SYP/TMEM79/TRIP13/TYMS/WDR77/WNT5A/YWHAZ/ZBTB16	46
GO:0002690	BP	GO:0002690	positive regulation of leukocyte chemotaxis	19/1646	96/18614	0.000657779	0.0109107	0.00921099	ADAM10/C1QBP/CCL19/CCL21/CCL4/CCL5/CXCL10/CXCL13/CXCL17/CXCL8/CXCR2/EDN3/IL23A/IL34/LGALS9/S100A14/S100A7/SLAMF1/WNT5A	19
GO:0071347	BP	GO:0071347	cellular response to interleukin-1	21/1646	111/18614	0.000658729	0.0109107	0.00921099	CCL19/CCL2/CCL20/CCL21/CCL4/CCL5/CCL8/CD47/CXCL8/GBP1/IL17A/IL1B/IRAK3/KMO/MAPK13/MYD88/NFKB1/NLRP7/PYCARD/TANK/TOLLIP	21
GO:0038093	BP	GO:0038093	Fc receptor signaling pathway	13/1646	54/18614	0.000679745	0.0112338	0.00948381	CD247/CD47/CLEC4D/CLEC4E/FGR/HCK/KIT/LCK/LYN/NR4A3/PLD2/PRKCQ/PTPRC	13
GO:0002286	BP	GO:0002286	T cell activation involved in immune response	22/1646	119/18614	0.000688079	0.0113465	0.0095789	CCL19/CD80/CD86/CLEC4D/CLEC4E/ENTPD7/EOMES/GATA3/GPR183/IFNG/IL12B/IL12RB1/IL23A/IL4R/ITGAL/LCP1/LGALS9/NFKBIZ/RAB27A/RORC/SHB/STAT3	22
GO:0051258	BP	GO:0051258	protein polymerization	41/1646	276/18614	0.00069247	0.0113937	0.0096188	ANG/ARPC5L/CAPZA3/CCL21/CDK5R1/CKAP5/COBL/CORO1A/COTL1/DIAPH3/DMTN/FBXO5/FCHSD2/FGF13/FHDC1/GBA2/HCK/HCLS1/INPP5J/LMOD1/MAP1B/MAPRE1/MID1IP1/MYADM/NAV3/NEFL/PAK3/PDE4DIP/PSRC1/PSTPIP1/PYCARD/SCIN/SPIRE1/TMOD3/TPPP/TPX2/TUBA1A/TUBB4A/TUBG1/UBE2C/WAS	41
GO:0051235	BP	GO:0051235	maintenance of location	49/1646	347/18614	0.0007177	0.0117829	0.00994734	ACACB/APOE/ASPM/BAX/CCL19/CCL21/CCR5/CEMIP/CORO1A/CRY2/CXCL10/CXCL11/CXCL9/DMD/FBN2/GM2A/GSTM2/GSTO1/HK2/IKBKE/IL1B/INSIG2/ITPR2/LCK/LCN2/LYN/MIR34A/NFKB1/NOL3/NR1H3/NRIP1/P2RY6/PLCD1/PLCH2/PML/PTPRC/RANGAP1/RYR1/S100A7/S100A8/S100A9/SCIN/SLC30A2/SP100/SQLE/SRGN/STARD4/TMEM38A/TRPC1	49
GO:0006874	BP	GO:0006874	intracellular calcium ion homeostasis	44/1646	303/18614	0.000732446	0.0119986	0.0101295	APOE/ATP13A3/ATP13A4/ATP13A5/ATP1B1/BAK1/BAX/CCL19/CCL21/CCL5/CCL8/CCR5/CEMIP/CORO1A/CXCL10/CXCL11/CXCL9/DMD/EDN3/ERC2/GSTM2/GSTO1/ITPR2/LCK/LYN/MICU3/NOL3/P2RX1/P2RY1/P2RY6/PLCD1/PLCH2/PML/PTH1R/PTPRC/RYR1/RYR3/SLC24A3/STOML2/TMEM178A/TMEM38A/TRPC1/WFS1/WNT5A	44
GO:0009162	BP	GO:0009162	deoxyribonucleoside monophosphate metabolic process	8/1646	24/18614	0.000743212	0.0120954	0.0102112	GDA/PNP/TK1/TK2/TYMP/TYMS/UPP1/XDH	8
GO:0035458	BP	GO:0035458	cellular response to interferon-beta	8/1646	24/18614	0.000743212	0.0120954	0.0102112	AIM2/CDC34/IFI16/IRF1/OAS1/PNPT1/STAT1/UBE2G2	8
GO:0070233	BP	GO:0070233	negative regulation of T cell apoptotic process	8/1646	24/18614	0.000743212	0.0120954	0.0102112	ARG2/BMP4/CCL5/CD27/IDO1/IL7R/PRKCQ/SLC46A2	8
GO:2000116	BP	GO:2000116	regulation of cysteine-type endopeptidase activity	36/1646	234/18614	0.00074815	0.0121493	0.0102567	AIM2/BAK1/BAX/BID/BIRC3/CASP1/CD27/CLEC7A/CRYAB/CST7/CTSD/F3/IFI16/IFI6/LAMP3/LAPTM5/LCK/LGALS9/LTF/MAP3K5/MMP9/MYC/NOL3/P2RX1/PMAIP1/PML/POR/PYCARD/S100A8/S100A9/SERPINB9/SOX7/TNFAIP8/TNFSF10/VCP/XDH	36
GO:0051255	BP	GO:0051255	spindle midzone assembly	6/1646	14/18614	0.000762558	0.012303	0.0103865	AURKB/CDCA8/KIF23/KIF4A/PRC1/RACGAP1	6
GO:0060330	BP	GO:0060330	regulation of response to type II interferon	6/1646	14/18614	0.000762558	0.012303	0.0103865	ARG1/HPX/NR1H3/PARP14/PARP9/TXK	6
GO:0060334	BP	GO:0060334	regulation of type II interferon-mediated signaling pathway	6/1646	14/18614	0.000762558	0.012303	0.0103865	ARG1/HPX/NR1H3/PARP14/PARP9/TXK	6
GO:0007163	BP	GO:0007163	establishment or maintenance of cell polarity	35/1646	226/18614	0.000778966	0.0125407	0.0105871	ACTR2/ANKFN1/ARF4/BCAS3/CCL19/CCL21/CCL4/CD3G/CKAP5/DLG2/DLG3/FBXW11/FERMT1/FGF13/GATA3/KIF20B/KIF2C/MAD2L1/MAP1B/MAPRE1/MTCL1/NDC80/PARVB/PARVG/PLK1/RAB10/RHOG/RHOV/SPAG5/SPRY2/SYNE4/UST/WNT5A/WNT7A/WNT7B	35
GO:0007056	BP	GO:0007056	spindle assembly involved in female meiosis	4/1646	6/18614	0.000789822	0.0126217	0.0106555	AURKA/CCNB2/FBXO5/NDC80	4
GO:1990349	BP	GO:1990349	gap junction-mediated intercellular transport	4/1646	6/18614	0.000789822	0.0126217	0.0106555	GJA3/GJB2/GJB4/GJB6	4
GO:1990379	BP	GO:1990379	lipid transport across blood-brain barrier	4/1646	6/18614	0.000789822	0.0126217	0.0106555	APOE/FABP5/SLC27A1/SLC27A4	4
GO:0033674	BP	GO:0033674	positive regulation of kinase activity	58/1646	430/18614	0.000790756	0.0126217	0.0106555	ADRA2C/ADRB2/ANG/AXL/BORA/BTC/CAB39/CAB39L/CARD14/CCL19/CCL21/CCL5/CCND1/CD24/CD86/CDC25B/CDC6/CDK5R1/CEMIP/CENPE/DKK1/DLG3/EDN3/EPHA4/FGR/FZD5/HBEGF/IFNG/IL12B/IL1B/IL23A/IL34/KIF14/KIT/LCP2/LRP8/LTF/LYN/MAP2K6/MAP3K5/MNAT1/NOD2/NTF3/PFKFB2/PIFO/PSRC1/PTPRC/RASGRP1/RELN/S100A12/SESN2/SLC27A1/SOCS1/SYAP1/TGFA/TNFRSF10A/TPX2/WNT5A	58
GO:0071103	BP	GO:0071103	DNA conformation change	18/1646	90/18614	0.000792741	0.0126257	0.0106588	BLM/BRIP1/CDC45/DNA2/GINS1/GINS3/HMGB3/MCM2/MCM3/MCM5/MCM6/MNAT1/POLQ/RAD51/RFC4/RUVBL1/SUB1/TOP2A	18
GO:0044403	BP	GO:0044403	biological process involved in symbiotic interaction	45/1646	313/18614	0.000794385	0.0126257	0.0106588	ACE2/ALYREF/APOE/ARG1/ARL8B/AXL/CCL4/CCL5/CCL8/CCR5/CD80/CD86/CDK1/CH25H/CLDN1/CLEC5A/CTSL/CXCL6/CXCL8/CXCR4/EFNB2/FURIN/HDAC1/IFIT1/IFITM1/ITCH/KPNA3/KRT6A/LGALS9/LTF/MYD88/P4HB/PLSCR1/PPIB/PSMC3/RAB5A/SERPINB3/SLAMF1/SLC7A1/ST6GALNAC1/TBC1D20/TNFRSF4/TREM1/TRIM22/VPS37B	45
GO:0007076	BP	GO:0007076	mitotic chromosome condensation	7/1646	19/18614	0.000810243	0.0128407	0.0108403	CDCA5/NCAPG/NCAPH/NUSAP1/PLK1/SMC2/SMC4	7
GO:0042552	BP	GO:0042552	myelination	25/1646	144/18614	0.000812978	0.0128407	0.0108403	ACER3/AMIGO1/ARHGEF10/CNTN2/CST7/CTSC/CXCR4/EIF2B2/GPC1/ID4/KIF14/KLK6/KLK8/MAL/MALL/MYOC/NFASC/PLLP/RXRG/TLR2/TNFRSF21/TPPP/TSPAN2/TYMP/ZPR1	25
GO:1904064	BP	GO:1904064	positive regulation of cation transmembrane transport	26/1646	152/18614	0.000813071	0.0128407	0.0108403	AMIGO1/ATP1B1/BAK1/BAX/CACNA2D1/CEMIP/CHP2/CXCL10/CXCL11/CXCL9/DMD/EDN3/GSTM2/GSTO1/HSPA2/IFNG/KCNJ2/LRRC55/MS4A1/P2RX1/P2RX5/P2RY6/TESC/TRPC1/VMP1/WNK2	26
GO:0060337	BP	GO:0060337	type I interferon-mediated signaling pathway	16/1646	76/18614	0.00085195	0.0134263	0.0113347	IFITM1/IKBKE/IRF7/ISG15/MMP12/MYD88/OAS1/OAS2/OAS3/SP100/STAT1/STAT2/TANK/TRAF3/USP18/WNT5A	16
GO:0002711	BP	GO:0002711	positive regulation of T cell mediated immunity	15/1646	69/18614	0.000862247	0.01356	0.0114476	CD1A/FZD5/GATA3/IL12B/IL12RB1/IL1B/IL23A/MICB/PTPRC/RAET1E/RSAD2/SASH3/SLAMF1/TAP2/ULBP2	15
GO:0006909	BP	GO:0006909	phagocytosis	36/1646	236/18614	0.000876374	0.0137532	0.0116107	ANXA11/ARL8B/AXL/BIN2/C1orf43/CCL2/CD47/CDC42SE2/CLCN3/CLEC7A/CORO1A/FGR/HCK/IFNG/IL1B/IL2RG/IRF8/ITGAL/LYAR/LYN/MYD88/NOD2/NR1H3/P2RY6/PLD2/PLSCR1/PTPRC/PYCARD/RAB27A/RAB31/RAB5A/RAB7B/SIRPG/SLAMF1/TLR2/TM9SF4	36
GO:0097435	BP	GO:0097435	supramolecular fiber organization	98/1646	812/18614	0.000912371	0.0142881	0.0120623	ACTA1/ACTC1/ACTR2/ANG/APOE/ARHGEF10/ARPC1A/ARPC1B/ARPC5L/BAX/BID/CAPZA3/CCL21/CD47/CDK5R1/CKAP5/COBL/CORO1A/CORO2B/COTL1/CRYAB/DES/DIAPH3/DMTN/ESPN/FAM171A1/FBXO5/FCHSD2/FGF13/FHDC1/FLNC/FURIN/GBA2/GDPD2/GMFB/GPR65/HCK/HCLS1/ID1/INPP5J/JMY/KIF18A/KIF18B/KIF2A/KIF2C/KRT15/KRT24/KRT37/KRT6A/KRT6B/KRT72/KRT73/KRT77/KRT78/LCP1/LMOD1/LOXL4/MAP1B/MAPRE1/MID1IP1/MYADM/MYH11/MYO1B/MYO1E/MYO1F/MYO1H/MYOC/…	98
GO:0006887	BP	GO:0006887	exocytosis	49/1646	351/18614	0.000925808	0.0144533	0.0122017	ABCA12/ADORA2B/ARFGEF2/ARL8B/CASK/CCL5/CCL8/CORO1A/CPLX3/DMTN/DNAJC5/ERC2/FBXO45/FGR/GAB2/HCK/IFNG/IL4R/KIT/LAT2/LGALS9/LYN/NKG7/NR4A3/P2RX1/P2RY1/PLEK/RAB10/RAB11FIP5/RAB26/RAB27A/RAB27B/RAB31/RAB3A/RAB3B/RAB5A/RALA/RASGRP1/SCIN/STEAP2/STX19/STXBP6/SYP/SYT17/TMEM79/TRIM72/VSNL1/WNT7A/YKT6	49
GO:0010496	BP	GO:0010496	intercellular transport	5/1646	10/18614	0.000926789	0.0144533	0.0122017	EPHB2/GJA3/GJB2/GJB4/GJB6	5
GO:0032635	BP	GO:0032635	interleukin-6 production	29/1646	178/18614	0.000944564	0.0146692	0.012384	ADORA2B/AFAP1L2/AKIRIN2/CD47/CLEC7A/IFIH1/IFNG/IL17A/IL17F/IL1B/IL36A/IL37/IRAK3/ISL1/LGALS9/LILRB2/MAPK13/MYD88/NLRC3/NLRX1/NOD2/PTPN22/PYCARD/RAB7B/SLAMF1/STAT3/TLR2/TSLP/WNT5A	29
GO:0032675	BP	GO:0032675	regulation of interleukin-6 production	29/1646	178/18614	0.000944564	0.0146692	0.012384	ADORA2B/AFAP1L2/AKIRIN2/CD47/CLEC7A/IFIH1/IFNG/IL17A/IL17F/IL1B/IL36A/IL37/IRAK3/ISL1/LGALS9/LILRB2/MAPK13/MYD88/NLRC3/NLRX1/NOD2/PTPN22/PYCARD/RAB7B/SLAMF1/STAT3/TLR2/TSLP/WNT5A	29
GO:0050864	BP	GO:0050864	regulation of B cell activation	23/1646	130/18614	0.000989509	0.0153036	0.0129196	AKIRIN2/ATAD5/CD27/CTLA4/EPHB2/EXOSC3/GPR183/HMGB3/IL2RG/IL4I1/IRS2/LAPTM5/LYN/MSH2/NOD2/PTPRC/SAMSN1/SASH3/SLAMF8/TBC1D10C/THEMIS2/TNFRSF21/TNFRSF4	23
GO:0051209	BP	GO:0051209	release of sequestered calcium ion into cytosol	23/1646	130/18614	0.000989509	0.0153036	0.0129196	BAX/CCL19/CCL21/CCR5/CEMIP/CORO1A/CXCL10/CXCL11/CXCL9/DMD/GSTM2/GSTO1/ITPR2/LCK/LYN/NOL3/P2RY6/PLCD1/PLCH2/PTPRC/RYR1/TMEM38A/TRPC1	23
GO:0007272	BP	GO:0007272	ensheathment of neurons	25/1646	146/18614	0.000998405	0.0153775	0.012982	ACER3/AMIGO1/ARHGEF10/CNTN2/CST7/CTSC/CXCR4/EIF2B2/GPC1/ID4/KIF14/KLK6/KLK8/MAL/MALL/MYOC/NFASC/PLLP/RXRG/TLR2/TNFRSF21/TPPP/TSPAN2/TYMP/ZPR1	25
GO:0008366	BP	GO:0008366	axon ensheathment	25/1646	146/18614	0.000998405	0.0153775	0.012982	ACER3/AMIGO1/ARHGEF10/CNTN2/CST7/CTSC/CXCR4/EIF2B2/GPC1/ID4/KIF14/KLK6/KLK8/MAL/MALL/MYOC/NFASC/PLLP/RXRG/TLR2/TNFRSF21/TPPP/TSPAN2/TYMP/ZPR1	25
GO:0050730	BP	GO:0050730	regulation of peptidyl-tyrosine phosphorylation	38/1646	255/18614	0.00100319	0.0154194	0.0130174	BTC/CCL5/CD3E/CD80/CSPG4/DLG3/DMTN/EPHA4/GPRC5A/HBEGF/HCLS1/HPX/IFNG/IL12B/IL20/IL23A/IL24/IL34/ISL1/KIT/LRP8/LYN/NCAPG2/NOD2/NTF3/OSM/PARP14/PARP9/PTPRC/RELN/SAMSN1/SH3BP5L/SHC1/SOCS1/SPINK1/TGFA/TSLP/VPS25	38
GO:0043281	BP	GO:0043281	regulation of cysteine-type endopeptidase activity involved in apoptotic process	32/1646	204/18614	0.00102833	0.0157734	0.0133162	BAK1/BAX/BID/BIRC3/CASP1/CD27/CLEC7A/CRYAB/CTSD/F3/IFI6/LAMP3/LAPTM5/LCK/LGALS9/MAP3K5/MMP9/MYC/NOL3/P2RX1/PMAIP1/PML/POR/PYCARD/S100A8/S100A9/SERPINB9/SOX7/TNFAIP8/TNFSF10/VCP/XDH	32
GO:0050920	BP	GO:0050920	regulation of chemotaxis	35/1646	230/18614	0.0010708	0.0163912	0.0138377	ADAM10/C1QBP/CCL19/CCL2/CCL21/CCL4/CCL5/CXCL10/CXCL13/CXCL17/CXCL8/CXCR2/CXCR4/EDN3/EFNB2/F3/GPR18/GPR183/IL23A/IL34/LGALS9/LYN/MIR34A/MMP28/NOD2/NTF3/S100A14/S100A7/SEMA3G/SEMA4G/SLAMF1/SLAMF8/TPBG/TUBB2B/WNT5A	35
GO:0044774	BP	GO:0044774	mitotic DNA integrity checkpoint signaling	17/1646	85/18614	0.00109533	0.016696	0.0140951	BLM/CCND1/CDC6/CDK1/CHEK1/CHEK2/DTL/EME1/FOXO4/MSH2/ORC1/PLK1/PLK2/PML/RFWD3/SDE2/TICRR	17
GO:0032612	BP	GO:0032612	interleukin-1 production	23/1646	131/18614	0.00110189	0.016696	0.0140951	AIM2/ARG2/CASP1/CCL19/CLEC7A/FZD5/GBP5/GSTP1/IFI16/IFNG/IL17A/ISL1/LGALS9/MIR142/MYD88/NLRP7/NOD2/PANX1/PML/PYCARD/SERPINB1/STAT3/WNT5A	23
GO:0032652	BP	GO:0032652	regulation of interleukin-1 production	23/1646	131/18614	0.00110189	0.016696	0.0140951	AIM2/ARG2/CASP1/CCL19/CLEC7A/FZD5/GBP5/GSTP1/IFI16/IFNG/IL17A/ISL1/LGALS9/MIR142/MYD88/NLRP7/NOD2/PANX1/PML/PYCARD/SERPINB1/STAT3/WNT5A	23
GO:0051283	BP	GO:0051283	negative regulation of sequestering of calcium ion	23/1646	131/18614	0.00110189	0.016696	0.0140951	BAX/CCL19/CCL21/CCR5/CEMIP/CORO1A/CXCL10/CXCL11/CXCL9/DMD/GSTM2/GSTO1/ITPR2/LCK/LYN/NOL3/P2RY6/PLCD1/PLCH2/PTPRC/RYR1/TMEM38A/TRPC1	23
GO:0002687	BP	GO:0002687	positive regulation of leukocyte migration	25/1646	147/18614	0.00110412	0.016696	0.0140951	ADAM10/C1QBP/CCL19/CCL20/CCL21/CCL4/CCL5/CD47/CORO1A/CXCL10/CXCL13/CXCL17/CXCL8/CXCR2/EDN3/IL23A/IL34/LGALS9/PYCARD/S100A14/S100A7/SELE/SLAMF1/WNT5A/XG	25
GO:0030101	BP	GO:0030101	natural killer cell activation	19/1646	100/18614	0.00110413	0.016696	0.0140951	AXL/CD2/CORO1A/FGR/GATA3/IL12B/IL21R/IL23A/NKG7/PRDM1/PRDX1/PTPN22/PTPRC/RAB27A/RABL3/RASGRP1/SLAMF1/SLAMF7/ULBP2	19
GO:0051346	BP	GO:0051346	negative regulation of hydrolase activity	48/1646	345/18614	0.00111608	0.0168426	0.0142189	A2ML1/BCAS3/BIRC3/CD27/CPEB2/CRY2/CRYAB/CST6/CST7/CSTB/DFFA/GCHFR/GZMA/IFI16/IFI6/LAMP3/LTF/LXN/MASTL/MMP9/NLRP7/NOL3/NOS3/PAPLN/PI3/PLXNB3/POR/PPP1R14D/PPP1R36/PRMT6/SERPINA1/SERPINA12/SERPINA3/SERPINB1/SERPINB13/SERPINB2/SERPINB3/SERPINB4/SERPINB7/SERPINB9/SLC27A4/SPINK1/SPOCK2/SPRY2/TNFAIP8/WFDC1/WFDC2/WFDC3	48
GO:0048871	BP	GO:0048871	multicellular organismal-level homeostasis	92/1646	759/18614	0.00113083	0.0170308	0.0143777	ABCA12/ABCA3/ABHD6/ACACB/ACADL/ADRB2/AQP3/ARMCX1/AXL/BAK1/BAX/BBS2/BMP4/CCNB2/CDH3/CDHR1/CLCN3/CLDN1/CORO1A/CXCL6/CXCR2/CXCR4/DIO2/DMD/DMTN/EIF4G1/FABP5/FMO1/GATA3/GJB6/GPR183/HCLS1/ID1/IL17A/IL1B/IL2RA/IL4R/IL7R/ISG15/KIT/LCN2/LGALS2/LGALS9/LTF/LYAR/LYN/LYZ/MAP2K6/METRNL/MTF1/MUC4/NCAPG2/NFKBIZ/NOD2/NOS3/NPR3/NR1H3/NR4A3/OAS1/P4HTM/PASK/PLAC8/PMAIP1/POLB/PPARGC1B/PRDX1/PRKAA2/PTBP3/PTH1R/PTH2R/R…	92
GO:0002437	BP	GO:0002437	inflammatory response to antigenic stimulus	16/1646	78/18614	0.00114353	0.0171681	0.0144937	CXCR2/FGR/FURIN/GATA3/HCK/IL12B/IL2RA/IL36A/IL36B/IL36G/IL37/LYN/NOD2/PLK2/RASGRP1/RHBDF2	16
GO:0002643	BP	GO:0002643	regulation of tolerance induction	7/1646	20/18614	0.00115205	0.0171681	0.0144937	CD274/CD3E/IDO1/IL2RA/IRAK3/ITCH/LILRB2	7
GO:0071243	BP	GO:0071243	cellular response to arsenic-containing substance	7/1646	20/18614	0.00115205	0.0171681	0.0144937	CPEB2/GSTO1/GSTO2/MAPK13/PPIF/VCP/ZFAND2A	7
GO:0140131	BP	GO:0140131	positive regulation of lymphocyte chemotaxis	7/1646	20/18614	0.00115205	0.0171681	0.0144937	ADAM10/CCL21/CCL4/CCL5/CXCL13/S100A7/WNT5A	7
GO:0097193	BP	GO:0097193	intrinsic apoptotic signaling pathway	43/1646	301/18614	0.00116606	0.0171681	0.0144937	ATAD5/BAK1/BAX/BCL2A1/BID/CASP4/CD24/CHAC1/CHEK2/DDIAS/E2F1/EIF5A/FIGNL1/HDAC1/HELLS/HYOU1/IFI16/IFI6/IKBKE/IL19/JMY/LCK/MAP3K5/MCL1/MELK/MMP9/MSH2/MYC/NOL3/NONO/P4HB/PLAGL2/PMAIP1/PML/POLB/PPIF/PYCARD/S100A8/S100A9/TMEM117/VNN1/WFS1/WWOX	43
GO:0010332	BP	GO:0010332	response to gamma radiation	13/1646	57/18614	0.00117042	0.0171681	0.0144937	BAK1/BAX/CHEK2/CRYAB/CXCL10/DCUN1D3/GATA3/MYC/PML/POLB/PTPRC/RAD51/TSPYL5	13
GO:0032768	BP	GO:0032768	regulation of monooxygenase activity	13/1646	57/18614	0.00117042	0.0171681	0.0144937	APOE/CDH3/CYP27B1/DDAH2/DHFR/GCH1/IFNG/IL1B/NFKB1/NPR3/POR/S100A1/ZDHHC21	13
GO:0002517	BP	GO:0002517	T cell tolerance induction	6/1646	15/18614	0.00117626	0.0171681	0.0144937	CD3E/ICOS/IDO1/IL2RA/ITCH/LILRB2	6
GO:0006271	BP	GO:0006271	DNA strand elongation involved in DNA replication	6/1646	15/18614	0.00117626	0.0171681	0.0144937	DNA2/GINS1/MCM3/PCNA/POLD3/RFC4	6
GO:0010820	BP	GO:0010820	positive regulation of T cell chemotaxis	6/1646	15/18614	0.00117626	0.0171681	0.0144937	ADAM10/CCL21/CCL5/CXCL13/S100A7/WNT5A	6
GO:0030174	BP	GO:0030174	regulation of DNA-templated DNA replication initiation	6/1646	15/18614	0.00117626	0.0171681	0.0144937	CDT1/MCM2/MCM3/MCM5/MCM6/TICRR	6
GO:0032725	BP	GO:0032725	positive regulation of granulocyte macrophage colony-stimulating factor production	6/1646	15/18614	0.00117626	0.0171681	0.0144937	CD80/IL12B/IL1B/IL23A/ISL1/RASGRP1	6
GO:0060572	BP	GO:0060572	morphogenesis of an epithelial bud	6/1646	15/18614	0.00117626	0.0171681	0.0144937	AR/BMP4/NOG/WNT2/WNT2B/WNT5A	6
GO:0071639	BP	GO:0071639	positive regulation of monocyte chemotactic protein-1 production	6/1646	15/18614	0.00117626	0.0171681	0.0144937	CLEC7A/IL1B/LGALS9/NOD2/OAS1/OAS3	6
GO:0072531	BP	GO:0072531	pyrimidine-containing compound transmembrane transport	6/1646	15/18614	0.00117626	0.0171681	0.0144937	AQP9/SLC25A19/SLC25A33/SLC28A3/SLC29A1/SLC47A1	6
GO:0072678	BP	GO:0072678	T cell migration	15/1646	71/18614	0.00117672	0.0171681	0.0144937	ADAM10/CCL2/CCL20/CCL21/CCL5/CORO1A/CXCL10/CXCL11/CXCL13/GPR183/ITGAL/PYCARD/S100A7/WNT5A/XG	15
GO:0043280	BP	GO:0043280	positive regulation of cysteine-type endopeptidase activity involved in apoptotic process	22/1646	124/18614	0.00121374	0.0176737	0.0149205	BAK1/BAX/BID/CASP1/CLEC7A/CTSD/F3/LAPTM5/LCK/LGALS9/MAP3K5/MYC/P2RX1/PMAIP1/PML/PYCARD/S100A8/S100A9/SOX7/TNFSF10/VCP/XDH	22
GO:2001235	BP	GO:2001235	positive regulation of apoptotic signaling pathway	24/1646	140/18614	0.00122649	0.0178247	0.0150479	BAX/BID/CTSC/CTSL/DEDD2/EEF1E1/EIF5A/IL19/ITM2C/LCK/LTB/MAL/MCL1/MYC/PLAGL2/PMAIP1/PML/PTPRC/PYCARD/S100A8/S100A9/TNFSF10/VNN1/WWOX	24
GO:0050731	BP	GO:0050731	positive regulation of peptidyl-tyrosine phosphorylation	29/1646	181/18614	0.00123543	0.0179198	0.0151282	BTC/CCL5/CD3E/CD80/CSPG4/DLG3/EPHA4/HBEGF/HCLS1/HPX/IFNG/IL12B/IL20/IL23A/IL24/IL34/ISL1/KIT/LRP8/LYN/NOD2/NTF3/OSM/PARP14/PARP9/PTPRC/RELN/TGFA/TSLP	29
GO:0042113	BP	GO:0042113	B cell activation	40/1646	276/18614	0.001292	0.0187039	0.0157902	AKIRIN2/ATAD5/BAK1/BAX/BLNK/BST2/CD27/CD86/CTLA4/CTPS1/EPHB2/EXO1/EXOSC3/GPR183/HMGB3/IL2RG/IL4I1/IL7R/IRF8/IRS2/KIT/LAPTM5/LAT2/LYN/MS4A1/MSH2/NFKBIZ/NOD2/PTPRC/RABL3/RASGRP1/RNF168/SAMSN1/SASH3/SHB/SLAMF8/TBC1D10C/THEMIS2/TNFRSF21/TNFRSF4	40
GO:0008544	BP	GO:0008544	epidermis development	51/1646	375/18614	0.00132437	0.0191355	0.0161545	ABCA12/ALOXE3/AQP3/BMP4/CALML5/CDH3/CERS3/CLDN1/CRABP2/CST6/CYP27B1/DKK1/FABP5/FERMT1/FOXE1/GATA6/GRHL1/GRHL3/HDAC1/HPSE/IL17A/IL20/INTU/KLF7/KLK7/KRT15/KRT6A/KRT6B/KRT72/KRT73/KRT77/KRT78/LAMC2/NCOA3/NFKBIZ/OVOL1/PRKCH/S100A7/SCEL/SPRR2B/SPRR3/ST14/SULT2B1/TFDP1/TMEM79/UGCG/WAS/WNT5A/ZBED2/ZDHHC21/ZFP36	51
GO:0030099	BP	GO:0030099	myeloid cell differentiation	56/1646	421/18614	0.00133697	0.0192648	0.0162637	BATF2/BATF3/BMP4/CCL19/CDKN1C/CLEC5A/CLPB/CTNNBIP1/DMTN/EIF6/GAB2/GATA3/GPR171/GPR183/HCLS1/HMGB3/HOXB8/IFI16/IFNG/IL12B/IL17A/IL20/IL23A/IL34/IRF7/IRF8/ISG15/KIT/LILRB3/LTF/LYAR/LYN/MMP9/MYC/NCAPG2/P4HTM/PML/PPARGC1B/PRMT6/PTBP3/RAB7B/RACGAP1/SCIN/SNX10/SOCS1/STAT1/STAT3/TESC/TGFBR3/THRA/TLR2/TMEM178A/TMOD3/TSPAN2/ZBTB16/ZFP36	56
GO:0070229	BP	GO:0070229	negative regulation of lymphocyte apoptotic process	10/1646	38/18614	0.00134059	0.0192648	0.0162637	ARG2/AURKB/BMP4/CCL5/CD27/IDO1/IL7R/IRS2/PRKCQ/SLC46A2	10
GO:0061082	BP	GO:0061082	myeloid leukocyte cytokine production	12/1646	51/18614	0.00134106	0.0192648	0.0162637	AXL/DDX21/IRAK3/KIT/LAPTM5/MYD88/NLRX1/NOD2/NR4A3/PANX1/PYCARD/WNT5A	12
GO:0070555	BP	GO:0070555	response to interleukin-1	24/1646	141/18614	0.00135685	0.0194542	0.0164236	CCL19/CCL2/CCL20/CCL21/CCL4/CCL5/CCL8/CD47/CXCL8/GBP1/IL17A/IL1B/IRAK3/KMO/LGALS9/MAPK13/MIR142/MYD88/NFKB1/NLRP7/PYCARD/SELE/TANK/TOLLIP	24
GO:0051282	BP	GO:0051282	regulation of sequestering of calcium ion	23/1646	133/18614	0.00135996	0.0194615	0.0164297	BAX/CCL19/CCL21/CCR5/CEMIP/CORO1A/CXCL10/CXCL11/CXCL9/DMD/GSTM2/GSTO1/ITPR2/LCK/LYN/NOL3/P2RY6/PLCD1/PLCH2/PTPRC/RYR1/TMEM38A/TRPC1	23
GO:0030216	BP	GO:0030216	keratinocyte differentiation	28/1646	174/18614	0.00138842	0.0197404	0.0166652	ABCA12/AQP3/CDH3/CERS3/CYP27B1/GRHL1/IL17A/IL20/INTU/KRT6A/KRT6B/KRT72/KRT73/KRT77/KRT78/NCOA3/NFKBIZ/PRKCH/S100A7/SCEL/SPRR2B/SPRR3/ST14/TMEM79/UGCG/WNT5A/ZBED2/ZFP36	28
GO:0001836	BP	GO:0001836	release of cytochrome c from mitochondria	13/1646	58/18614	0.00138843	0.0197404	0.0166652	BAK1/BAX/BCL2A1/BID/IFI6/MCL1/MMP9/NOL3/PMAIP1/PPIF/PRELID1/PYCARD/TNFSF10	13
GO:0035590	BP	GO:0035590	purinergic nucleotide receptor signaling pathway	9/1646	32/18614	0.00139002	0.0197404	0.0166652	ADORA2B/CNTN2/GPR171/P2RX1/P2RX5/P2RY1/P2RY2/P2RY6/P2RY8	9
GO:0071353	BP	GO:0071353	cellular response to interleukin-4	9/1646	32/18614	0.00139002	0.0197404	0.0166652	ARG1/CORO1A/GATA3/IL24/IL2RG/IL4R/MCM2/PARP14/PML	9
GO:0030856	BP	GO:0030856	regulation of epithelial cell differentiation	27/1646	166/18614	0.00142472	0.0201949	0.0170489	ABCA12/AQP3/ATOH8/BMP4/CCND1/CD24/CDKN1C/CYP27B1/GATA3/GRHL1/ID1/IFNG/IL1B/IL20/KLF7/MIR34A/MMP9/NCOA3/PRKCH/SPRY2/STAT1/SULT2B1/WWTR1/XDH/ZBED2/ZDHHC21/ZFP36	27
GO:0062012	BP	GO:0062012	regulation of small molecule metabolic process	46/1646	331/18614	0.00143168	0.020255	0.0170997	ABCG4/ACACB/ACADL/ADORA2B/APOC2/APOE/BEND3/CYP27B1/EIF6/ERLIN1/FABP3/FABP5/FMO1/GNB3/GPLD1/IFNG/IGFBP3/IL1B/INSIG2/IRS2/KIT/MID1IP1/NFKB1/NOS3/NR1H3/NR4A3/P2RY1/P2RY6/PFKFB2/PLEK/PMAIP1/POR/PPP1R3E/PRKAA2/PRMT3/PTH1R/RORC/SERPINA12/SESN2/SIRT7/SLC27A4/SLC7A11/STAR/STARD4/STAT3/VCP	46
GO:0050673	BP	GO:0050673	epithelial cell proliferation	63/1646	488/18614	0.00147873	0.0208811	0.0176282	ANG/APOE/AR/ARG1/ATOH8/BAK1/BAX/BID/BMP4/BMPER/BMPR1A/CASK/CCL2/CCND1/CDH3/CDKN1C/CLDN1/CYP7B1/EFNB2/F3/FERMT1/FGFBP1/FUT2/GATA3/GLUL/ID1/IGFBP3/IL12B/IL17A/IL26/INTU/IRS2/ISL1/KIT/KLK8/LIMS2/LRG1/MIR34A/MMP12/MYC/NFKBIZ/NLRC3/NME1/NOD2/NOG/NR4A3/OVOL1/PLXNB3/SERPINB1/SLURP1/SPINK1/STAT1/STAT3/TGFA/TGFBR3/TNMD/UHRF1/WDR77/WNT2/WNT5A/WNT7A/XDH/ZFP36	63
GO:2001056	BP	GO:2001056	positive regulation of cysteine-type endopeptidase activity	24/1646	142/18614	0.00149894	0.0211266	0.0178355	AIM2/BAK1/BAX/BID/CASP1/CLEC7A/CTSD/F3/IFI16/LAPTM5/LCK/LGALS9/MAP3K5/MYC/P2RX1/PMAIP1/PML/PYCARD/S100A8/S100A9/SOX7/TNFSF10/VCP/XDH	24
GO:0002708	BP	GO:0002708	positive regulation of lymphocyte mediated immunity	22/1646	126/18614	0.00150478	0.021169	0.0178712	ATAD5/CD1A/EXOSC3/FZD5/GATA3/HPX/IL12B/IL12RB1/IL18RAP/IL1B/IL23A/MICB/MSH2/NOD2/PTPRC/RAET1E/RASGRP1/RSAD2/SASH3/SLAMF1/TAP2/ULBP2	22
GO:0001910	BP	GO:0001910	regulation of leukocyte mediated cytotoxicity	18/1646	95/18614	0.00152323	0.021348	0.0180224	ARG1/CD1A/CXCL6/IL12B/IL12RB1/IL18RAP/IL23A/IL7R/KLRB1/LGALS9/MICB/PTPRC/RAET1E/RASGRP1/SERPINB4/SERPINB9/TAP2/ULBP2	18
GO:0002753	BP	GO:0002753	cytosolic pattern recognition receptor signaling pathway	18/1646	95/18614	0.00152323	0.021348	0.0180224	BIRC3/C1QBP/CLPB/DDX60/IFIH1/IRF7/ITCH/MAP2K6/MYD88/NLRX1/NOD2/OAS1/OAS3/OASL/PTPN22/RAB7B/RSAD2/SLC46A2	18
GO:0010638	BP	GO:0010638	positive regulation of organelle organization	65/1646	508/18614	0.00157063	0.021797	0.0184014	ADRB2/ARHGEF10/AURKA/AURKB/BAK1/BAX/BCAS3/BID/BTC/CCL21/CCL27/CCT2/CD47/CDK5R1/CDT1/CKAP5/DLGAP5/DNMT1/EDN3/ERC2/ESPL1/FCHSD2/FEN1/GPR65/GZMB/HCK/HCLS1/ID1/IL1B/LCP1/LMOD1/MAP1B/MAPRE1/MMP9/MYOC/NAV3/NCAPG/NCAPG2/NCAPH/NEK2/NTF3/NUSAP1/PDE4DIP/PLEK/PMAIP1/PML/PPIF/PRKCQ/PSRC1/PYCARD/RAD51AP1/RALA/RUVBL1/SCIN/SMC2/SMC4/SPAG5/SPIRE1/STIL/SURF4/TESK1/TGFA/TNFSF10/TPM1/WNT5A	65
GO:0002775	BP	GO:0002775	antimicrobial peptide production	5/1646	11/18614	0.00157568	0.021797	0.0184014	IL17A/IL17F/KLK7/LGALS4/NOD2	5
GO:0009120	BP	GO:0009120	deoxyribonucleoside metabolic process	5/1646	11/18614	0.00157568	0.021797	0.0184014	GDA/PNP/TK1/TK2/XDH	5
GO:0039530	BP	GO:0039530	MDA-5 signaling pathway	5/1646	11/18614	0.00157568	0.021797	0.0184014	C1QBP/DDX60/IFIH1/IRF7/OAS3	5
GO:0060623	BP	GO:0060623	regulation of chromosome condensation	5/1646	11/18614	0.00157568	0.021797	0.0184014	NCAPG/NCAPG2/NCAPH/SMC2/SMC4	5
GO:0070189	BP	GO:0070189	kynurenine metabolic process	5/1646	11/18614	0.00157568	0.021797	0.0184014	IDO1/IDO2/KMO/KYNU/TDO2	5
GO:0071313	BP	GO:0071313	cellular response to caffeine	5/1646	11/18614	0.00157568	0.021797	0.0184014	CHEK1/GSTM2/RYR1/RYR3/TMEM38A	5
GO:0071605	BP	GO:0071605	monocyte chemotactic protein-1 production	7/1646	21/18614	0.00159731	0.0218934	0.0184828	CLEC7A/GSTP1/IL1B/LGALS9/NOD2/OAS1/OAS3	7
GO:0071637	BP	GO:0071637	regulation of monocyte chemotactic protein-1 production	7/1646	21/18614	0.00159731	0.0218934	0.0184828	CLEC7A/GSTP1/IL1B/LGALS9/NOD2/OAS1/OAS3	7
GO:0090231	BP	GO:0090231	regulation of spindle checkpoint	7/1646	21/18614	0.00159731	0.0218934	0.0184828	AURKB/CCNB1/CDCA8/CDT1/MAD2L1/NDC80/XRCC3	7
GO:0090266	BP	GO:0090266	regulation of mitotic cell cycle spindle assembly checkpoint	7/1646	21/18614	0.00159731	0.0218934	0.0184828	AURKB/CCNB1/CDCA8/CDT1/MAD2L1/NDC80/XRCC3	7
GO:1903504	BP	GO:1903504	regulation of mitotic spindle checkpoint	7/1646	21/18614	0.00159731	0.0218934	0.0184828	AURKB/CCNB1/CDCA8/CDT1/MAD2L1/NDC80/XRCC3	7
GO:0097696	BP	GO:0097696	receptor signaling pathway via STAT	29/1646	184/18614	0.00160101	0.021904	0.0184917	CCL2/CCL5/CDK5R1/CSF2RA/CSF2RB/EPHB2/GADD45A/HCLS1/HPX/IFNG/IL12B/IL20/IL23A/IL24/IL26/IL7R/ISL1/KIT/LYN/NMI/OSM/PARP14/PARP9/PTPRC/SOCS1/STAT1/STAT2/STAT3/TSLP	29
GO:0009611	BP	GO:0009611	response to wounding	72/1646	575/18614	0.00162303	0.0221646	0.0187118	ADRA2C/APOE/ARG1/ARL8B/AURKA/AXL/BAX/CASK/CASP7/CDH3/CDK1/CLDN1/CLEC7A/CXCR4/CYP4F11/DHFR/DMTN/EPHA4/EPHB2/F12/F3/FERMT1/GRHL3/HBEGF/HPSE/IL24/ISL1/KLK6/KLK8/KLKB1/KRT6A/LCK/LRG1/LYN/MAP1B/MAP3K5/METAP1/MIR34A/MMP12/MYLK/NEFL/NFKBIZ/NOG/NOS3/P2RX1/P2RY1/PLAT/PLEK/PLLP/PLSCR1/PRKCQ/RAB27A/RAB3A/RANGAP1/RTN4RL1/S100A8/SARM1/SERPINA1/SERPINB2/SLC7A11/SPRR3/TGFA/THBD/TPM1/TRIM72/TSPAN8/TXK/WAS/WFDC1/…	72
GO:0051668	BP	GO:0051668	localization within membrane	83/1646	681/18614	0.00165239	0.022459	0.0189603	ABCA12/ACAP2/ADAM10/APOE/AR/ARFGEF2/ARL5B/ATP1B1/BAX/BBS2/BID/BLZF1/CD2/CD24/CDK5R1/CEMIP/CNST/CYP46A1/DENND1C/DMTN/EFCAB7/EPHB2/FGF13/GBP1/GOLGA7B/GPC1/GPC2/GPR158/GZMB/HSPA4/HYOU1/IFNG/ITGAL/LMNB1/LMNB2/LYPD1/MAGI2/MAL/MICALL1/MTCL1/MYADM/NACAD/NDC1/NDRG4/NETO2/NFASC/NPTX1/P2RY1/PRKCH/PTPRC/RAB10/RAB26/RAB31/RAB38/RAB3A/RAB3B/RAB40A/RAB40B/RALA/RELN/RHBDF2/RHOG/RTP4/SEC61A1/SLC7A11/SMURF1/STEAP…	83
GO:0044282	BP	GO:0044282	small molecule catabolic process	52/1646	388/18614	0.00165241	0.022459	0.0189603	AASS/ACACB/ACAD8/ACADL/AKR1B10/ALDH4A1/AMT/APOE/ARG1/ARG2/AUH/BDH2/CYP24A1/CYP27A1/CYP2W1/CYP46A1/CYP4F11/DDAH2/ECI1/ENO2/ENTPD7/FUT2/GDA/GK/GLUL/GLYCTK/GOT1/HAGH/HAL/HK2/IDO1/IDO2/IL4I1/INPP5J/IRS2/KMO/KYNU/LPIN2/MAT1A/NOS3/PFKFB2/PHYH/PNP/PON1/SESN2/SHMT2/SLC27A4/SRD5A3/SULT1E1/TDO2/UPP1/XDH	52
GO:0014074	BP	GO:0014074	response to purine-containing compound	24/1646	143/18614	0.00165361	0.022459	0.0189603	AQP9/CHEK1/DMTN/FOSL1/GATA6/GSTM2/IL1B/ITPR2/P2RX1/P2RX5/P2RY1/P2RY2/P2RY6/PANX1/PLAT/PNPT1/PPARGC1B/REN/RYR1/RYR3/SLC6A1/STAT1/THBD/TMEM38A	24
GO:0036297	BP	GO:0036297	interstrand cross-link repair	10/1646	39/18614	0.001662	0.022532	0.0190219	DCLRE1B/FANCA/FANCI/NEIL3/RAD51/RAD51AP1/RFWD3/RNF168/VCP/XRCC3	10
GO:0002225	BP	GO:0002225	positive regulation of antimicrobial peptide production	4/1646	7/18614	0.00171365	0.0229408	0.0193671	IL17A/IL17F/KLK7/NOD2	4
GO:0008063	BP	GO:0008063	Toll signaling pathway	4/1646	7/18614	0.00171365	0.0229408	0.0193671	MYD88/PELI2/PELI3/TRAF3	4
GO:0032747	BP	GO:0032747	positive regulation of interleukin-23 production	4/1646	7/18614	0.00171365	0.0229408	0.0193671	CLEC7A/IFNG/IL17A/MYD88	4
GO:0034354	BP	GO:0034354	'de novo' NAD biosynthetic process from tryptophan	4/1646	7/18614	0.00171365	0.0229408	0.0193671	IDO1/IDO2/KMO/KYNU	4
GO:0060558	BP	GO:0060558	regulation of calcidiol 1-monooxygenase activity	4/1646	7/18614	0.00171365	0.0229408	0.0193671	CYP27B1/IFNG/IL1B/NFKB1	4
GO:0140507	BP	GO:0140507	granzyme-mediated programmed cell death signaling pathway	4/1646	7/18614	0.00171365	0.0229408	0.0193671	GZMA/GZMB/NKG7/SRGN	4
GO:1905462	BP	GO:1905462	regulation of DNA duplex unwinding	4/1646	7/18614	0.00171365	0.0229408	0.0193671	MCM2/MNAT1/SUB1/TOP2A	4
GO:0031098	BP	GO:0031098	stress-activated protein kinase signaling cascade	36/1646	245/18614	0.00172264	0.0230198	0.0194338	BMP4/CCL19/CCL21/CD27/CRYAB/FOXM1/GADD45A/GSTP1/IL1B/IL26/ITCH/LGALS9/LYN/MAP2K6/MAP3K5/MAP4K1/MAP4K4/MAPK13/MYC/MYD88/NFKB1/NOD2/PBK/PRDX1/PTPN22/PYCARD/RASGRP1/RELL2/SERPINB3/SLAMF1/TRAF3/WNT5A/WNT7A/WNT7B/XDH/ZFP36	36
GO:0009074	BP	GO:0009074	aromatic amino acid family catabolic process	6/1646	16/18614	0.0017421	0.0231969	0.0195833	IDO1/IDO2/IL4I1/KMO/KYNU/TDO2	6
GO:2000318	BP	GO:2000318	positive regulation of T-helper 17 type immune response	6/1646	16/18614	0.0017421	0.0231969	0.0195833	CLEC7A/IL12B/IL12RB1/IL23A/NFKBIZ/PRKCQ	6
GO:0044409	BP	GO:0044409	entry into host	26/1646	160/18614	0.00175086	0.0232721	0.0196467	ACE2/AXL/CCR5/CD80/CD86/CDK1/CH25H/CLDN1/CLEC5A/CTSL/CXCL8/CXCR4/EFNB2/FURIN/IFITM1/ITCH/KPNA3/KRT6A/LGALS9/P4HB/PLSCR1/SERPINB3/SLAMF1/SLC7A1/TNFRSF4/TRIM22	26
GO:0042537	BP	GO:0042537	benzene-containing compound metabolic process	8/1646	27/18614	0.00176557	0.0233845	0.0197416	CYP4B1/GSTM2/GSTM3/IDO1/IDO2/KMO/KYNU/TDO2	8
GO:0090200	BP	GO:0090200	positive regulation of release of cytochrome c from mitochondria	8/1646	27/18614	0.00176557	0.0233845	0.0197416	BAK1/BAX/BID/MMP9/PMAIP1/PPIF/PYCARD/TNFSF10	8
GO:0051403	BP	GO:0051403	stress-activated MAPK cascade	35/1646	237/18614	0.00181529	0.0240004	0.0202616	BMP4/CCL19/CCL21/CD27/CRYAB/FOXM1/GADD45A/GSTP1/IL1B/IL26/ITCH/LGALS9/MAP2K6/MAP3K5/MAP4K1/MAP4K4/MAPK13/MYC/MYD88/NFKB1/NOD2/PBK/PRDX1/PTPN22/PYCARD/RASGRP1/RELL2/SERPINB3/SLAMF1/TRAF3/WNT5A/WNT7A/WNT7B/XDH/ZFP36	35
GO:2000273	BP	GO:2000273	positive regulation of signaling receptor activity	11/1646	46/18614	0.00182968	0.024148	0.0203862	ADRA2C/ADRB2/BTC/CCL2/EPHB2/HBEGF/HDAC1/IFNG/NCOA3/RELN/TGFA	11
GO:0043588	BP	GO:0043588	skin development	43/1646	308/18614	0.00183673	0.0241982	0.0204286	ABCA12/ALOXE3/AQP3/CDH3/CERS3/CLDN1/CYP27B1/DKK1/FERMT1/FOXE1/GATA6/GRHL1/GRHL3/HDAC1/HPSE/IL17A/IL20/INTU/KRT6A/KRT6B/KRT72/KRT73/KRT77/KRT78/LTB/MYD88/NCOA3/NFKBIZ/OVOL1/PRKCH/RYR1/S100A7/SCEL/SLC27A4/SPRR2B/SPRR3/ST14/TMEM79/UGCG/WNT5A/ZBED2/ZDHHC21/ZFP36	43
GO:0060341	BP	GO:0060341	regulation of cellular localization	112/1646	969/18614	0.00187027	0.0245967	0.020765	ABCA12/ABHD17B/ABHD17C/ADAM10/ANG/APOE/AR/ARIH2/ATG13/B3GAT3/B9D1/BAG3/BAK1/BAX/BCAS3/BMP4/BMPER/BORA/BYSL/CCL5/CCNE2/CCT2/CD247/CDCA5/CDK1/CDK5R1/CDT1/CEMIP/CHP2/CNST/CORO2B/CRYAB/CSNK1E/CTSD/DMTN/DTX3L/EFCAB7/ENSA/EPHB2/FERMT1/FZD5/GBP1/GLUL/GPC1/GPC2/GPLD1/GZMB/HCLS1/HNRNPAB/IFNG/IL12B/IL1B/IRS2/ISL1/KIF20B/KLF7/LCP1/LYPD1/MAP1B/MTCL1/MX2/MYOM1/MYRIP/NDC80/NDRG4/NDUFAF2/NETO2/NOLC1/NR1H3/P2RX5…	112
GO:0031334	BP	GO:0031334	positive regulation of protein-containing complex assembly	30/1646	195/18614	0.00197424	0.0259184	0.0218808	ABCA3/BAK1/BAX/BID/CCL21/CDK5R1/CDT1/CKAP5/CLEC7A/CXCL13/EIF4G1/FCHSD2/FERMT1/GBP5/HCK/IFNG/ISG15/LCP1/LMOD1/MAP1B/MAPRE1/MYD88/NAV3/PDE4DIP/PLEK/PSRC1/PTPN22/PYCARD/TPPP/VCP	30
GO:0042509	BP	GO:0042509	regulation of tyrosine phosphorylation of STAT protein	16/1646	82/18614	0.00198364	0.0259962	0.0219464	CCL5/HCLS1/HPX/IFNG/IL12B/IL20/IL23A/IL24/ISL1/KIT/LYN/OSM/PARP14/PARP9/SOCS1/TSLP	16
GO:0051208	BP	GO:0051208	sequestering of calcium ion	23/1646	137/18614	0.0020343	0.0266133	0.0224675	BAX/CCL19/CCL21/CCR5/CEMIP/CORO1A/CXCL10/CXCL11/CXCL9/DMD/GSTM2/GSTO1/ITPR2/LCK/LYN/NOL3/P2RY6/PLCD1/PLCH2/PTPRC/RYR1/TMEM38A/TRPC1	23
GO:0009063	BP	GO:0009063	amino acid catabolic process	20/1646	113/18614	0.0020404	0.0266465	0.0224955	AASS/ACAD8/ALDH4A1/AMT/ARG1/ARG2/AUH/DDAH2/GLUL/GOT1/HAL/IDO1/IDO2/IL4I1/KMO/KYNU/MAT1A/NOS3/SHMT2/TDO2	20
GO:0002440	BP	GO:0002440	production of molecular mediator of immune response	45/1646	328/18614	0.00207145	0.0270048	0.0227979	ARG1/ATAD5/AXL/BST2/CD86/CD96/CLEC7A/DDX21/EPHB2/EXO1/EXOSC3/FZD5/GATA3/HLA-DQB2/HPX/IL17A/IL17F/IL1B/IL4R/IRAK3/KIT/KLK7/LAPTM5/LGALS4/MSH2/MYD88/NFKBIZ/NLRX1/NOD2/NR4A3/PANX1/POLB/POLQ/PTPN22/PTPRC/PYCARD/RNF168/RSAD2/SASH3/SLAMF1/SLC7A5/TNFRSF4/TREM1/WNT5A/XRCC4	45
GO:1901652	BP	GO:1901652	response to peptide	65/1646	514/18614	0.00209737	0.0272951	0.023043	ABCC1/ADRB2/ARG1/BCAR3/BRIP1/CACNA2D1/CASP4/CCNA2/CDC6/CPEB2/CRY2/CTSD/CYBB/EIF2B2/EIF6/EPHA4/EPHB2/FOXO4/GJB2/GKAP1/GOT1/GPLD1/HSD11B2/ID1/IL1B/INSIG2/IRS2/KLF3/LDOC1/LPIN2/LYN/MAP1B/MMP12/MMP9/NEFL/NFKB1/NOD2/NR4A3/PCSK9/PLAT/PNPT1/POR/PRKCQ/PTPN22/RAB10/RAB31/RANGAP1/SERPINA12/SESN2/SHC1/SIK2/SLC25A33/SLC27A1/SLC27A4/SLC2A1/SOCS1/SPINK1/STAT1/STAT2/STAT3/SYAP1/TGFBR3/TLR2/TNFSF10/TRIM72	65
GO:0035739	BP	GO:0035739	CD4-positive, alpha-beta T cell proliferation	7/1646	22/18614	0.00216572	0.0280867	0.0237113	ARG2/CD274/CD3E/IL2RA/ITCH/LGALS9/PRKCQ	7
GO:2000561	BP	GO:2000561	regulation of CD4-positive, alpha-beta T cell proliferation	7/1646	22/18614	0.00216572	0.0280867	0.0237113	ARG2/CD274/CD3E/IL2RA/ITCH/LGALS9/PRKCQ	7
GO:1901653	BP	GO:1901653	cellular response to peptide	50/1646	375/18614	0.00223411	0.0289234	0.0244177	ABCC1/ADRB2/ARG1/BCAR3/BRIP1/CACNA2D1/CASP4/CCNA2/CDC6/CPEB2/CTSD/EPHA4/EPHB2/FOXO4/GJB2/GKAP1/GOT1/GPLD1/ID1/IL1B/INSIG2/IRS2/KLF3/LDOC1/LPIN2/LYN/MAP1B/NFKB1/NOD2/NR4A3/PCSK9/PLAT/POR/PRKCQ/PTPN22/RAB10/RAB31/RANGAP1/SERPINA12/SHC1/SIK2/SLC25A33/SLC27A1/SLC27A4/SOCS1/SPINK1/STAT1/STAT3/SYAP1/TRIM72	50
GO:0051653	BP	GO:0051653	spindle localization	13/1646	61/18614	0.00225329	0.0291213	0.0245847	ACTR2/ANKFN1/ASPM/ESPL1/FBXW11/MAD2L1/MAPRE1/NDC80/NUSAP1/PLK1/SPAG5/SPIRE1/SPRY2	13
GO:0071675	BP	GO:0071675	regulation of mononuclear cell migration	21/1646	122/18614	0.0022803	0.029348	0.0247761	ADAM10/C1QBP/CCL2/CCL20/CCL21/CCL4/CCL5/CD47/CORO1A/CXCL10/CXCL13/CXCL17/IL34/LGALS9/LYN/PYCARD/S100A14/S100A7/SLAMF1/SLAMF8/WNT5A	21
GO:0072676	BP	GO:0072676	lymphocyte migration	21/1646	122/18614	0.0022803	0.029348	0.0247761	ADAM10/CCL19/CCL2/CCL20/CCL21/CCL4/CCL5/CCL8/CH25H/CORO1A/CXCL10/CXCL11/CXCL13/CYP7B1/GATA3/GPR183/ITGAL/PYCARD/S100A7/WNT5A/XG	21
GO:0071624	BP	GO:0071624	positive regulation of granulocyte chemotaxis	8/1646	28/18614	0.00228262	0.029348	0.0247761	C1QBP/CCL19/CCL21/CXCL8/CXCR2/IL23A/S100A14/S100A7	8
GO:0043122	BP	GO:0043122	regulation of I-kappaB kinase/NF-kappaB signaling	37/1646	258/18614	0.00231086	0.02966	0.0250396	BIRC3/BST2/CASP1/CCL19/CCL21/CLEC4D/CLEC7A/CXXC5/DDX21/GSTP1/HDAC1/IFIT5/IKBKE/IL1B/LGALS9/LTB/LTF/MYD88/NLRC3/NLRX1/NOD2/PELI2/PIM2/PLEKHG5/PLK2/PYCARD/REL/S100A12/STAT1/TAB3/TANK/TNFSF10/TNIP3/TRAF3/TRIM22/UBE2N/WNT5A	37
GO:0031401	BP	GO:0031401	positive regulation of protein modification process	112/1646	976/18614	0.00237457	0.0304255	0.0256858	ADRA2C/ADRB2/ANG/AURKB/BCAR3/BIRC3/BMP4/BMPR1A/BORA/BTC/CAB39/CAB39L/CARD14/CCL19/CCL21/CCL5/CCND1/CD24/CD3E/CD80/CD86/CDC20/CDC25B/CDC6/CDCA2/CDCA8/CDK5R1/CEMIP/CENPE/CHEK2/CSPG4/DCUN1D3/DDX21/DKK1/DLG3/EDN3/EIF4G1/EPHA4/FANCI/FZD5/GATA3/HBEGF/HCLS1/HPX/HSPA2/HSPBP1/IFNG/IL12B/IL1B/IL20/IL23A/IL24/IL34/ISL1/KIF14/KIT/LAPTM5/LCP2/LILRB2/LRP8/LTF/LYN/MAGI2/MAP2K6/MAP3K5/MASTL/MIR34A/MMP9/MNAT1/NMI…	112
GO:0051701	BP	GO:0051701	biological process involved in interaction with host	31/1646	206/18614	0.00238826	0.0305485	0.0257896	ACE2/ALYREF/ARL8B/AXL/CCR5/CD80/CD86/CDK1/CH25H/CLDN1/CLEC5A/CTSL/CXCL8/CXCR4/EFNB2/FURIN/IFIT1/IFITM1/ITCH/KPNA3/KRT6A/LGALS9/LTF/P4HB/PLSCR1/SERPINB3/SLAMF1/SLC7A1/TNFRSF4/TRIM22/VPS37B	31
GO:0007015	BP	GO:0007015	actin filament organization	57/1646	442/18614	0.00247667	0.0316063	0.0266827	ACTA1/ACTC1/ACTR2/ANG/ARHGEF10/ARPC1A/ARPC1B/ARPC5L/CAPZA3/CCL21/CD47/COBL/CORO1A/CORO2B/COTL1/DIAPH3/DMTN/ESPN/FAM171A1/FCHSD2/FHDC1/GBA2/GDPD2/GMFB/GPR65/HCK/HCLS1/ID1/JMY/LCP1/LMOD1/MYADM/MYO1B/MYO1E/MYO1F/MYO1H/MYOC/NOSTRIN/PAK3/PLEK/PPARGC1B/PSTPIP1/PYCARD/RHOG/RND1/SCIN/SH3D21/SHROOM2/SHROOM4/SPIRE1/TESK1/TJP1/TMOD3/TNNT2/TPM1/TPM4/WAS	57
GO:0002759	BP	GO:0002759	regulation of antimicrobial humoral response	5/1646	12/18614	0.00250543	0.0316063	0.0266827	GATA6/IL17A/IL17F/KLK7/NOD2	5
GO:0090232	BP	GO:0090232	positive regulation of spindle checkpoint	5/1646	12/18614	0.00250543	0.0316063	0.0266827	AURKB/CDCA8/MAD2L1/NDC80/XRCC3	5
GO:0090267	BP	GO:0090267	positive regulation of mitotic cell cycle spindle assembly checkpoint	5/1646	12/18614	0.00250543	0.0316063	0.0266827	AURKB/CDCA8/MAD2L1/NDC80/XRCC3	5
GO:0097048	BP	GO:0097048	dendritic cell apoptotic process	5/1646	12/18614	0.00250543	0.0316063	0.0266827	AXL/CCL19/CCL21/LGALS9/LYN	5
GO:2000508	BP	GO:2000508	regulation of dendritic cell chemotaxis	5/1646	12/18614	0.00250543	0.0316063	0.0266827	C1QBP/CCL21/LGALS9/SLAMF1/SLAMF8	5
GO:2000668	BP	GO:2000668	regulation of dendritic cell apoptotic process	5/1646	12/18614	0.00250543	0.0316063	0.0266827	AXL/CCL19/CCL21/LGALS9/LYN	5
GO:0062207	BP	GO:0062207	regulation of pattern recognition receptor signaling pathway	19/1646	107/18614	0.00250772	0.0316063	0.0266827	BIRC3/C1QBP/DDX60/IFI35/IRAK3/IRF1/IRF7/LTF/LYN/NLRX1/NOD2/NR1H3/OASL/PTPN22/RAB7B/RSAD2/SARM1/SLC46A2/TLR2	19
GO:0048872	BP	GO:0048872	homeostasis of number of cells	42/1646	304/18614	0.00250904	0.0316063	0.0266827	ARMCX1/AXL/BAK1/BAX/BMP4/CCNB2/CORO1A/CXCL6/CXCR2/DMTN/GATA3/GPR183/HCLS1/IL2RA/IL7R/ISG15/KIT/LGALS2/LGALS9/LYAR/LYN/NCAPG2/NFKBIZ/NOS3/P4HTM/PMAIP1/POLB/PRDX1/PTBP3/RACGAP1/SASH3/SLC46A2/SLC7A11/SOX4/ST6GALNAC1/STAT1/STAT3/TGFBR3/THRA/TMOD3/TUBA1A/ZFP36	42
GO:0042093	BP	GO:0042093	T-helper cell differentiation	14/1646	69/18614	0.00253203	0.0317887	0.0268366	CCL19/CD80/CD86/ENTPD7/GATA3/GPR183/IL12B/IL12RB1/IL23A/IL4R/NFKBIZ/RORC/SHB/STAT3	14
GO:0045576	BP	GO:0045576	mast cell activation	14/1646	69/18614	0.00253203	0.0317887	0.0268366	ADORA2B/FGR/GAB2/IL4R/KIT/LAT2/LCP2/LGALS9/LYN/NR4A3/PLSCR1/RASGRP1/S100A12/TSLP	14
GO:0001933	BP	GO:0001933	negative regulation of protein phosphorylation	46/1646	341/18614	0.00260512	0.0326514	0.0275649	APOE/BAK1/BAX/BMP4/CDKN1C/DKK1/DMD/DMTN/DUSP7/EIF4G1/EPHB2/GADD45A/GPRC5A/GSTP1/IFNG/IGFBP3/IL1B/INPP5J/IRAK3/LYN/MIR34A/MYADM/NCAPG2/NOG/NPM1/NTF3/PARP14/PBK/PKIG/PLK1/PTPN22/PTPRC/PYCARD/SAMSN1/SERPINB3/SH3BP5L/SHB/SNX25/SOCS1/SPINK1/SPRY2/TESK1/TRIB2/VPS25/WWTR1/XDH	46
GO:0032481	BP	GO:0032481	positive regulation of type I interferon production	13/1646	62/18614	0.00262474	0.0328423	0.0277261	IFIH1/IRF1/IRF7/ISG15/MMP12/MYD88/OAS1/OAS2/OAS3/POLR3G/PTPN22/STAT1/TLR2	13
GO:0000165	BP	GO:0000165	MAPK cascade	93/1646	791/18614	0.00268771	0.0335739	0.0283438	ACE2/ADRA2C/ADRB2/APOE/AR/BCAR3/BMP4/BMPER/CCL19/CCL2/CCL20/CCL21/CCL4/CCL5/CCL8/CCR5/CD24/CD27/CDK1/CHRNA9/CRYAB/CSPG4/CXCL17/DKK1/DUSP5/DUSP7/EDN3/EPHA4/EPHB2/FAM83D/FGF13/FOXM1/FZD5/GADD45A/GBP1/GPR183/GSTP1/IGFBP3/IL1B/IL26/IL34/IRAK3/ITCH/KIT/LAPTM5/LGALS9/LYN/MAP2K6/MAP3K5/MAP3K9/MAP4K1/MAP4K4/MAPK13/MAPKAPK3/MFAP3/MYC/MYD88/MYOC/NDRG4/NFKB1/NOD2/NRTN/NTF3/OSM/P2RY1/P2RY6/PAK3/PBK/PELI2/PRD…	93
GO:0006301	BP	GO:0006301	postreplication repair	9/1646	35/18614	0.00274826	0.034108	0.0287946	DTL/MSH2/PCNA/POLD3/POLE2/POLI/PRIMPOL/UBE2N/VCP	9
GO:0061081	BP	GO:0061081	positive regulation of myeloid leukocyte cytokine production involved in immune response	9/1646	35/18614	0.00274826	0.034108	0.0287946	DDX21/KIT/LAPTM5/MYD88/NOD2/NR4A3/PANX1/PYCARD/WNT5A	9
GO:0070670	BP	GO:0070670	response to interleukin-4	9/1646	35/18614	0.00274826	0.034108	0.0287946	ARG1/CORO1A/GATA3/IL24/IL2RG/IL4R/MCM2/PARP14/PML	9
GO:0050853	BP	GO:0050853	B cell receptor signaling pathway	15/1646	77/18614	0.00274873	0.034108	0.0287946	BAX/BLNK/CTLA4/ITK/KLHL6/LAT2/LCK/LYN/MIR34A/MS4A1/NFKB1/NFKBIZ/PRKCH/PTPN22/PTPRC	15
GO:0002285	BP	GO:0002285	lymphocyte activation involved in immune response	31/1646	208/18614	0.00277839	0.0344189	0.0290571	ATAD5/CCL19/CD80/CD86/CLEC4D/CLEC4E/CORO1A/ENTPD7/EOMES/EXO1/EXOSC3/GATA3/GPR183/IFNG/IL12B/IL12RB1/IL23A/IL4R/IRF8/ITGAL/LCP1/LGALS9/MSH2/NFKBIZ/NKG7/PTPRC/RAB27A/RNF168/RORC/SHB/STAT3	31
GO:0006575	BP	GO:0006575	cellular modified amino acid metabolic process	21/1646	124/18614	0.00279345	0.0345482	0.0291662	ACADL/ALDH4A1/BBOX1/CKB/DHFR/DIO2/DUOXA1/DUOXA2/FOXE1/GATA3/GCH1/GGH/PLSCR1/POR/SERINC1/SHMT2/SLC16A10/SLC27A1/SLC6A8/TYMS/VNN1	21
GO:1904029	BP	GO:1904029	regulation of cyclin-dependent protein kinase activity	20/1646	116/18614	0.00280714	0.03466	0.0292606	BLM/CCNA2/CCNB1/CCNB2/CCND1/CCNE2/CDC25A/CDC25C/CDC6/CDK5R1/CDKN1C/CDKN3/GADD45A/GTPBP4/HERC5/MNAT1/PKMYT1/PLK1/PSRC1/SERTAD1	20
GO:0019835	BP	GO:0019835	cytolysis	7/1646	23/18614	0.00287839	0.0354811	0.0299538	GSDMB/GZMA/GZMB/GZMH/LYZ/MICB/NKG7	7
GO:0061436	BP	GO:0061436	establishment of skin barrier	8/1646	29/18614	0.00291125	0.0357342	0.0301675	ABCA12/ALOXE3/CLDN1/GRHL1/GRHL3/NFKBIZ/TMEM79/UGCG	8
GO:0043627	BP	GO:0043627	response to estrogen	14/1646	70/18614	0.00291274	0.0357342	0.0301675	AR/ARPC1B/BCAS3/CCND1/CD24/CKB/CYP27B1/GATA3/GATA6/GSTM3/IL4R/SERPINB9/SRA1/WNT7A	14
GO:0043408	BP	GO:0043408	regulation of MAPK cascade	83/1646	695/18614	0.00291327	0.0357342	0.0301675	ACE2/ADRA2C/ADRB2/APOE/AR/BCAR3/BMP4/BMPER/CCL19/CCL2/CCL20/CCL21/CCL4/CCL5/CCL8/CD24/CD27/CHRNA9/CSPG4/CXCL17/DKK1/DUSP5/DUSP7/EDN3/EPHA4/EPHB2/FAM83D/FOXM1/FZD5/GADD45A/GBP1/GPR183/GSTP1/IGFBP3/IL1B/IL26/IL34/IRAK3/ITCH/KIT/LAPTM5/LGALS9/LYN/MAP2K6/MAP3K5/MAP4K1/MAP4K4/MFAP3/MYC/MYD88/MYOC/NDRG4/NOD2/NTF3/OSM/P2RY1/P2RY6/PAK3/PBK/PELI2/PRDX1/PTPN22/PTPRC/PYCARD/RASGRP1/RELL2/REN/S100A12/S100A7/…	83
GO:0034764	BP	GO:0034764	positive regulation of transmembrane transport	34/1646	235/18614	0.00293777	0.0359757	0.0303713	ACE2/ADRB2/AMIGO1/ATP1B1/BAK1/BAX/CACNA2D1/CCL2/CEMIP/CHP2/CXCL10/CXCL11/CXCL9/DMD/EDN3/EPHB2/GSTM2/GSTO1/HSPA2/IFNG/IRS2/KCNJ2/LRRC55/MS4A1/NR4A3/P2RX1/P2RX5/P2RY6/RELN/SLC7A5/TESC/TRPC1/VMP1/WNK2	34
GO:0001818	BP	GO:0001818	negative regulation of cytokine production	49/1646	371/18614	0.00297794	0.0364079	0.0307362	ARG1/ARG2/AXL/BST2/C1QBP/CD24/CD274/CD83/CD96/CDH3/EPHB2/FURIN/GATA3/GATA6/GBP1/GPR18/GSTP1/IDO1/IFNG/IL12B/IL23A/IL37/IRAK3/ITCH/LAPTM5/LGALS9/LTF/MIR142/MIR34A/NAV3/NFKB1/NLRC3/NLRP7/NLRX1/NMI/NOD2/OAS1/OAS3/PML/PTPN22/PTPRC/PYCARD/REL/SERPINB1/SLAMF1/SRGN/TNFRSF21/TRIB2/ZFP36	49
GO:0045622	BP	GO:0045622	regulation of T-helper cell differentiation	10/1646	42/18614	0.00301524	0.0367742	0.0310455	CCL19/CD80/CD86/GATA3/IL12B/IL12RB1/IL23A/IL4R/NFKBIZ/SHB	10
GO:1904427	BP	GO:1904427	positive regulation of calcium ion transmembrane transport	17/1646	93/18614	0.00301775	0.0367742	0.0310455	ATP1B1/BAK1/BAX/CACNA2D1/CEMIP/CXCL10/CXCL11/CXCL9/GSTM2/GSTO1/HSPA2/MS4A1/P2RX1/P2RX5/P2RY6/TRPC1/VMP1	17
GO:0051353	BP	GO:0051353	positive regulation of oxidoreductase activity	13/1646	63/18614	0.0030448	0.0370434	0.0312727	APOE/CDH3/CYP27B1/DHFR/EDN3/GCH1/IFNG/IL1B/NOD2/NPR3/POR/PPM1J/S100A1	13
GO:0140895	BP	GO:0140895	cell surface toll-like receptor signaling pathway	11/1646	49/18614	0.00312679	0.0379791	0.0320626	IFI35/LTF/LYN/NMI/NOD2/NR1H3/OAS1/PTPN22/RAB7B/S100A14/TNIP3	11
GO:0010466	BP	GO:0010466	negative regulation of peptidase activity	34/1646	236/18614	0.00314828	0.0380993	0.0321642	A2ML1/BIRC3/CD27/CRYAB/CST6/CST7/CSTB/IFI16/IFI6/LAMP3/LTF/LXN/MMP9/NLRP7/NOL3/PAPLN/PI3/POR/SERPINA1/SERPINA12/SERPINA3/SERPINB1/SERPINB13/SERPINB2/SERPINB3/SERPINB4/SERPINB7/SERPINB9/SPINK1/SPOCK2/TNFAIP8/WFDC1/WFDC2/WFDC3	34
GO:0097553	BP	GO:0097553	calcium ion transmembrane import into cytosol	30/1646	201/18614	0.00314855	0.0380993	0.0321642	BAK1/BAX/CACNA2D1/CCL19/CCL21/CCR5/CEMIP/CORO1A/CXCL10/CXCL11/CXCL9/DMD/GSTM2/GSTO1/ITPR2/LCK/LYN/MS4A1/NOL3/P2RX1/P2RX5/P2RY6/PLCD1/PLCH2/PML/PTPRC/RYR1/SCN3A/TMEM38A/TRPC1	30
GO:0002576	BP	GO:0002576	platelet degranulation	4/1646	8/18614	0.00318769	0.0380993	0.0321642	DMTN/LYN/P2RX1/PLEK	4
GO:0002760	BP	GO:0002760	positive regulation of antimicrobial humoral response	4/1646	8/18614	0.00318769	0.0380993	0.0321642	IL17A/IL17F/KLK7/NOD2	4
GO:0031055	BP	GO:0031055	chromatin remodeling at centromere	4/1646	8/18614	0.00318769	0.0380993	0.0321642	CENPW/HJURP/MIS18A/OIP5	4
GO:0034080	BP	GO:0034080	CENP-A containing chromatin assembly	4/1646	8/18614	0.00318769	0.0380993	0.0321642	CENPW/HJURP/MIS18A/OIP5	4
GO:0034627	BP	GO:0034627	'de novo' NAD biosynthetic process	4/1646	8/18614	0.00318769	0.0380993	0.0321642	IDO1/IDO2/KMO/KYNU	4
GO:0051665	BP	GO:0051665	membrane raft localization	4/1646	8/18614	0.00318769	0.0380993	0.0321642	CD2/MAL/PTPRC/RALA	4
GO:2000321	BP	GO:2000321	positive regulation of T-helper 17 cell differentiation	4/1646	8/18614	0.00318769	0.0380993	0.0321642	IL12B/IL12RB1/IL23A/NFKBIZ	4
GO:0006886	BP	GO:0006886	intracellular protein transport	101/1646	875/18614	0.00318769	0.0380993	0.0321642	ABCA12/AKIRIN2/AP2S1/APBA1/ARF3/ARF4/ARFGAP3/ARIH2/ARL5B/ATG13/ATP1B1/B3GAT3/BAG3/BAX/BCAS3/BID/BMP4/CD24/CDK1/CDK5R1/CEMIP/CHP2/CRY2/DLG2/DMTN/E2F3/EFCAB7/FERMT1/FZD5/GOLGA7B/GRPEL1/GZMB/HCLS1/HEATR3/HSPA4/HYOU1/IFNG/IL1B/KIF20B/KPNA2/KPNA3/LAPTM5/LCP1/M6PR/MICALL1/MLPH/MMP12/MTCL1/MYRIP/NACAD/NAPG/NOLC1/NPM1/NUP50/PKIG/PML/POM121/POM121C/RAB24/RAB27B/RAB31/RAB38/RAB5A/RABL3/RANGAP1/RTP4/SAR1A/S…	101
GO:0050678	BP	GO:0050678	regulation of epithelial cell proliferation	54/1646	419/18614	0.00320725	0.0382718	0.0323098	ANG/APOE/AR/ARG1/ATOH8/BAX/BID/BMP4/BMPR1A/CASK/CCL2/CCND1/CDH3/CDKN1C/CLDN1/CYP7B1/EFNB2/F3/FGFBP1/FUT2/GATA3/GLUL/ID1/IL12B/IL26/INTU/IRS2/ISL1/LIMS2/LRG1/MIR34A/MMP12/MYC/NLRC3/NME1/NOD2/NOG/NR4A3/OVOL1/PLXNB3/SLURP1/SPINK1/STAT1/STAT3/TGFA/TGFBR3/TNMD/UHRF1/WDR77/WNT2/WNT5A/WNT7A/XDH/ZFP36	54
GO:0038061	BP	GO:0038061	NIK/NF-kappaB signaling	23/1646	142/18614	0.00325926	0.0388304	0.0327814	BIRC3/CARD14/CCL19/CD27/CD86/IFI35/IKBKE/IL12B/IL1B/IL23A/LAPTM5/LGALS9/NFKB1/NLRC3/NMI/NOD2/NR3C2/PPP4C/PRDX1/PTPN22/REL/TLR2/TNFRSF10A	23
GO:0007260	BP	GO:0007260	tyrosine phosphorylation of STAT protein	16/1646	86/18614	0.00328641	0.0390916	0.0330018	CCL5/HCLS1/HPX/IFNG/IL12B/IL20/IL23A/IL24/ISL1/KIT/LYN/OSM/PARP14/PARP9/SOCS1/TSLP	16
GO:0002548	BP	GO:0002548	monocyte chemotaxis	14/1646	71/18614	0.00333913	0.0396256	0.0334526	CCL19/CCL2/CCL20/CCL21/CCL4/CCL5/CCL8/CXCL10/CXCL17/LYN/S100A12/S100A14/S100A7/SLAMF8	14
GO:0051092	BP	GO:0051092	positive regulation of NF-kappaB transcription factor activity	25/1646	159/18614	0.00334191	0.0396256	0.0334526	AIM2/AR/CARD14/CLEC7A/IL18RAP/IL1B/IRAK3/LGALS9/LTF/MYD88/NOD2/NPM1/PRKCH/PRKCQ/PYCARD/RAB7B/S100A12/S100A8/S100A9/SLCO3A1/STAT3/TLR2/TRIM22/UBE2N/WNT5A	25
GO:0048660	BP	GO:0048660	regulation of smooth muscle cell proliferation	27/1646	176/18614	0.00335219	0.0396845	0.0335024	ACE2/ANG/APOE/BMP4/BMPR1A/CCL5/CNN1/CTNNBIP1/DNMT1/HBEGF/HDAC1/IFNG/IGFBP3/IL12B/MAP3K5/MIR34A/MMP9/MNAT1/MYD88/NDRG4/NOS3/NPR3/NR4A3/P2RY6/RBPMS2/STAT1/TPM1	27
GO:0045589	BP	GO:0045589	regulation of regulatory T cell differentiation	9/1646	36/18614	0.00338155	0.0399686	0.0337423	CTLA4/FANCA/IFNG/IL2RG/IL4I1/IRF1/LGALS9/LILRB2/SOCS1	9
GO:0000076	BP	GO:0000076	DNA replication checkpoint signaling	6/1646	18/18614	0.00346196	0.0405978	0.0342735	CDC45/CDC6/CDT1/DNA2/ORC1/TICRR	6
GO:0002830	BP	GO:0002830	positive regulation of type 2 immune response	6/1646	18/18614	0.00346196	0.0405978	0.0342735	CD86/GATA3/IDO1/IL4R/NOD2/RSAD2	6
GO:0009125	BP	GO:0009125	nucleoside monophosphate catabolic process	6/1646	18/18614	0.00346196	0.0405978	0.0342735	AMPD3/GDA/PNP/TYMP/UPP1/XDH	6
GO:0035455	BP	GO:0035455	response to interferon-alpha	6/1646	18/18614	0.00346196	0.0405978	0.0342735	AXL/BST2/GATA3/IFITM1/LAMP3/MX2	6
GO:0051988	BP	GO:0051988	regulation of attachment of spindle microtubules to kinetochore	6/1646	18/18614	0.00346196	0.0405978	0.0342735	AURKB/CCNB1/CDCA8/NEK2/RACGAP1/SPAG5	6
GO:0044000	BP	GO:0044000	movement in host	28/1646	185/18614	0.00346852	0.040611	0.0342846	ACE2/ARL8B/AXL/CCR5/CD80/CD86/CDK1/CH25H/CLDN1/CLEC5A/CTSL/CXCL8/CXCR4/EFNB2/FURIN/IFITM1/ITCH/KPNA3/KRT6A/LGALS9/P4HB/PLSCR1/SERPINB3/SLAMF1/SLC7A1/TNFRSF4/TRIM22/VPS37B	28
GO:0061024	BP	GO:0061024	membrane organization	94/1646	808/18614	0.00347926	0.040673	0.0343369	ABCA12/ABCA3/ABCC1/ACE2/APOE/AR/ARFGAP3/ARL8B/ATL1/ATP10B/ATP1B1/AURKB/BAK1/BAX/BID/BIN2/BNIP1/CASP7/CD2/CD24/CEP55/CH25H/CLCN3/CNTN2/CORO1A/CPLX3/CTSL/CXCR4/DCST2/EPHB2/ERC2/FCHSD2/GBA2/GLTP/GZMB/HK2/HSPA4/KIF20A/LAPTM5/LMNB1/LMNB2/MAL/MICALL1/MYADM/MYOC/NAPG/PLK1/PLSCR1/PMAIP1/PPIF/PRELID1/PTPRC/RAB31/RAB3A/RAB7B/RABIF/RCC1/RELN/RTP4/S100A9/SAMD9/SAR1A/SEC24A/SEC24C/SEC61A1/SLAMF1/SLC7A11/SMURF…	94
GO:0050921	BP	GO:0050921	positive regulation of chemotaxis	23/1646	143/18614	0.00356701	0.0416337	0.0351479	ADAM10/C1QBP/CCL19/CCL21/CCL4/CCL5/CXCL10/CXCL13/CXCL17/CXCL8/CXCR2/CXCR4/EDN3/F3/IL23A/IL34/LGALS9/NTF3/S100A14/S100A7/SLAMF1/TPBG/WNT5A	23
GO:0034142	BP	GO:0034142	toll-like receptor 4 signaling pathway	10/1646	43/18614	0.00362323	0.042224	0.0356463	IFI35/LTF/LYN/NMI/NR1H3/OAS1/PTPN22/RAB7B/S100A14/TNIP3	10
GO:0010469	BP	GO:0010469	regulation of signaling receptor activity	27/1646	177/18614	0.00363087	0.0422471	0.0356658	ACE2/ADRA2C/ADRB2/BEGAIN/BTC/CCL2/DKK1/EPHB2/GPRC5A/HBEGF/HDAC1/HOMER1/IFNG/LDOC1/LYPD1/MUC4/NCAPG2/NCOA3/NETO2/NOG/NPTX1/P2RY1/PCSK9/RELN/SHC1/TGFA/VPS25	27
GO:0006749	BP	GO:0006749	glutathione metabolic process	12/1646	57/18614	0.00364629	0.0423605	0.0357616	CHAC1/CHAC2/ETHE1/GSTA3/GSTM2/GSTM3/GSTO1/GSTO2/GSTP1/HAGH/HPGDS/SLC7A11	12
GO:0002825	BP	GO:0002825	regulation of T-helper 1 type immune response	8/1646	30/18614	0.00366687	0.0425335	0.0359076	CCL19/CD80/IL12B/IL12RB1/IL1B/IL23A/IL4R/SLAMF1	8
GO:0046785	BP	GO:0046785	microtubule polymerization	16/1646	87/18614	0.00370396	0.042897	0.0362145	CDK5R1/CKAP5/FBXO5/FGF13/GBA2/INPP5J/MAP1B/MAPRE1/NAV3/PDE4DIP/PSRC1/TPPP/TPX2/TUBA1A/TUBB4A/TUBG1	16
GO:0043405	BP	GO:0043405	regulation of MAP kinase activity	28/1646	186/18614	0.00374762	0.0433355	0.0365846	APOE/BMP4/CCL19/CD24/DKK1/DUSP7/EDN3/EPHA4/FZD5/GSTP1/IL1B/IL34/IRAK3/KIT/LYN/MAP2K6/MAP3K5/NOD2/NTF3/PTPN22/PTPRC/RASGRP1/S100A12/SERPINB3/SPRY2/TGFA/TRIB2/WNT5A	28
GO:0002922	BP	GO:0002922	positive regulation of humoral immune response	7/1646	24/18614	0.00375757	0.0433506	0.0365974	HPX/IL17A/IL17F/IL1B/KLK7/NOD2/PTPRC	7
GO:0002664	BP	GO:0002664	regulation of T cell tolerance induction	5/1646	13/18614	0.00377701	0.0433506	0.0365974	CD3E/IDO1/IL2RA/ITCH/LILRB2	5
GO:0015801	BP	GO:0015801	aromatic amino acid transport	5/1646	13/18614	0.00377701	0.0433506	0.0365974	ACE2/SLC16A10/SLC6A14/SLC7A1/SLC7A5	5
GO:0035589	BP	GO:0035589	G protein-coupled purinergic nucleotide receptor signaling pathway	5/1646	13/18614	0.00377701	0.0433506	0.0365974	GPR171/P2RY1/P2RY2/P2RY6/P2RY8	5
GO:0042063	BP	GO:0042063	gliogenesis	43/1646	320/18614	0.00377795	0.0433506	0.0365974	ARHGEF10/CCL2/CDK1/CDK5R1/CNTN2/CSPG4/CUL4B/CXCR4/E2F1/EIF2B2/EOMES/EPHA4/GPC1/GPR183/HDAC1/ID4/IFNG/IFNGR1/IL1B/IL34/LAMC3/LRP8/LYN/MAL/MIR142/MYOC/NOG/P2RY1/PRKCH/RELN/RNF112/S100A8/S100A9/SLC7A5/SOX13/SOX4/SRGAP2C/STAT3/TLR2/TNFRSF21/TPPP/TSPAN2/TUBA1A	43
GO:0042130	BP	GO:0042130	negative regulation of T cell proliferation	14/1646	72/18614	0.00381515	0.0437104	0.0369012	ARG1/ARG2/BMP4/CD274/CD80/CD86/CTLA4/IDO1/IL2RA/IL4I1/ITCH/LGALS9/LILRB2/TNFRSF21	14
GO:0071902	BP	GO:0071902	positive regulation of protein serine/threonine kinase activity	29/1646	195/18614	0.00384716	0.0440096	0.0371537	ADRB2/CAB39/CCL19/CCND1/CD24/CDC6/CEMIP/DKK1/EDN3/EPHA4/FZD5/IFNG/IL1B/IL34/KIT/LTF/MAP2K6/MAP3K5/MNAT1/NOD2/NTF3/PSRC1/PTPRC/RASGRP1/S100A12/SLC27A1/SYAP1/TGFA/WNT5A	29
GO:0051052	BP	GO:0051052	regulation of DNA metabolic process	66/1646	537/18614	0.00386076	0.0440977	0.0372281	ACTR2/ALYREF/ATAD5/AUNIP/AURKB/BAX/BCAR3/BLM/CCNA2/CCT2/CDC6/CDC7/CDK1/CDT1/CHEK1/DFFA/DNA2/E2F7/E2F8/EID3/ESCO2/EXOSC3/FBXO5/FIGNL1/FOXM1/GATA3/GINS1/GINS3/GTPBP4/GZMA/HNRNPAB/IL7R/KPNA2/MCM2/MCM3/MCM5/MCM6/MIS18A/MSH2/MYC/NEK2/NPM1/PAK3/PARPBP/PCNA/PIF1/PML/POLQ/PPP4C/PRKCQ/PTPRC/RAD51/RAD51AP1/RBBP6/RFC4/RNF168/RUVBL1/SIRT7/SPIRE1/SUB1/TFDP1/TICRR/TSPYL2/UBE2N/WAS/ZCWPW1	66
GO:0034612	BP	GO:0034612	response to tumor necrosis factor	36/1646	257/18614	0.00389436	0.0444136	0.0374948	ADAM10/AIM2/BIRC3/CARD14/CASP1/CASP4/CCL19/CCL2/CCL20/CCL21/CCL4/CCL5/CCL8/CLDN1/CXCL8/EIF5A/GATA3/GBP1/GCH1/GSTP1/LAPTM5/MAP3K5/MIR142/MIR34A/NFKB1/PELI3/PYCARD/SELE/STAT1/TANK/TNFRSF21/TNFRSF4/TRAF3/TUBA1A/TXNDC17/ZFP36	36
GO:0014070	BP	GO:0014070	response to organic cyclic compound	106/1646	932/18614	0.00403765	0.0459262	0.0387718	ABCA3/ACACB/ACTA1/ADCY3/AQP3/AQP9/AR/ARG1/ARPC1B/BAK1/BLM/BMP4/CASP7/CCL2/CCL5/CCNA2/CCND1/CCR5/CD83/CDK1/CHEK1/CHEK2/CKB/CLDN1/CRY2/CRYAB/CXCL10/CXCR4/CYBB/CYP24A1/CYP27B1/CYP7B1/DDX21/DHFR/DMTN/DNMT1/EIF4A3/ENO2/FOSL1/GATA6/GJB2/GNA15/GOT1/GPLD1/GSTM2/HDAC1/HOMER1/HSD11B2/ID1/IFIH1/IFIT1/IL1B/INSIG2/IRAK3/ISL1/ITPR2/KIF18A/KYNU/LRP8/LY6D/LYN/MAP1B/MYD88/NCOA3/NEFL/NFKB1/NFKBIZ/NOD2/NPM1/NR1H3/N…	106
GO:0050728	BP	GO:0050728	negative regulation of inflammatory response	28/1646	187/18614	0.00404544	0.0459262	0.0387718	AOAH/APOE/CST7/CXCL17/FGR/FURIN/GATA3/GSTP1/HCK/IL12B/IL2RA/ISL1/LRFN5/LYN/METRNL/MIR142/NFKB1/NLRC3/NLRX1/NOD2/NR1H3/PBK/PLK2/PTPRC/RHBDF2/SLAMF8/WFDC1/ZFP36	28
GO:0051302	BP	GO:0051302	regulation of cell division	28/1646	187/18614	0.00404544	0.0459262	0.0387718	ASPM/AURKA/AURKB/BLM/BTC/CDC25B/CDC6/CDCA8/CDK2AP2/E2F7/E2F8/IL1B/INTU/KIF14/KIF18B/KIF20A/KIF20B/KIF23/MYC/NCOA3/ORC6/OSM/PLK1/PLK2/PRC1/RACGAP1/SUSD2/TGFA	28
GO:0046718	BP	GO:0046718	viral entry into host cell	24/1646	153/18614	0.00410804	0.0464653	0.0392269	ACE2/AXL/CCR5/CD80/CD86/CDK1/CH25H/CLDN1/CLEC5A/CTSL/CXCR4/EFNB2/FURIN/IFITM1/ITCH/KPNA3/LGALS9/P4HB/PLSCR1/SERPINB3/SLAMF1/SLC7A1/TNFRSF4/TRIM22	24
GO:0009913	BP	GO:0009913	epidermal cell differentiation	34/1646	240/18614	0.00412403	0.0464653	0.0392269	ABCA12/AQP3/BMP4/CDH3/CERS3/CYP27B1/GATA6/GRHL1/HDAC1/IL17A/IL20/INTU/KLF7/KRT6A/KRT6B/KRT72/KRT73/KRT77/KRT78/NCOA3/NFKBIZ/OVOL1/PRKCH/S100A7/SCEL/SPRR2B/SPRR3/ST14/SULT2B1/TMEM79/UGCG/WNT5A/ZBED2/ZFP36	34
GO:0010934	BP	GO:0010934	macrophage cytokine production	9/1646	37/18614	0.00412403	0.0464653	0.0392269	AXL/IRAK3/LAPTM5/MYD88/NLRX1/NOD2/PANX1/PYCARD/WNT5A	9
GO:0010935	BP	GO:0010935	regulation of macrophage cytokine production	9/1646	37/18614	0.00412403	0.0464653	0.0392269	AXL/IRAK3/LAPTM5/MYD88/NLRX1/NOD2/PANX1/PYCARD/WNT5A	9
GO:0071312	BP	GO:0071312	cellular response to alkaloid	9/1646	37/18614	0.00412403	0.0464653	0.0392269	BLM/CASP7/CCNA2/CHEK1/GSTM2/RAD51/RYR1/RYR3/TMEM38A	9
GO:0070302	BP	GO:0070302	regulation of stress-activated protein kinase signaling cascade	29/1646	196/18614	0.00414384	0.0466182	0.039356	BMP4/CCL19/CCL21/CD27/FOXM1/GADD45A/GSTP1/IL1B/IL26/ITCH/LYN/MAP3K5/MAP4K4/MYC/MYD88/NOD2/PBK/PRDX1/PTPN22/PYCARD/RASGRP1/RELL2/SERPINB3/SLAMF1/TRAF3/WNT5A/WNT7A/WNT7B/XDH	29
GO:0031110	BP	GO:0031110	regulation of microtubule polymerization or depolymerization	16/1646	88/18614	0.0041641	0.0467757	0.0394889	CDK5R1/CKAP5/FGF13/GBA2/INPP5J/MAP1B/MAPRE1/MID1IP1/NAV3/PDE4DIP/PSRC1/SKA1/SKA2/SKA3/TPX2/TUBB4A	16
GO:0043616	BP	GO:0043616	keratinocyte proliferation	12/1646	58/18614	0.0042353	0.0475041	0.0401038	CASK/CDH3/EFNB2/FERMT1/IL17A/INTU/KLK8/LRG1/NFKBIZ/OVOL1/SLURP1/ZFP36	12
GO:0000079	BP	GO:0000079	regulation of cyclin-dependent protein serine/threonine kinase activity	19/1646	112/18614	0.00424459	0.0475368	0.0401315	BLM/CCNA2/CCNB1/CCNB2/CCND1/CCNE2/CDC25A/CDC25C/CDC6/CDK5R1/CDKN3/GADD45A/GTPBP4/HERC5/MNAT1/PKMYT1/PLK1/PSRC1/SERTAD1	19
GO:0030261	BP	GO:0030261	chromosome condensation	10/1646	44/18614	0.00432443	0.0482862	0.0407641	CDCA5/CDK1/NCAPG/NCAPG2/NCAPH/NUSAP1/PLK1/SMC2/SMC4/TOP2A	10
GO:0072538	BP	GO:0072538	T-helper 17 type immune response	10/1646	44/18614	0.00432443	0.0482862	0.0407641	CLEC7A/ENTPD7/EPHB2/IL12B/IL12RB1/IL23A/NFKBIZ/PRKCQ/RORC/STAT3	10
GO:2001238	BP	GO:2001238	positive regulation of extrinsic apoptotic signaling pathway	11/1646	51/18614	0.00434178	0.0483705	0.0408353	BID/DEDD2/ITM2C/LTB/MAL/PMAIP1/PML/PTPRC/PYCARD/TNFSF10/WWOX	11
GO:0043462	BP	GO:0043462	regulation of ATP-dependent activity	14/1646	73/18614	0.00434493	0.0483705	0.0408353	ATP1B1/DNAJB11/HSPA2/IFIT1/LTF/MCM2/MNAT1/MSH2/PLSCR1/PPIF/TNNT2/TPM1/UHRF1/VMP1	14
GO:0009411	BP	GO:0009411	response to UV	24/1646	154/18614	0.00446903	0.0496781	0.0419392	AURKB/BAK1/BAX/CASP7/CCND1/CDC25A/CHEK1/CUL4B/DCUN1D3/DTL/FEN1/IL12B/MAPK13/MMP9/MSH2/MYC/NPM1/PBK/PCNA/PML/POLD3/PRIMPOL/SDE2/SERPINB13	24
GO:0044773	BP	GO:0044773	mitotic DNA damage checkpoint signaling	15/1646	81/18614	0.00454713	0.0504711	0.0426087	BLM/CCND1/CDK1/CHEK1/CHEK2/DTL/EME1/FOXO4/MSH2/PLK1/PLK2/PML/RFWD3/SDE2/TICRR	15
GO:0010464	BP	GO:0010464	regulation of mesenchymal cell proliferation	8/1646	31/18614	0.0045656	0.0506009	0.0427182	BMP4/BMPR1A/CTNNBIP1/IRS2/MYC/STAT1/WNT2/WNT5A	8
GO:0048659	BP	GO:0048659	smooth muscle cell proliferation	27/1646	180/18614	0.00458685	0.0507611	0.0428535	ACE2/ANG/APOE/BMP4/BMPR1A/CCL5/CNN1/CTNNBIP1/DNMT1/HBEGF/HDAC1/IFNG/IGFBP3/IL12B/MAP3K5/MIR34A/MMP9/MNAT1/MYD88/NDRG4/NOS3/NPR3/NR4A3/P2RY6/RBPMS2/STAT1/TPM1	27
GO:0062013	BP	GO:0062013	positive regulation of small molecule metabolic process	23/1646	146/18614	0.00463996	0.0512209	0.0432416	ABCG4/ADORA2B/APOC2/APOE/BEND3/GPLD1/IFNG/IL1B/IRS2/MID1IP1/NOS3/NR1H3/NR4A3/P2RY1/P2RY6/PMAIP1/POR/PPP1R3E/PRKAA2/PTH1R/STAR/STARD4/VCP	23
GO:0033157	BP	GO:0033157	regulation of intracellular protein transport	32/1646	224/18614	0.00464767	0.0512209	0.0432416	ARIH2/ATG13/B3GAT3/BAG3/BCAS3/BMP4/CDK1/CDK5R1/CEMIP/CHP2/DMTN/EFCAB7/FERMT1/FZD5/GZMB/HCLS1/IFNG/IL1B/KIF20B/LCP1/MTCL1/NOLC1/PKIG/RANGAP1/SAR1A/SIRT7/SP100/TM9SF4/TMEM30A/UBE2G2/YOD1/ZPR1	32
GO:1901615	BP	GO:1901615	organic hydroxy compound metabolic process	67/1646	551/18614	0.00464896	0.0512209	0.0432416	ABCG4/ACADL/ACER3/AKR1B10/ALDH1A3/APOE/CDH3/CH25H/CYP24A1/CYP27A1/CYP27B1/CYP2C18/CYP46A1/CYP7B1/DHFR/DHRS13/DHRS9/DIO2/DPM3/DUOXA1/DUOXA2/ERLIN1/FOXE1/GATA3/GBA2/GCH1/GK/GNB3/GOT1/HAGH/HMGCS1/HSD11B2/HSD17B3/IFNG/INPP5J/INSIG2/KIT/MOXD1/NFKB1/OSBPL3/P2RY1/P2RY6/PCSK9/PFKFB2/PLEK/PON1/POR/PRKAA2/PSAT1/PTGR1/PTH1R/RAB38/RDH5/SDR9C7/SERPINA12/SLC16A10/SLC7A11/SPTLC2/SPTSSA/SQLE/SRD5A3/STAR/STARD4/S…	67
GO:0044089	BP	GO:0044089	positive regulation of cellular component biogenesis	62/1646	503/18614	0.00468557	0.0514752	0.0434563	ABCA3/ACE2/ACTR2/AMIGO1/AMIGO2/ANLN/ARHGEF10/BAK1/BAX/BCAS3/BID/CCL19/CCL21/CD47/CDC34/CDC42EP1/CDK5R1/CDT1/CKAP5/CLDN1/CLEC7A/COBL/COL16A1/CXCL13/DNMT1/EIF4G1/EPHB2/FCHSD2/FERMT1/GBP5/GPR65/HAS3/HCK/ID1/IFNG/IL17A/ISG15/KIT/LCP1/LMOD1/MAP1B/MAP4K4/MAPRE1/MYD88/MYOC/NAV3/PDE4DIP/PLEK/PSRC1/PTPN22/PYCARD/RALA/SPAG5/SRPX2/STIL/TENM2/TESK1/TPBG/TPM1/TPPP/VCP/WNT7A	62
GO:0070242	BP	GO:0070242	thymocyte apoptotic process	6/1646	19/18614	0.00468582	0.0514752	0.0434563	BAK1/BAX/BMP4/CHEK2/DFFA/WNT5A	6
GO:0019985	BP	GO:0019985	translesion synthesis	7/1646	25/18614	0.00482648	0.0529424	0.044695	DTL/PCNA/POLD3/POLE2/POLI/PRIMPOL/VCP	7
GO:0001913	BP	GO:0001913	T cell mediated cytotoxicity	12/1646	59/18614	0.00489816	0.0536499	0.0452923	CD1A/CTSC/IL12B/IL12RB1/IL23A/IL7R/MICB/PTPRC/RAB27A/RAET1E/TAP2/ULBP2	12
GO:0042180	BP	GO:0042180	cellular ketone metabolic process	31/1646	216/18614	0.00492903	0.0538709	0.0454789	ACACB/ACADL/AKR1B10/APOC2/CYP46A1/CYP4F11/DHRS9/EIF6/ERLIN1/FABP3/FABP5/FMO1/HAGH/HSD11B2/HSD17B3/IDO1/IDO2/IL1B/INSIG2/IRS2/KMO/KYNU/MID1IP1/NR1H3/NR4A3/PDSS1/PRMT3/SLC7A11/STAR/STARD4/TDO2	31
GO:0031343	BP	GO:0031343	positive regulation of cell killing	14/1646	74/18614	0.00493276	0.0538709	0.0454789	ARG1/CD1A/CLEC7A/IFNG/IL12B/IL12RB1/IL18RAP/IL23A/MICB/PTPRC/RAET1E/RASGRP1/TAP2/ULBP2	14
GO:0050866	BP	GO:0050866	negative regulation of cell activation	32/1646	225/18614	0.00497149	0.0542146	0.045769	APOE/ARG1/ARG2/AXL/BMP4/CD274/CD80/CD86/CST7/CTLA4/FGR/HMGB3/IDO1/IL2RA/IL4I1/IL4R/IRF1/ITCH/LAPTM5/LGALS9/LILRB2/LRFN5/LYN/NOS3/NR1H3/PTPN22/PTPRC/SAMSN1/SOCS1/TBC1D10C/THBD/TNFRSF21	32
GO:0032728	BP	GO:0032728	positive regulation of interferon-beta production	9/1646	38/18614	0.00498786	0.0542348	0.045786	IFIH1/IRF1/IRF7/ISG15/OAS1/OAS2/OAS3/POLR3G/TLR2	9
GO:0043368	BP	GO:0043368	positive T cell selection	9/1646	38/18614	0.00498786	0.0542348	0.045786	CD3D/CD3E/CD3G/CTSL/IL12B/IL12RB1/IL23A/PTPRC/STAT3	9
GO:0019216	BP	GO:0019216	regulation of lipid metabolic process	45/1646	344/18614	0.00512374	0.0554387	0.0468024	ABCA3/ABCG4/ABHD6/ACACB/ACADL/APOC2/APOE/CCL19/CCL21/CYP27B1/EIF6/ERLIN1/FABP3/FABP5/FGR/FMO1/GNB3/GPLD1/IFNG/IL1B/INSIG2/IRS2/KIT/LACTB/LYN/MID1IP1/MTMR1/MTMR3/NFKB1/NOD2/NR1H3/NR4A3/ORMDL2/POR/PRMT3/PSAPL1/RAB38/RORC/SAMD8/SERPINA12/SERPINA3/SLC27A1/STAR/STARD4/THRA	45
GO:0007019	BP	GO:0007019	microtubule depolymerization	10/1646	45/18614	0.00512827	0.0554387	0.0468024	CKAP5/FGF13/KIF18A/KIF18B/KIF2A/KIF2C/MAP1B/MID1IP1/NAV3/TPX2	10
GO:0046006	BP	GO:0046006	regulation of activated T cell proliferation	10/1646	45/18614	0.00512827	0.0554387	0.0468024	ARG1/CD24/CD274/IL12B/IL12RB1/IL23A/IL2RA/LGALS9/PYCARD/SLAMF1	10
GO:1902622	BP	GO:1902622	regulation of neutrophil migration	10/1646	45/18614	0.00512827	0.0554387	0.0468024	C1QBP/CCL19/CCL21/CXCL8/CXCR2/IL23A/MYD88/NOD2/SLAMF8/XG	10
GO:0006643	BP	GO:0006643	membrane lipid metabolic process	30/1646	208/18614	0.00522344	0.0558521	0.0471514	ABCA12/ACER3/ALOXE3/BAX/CERS3/CYP4F22/DPM3/ELOVL7/FADS3/FUT2/FUT3/GAL3ST4/GBA2/GLTP/GM2A/GPLD1/KIT/ORMDL2/P2RX1/PIGA/PIGX/PIGZ/PSAPL1/SAMD8/SCCPDH/SERINC1/SGMS2/SPTLC2/SPTSSA/UGCG	30
GO:0009725	BP	GO:0009725	response to hormone	100/1646	880/18614	0.00526614	0.0558521	0.0471514	ABCA3/ACTA1/ANG/AR/ARG1/ARPC1B/BBS2/BCAR3/BCAS3/BMP4/BRIP1/CAB39/CCL19/CCL21/CCNA2/CCND1/CD24/CDC6/CKB/CLDN1/CPEB2/CRY2/CTSD/CTSL/CYBB/CYP27B1/CYP7B1/EIF2B2/EIF6/FOSL1/FOXO4/GATA3/GATA6/GJB2/GKAP1/GOT1/GPLD1/GSTM3/HCLS1/HDAC1/HSD11B2/IL1B/IL4R/INSIG2/IRS2/ISL1/KIT/LPIN2/LYN/MAP1B/NCOA3/NEFL/NFKB1/NOS3/NR1H3/NR4A3/P2RY6/PCNA/PCSK9/PLAT/PNPT1/POR/PPARGC1B/PRKAA2/PRKCQ/PTPRU/RAB10/RAB31/RANGAP1/REN/…	100
GO:0051091	BP	GO:0051091	positive regulation of DNA-binding transcription factor activity	37/1646	271/18614	0.0053025	0.0558521	0.0471514	AIM2/AR/CARD14/CLEC7A/FOSL1/HCLS1/IKBKE/IL18RAP/IL1B/IRAK3/JMY/KIT/LGALS9/LRP8/LTF/MYD88/NOD2/NPM1/PPARGC1B/PPRC1/PRKCH/PRKCQ/PYCARD/RAB7B/RELN/S100A12/S100A8/S100A9/SLCO3A1/STAT3/TFDP1/TLR2/TRIM22/UBE2N/WNT2/WNT5A/ZIC2	37
GO:0009620	BP	GO:0009620	response to fungus	13/1646	67/18614	0.00530535	0.0558521	0.0471514	ARG1/BAK1/CLEC4C/CLEC4D/CLEC4E/CLEC7A/COTL1/IL17A/LTF/MYD88/S100A12/S100A8/S100A9	13
GO:0045682	BP	GO:0045682	regulation of epidermis development	13/1646	67/18614	0.00530535	0.0558521	0.0471514	ABCA12/AQP3/BMP4/CYP27B1/GRHL1/IL20/KLF7/NCOA3/PRKCH/SULT2B1/TMEM79/ZBED2/ZFP36	13
GO:1901224	BP	GO:1901224	positive regulation of NIK/NF-kappaB signaling	13/1646	67/18614	0.00530535	0.0558521	0.0471514	CCL19/CD27/CD86/IFI35/IL12B/IL1B/IL23A/LAPTM5/LGALS9/NMI/NOD2/NR3C2/TLR2	13
GO:0046890	BP	GO:0046890	regulation of lipid biosynthetic process	27/1646	182/18614	0.00533479	0.0558521	0.0471514	ABCA3/ABCG4/ABHD6/ACADL/APOC2/APOE/CYP27B1/EIF6/ERLIN1/FABP3/FABP5/GPLD1/IFNG/IL1B/INSIG2/MID1IP1/NFKB1/NR1H3/ORMDL2/POR/PRMT3/RAB38/SAMD8/SERPINA12/SLC27A1/STAR/STARD4	27
GO:0010001	BP	GO:0010001	glial cell differentiation	33/1646	235/18614	0.00533633	0.0558521	0.0471514	ARHGEF10/CDK1/CNTN2/CUL4B/CXCR4/EIF2B2/EOMES/EPHA4/GPC1/HDAC1/ID4/IFNG/IFNGR1/IL1B/IL34/LAMC3/LYN/MAL/MIR142/MYOC/NOG/RELN/RNF112/S100A8/S100A9/SOX13/SOX4/STAT3/TLR2/TNFRSF21/TPPP/TSPAN2/TUBA1A	33
GO:0002579	BP	GO:0002579	positive regulation of antigen processing and presentation	4/1646	9/18614	0.00533801	0.0558521	0.0471514	CCL19/CCL21/NOD2/PYCARD	4
GO:0002666	BP	GO:0002666	positive regulation of T cell tolerance induction	4/1646	9/18614	0.00533801	0.0558521	0.0471514	CD3E/IDO1/ITCH/LILRB2	4
GO:0002784	BP	GO:0002784	regulation of antimicrobial peptide production	4/1646	9/18614	0.00533801	0.0558521	0.0471514	IL17A/IL17F/KLK7/NOD2	4
GO:0010533	BP	GO:0010533	regulation of activation of Janus kinase activity	4/1646	9/18614	0.00533801	0.0558521	0.0471514	CCL5/IL12B/IL23A/SOCS1	4
GO:0019852	BP	GO:0019852	L-ascorbic acid metabolic process	4/1646	9/18614	0.00533801	0.0558521	0.0471514	GSTO1/GSTO2/SLC23A2/SLC2A1	4
GO:0032201	BP	GO:0032201	telomere maintenance via semi-conservative replication	4/1646	9/18614	0.00533801	0.0558521	0.0471514	BLM/DNA2/FEN1/PCNA	4
GO:0032627	BP	GO:0032627	interleukin-23 production	4/1646	9/18614	0.00533801	0.0558521	0.0471514	CLEC7A/IFNG/IL17A/MYD88	4
GO:0032667	BP	GO:0032667	regulation of interleukin-23 production	4/1646	9/18614	0.00533801	0.0558521	0.0471514	CLEC7A/IFNG/IL17A/MYD88	4
GO:0046602	BP	GO:0046602	regulation of mitotic centrosome separation	4/1646	9/18614	0.00533801	0.0558521	0.0471514	CHEK1/KIF11/NEK2/RANBP1	4
GO:0046645	BP	GO:0046645	positive regulation of gamma-delta T cell activation	4/1646	9/18614	0.00533801	0.0558521	0.0471514	NOD2/PTPRC/SOX13/SOX4	4
GO:0051135	BP	GO:0051135	positive regulation of NK T cell activation	4/1646	9/18614	0.00533801	0.0558521	0.0471514	HSPH1/IL12B/IL23A/RASAL3	4
GO:0060513	BP	GO:0060513	prostatic bud formation	4/1646	9/18614	0.00533801	0.0558521	0.0471514	AR/BMP4/NOG/WNT5A	4
GO:1901334	BP	GO:1901334	lactone metabolic process	4/1646	9/18614	0.00533801	0.0558521	0.0471514	GSTO1/GSTO2/SLC23A2/SLC2A1	4
GO:1903044	BP	GO:1903044	protein localization to membrane raft	4/1646	9/18614	0.00533801	0.0558521	0.0471514	ATP1B1/CD24/CYP46A1/MYADM	4
GO:0042060	BP	GO:0042060	wound healing	55/1646	439/18614	0.00534595	0.0558521	0.0471514	ADRA2C/APOE/ARL8B/AXL/CASK/CASP7/CDH3/CLDN1/CLEC7A/CXCR4/CYP4F11/DMTN/EPHB2/F12/F3/FERMT1/GRHL3/HBEGF/HPSE/IL24/KLKB1/KRT6A/LCK/LRG1/LYN/MAP3K5/METAP1/MIR34A/MMP12/MYLK/NOG/NOS3/P2RX1/P2RY1/PLAT/PLEK/PLSCR1/PRKCQ/RAB27A/RAB3A/S100A8/SERPINA1/SERPINB2/SLC7A11/SPRR3/TGFA/THBD/TPM1/TRIM72/TSPAN8/TXK/WAS/WFDC1/WNT5A/WNT7A	55
GO:0045936	BP	GO:0045936	negative regulation of phosphate metabolic process	55/1646	439/18614	0.00534595	0.0558521	0.0471514	APOE/BAK1/BAX/BMP4/CDKN1C/CRY2/DKK1/DMD/DMTN/DUSP7/EIF4G1/ENSA/EPHB2/GADD45A/GPRC5A/GSTP1/IFNG/IGFBP3/IL1B/INPP5J/IRAK3/IRS2/LYN/MASTL/MIR34A/MYADM/NCAPG2/NOG/NPM1/NTF3/PARP14/PBK/PKIG/PLEK/PLK1/PPP1R14D/PPP1R36/PTPN22/PTPRC/PYCARD/SAMSN1/SERPINB3/SH3BP5L/SHB/SLC27A1/SNX25/SOCS1/SPINK1/SPRY2/STAT3/TESK1/TRIB2/VPS25/WWTR1/XDH	55
GO:0006855	BP	GO:0006855	xenobiotic transmembrane transport	5/1646	14/18614	0.00545171	0.056483	0.0476841	ABCA3/SLC28A3/SLC29A1/SLC47A1/TMEM30A	5
GO:0007100	BP	GO:0007100	mitotic centrosome separation	5/1646	14/18614	0.00545171	0.056483	0.0476841	AURKA/CHEK1/KIF11/NEK2/RANBP1	5
GO:0009158	BP	GO:0009158	ribonucleoside monophosphate catabolic process	5/1646	14/18614	0.00545171	0.056483	0.0476841	AMPD3/GDA/PNP/UPP1/XDH	5
GO:0009159	BP	GO:0009159	deoxyribonucleoside monophosphate catabolic process	5/1646	14/18614	0.00545171	0.056483	0.0476841	GDA/PNP/TYMP/UPP1/XDH	5
GO:0031000	BP	GO:0031000	response to caffeine	5/1646	14/18614	0.00545171	0.056483	0.0476841	CHEK1/GSTM2/RYR1/RYR3/TMEM38A	5
GO:0032688	BP	GO:0032688	negative regulation of interferon-beta production	5/1646	14/18614	0.00545171	0.056483	0.0476841	NLRC3/NLRX1/NMI/PYCARD/REL	5
GO:0000077	BP	GO:0000077	DNA damage checkpoint signaling	20/1646	123/18614	0.00556833	0.0575	0.0485426	BLM/BRIP1/CCND1/CDK1/CHEK1/CHEK2/DTL/DTX3L/E2F1/EME1/FOXO4/MSH2/PARP9/PLK1/PLK2/PML/RAD51/RFWD3/SDE2/TICRR	20
GO:0006805	BP	GO:0006805	xenobiotic metabolic process	20/1646	123/18614	0.00556833	0.0575	0.0485426	ABCC1/CBR3/CYP2C18/CYP2J2/CYP2W1/CYP46A1/FMO1/GSTA3/GSTM2/GSTM3/GSTO1/GSTO2/GSTP1/NAT1/POR/RORC/S100A12/SLC28A3/SLC29A1/SMOX	20
GO:0048662	BP	GO:0048662	negative regulation of smooth muscle cell proliferation	14/1646	75/18614	0.00558309	0.0575	0.0485426	ACE2/ANG/APOE/BMP4/CNN1/CTNNBIP1/IFNG/IGFBP3/IL12B/MIR34A/NDRG4/NOS3/NPR3/TPM1	14
GO:0070192	BP	GO:0070192	chromosome organization involved in meiotic cell cycle	14/1646	75/18614	0.00558309	0.0575	0.0485426	BRIP1/BUB1/BUB1B/CCNE2/MND1/NCAPH/NDC1/RAD51/SIRT7/SMC2/SMC4/SYCE2/TRIP13/ZCWPW1	14
GO:0044843	BP	GO:0044843	cell cycle G1/S phase transition	38/1646	281/18614	0.00558836	0.0575	0.0485426	BID/CCL2/CCNA2/CCND1/CCNE2/CDC25A/CDC34/CDC6/CDC7/CDK2AP2/CDKN3/CHEK2/CUL4B/DCUN1D3/E2F1/E2F3/E2F7/EIF4EBP1/EIF4G1/FAM83D/ID4/KIF14/MLF1/MNAT1/MYC/PIM2/PLK2/PML/RCC1/RFWD3/RRM1/RRM2/SDE2/STIL/SUSD2/TFDP1/ZNF655/ZPR1	38
GO:0010563	BP	GO:0010563	negative regulation of phosphorus metabolic process	55/1646	440/18614	0.00559915	0.0575318	0.0485695	APOE/BAK1/BAX/BMP4/CDKN1C/CRY2/DKK1/DMD/DMTN/DUSP7/EIF4G1/ENSA/EPHB2/GADD45A/GPRC5A/GSTP1/IFNG/IGFBP3/IL1B/INPP5J/IRAK3/IRS2/LYN/MASTL/MIR34A/MYADM/NCAPG2/NOG/NPM1/NTF3/PARP14/PBK/PKIG/PLEK/PLK1/PPP1R14D/PPP1R36/PTPN22/PTPRC/PYCARD/SAMSN1/SERPINB3/SH3BP5L/SHB/SLC27A1/SNX25/SOCS1/SPINK1/SPRY2/STAT3/TESK1/TRIB2/VPS25/WWTR1/XDH	55
GO:0002431	BP	GO:0002431	Fc receptor mediated stimulatory signaling pathway	8/1646	32/18614	0.00562412	0.057551	0.0485856	CD47/FGR/HCK/LYN/NR4A3/PLD2/PLSCR1/PTPRC	8
GO:0002862	BP	GO:0002862	negative regulation of inflammatory response to antigenic stimulus	8/1646	32/18614	0.00562412	0.057551	0.0485856	FGR/FURIN/HCK/IL12B/LYN/NOD2/PLK2/RHBDF2	8
GO:0046685	BP	GO:0046685	response to arsenic-containing substance	8/1646	32/18614	0.00562412	0.057551	0.0485856	CPEB2/GSTO1/GSTO2/MAPK13/NEFL/PPIF/VCP/ZFAND2A	8
GO:0045604	BP	GO:0045604	regulation of epidermal cell differentiation	12/1646	60/18614	0.00564117	0.0576464	0.0486662	ABCA12/AQP3/BMP4/CYP27B1/GRHL1/IL20/KLF7/NCOA3/PRKCH/SULT2B1/ZBED2/ZFP36	12
GO:0002685	BP	GO:0002685	regulation of leukocyte migration	32/1646	227/18614	0.00567629	0.0579261	0.0489023	ADAM10/C1QBP/CCL19/CCL2/CCL20/CCL21/CCL4/CCL5/CD47/CORO1A/CXCL10/CXCL13/CXCL17/CXCL8/CXCR2/EDN3/GPR18/IL23A/IL34/LGALS9/LYN/MMP28/MYD88/NOD2/PYCARD/S100A14/S100A7/SELE/SLAMF1/SLAMF8/WNT5A/XG	32
GO:0046165	BP	GO:0046165	alcohol biosynthetic process	22/1646	140/18614	0.00571136	0.0582044	0.0491373	ABCG4/ACER3/APOE/CYP27A1/CYP27B1/DHFR/ERLIN1/GCH1/GOT1/HMGCS1/INSIG2/MOXD1/NFKB1/P2RY1/P2RY6/PLEK/POR/PRKAA2/PTH1R/SPTLC2/SPTSSA/SRD5A3	22
GO:0032880	BP	GO:0032880	regulation of protein localization	98/1646	863/18614	0.00581618	0.0591919	0.0499709	ABCA12/ABHD17B/ABHD17C/ADAM10/ANG/APOE/AR/ARIH2/ATG13/B3GAT3/B9D1/BAG3/BCAS3/BMP4/BMPER/BORA/BYSL/CCL5/CCNE2/CCT2/CD247/CDCA5/CDK1/CDK5R1/CDT1/CEMIP/CHP2/CNST/CORO2B/CSNK1E/CTSD/DMTN/DTX3L/EFCAB7/ENSA/EPHB2/FERMT1/FZD5/GBP1/GLUL/GPC1/GPC2/GPLD1/GZMB/HCLS1/IFNG/IL12B/IL1B/IRS2/ISL1/KIF20B/KLF7/LCP1/LYPD1/MTCL1/MYOM1/MYRIP/NDC80/NDUFAF2/NETO2/NOLC1/NR1H3/PARP9/PFKFB2/PKIG/PLK1/POLR1A/PRKAA2/PRKCH/R…	98
GO:0051493	BP	GO:0051493	regulation of cytoskeleton organization	63/1646	518/18614	0.00590101	0.0598127	0.050495	ARHGEF10/ARPC5L/BCAS3/BORA/BST2/CAPZA3/CCL21/CCL27/CD47/CDK2AP2/CDK5R1/CKAP5/CORO1A/CORO2B/COTL1/DMTN/FCHSD2/FGF13/GBA2/GMFB/GPR65/GRHL3/HCK/HCLS1/ID1/INPP5J/KIF15/KIF18A/LMOD1/MAP1B/MAP6/MAPRE1/MID1IP1/MYADM/MYOC/NAV3/NPM1/NTF3/PAK3/PDE4DIP/PLEK/PLK1/PRKAA2/PSRC1/PYCARD/RHOG/S100A8/S100A9/SCIN/SKA1/SKA2/SKA3/SPAG5/STIL/TACC3/TESK1/TJP1/TMOD3/TPM1/TPPP/TPX2/TUBB4A/WAS	63
GO:0051592	BP	GO:0051592	response to calcium ion	23/1646	149/18614	0.00596878	0.0598127	0.050495	ALOX5AP/ANXA11/AQP3/CCND1/CHP2/CPNE9/DMTN/GPLD1/HOMER1/KCNMA1/KCNMB4/MNAT1/PPIF/PRKAA2/RYR1/RYR3/S100A16/SLC6A1/SYT17/TNNT2/TRPC1/TUBA1A/WNT5A	23
GO:0040001	BP	GO:0040001	establishment of mitotic spindle localization	9/1646	39/18614	0.00598561	0.0598127	0.050495	ANKFN1/ESPL1/FBXW11/MAD2L1/MAPRE1/NDC80/NUSAP1/PLK1/SPRY2	9
GO:0045066	BP	GO:0045066	regulatory T cell differentiation	9/1646	39/18614	0.00598561	0.0598127	0.050495	CTLA4/FANCA/IFNG/IL2RG/IL4I1/IRF1/LGALS9/LILRB2/SOCS1	9
GO:0045616	BP	GO:0045616	regulation of keratinocyte differentiation	9/1646	39/18614	0.00598561	0.0598127	0.050495	ABCA12/AQP3/CYP27B1/GRHL1/IL20/NCOA3/PRKCH/ZBED2/ZFP36	9
GO:0045740	BP	GO:0045740	positive regulation of DNA replication	9/1646	39/18614	0.00598561	0.0598127	0.050495	ATAD5/BCAR3/CDC7/CDK1/CDT1/DNA2/E2F7/E2F8/PCNA	9
GO:0014722	BP	GO:0014722	regulation of skeletal muscle contraction by calcium ion signaling	3/1646	5/18614	0.0060213	0.0598127	0.050495	DMD/GSTM2/GSTO1	3
GO:0031133	BP	GO:0031133	regulation of axon diameter	3/1646	5/18614	0.0060213	0.0598127	0.050495	CNTN2/NEFL/WNT7A	3
GO:0046122	BP	GO:0046122	purine deoxyribonucleoside metabolic process	3/1646	5/18614	0.0060213	0.0598127	0.050495	GDA/PNP/XDH	3
GO:0051097	BP	GO:0051097	negative regulation of helicase activity	3/1646	5/18614	0.0060213	0.0598127	0.050495	IFIT1/MCM2/MNAT1	3
GO:0071612	BP	GO:0071612	IP-10 production	3/1646	5/18614	0.0060213	0.0598127	0.050495	MIR34A/OAS1/OAS3	3
GO:0071658	BP	GO:0071658	regulation of IP-10 production	3/1646	5/18614	0.0060213	0.0598127	0.050495	MIR34A/OAS1/OAS3	3
GO:0090131	BP	GO:0090131	mesenchyme migration	3/1646	5/18614	0.0060213	0.0598127	0.050495	ACTA1/ACTC1/ACTG2	3
GO:1902292	BP	GO:1902292	cell cycle DNA replication initiation	3/1646	5/18614	0.0060213	0.0598127	0.050495	GINS3/MCM2/MCM3	3
GO:1902315	BP	GO:1902315	nuclear cell cycle DNA replication initiation	3/1646	5/18614	0.0060213	0.0598127	0.050495	GINS3/MCM2/MCM3	3
GO:1902975	BP	GO:1902975	mitotic DNA replication initiation	3/1646	5/18614	0.0060213	0.0598127	0.050495	GINS3/MCM2/MCM3	3
GO:1904502	BP	GO:1904502	regulation of lipophagy	3/1646	5/18614	0.0060213	0.0598127	0.050495	ADRB2/SESN2/SPTLC2	3
GO:1904504	BP	GO:1904504	positive regulation of lipophagy	3/1646	5/18614	0.0060213	0.0598127	0.050495	ADRB2/SESN2/SPTLC2	3
GO:0042088	BP	GO:0042088	T-helper 1 type immune response	10/1646	46/18614	0.00604454	0.0599638	0.0506225	CCL19/CD80/EBI3/IL12B/IL12RB1/IL1B/IL23A/IL4R/NFKBIZ/SLAMF1	10
GO:0006066	BP	GO:0006066	alcohol metabolic process	47/1646	366/18614	0.00607823	0.060218	0.0508372	ABCG4/ACADL/ACER3/AKR1B10/ALDH1A3/APOE/CH25H/CYP27A1/CYP27B1/CYP2C18/CYP46A1/CYP7B1/DHFR/DHRS13/DHRS9/DPM3/ERLIN1/GBA2/GCH1/GK/GNB3/GOT1/HMGCS1/HSD11B2/INPP5J/INSIG2/MOXD1/NFKB1/P2RY1/P2RY6/PCSK9/PLEK/PON1/POR/PRKAA2/PTH1R/RDH5/SDR9C7/SERPINA12/SPTLC2/SPTSSA/SQLE/SRD5A3/STAR/STARD4/SULT1E1/SULT2B1	47
GO:0032411	BP	GO:0032411	positive regulation of transporter activity	20/1646	124/18614	0.00610196	0.0603619	0.0509587	ADRB2/AMIGO1/ATP1B1/CACNA2D1/CCL2/CHP2/DMD/EPHB2/GSTM2/GSTO1/HSPA2/IFNG/LRRC55/NR1H3/P2RY6/PON1/RELN/TESC/VMP1/WNK2	20
GO:0140374	BP	GO:0140374	antiviral innate immune response	7/1646	26/18614	0.00610892	0.0603619	0.0509587	CLPB/CXCL10/IFIH1/IFIT1/MX1/OAS1/ZDHHC11	7
GO:0002577	BP	GO:0002577	regulation of antigen processing and presentation	6/1646	20/18614	0.0062003	0.0610227	0.0515165	CCL19/CCL21/LILRB2/NOD2/PYCARD/WAS	6
GO:0043605	BP	GO:0043605	amide catabolic process	6/1646	20/18614	0.0062003	0.0610227	0.0515165	AASS/ALDH4A1/GDA/HAL/TDO2/XDH	6
GO:0060339	BP	GO:0060339	negative regulation of type I interferon-mediated signaling pathway	6/1646	20/18614	0.0062003	0.0610227	0.0515165	ISG15/MMP12/OAS1/OAS3/STAT2/USP18	6
GO:0032872	BP	GO:0032872	regulation of stress-activated MAPK cascade	28/1646	193/18614	0.00628193	0.0617447	0.0521261	BMP4/CCL19/CCL21/CD27/FOXM1/GADD45A/GSTP1/IL1B/IL26/ITCH/MAP3K5/MAP4K4/MYC/MYD88/NOD2/PBK/PRDX1/PTPN22/PYCARD/RASGRP1/RELL2/SERPINB3/SLAMF1/TRAF3/WNT5A/WNT7A/WNT7B/XDH	28
GO:0006919	BP	GO:0006919	activation of cysteine-type endopeptidase activity involved in apoptotic process	14/1646	76/18614	0.00630054	0.0618462	0.0522118	BAK1/BAX/BID/F3/LAPTM5/LCK/P2RX1/PMAIP1/PML/PYCARD/S100A8/S100A9/VCP/XDH	14
GO:0002695	BP	GO:0002695	negative regulation of leukocyte activation	29/1646	202/18614	0.00635799	0.0623284	0.0526188	ARG1/ARG2/AXL/BMP4/CD274/CD80/CD86/CST7/CTLA4/FGR/HMGB3/IDO1/IL2RA/IL4I1/IL4R/IRF1/ITCH/LAPTM5/LGALS9/LILRB2/LRFN5/LYN/NR1H3/PTPN22/PTPRC/SAMSN1/SOCS1/TBC1D10C/TNFRSF21	29
GO:0072657	BP	GO:0072657	protein localization to membrane	70/1646	588/18614	0.00637929	0.0624551	0.0527258	ABCA12/ADAM10/APOE/AR/ARL5B/ATP1B1/BAX/BBS2/BID/BLZF1/CD24/CDK5R1/CEMIP/CNST/CYP46A1/DMTN/EFCAB7/EPHB2/FGF13/GBP1/GOLGA7B/GPC1/GPC2/GPR158/GZMB/HSPA4/HYOU1/IFNG/ITGAL/LYPD1/MAGI2/MAL/MICALL1/MTCL1/MYADM/NACAD/NETO2/NFASC/NPTX1/P2RY1/PRKCH/RAB10/RAB26/RAB31/RAB38/RAB3A/RAB3B/RAB40A/RAB40B/RELN/RHBDF2/RHOG/RTP4/SEC61A1/SLC7A11/SMURF1/TESC/TIMM10/TIMM8A/TIMM8B/TM9SF4/TMEM88/TOMM22/TOMM40/TPBG/VPS37B…	70
GO:0007249	BP	GO:0007249	I-kappaB kinase/NF-kappaB signaling	39/1646	293/18614	0.00656969	0.0641698	0.0541734	BIRC3/BST2/CASP1/CCL19/CCL21/CLEC4D/CLEC7A/CXXC5/DDX21/GSTP1/HDAC1/IFIT5/IKBKE/IL1B/LGALS9/LTB/LTF/MYD88/NFKB1/NLRC3/NLRX1/NOD2/PELI2/PIM2/PLEKHG5/PLK2/PYCARD/REL/S100A12/STAT1/TAB3/TANK/TLR2/TNFSF10/TNIP3/TRAF3/TRIM22/UBE2N/WNT5A	39
GO:1901699	BP	GO:1901699	cellular response to nitrogen compound	82/1646	707/18614	0.00657161	0.0641698	0.0541734	ABCC1/ACTA1/ADRB2/AMIGO1/AQP9/ARG1/BCAR3/BLM/BRIP1/CACNA2D1/CASP4/CASP7/CCNA2/CDC6/CDK5R1/CHEK1/COL16A1/CPEB2/CTSD/CXCR4/CYBB/DMTN/DNMT1/EPHA4/EPHB2/FOXO4/GJB2/GKAP1/GNA15/GOT1/GPLD1/GSTM2/HNRNPAB/ID1/IFIH1/IFIT1/IL1B/INSIG2/IRS2/ITPR2/KLF3/LAMTOR4/LDOC1/LPIN2/LYN/LYPD1/MAP1B/MAP3K5/MAPK13/NFKB1/NOD2/NPM1/NR4A3/P2RY1/P2RY2/P2RY6/PCSK9/PLAT/POR/PRKCQ/PTPN22/RAB10/RAB31/RAD51/RANGAP1/RYR1/RYR3/SERP…	82
GO:0051259	BP	GO:0051259	protein complex oligomerization	34/1646	248/18614	0.00685701	0.066569	0.0561988	ABCA3/ACACB/ALDH1A3/ALOX5AP/ATL1/BEND3/BLM/CLDN1/GBP5/HOMER1/ISG15/KCNJ2/KCNRG/KCTD10/KCTD11/KCTD5/MAT1A/MLKL/MS4A1/NOL3/PNPT1/POLQ/PYCARD/RNF112/RRM1/RRM2/RYR1/RYR3/SHMT2/STEAP4/STOML2/TDO2/TK1/TRIM72	34
GO:0002828	BP	GO:0002828	regulation of type 2 immune response	8/1646	33/18614	0.0068596	0.066569	0.0561988	ARG1/ARG2/CD86/GATA3/IDO1/IL4R/NOD2/RSAD2	8
GO:0045684	BP	GO:0045684	positive regulation of epidermis development	8/1646	33/18614	0.0068596	0.066569	0.0561988	BMP4/CYP27B1/IL20/NCOA3/PRKCH/SULT2B1/TMEM79/ZBED2	8
GO:0051204	BP	GO:0051204	protein insertion into mitochondrial membrane	8/1646	33/18614	0.0068596	0.066569	0.0561988	BAX/GZMB/HSPA4/TIMM10/TIMM8A/TIMM8B/TOMM22/TOMM40	8
GO:0007169	BP	GO:0007169	transmembrane receptor protein tyrosine kinase signaling pathway	75/1646	639/18614	0.00686187	0.066569	0.0561988	ADRB2/AFAP1L2/AR/ARHGEF28/AXL/BCAR3/BLNK/BTC/CD3E/CD8A/CDH3/CDK5R1/CSPG4/CSRNP1/CTSD/EFNB2/EPHA4/EPHB2/EPHB6/F3/FAM83A/FGFBP1/FGR/FOXO4/FRK/GAB2/GATA3/GFRA3/GKAP1/GPC1/GPLD1/GPRC5A/HBEGF/HCK/IFI6/IGFBP3/IL12B/IL1B/IRS2/KIT/LCK/LCP2/LYN/MAPKAPK3/MMP9/MPZL1/MUC20/MYO1E/MYOC/NDRG4/NOG/NR4A3/NRTN/NTF3/PAK3/PLAT/PRKCQ/RALA/RHBDF2/SERPINA12/SHC1/SHC2/SHCBP1/SIK2/SLC27A4/SOCS1/SPRY2/SS18/STAT3/TGFA/TRIM…	75
GO:0051250	BP	GO:0051250	negative regulation of lymphocyte activation	25/1646	168/18614	0.00687535	0.0665769	0.0562055	ARG1/ARG2/AXL/BMP4/CD274/CD80/CD86/CTLA4/FGR/HMGB3/IDO1/IL2RA/IL4I1/IL4R/IRF1/ITCH/LAPTM5/LGALS9/LILRB2/LYN/PTPN22/SAMSN1/SOCS1/TBC1D10C/TNFRSF21	25
GO:0042327	BP	GO:0042327	positive regulation of phosphorylation	90/1646	788/18614	0.00688051	0.0665769	0.0562055	ADRA2C/ADRB2/ANG/AR/AURKB/AXL/BCAR3/BMP4/BMPR1A/BORA/BTC/CAB39/CAB39L/CARD14/CCL19/CCL21/CCL5/CCND1/CD24/CD3E/CD80/CD86/CDC25B/CDC6/CDCA8/CDK5R1/CEMIP/CENPE/CHEK2/CSPG4/DKK1/DLG3/EDN3/EIF4G1/EPHA4/FGR/FZD5/HBEGF/HCLS1/HPX/HSPA2/IFNG/IL12B/IL1B/IL20/IL23A/IL24/IL34/ISL1/KIF14/KIT/LCP2/LRP8/LTF/LYN/MAP2K6/MAP3K5/MMP9/MNAT1/NOD2/NTF3/OSM/P2RY1/PARP14/PARP9/PELI2/PFKFB2/PIFO/PLK1/PPARGC1B/PRKAA2/PSRC…	90
GO:0071417	BP	GO:0071417	cellular response to organonitrogen compound	78/1646	669/18614	0.00696027	0.0672616	0.0567835	ABCC1/ACTA1/ADRB2/AMIGO1/AQP9/ARG1/BCAR3/BLM/BRIP1/CACNA2D1/CASP4/CASP7/CCNA2/CDC6/CDK5R1/CHEK1/COL16A1/CPEB2/CTSD/CXCR4/CYBB/DMTN/DNMT1/EPHA4/EPHB2/FOXO4/GJB2/GKAP1/GNA15/GOT1/GPLD1/GSTM2/HNRNPAB/ID1/IL1B/INSIG2/IRS2/ITPR2/KLF3/LAMTOR4/LDOC1/LPIN2/LYN/LYPD1/MAP1B/MAPK13/NFKB1/NOD2/NR4A3/P2RY1/P2RY2/P2RY6/PCSK9/PLAT/POR/PRKCQ/PTPN22/RAB10/RAB31/RAD51/RANGAP1/RYR1/RYR3/SERPINA12/SESN2/SHC1/SIK2/SL…	78
GO:0045834	BP	GO:0045834	positive regulation of lipid metabolic process	23/1646	151/18614	0.00701813	0.0677331	0.0571815	ABCG4/ABHD6/APOC2/APOE/CCL19/CCL21/FABP3/FGR/GPLD1/IFNG/IL1B/IRS2/KIT/LYN/MID1IP1/NOD2/NR1H3/NR4A3/POR/RAB38/SLC27A1/STAR/STARD4	23
GO:1900180	BP	GO:1900180	regulation of protein localization to nucleus	21/1646	134/18614	0.00703471	0.067751	0.0571967	BAG3/BMP4/BYSL/CCT2/CDK1/CHP2/DTX3L/EFCAB7/FERMT1/GLUL/HCLS1/IFNG/NOLC1/PARP9/PKIG/PLK1/POLR1A/SESN2/TESK1/WWTR1/ZPR1	21
GO:0032147	BP	GO:0032147	activation of protein kinase activity	18/1646	109/18614	0.00703813	0.067751	0.0571967	ADRA2C/ADRB2/ANG/BORA/CAB39/CAB39L/CARD14/CCL5/CD86/IL12B/IL23A/KIF14/NTF3/SESN2/SOCS1/TNFRSF10A/TPX2/WNT5A	18
GO:0090199	BP	GO:0090199	regulation of release of cytochrome c from mitochondria	10/1646	47/18614	0.00708332	0.0680108	0.057416	BAK1/BAX/BID/MMP9/NOL3/PMAIP1/PPIF/PRELID1/PYCARD/TNFSF10	10
GO:1901976	BP	GO:1901976	regulation of cell cycle checkpoint	10/1646	47/18614	0.00708332	0.0680108	0.057416	AURKB/CCNB1/CDCA8/CDT1/CHEK2/MAD2L1/NDC80/RAD51/RFWD3/XRCC3	10
GO:0070371	BP	GO:0070371	ERK1 and ERK2 cascade	44/1646	341/18614	0.0071294	0.0682857	0.0576481	ACE2/APOE/BMP4/BMPER/CCL19/CCL2/CCL20/CCL21/CCL4/CCL5/CCL8/CDK1/CHRNA9/CXCL17/DUSP5/DUSP7/EPHA4/EPHB2/FAM83D/GBP1/GPR183/GSTP1/IL1B/IL26/LGALS9/LYN/MFAP3/MYC/NDRG4/NOD2/P2RY1/P2RY6/PTPN22/PTPRC/PYCARD/RASGRP1/S100A7/SHC1/SLAMF1/SPRY2/TBC1D10C/TPBG/WNK2/YWHAZ	44
GO:0001916	BP	GO:0001916	positive regulation of T cell mediated cytotoxicity	9/1646	40/18614	0.00713023	0.0682857	0.0576481	CD1A/IL12B/IL12RB1/IL23A/MICB/PTPRC/RAET1E/TAP2/ULBP2	9
GO:0006816	BP	GO:0006816	calcium ion transport	56/1646	455/18614	0.00715064	0.0683711	0.0577202	ATP1B1/BAK1/BAX/CACHD1/CACNA2D1/CACNA2D2/CASK/CCL19/CCL2/CCL21/CCL4/CCL5/CCL8/CCR5/CEMIP/CHRNA9/CORO1A/CXCL10/CXCL11/CXCL9/CXCR4/CYP27B1/DMD/GEM/GSTM2/GSTO1/HOMER1/HSPA2/ITPR2/LCK/LILRB2/LYN/MICU3/MIR34A/MS4A1/MYLK/NOL3/NOS3/P2RX1/P2RX5/P2RY6/PANX1/PLCD1/PLCH2/PML/PTPRC/RYR1/RYR3/SCN3A/SEC61A1/SLC24A3/SPINK1/TMEM38A/TRPC1/VMP1/WFS1	56
GO:0050764	BP	GO:0050764	regulation of phagocytosis	17/1646	101/18614	0.00715746	0.0683711	0.0577202	CCL2/CD47/CLEC7A/FGR/HCK/IFNG/IL1B/IL2RG/LYAR/NOD2/PLSCR1/PTPRC/PYCARD/RAB27A/RAB31/SIRPG/TLR2	17
GO:0098586	BP	GO:0098586	cellular response to virus	15/1646	85/18614	0.00720237	0.0687122	0.0580082	BAX/CCL19/CCL5/CXCL10/EIF5A/IFI6/IFIH1/IFNG/IFNGR1/IKBKE/LGALS9/MMP12/NFKB1/OAS1/WDFY4	15
GO:0010951	BP	GO:0010951	negative regulation of endopeptidase activity	24/1646	160/18614	0.00723391	0.0689251	0.0581879	BIRC3/CD27/CRYAB/CST7/IFI16/IFI6/LAMP3/LTF/MMP9/NOL3/POR/SERPINA1/SERPINA12/SERPINA3/SERPINB1/SERPINB13/SERPINB2/SERPINB3/SERPINB4/SERPINB7/SERPINB9/SPINK1/SPOCK2/TNFAIP8	24
GO:0001934	BP	GO:0001934	positive regulation of protein phosphorylation	83/1646	720/18614	0.00731606	0.0696191	0.0587737	ADRA2C/ADRB2/ANG/AURKB/BCAR3/BMP4/BMPR1A/BORA/BTC/CAB39/CAB39L/CARD14/CCL19/CCL21/CCL5/CCND1/CD24/CD3E/CD80/CD86/CDC25B/CDC6/CDCA8/CDK5R1/CEMIP/CENPE/CHEK2/CSPG4/DKK1/DLG3/EDN3/EIF4G1/EPHA4/FZD5/HBEGF/HCLS1/HPX/HSPA2/IFNG/IL12B/IL1B/IL20/IL23A/IL24/IL34/ISL1/KIF14/KIT/LCP2/LRP8/LTF/LYN/MAP2K6/MAP3K5/MMP9/MNAT1/NOD2/NTF3/OSM/P2RY1/PARP14/PARP9/PELI2/PLK1/PSRC1/PTPRC/RASGRP1/RELN/RSPO1/S100A12/SESN…	83
GO:0046173	BP	GO:0046173	polyol biosynthetic process	12/1646	62/18614	0.00739392	0.0701811	0.0592482	ACER3/CYP27A1/CYP27B1/DHFR/GCH1/GOT1/P2RY1/P2RY6/PLEK/PTH1R/SPTLC2/SPTSSA	12
GO:0090303	BP	GO:0090303	positive regulation of wound healing	12/1646	62/18614	0.00739392	0.0701811	0.0592482	CLDN1/CLEC7A/CXCR4/DMTN/F12/F3/FERMT1/HBEGF/HPSE/MYLK/PLAT/THBD	12
GO:0015846	BP	GO:0015846	polyamine transport	5/1646	15/18614	0.00758944	0.0714151	0.06029	ATP13A3/ATP13A4/ATP13A5/SLC22A3/SLC47A1	5
GO:0051299	BP	GO:0051299	centrosome separation	5/1646	15/18614	0.00758944	0.0714151	0.06029	AURKA/CHEK1/KIF11/NEK2/RANBP1	5
GO:0072520	BP	GO:0072520	seminiferous tubule development	5/1646	15/18614	0.00758944	0.0714151	0.06029	AR/BRIP1/KIF18A/SCAPER/TBC1D20	5
GO:2000651	BP	GO:2000651	positive regulation of sodium ion transmembrane transporter activity	5/1646	15/18614	0.00758944	0.0714151	0.06029	ATP1B1/CHP2/DMD/TESC/WNK2	5
GO:0043410	BP	GO:0043410	positive regulation of MAPK cascade	60/1646	495/18614	0.00759733	0.0714151	0.06029	ADRA2C/ADRB2/APOE/AR/BCAR3/BMP4/BMPER/CCL19/CCL2/CCL20/CCL21/CCL4/CCL5/CCL8/CD24/CD27/CSPG4/CXCL17/DKK1/EDN3/EPHA4/FZD5/GADD45A/GPR183/IGFBP3/IL1B/IL26/IL34/KIT/LAPTM5/LGALS9/MAP2K6/MAP3K5/MAP4K1/MFAP3/MYD88/NDRG4/NOD2/NTF3/OSM/P2RY1/P2RY6/PELI2/PTPN22/PTPRC/PYCARD/RASGRP1/RELL2/S100A12/S100A7/SHC1/SLAMF1/SPRY2/TGFA/TPBG/TRAF3/WNT5A/WNT7A/WNT7B/XDH	60
GO:0033365	BP	GO:0033365	protein localization to organelle	104/1646	932/18614	0.00759825	0.0714151	0.06029	ABHD17B/ABHD17C/ADAM10/AKIRIN2/ARF4/ARIH2/ARL5B/ATG13/AURKA/AURKB/BAG3/BAX/BBS2/BID/BMP4/BUB1B/BYSL/CCT2/CDCA5/CDK1/CDT1/CHP2/CRY2/DTX3L/E2F3/EFCAB7/ESCO2/FAM83D/FERMT1/FZD5/GBP1/GBP5/GLUL/GRPEL1/GZMB/HCLS1/HEATR3/HK2/HSPA4/HYOU1/IFNG/INSIG2/INTU/ISG15/KIF20B/KNTC1/KPNA2/KPNA3/LAMTOR4/LAPTM5/LMNB1/LMNB2/M6PR/MAPRE1/MICALL1/MMP12/MSH2/NDC80/NETO2/NOLC1/NPTX1/NUP50/PARP9/PKIG/PLK1/PML/POLR1A/POM121…	104
GO:0001783	BP	GO:0001783	B cell apoptotic process	7/1646	27/18614	0.00762908	0.0714151	0.06029	AURKB/BAK1/BAX/IRS2/LYN/NFKBIZ/TNFRSF21	7
GO:0009065	BP	GO:0009065	glutamine family amino acid catabolic process	7/1646	27/18614	0.00762908	0.0714151	0.06029	ALDH4A1/ARG1/ARG2/DDAH2/GLUL/GOT1/NOS3	7
GO:0032740	BP	GO:0032740	positive regulation of interleukin-17 production	7/1646	27/18614	0.00762908	0.0714151	0.06029	IL12B/IL23A/MYD88/NOD2/OSM/PRKCQ/SLC7A5	7
GO:0032753	BP	GO:0032753	positive regulation of interleukin-4 production	7/1646	27/18614	0.00762908	0.0714151	0.06029	CD3E/CD86/GATA3/LGALS9/PRKCQ/SASH3/SLC7A5	7
GO:0039529	BP	GO:0039529	RIG-I signaling pathway	7/1646	27/18614	0.00762908	0.0714151	0.06029	BIRC3/C1QBP/CLPB/DDX60/NLRX1/OAS3/OASL	7
GO:0044283	BP	GO:0044283	small molecule biosynthetic process	69/1646	583/18614	0.00767807	0.0717837	0.0606012	AASS/ABCG4/ACACB/ACADL/ACER3/ALDH1A3/ALDOC/ALOX5AP/ALOXE3/APOC2/APOE/CASP1/CRABP2/CYP27A1/CYP27B1/CYP46A1/CYP4F11/CYP7B1/DHFR/DHRS9/EIF6/ELOVL7/ENO2/ERLIN1/FABP5/FADS3/FMO1/GCH1/GLUL/GOT1/GSTM2/GSTP1/HMGCS1/HPGDS/HSD17B3/IDO1/IFNG/IL1B/INSIG2/KMO/KYNU/MID1IP1/MOXD1/NFKB1/NR1H3/OSBPL3/P2RY1/P2RY6/PDSS1/PGM2/PLEK/PNP/POR/PRKAA2/PRMT3/PSAT1/PTH1R/PYCARD/SERPINA12/SESN2/SHMT2/SIRT7/SPTLC2/SPTSSA/SRD5…	69
GO:0016485	BP	GO:0016485	protein processing	34/1646	250/18614	0.00773767	0.0722505	0.0609952	ACE2/ADAM10/ADAM19/BAK1/CASP1/CASP4/CASP7/CHAC1/CNTN2/CST7/CTSL/F12/F3/FURIN/IFI16/KLK1/KLK13/KLK6/KLKB1/METAP1/MYRFL/NLRP7/NOL3/P4HB/PCSK9/PLAT/PLGRKT/PYCARD/REN/SDE2/SPCS3/SRGN/STOML2/THBD	34
GO:0042445	BP	GO:0042445	hormone metabolic process	33/1646	241/18614	0.00778246	0.072578	0.0612717	ACE2/ADAM10/AKR1B10/ALDH1A3/CRABP2/CTSL/CYP27B1/CYP2C18/CYP2W1/CYP46A1/DHRS13/DHRS9/DIO2/DUOXA1/DUOXA2/FOXE1/FURIN/GATA3/GNB3/HSD17B2/HSD17B3/IL4I1/KLK6/NFKB1/P4HB/POR/PRMT3/RDH5/REN/SDR9C7/SLC16A10/SRD5A3/SULT1E1	33
GO:0010518	BP	GO:0010518	positive regulation of phospholipase activity	11/1646	55/18614	0.0078792	0.0733886	0.061956	ANG/APOC2/ARF4/CCL5/CD86/GNA15/ITK/KIT/P2RY6/SELE/TXK	11
GO:0006590	BP	GO:0006590	thyroid hormone generation	6/1646	21/18614	0.00804149	0.0744361	0.0628404	DIO2/DUOXA1/DUOXA2/FOXE1/GATA3/SLC16A10	6
GO:0007413	BP	GO:0007413	axonal fasciculation	6/1646	21/18614	0.00804149	0.0744361	0.0628404	AMIGO1/CDK5R1/CNTN2/EPHA4/EPHB2/TNFRSF21	6
GO:0033005	BP	GO:0033005	positive regulation of mast cell activation	6/1646	21/18614	0.00804149	0.0744361	0.0628404	ADORA2B/FGR/GAB2/IL4R/NR4A3/TSLP	6
GO:0044321	BP	GO:0044321	response to leptin	6/1646	21/18614	0.00804149	0.0744361	0.0628404	BBS2/CCNA2/CCND1/NR4A3/STAT3/UGCG	6
GO:0106030	BP	GO:0106030	neuron projection fasciculation	6/1646	21/18614	0.00804149	0.0744361	0.0628404	AMIGO1/CDK5R1/CNTN2/EPHA4/EPHB2/TNFRSF21	6
GO:0000082	BP	GO:0000082	G1/S transition of mitotic cell cycle	34/1646	251/18614	0.00821207	0.075418	0.0636693	BID/CCL2/CCND1/CCNE2/CDC25A/CDC34/CDC6/CDC7/CDK2AP2/CDKN3/CHEK2/CUL4B/DCUN1D3/E2F1/E2F3/E2F7/EIF4EBP1/EIF4G1/ID4/KIF14/MNAT1/MYC/PIM2/PLK2/PML/RCC1/RFWD3/RRM1/RRM2/SDE2/STIL/TFDP1/ZNF655/ZPR1	34
GO:0050798	BP	GO:0050798	activated T cell proliferation	10/1646	48/18614	0.00825492	0.075418	0.0636693	ARG1/CD24/CD274/IL12B/IL12RB1/IL23A/IL2RA/LGALS9/PYCARD/SLAMF1	10
GO:2000404	BP	GO:2000404	regulation of T cell migration	10/1646	48/18614	0.00825492	0.075418	0.0636693	ADAM10/CCL20/CCL21/CCL5/CORO1A/CXCL10/CXCL13/PYCARD/S100A7/WNT5A	10
GO:0002138	BP	GO:0002138	retinoic acid biosynthetic process	4/1646	10/18614	0.00827882	0.075418	0.0636693	ALDH1A3/CRABP2/DHRS9/PRMT3	4
GO:0009128	BP	GO:0009128	purine nucleoside monophosphate catabolic process	4/1646	10/18614	0.00827882	0.075418	0.0636693	AMPD3/GDA/PNP/XDH	4
GO:0009169	BP	GO:0009169	purine ribonucleoside monophosphate catabolic process	4/1646	10/18614	0.00827882	0.075418	0.0636693	AMPD3/GDA/PNP/XDH	4
GO:0032070	BP	GO:0032070	regulation of deoxyribonuclease activity	4/1646	10/18614	0.00827882	0.075418	0.0636693	DFFA/GZMA/NPM1/PCNA	4
GO:0042048	BP	GO:0042048	olfactory behavior	4/1646	10/18614	0.00827882	0.075418	0.0636693	ADCY3/GJB4/TPBG/WFS1	4
GO:0042368	BP	GO:0042368	vitamin D biosynthetic process	4/1646	10/18614	0.00827882	0.075418	0.0636693	CYP27A1/CYP27B1/IFNG/NFKB1	4
GO:0060054	BP	GO:0060054	positive regulation of epithelial cell proliferation involved in wound healing	4/1646	10/18614	0.00827882	0.075418	0.0636693	CLDN1/LRG1/MMP12/WNT7A	4
GO:0060068	BP	GO:0060068	vagina development	4/1646	10/18614	0.00827882	0.075418	0.0636693	AXL/BAK1/BAX/WNT5A	4
GO:0060368	BP	GO:0060368	regulation of Fc receptor mediated stimulatory signaling pathway	4/1646	10/18614	0.00827882	0.075418	0.0636693	CD47/LYN/PLSCR1/PTPRC	4
GO:2000510	BP	GO:2000510	positive regulation of dendritic cell chemotaxis	4/1646	10/18614	0.00827882	0.075418	0.0636693	C1QBP/CCL21/LGALS9/SLAMF1	4
GO:0032757	BP	GO:0032757	positive regulation of interleukin-8 production	12/1646	63/18614	0.00841724	0.0764924	0.0645763	AFAP1L2/CD2/CLEC7A/F3/IL1B/LGALS9/MYD88/NOD2/PYCARD/STAT3/TLR2/WNT5A	12
GO:2001244	BP	GO:2001244	positive regulation of intrinsic apoptotic signaling pathway	12/1646	63/18614	0.00841724	0.0764924	0.0645763	BAX/BID/EIF5A/IL19/LCK/MCL1/MYC/PLAGL2/PMAIP1/S100A8/S100A9/VNN1	12
GO:0051281	BP	GO:0051281	positive regulation of release of sequestered calcium ion into cytosol	9/1646	41/18614	0.00843491	0.0765598	0.0646333	BAX/CEMIP/CXCL10/CXCL11/CXCL9/GSTM2/GSTO1/P2RY6/TRPC1	9
GO:0051341	BP	GO:0051341	regulation of oxidoreductase activity	18/1646	111/18614	0.00849419	0.0770044	0.0650086	APOE/CDH3/CYP27B1/DDAH2/DHFR/EDN3/GCH1/GZMA/IFNG/IL1B/NFKB1/NOD2/NPR3/POR/PPM1J/S100A1/SLAMF8/ZDHHC21	18
GO:0000724	BP	GO:0000724	double-strand break repair via homologous recombination	25/1646	171/18614	0.0085836	0.0777206	0.0656132	ACTR2/AUNIP/BLM/CDC45/CDC7/CHEK1/EID3/FEN1/FIGNL1/MCM2/MCM3/MCM5/MCM6/NABP1/PARPBP/POLQ/PPP4C/RAD51/RAD51AP1/RAD54L/RFWD3/RUVBL1/UBE2N/WAS/XRCC3	25
GO:0001776	BP	GO:0001776	leukocyte homeostasis	17/1646	103/18614	0.00870431	0.078623	0.066375	AXL/BAK1/BAX/CCNB2/CORO1A/CXCL6/CXCR2/GPR183/IL2RA/IL7R/LGALS2/LGALS9/LYN/PMAIP1/SASH3/SLC46A2/SLC7A11	17
GO:0042100	BP	GO:0042100	B cell proliferation	17/1646	103/18614	0.00870431	0.078623	0.066375	ATAD5/BAX/CTLA4/CTPS1/EPHB2/GPR183/IL7R/IRS2/LYN/MS4A1/NFKBIZ/PTPRC/RASGRP1/SASH3/SHB/TNFRSF21/TNFRSF4	17
GO:0042326	BP	GO:0042326	negative regulation of phosphorylation	48/1646	383/18614	0.00876822	0.0791046	0.0667816	APOE/BAK1/BAX/BMP4/CDKN1C/DKK1/DMD/DMTN/DUSP7/EIF4G1/EPHB2/GADD45A/GPRC5A/GSTP1/IFNG/IGFBP3/IL1B/INPP5J/IRAK3/IRS2/LYN/MIR34A/MYADM/NCAPG2/NOG/NPM1/NTF3/PARP14/PBK/PKIG/PLK1/PTPN22/PTPRC/PYCARD/SAMSN1/SERPINB3/SH3BP5L/SHB/SNX25/SOCS1/SPINK1/SPRY2/STAT3/TESK1/TRIB2/VPS25/WWTR1/XDH	48
GO:0046889	BP	GO:0046889	positive regulation of lipid biosynthetic process	15/1646	87/18614	0.00893087	0.0802811	0.0677749	ABCG4/ABHD6/APOC2/APOE/FABP3/GPLD1/IFNG/IL1B/MID1IP1/NR1H3/POR/RAB38/SLC27A1/STAR/STARD4	15
GO:0048678	BP	GO:0048678	response to axon injury	15/1646	87/18614	0.00893087	0.0802811	0.0677749	ARG1/AXL/BAX/CDK1/DHFR/EPHA4/ISL1/KLK8/LYN/MAP1B/MIR34A/NEFL/RANGAP1/RTN4RL1/SARM1	15
GO:0048708	BP	GO:0048708	astrocyte differentiation	15/1646	87/18614	0.00893087	0.0802811	0.0677749	CNTN2/CUL4B/EOMES/EPHA4/ID4/IFNG/IFNGR1/IL1B/LAMC3/MIR142/NOG/S100A8/S100A9/STAT3/TSPAN2	15
GO:0061041	BP	GO:0061041	regulation of wound healing	21/1646	137/18614	0.00903193	0.0806914	0.0681212	APOE/CASK/CLDN1/CLEC7A/CXCR4/DMTN/EPHB2/F12/F3/FERMT1/HBEGF/HPSE/KLKB1/MIR34A/MYLK/NOS3/PLAT/SERPINB2/THBD/TSPAN8/WFDC1	21
GO:0002707	BP	GO:0002707	negative regulation of lymphocyte mediated immunity	11/1646	56/18614	0.00904133	0.0806914	0.0681212	ARG1/CD96/IL4I1/IL7R/LGALS9/NOD2/PTPRC/SERPINB4/SERPINB9/SLAMF1/SUSD4	11
GO:0002752	BP	GO:0002752	cell surface pattern recognition receptor signaling pathway	11/1646	56/18614	0.00904133	0.0806914	0.0681212	IFI35/LTF/LYN/NMI/NOD2/NR1H3/OAS1/PTPN22/RAB7B/S100A14/TNIP3	11
GO:0042908	BP	GO:0042908	xenobiotic transport	11/1646	56/18614	0.00904133	0.0806914	0.0681212	ABCA3/ABCC1/CLDN1/SLC22A18/SLC22A3/SLC28A3/SLC29A1/SLC2A1/SLC47A1/SLC7A5/TMEM30A	11
GO:0050832	BP	GO:0050832	defense response to fungus	11/1646	56/18614	0.00904133	0.0806914	0.0681212	ARG1/CLEC4C/CLEC4D/CLEC4E/CLEC7A/COTL1/IL17A/LTF/S100A12/S100A8/S100A9	11
GO:0051293	BP	GO:0051293	establishment of spindle localization	11/1646	56/18614	0.00904133	0.0806914	0.0681212	ANKFN1/ESPL1/FBXW11/MAD2L1/MAPRE1/NDC80/NUSAP1/PLK1/SPAG5/SPIRE1/SPRY2	11
GO:0030522	BP	GO:0030522	intracellular receptor signaling pathway	39/1646	299/18614	0.00911681	0.081268	0.068608	ALOXE3/AR/BIRC3/C1QBP/CLPB/CRY2/CYP24A1/CYP27B1/CYP7B1/DDX60/FABP5/HDAC1/IFIH1/IRF7/ISL1/ITCH/MAP2K6/MIR34A/MYD88/NLRX1/NOD2/NR1H3/NR2C2/NR2F1/NR4A3/OAS1/OAS3/OASL/PIM1/PML/PPARGC1B/PTPN22/RAB7B/RORC/RSAD2/RXRG/SLC46A2/STAT3/THRA	39
GO:0097190	BP	GO:0097190	apoptotic signaling pathway	71/1646	608/18614	0.00936612	0.0831435	0.0701913	AR/ATAD5/BAG3/BAK1/BAX/BCL2A1/BID/BMP4/CASP1/CASP4/CASP5/CD24/CD27/CD3E/CHAC1/CHEK2/CTSC/CTSL/DDIAS/DEDD2/E2F1/EEF1E1/EIF5A/FIGNL1/GSTP1/GZMB/HDAC1/HELLS/HYOU1/IFI16/IFI27L2/IFI6/IFNG/IKBKE/IL19/IL1B/ITM2C/JMY/LCK/LTB/MAL/MAP3K5/MCL1/MELK/MMP9/MSH2/MYC/NFKBIZ/NOG/NOL3/NONO/NOS3/P4HB/PELI3/PLAGL2/PMAIP1/PML/POLB/PPIF/PRELID1/PTPRC/PYCARD/S100A8/S100A9/SP100/TMEM117/TNFRSF10A/TNFSF10/VNN1/WFS1/WWOX	71
GO:0016540	BP	GO:0016540	protein autoprocessing	7/1646	28/18614	0.00941124	0.0831435	0.0701913	CASP1/CASP4/CTSL/F12/KLK6/MYRFL/PCSK9	7
GO:0032703	BP	GO:0032703	negative regulation of interleukin-2 production	7/1646	28/18614	0.00941124	0.0831435	0.0701913	GATA3/GBP1/LAPTM5/NAV3/NOD2/PTPRC/ZFP36	7
GO:0036037	BP	GO:0036037	CD8-positive, alpha-beta T cell activation	7/1646	28/18614	0.00941124	0.0831435	0.0701913	CD274/EOMES/GPR18/IRF1/PTPN22/SOCS1/WDFY4	7
GO:0042104	BP	GO:0042104	positive regulation of activated T cell proliferation	7/1646	28/18614	0.00941124	0.0831435	0.0701913	CD24/IL12B/IL12RB1/IL23A/IL2RA/PYCARD/SLAMF1	7
GO:0045606	BP	GO:0045606	positive regulation of epidermal cell differentiation	7/1646	28/18614	0.00941124	0.0831435	0.0701913	BMP4/CYP27B1/IL20/NCOA3/PRKCH/SULT2B1/ZBED2	7
GO:0070269	BP	GO:0070269	pyroptosis	7/1646	28/18614	0.00941124	0.0831435	0.0701913	AIM2/CASP1/CASP4/GSDMB/GZMA/GZMB/PYCARD	7
GO:0051495	BP	GO:0051495	positive regulation of cytoskeleton organization	27/1646	190/18614	0.00941625	0.0831435	0.0701913	ARHGEF10/BCAS3/CCL21/CCL27/CD47/CDK5R1/CKAP5/FCHSD2/GPR65/HCK/HCLS1/ID1/LMOD1/MAP1B/MAPRE1/MYOC/NAV3/NTF3/PDE4DIP/PLEK/PSRC1/PYCARD/SCIN/SPAG5/STIL/TESK1/TPM1	27
GO:0046683	BP	GO:0046683	response to organophosphorus	20/1646	129/18614	0.00943358	0.083166	0.0702103	AQP9/DMTN/FOSL1/GATA6/IL1B/ITPR2/P2RX1/P2RX5/P2RY1/P2RY2/P2RY6/PANX1/PLAT/PNPT1/PPARGC1B/REN/RYR3/STAT1/THBD/TYMS	20
GO:0018105	BP	GO:0018105	peptidyl-serine phosphorylation	40/1646	309/18614	0.00944107	0.083166	0.0702103	AURKA/BAK1/BAX/BCAR3/CAB39/CDC7/CDK1/CDK5R1/CHEK2/CSNK1A1/CSNK1E/DKK1/DMD/DMTN/EIF4G1/GADD45A/HCLS1/IFNG/IKBKE/IL24/INPP5J/MAP4K1/MAPK13/MAPKAPK3/MARK1/MAST1/MASTL/NTF3/OSM/PBK/PLK1/PLK2/PRKCH/PRKCQ/SPRY2/STK32A/STK32B/TTK/VRK1/WNT5A	40
GO:0009314	BP	GO:0009314	response to radiation	55/1646	452/18614	0.00952521	0.0837903	0.0707374	AURKB/BAK1/BAX/BHLHE40/BLM/CASP7/CCND1/CDC25A/CHEK1/CHEK2/CRY2/CRYAB/CUL4B/CXCL10/DCUN1D3/DTL/FEN1/FIGNL1/FKBPL/GADD45A/GATA3/IFI16/IL12B/KIT/MAPK13/MMP9/MSH2/MYC/NABP1/NDRG4/NOG/NPM1/PBK/PCNA/PML/POLB/POLD3/PRDM1/PRIMPOL/PTPRC/RAD51/RAD51AP1/RAD54L/RFWD3/RGS9/RNF168/SDE2/SERPINB13/SLC7A11/TANK/THBD/TICRR/TSPYL5/TUBA1A/XRCC4	55
GO:0048524	BP	GO:0048524	positive regulation of viral process	12/1646	64/18614	0.00954783	0.0837903	0.0707374	AXL/CCL5/FURIN/IFIT1/KPNA2/LGALS9/P4HB/PPIH/SRPK1/TBC1D20/TOP2A/VPS37B	12
GO:0006913	BP	GO:0006913	nucleocytoplasmic transport	42/1646	328/18614	0.00955681	0.0837903	0.0707374	AKIRIN2/ALYREF/BACH2/BAG3/BMP4/CDK1/CHP2/CRY2/DDX39A/E2F3/EFCAB7/EIF4A3/EIF6/FERMT1/FYTTD1/HCLS1/HEATR3/IFNG/IL1B/KPNA2/KPNA3/MMP12/MX2/NDC1/NOLC1/NPM1/NUP210/NUP50/PKIG/PML/POLR2D/POM121/POM121C/RANBP1/RANGAP1/SEH1L/SIRT7/SMURF1/SP100/STAT3/XPO5/ZPR1	42
GO:0051169	BP	GO:0051169	nuclear transport	42/1646	328/18614	0.00955681	0.0837903	0.0707374	AKIRIN2/ALYREF/BACH2/BAG3/BMP4/CDK1/CHP2/CRY2/DDX39A/E2F3/EFCAB7/EIF4A3/EIF6/FERMT1/FYTTD1/HCLS1/HEATR3/IFNG/IL1B/KPNA2/KPNA3/MMP12/MX2/NDC1/NOLC1/NPM1/NUP210/NUP50/PKIG/PML/POLR2D/POM121/POM121C/RANBP1/RANGAP1/SEH1L/SIRT7/SMURF1/SP100/STAT3/XPO5/ZPR1	42
GO:0060627	BP	GO:0060627	regulation of vesicle-mediated transport	63/1646	530/18614	0.00960011	0.0840713	0.0709746	ADORA2B/AP2S1/APOC2/APOE/AXL/BMP2K/CASK/CCL19/CCL2/CCL21/CD47/CDK5R1/CLEC7A/CNST/CORO1A/CPLX3/DKK1/DNAJC5/EFNB2/ERC2/FBXO45/FGR/GAB2/HCK/IFNG/IL1B/IL2RG/IL4R/LGALS9/LYAR/LYN/MAGI2/NDRG4/NOD2/NR1H3/NTF3/P2RX1/P2RY1/PCSK9/PLD2/PLSCR1/PTPRC/PYCARD/RAB26/RAB27A/RAB27B/RAB31/RAB3A/RAB3B/RAB5A/RALA/RSPO1/SELE/SIRPG/SLAMF1/STXBP6/SYP/SYT17/TBC1D20/TLR2/VSNL1/WNT5A/WNT7A	63
GO:0070664	BP	GO:0070664	negative regulation of leukocyte proliferation	16/1646	96/18614	0.00977978	0.0855445	0.0722182	ARG1/ARG2/BMP4/CD274/CD80/CD86/CTLA4/GSTP1/IDO1/IL2RA/IL4I1/ITCH/LGALS9/LILRB2/LYN/TNFRSF21	16
GO:2001242	BP	GO:2001242	regulation of intrinsic apoptotic signaling pathway	25/1646	173/18614	0.00990423	0.0861637	0.072741	ATAD5/BAX/BID/DDIAS/EIF5A/FIGNL1/HDAC1/HELLS/HYOU1/IL19/LCK/MCL1/MMP9/MYC/NOL3/NONO/P4HB/PLAGL2/PMAIP1/PPIF/PYCARD/S100A8/S100A9/VNN1/WFS1	25
GO:0050672	BP	GO:0050672	negative regulation of lymphocyte proliferation	15/1646	88/18614	0.00991035	0.0861637	0.072741	ARG1/ARG2/BMP4/CD274/CD80/CD86/CTLA4/IDO1/IL2RA/IL4I1/ITCH/LGALS9/LILRB2/LYN/TNFRSF21	15
GO:0010453	BP	GO:0010453	regulation of cell fate commitment	9/1646	42/18614	0.009913	0.0861637	0.072741	AR/BMP4/BMPR1A/DKK1/HDAC1/IL12B/IL12RB1/IL23A/WNT5A	9
GO:0060338	BP	GO:0060338	regulation of type I interferon-mediated signaling pathway	9/1646	42/18614	0.009913	0.0861637	0.072741	IKBKE/IRF7/ISG15/MMP12/OAS1/OAS3/STAT2/USP18/WNT5A	9
GO:0002719	BP	GO:0002719	negative regulation of cytokine production involved in immune response	8/1646	35/18614	0.00993132	0.0861637	0.072741	ARG1/AXL/BST2/CD96/IRAK3/NLRX1/NOD2/SLAMF1	8
GO:0032633	BP	GO:0032633	interleukin-4 production	8/1646	35/18614	0.00993132	0.0861637	0.072741	CD3E/CD83/CD86/GATA3/LGALS9/PRKCQ/SASH3/SLC7A5	8
GO:0032673	BP	GO:0032673	regulation of interleukin-4 production	8/1646	35/18614	0.00993132	0.0861637	0.072741	CD3E/CD83/CD86/GATA3/LGALS9/PRKCQ/SASH3/SLC7A5	8
GO:0002573	BP	GO:0002573	myeloid leukocyte differentiation	31/1646	227/18614	0.0100331	0.0869456	0.0734011	BATF2/BATF3/BMP4/CCL19/CLPB/CTNNBIP1/GAB2/GATA3/GPR183/HCLS1/IFI16/IFNG/IL12B/IL17A/IL20/IL23A/IL34/IRF7/KIT/LILRB3/LTF/LYN/MMP9/MYC/PPARGC1B/SNX10/SOCS1/TESC/TLR2/TMEM178A/TSPAN2	31
GO:0071478	BP	GO:0071478	cellular response to radiation	27/1646	191/18614	0.0100702	0.0871666	0.0735877	AURKB/BAK1/BAX/BLM/CDC25A/CHEK1/CHEK2/CRY2/CRYAB/CUL4B/FIGNL1/GADD45A/GATA3/IFI16/MAPK13/MMP9/MYC/NPM1/PBK/PCNA/POLD3/RAD51/RAD51AP1/RGS9/SDE2/TANK/TSPYL5	27
GO:0032414	BP	GO:0032414	positive regulation of ion transmembrane transporter activity	18/1646	113/18614	0.0101829	0.0878846	0.0741938	ADRB2/AMIGO1/ATP1B1/CACNA2D1/CCL2/CHP2/DMD/EPHB2/GSTM2/GSTO1/HSPA2/IFNG/LRRC55/P2RY6/RELN/TESC/VMP1/WNK2	18
GO:0003228	BP	GO:0003228	atrial cardiac muscle tissue development	6/1646	22/18614	0.0102449	0.0878846	0.0741938	BMP4/GATA6/GJB6/ISL1/NOG/WNT2	6
GO:0032780	BP	GO:0032780	negative regulation of ATP-dependent activity	6/1646	22/18614	0.0102449	0.0878846	0.0741938	IFIT1/LTF/MCM2/MNAT1/PPIF/TNNT2	6
GO:0071636	BP	GO:0071636	positive regulation of transforming growth factor beta production	6/1646	22/18614	0.0102449	0.0878846	0.0741938	BMPR1A/FERMT1/FURIN/GATA6/LGALS9/SERPINB7	6
GO:2000810	BP	GO:2000810	regulation of bicellular tight junction assembly	6/1646	22/18614	0.0102449	0.0878846	0.0741938	CLDN1/FZD5/IL17A/MIR142/PRKCH/TJP1	6
GO:0051044	BP	GO:0051044	positive regulation of membrane protein ectodomain proteolysis	5/1646	16/18614	0.0102473	0.0878846	0.0741938	APOE/FURIN/GPLD1/IFNG/IL1B	5
GO:1902931	BP	GO:1902931	negative regulation of alcohol biosynthetic process	5/1646	16/18614	0.0102473	0.0878846	0.0741938	APOE/CYP27B1/ERLIN1/NFKB1/PLEK	5
GO:2000696	BP	GO:2000696	regulation of epithelial cell differentiation involved in kidney development	5/1646	16/18614	0.0102473	0.0878846	0.0741938	CD24/GATA3/MMP9/STAT1/WWTR1	5
GO:0002448	BP	GO:0002448	mast cell mediated immunity	11/1646	57/18614	0.0103314	0.0884031	0.0746315	ADORA2B/FGR/GAB2/IL4R/KIT/LAT2/LGALS9/LYN/NR4A3/RASGRP1/SERPINB9	11
GO:0045010	BP	GO:0045010	actin nucleation	11/1646	57/18614	0.0103314	0.0884031	0.0746315	ACTR2/ARPC1A/ARPC1B/ARPC5L/CORO1A/FCHSD2/GMFB/JMY/LMOD1/SCIN/SPIRE1	11
GO:0006766	BP	GO:0006766	vitamin metabolic process	17/1646	105/18614	0.0105075	0.089807	0.0758168	CYP24A1/CYP27A1/CYP27B1/CYP2W1/CYP4F11/DHFR/GSTO1/GSTO2/IFNG/NFKB1/PRMT3/PSAT1/SHMT2/SLC23A2/SLC25A19/SLC2A1/VNN1	17
GO:0043123	BP	GO:0043123	positive regulation of I-kappaB kinase/NF-kappaB signaling	27/1646	192/18614	0.0107608	0.0918662	0.0775552	BIRC3/BST2/CASP1/CCL19/CCL21/CLEC4D/CLEC7A/CXXC5/DDX21/IFIT5/IKBKE/IL1B/LGALS9/LTB/LTF/MYD88/NOD2/PELI2/PIM2/PLEKHG5/PLK2/REL/S100A12/TAB3/TNFSF10/TRIM22/UBE2N	27
GO:0010972	BP	GO:0010972	negative regulation of G2/M transition of mitotic cell cycle	12/1646	65/18614	0.0107928	0.0920346	0.0776974	AURKB/AVEN/BLM/CDC6/CDK1/CHEK1/DTL/FOXO4/NABP1/ORC1/PLK1/TICRR	12
GO:0032945	BP	GO:0032945	negative regulation of mononuclear cell proliferation	15/1646	89/18614	0.0109726	0.0923717	0.077982	ARG1/ARG2/BMP4/CD274/CD80/CD86/CTLA4/IDO1/IL2RA/IL4I1/ITCH/LGALS9/LILRB2/LYN/TNFRSF21	15
GO:0050766	BP	GO:0050766	positive regulation of phagocytosis	13/1646	73/18614	0.0110191	0.0923717	0.077982	CCL2/CD47/CLEC7A/IFNG/IL1B/IL2RG/LYAR/NOD2/PTPRC/PYCARD/RAB27A/RAB31/SIRPG	13
GO:0071260	BP	GO:0071260	cellular response to mechanical stimulus	13/1646	73/18614	0.0110191	0.0923717	0.077982	BAG3/BAK1/CASP1/CASP5/CHEK1/GADD45A/IL1B/IRF1/KCNJ2/MYD88/NFKB1/SLC2A1/TNFRSF10A	13
GO:0001914	BP	GO:0001914	regulation of T cell mediated cytotoxicity	10/1646	50/18614	0.0110386	0.0923717	0.077982	CD1A/IL12B/IL12RB1/IL23A/IL7R/MICB/PTPRC/RAET1E/TAP2/ULBP2	10
GO:0043299	BP	GO:0043299	leukocyte degranulation	14/1646	81/18614	0.0110645	0.0923717	0.077982	ADORA2B/CORO1A/FGR/GAB2/HCK/IL4R/KIT/LAT2/LGALS9/LYN/NKG7/NR4A3/RAB27A/RASGRP1	14
GO:0016053	BP	GO:0016053	organic acid biosynthetic process	42/1646	331/18614	0.0110909	0.0923717	0.077982	AASS/ACACB/ACADL/ALDH1A3/ALOX5AP/ALOXE3/APOC2/CASP1/CRABP2/CYP27A1/CYP46A1/CYP4F11/CYP7B1/DHFR/DHRS9/EIF6/ELOVL7/ERLIN1/FABP5/FADS3/FMO1/GLUL/GOT1/GSTM2/GSTP1/HPGDS/IDO1/IL1B/INSIG2/KMO/KYNU/MID1IP1/NR1H3/OSBPL3/PRKAA2/PRMT3/PSAT1/PYCARD/SHMT2/STAR/STARD4/UST	42
GO:0071695	BP	GO:0071695	anatomical structure maturation	33/1646	247/18614	0.0110943	0.0923717	0.077982	ANG/AURKA/AXL/CCL19/CCL21/CDC25B/CDH3/CDK5R1/CDKN1C/CLEC7A/CNTN2/FBXO5/FERMT1/FZD5/GATA3/KIF14/LTF/MYOC/NTN4/PTBP3/PTH1R/REN/RND1/RYR1/SHB/SNX10/SPINK1/TMEM79/TRIP13/TYMS/WDR77/WNT5A/ZBTB16	33
GO:0070304	BP	GO:0070304	positive regulation of stress-activated protein kinase signaling cascade	20/1646	131/18614	0.0111206	0.0923717	0.077982	BMP4/CCL19/CCL21/CD27/GADD45A/IL1B/IL26/LYN/MAP3K5/MYD88/NOD2/PYCARD/RASGRP1/RELL2/SLAMF1/TRAF3/WNT5A/WNT7A/WNT7B/XDH	20
GO:0009172	BP	GO:0009172	purine deoxyribonucleoside monophosphate catabolic process	3/1646	6/18614	0.0112528	0.0923717	0.077982	GDA/PNP/XDH	3
GO:0010032	BP	GO:0010032	meiotic chromosome condensation	3/1646	6/18614	0.0112528	0.0923717	0.077982	NCAPH/SMC2/SMC4	3
GO:0015827	BP	GO:0015827	tryptophan transport	3/1646	6/18614	0.0112528	0.0923717	0.077982	ACE2/SLC16A10/SLC7A5	3
GO:0016321	BP	GO:0016321	female meiosis chromosome segregation	3/1646	6/18614	0.0112528	0.0923717	0.077982	NCAPH/PLK1/TTK	3
GO:0032020	BP	GO:0032020	ISG15-protein conjugation	3/1646	6/18614	0.0112528	0.0923717	0.077982	HERC5/ISG15/UBE2L6	3
GO:0032799	BP	GO:0032799	low-density lipoprotein receptor particle metabolic process	3/1646	6/18614	0.0112528	0.0923717	0.077982	APOE/FURIN/PCSK9	3
GO:0032802	BP	GO:0032802	low-density lipoprotein particle receptor catabolic process	3/1646	6/18614	0.0112528	0.0923717	0.077982	APOE/FURIN/PCSK9	3
GO:0032803	BP	GO:0032803	regulation of low-density lipoprotein particle receptor catabolic process	3/1646	6/18614	0.0112528	0.0923717	0.077982	APOE/FURIN/PCSK9	3
GO:0033634	BP	GO:0033634	positive regulation of cell-cell adhesion mediated by integrin	3/1646	6/18614	0.0112528	0.0923717	0.077982	CCL5/CD3E/CXCL13	3
GO:0046073	BP	GO:0046073	dTMP metabolic process	3/1646	6/18614	0.0112528	0.0923717	0.077982	TYMP/TYMS/UPP1	3
GO:0046121	BP	GO:0046121	deoxyribonucleoside catabolic process	3/1646	6/18614	0.0112528	0.0923717	0.077982	GDA/PNP/XDH	3
GO:0051142	BP	GO:0051142	positive regulation of NK T cell proliferation	3/1646	6/18614	0.0112528	0.0923717	0.077982	IL12B/IL23A/RASAL3	3
GO:0060332	BP	GO:0060332	positive regulation of response to type II interferon	3/1646	6/18614	0.0112528	0.0923717	0.077982	HPX/PARP9/TXK	3
GO:0060335	BP	GO:0060335	positive regulation of type II interferon-mediated signaling pathway	3/1646	6/18614	0.0112528	0.0923717	0.077982	HPX/PARP9/TXK	3
GO:0060685	BP	GO:0060685	regulation of prostatic bud formation	3/1646	6/18614	0.0112528	0.0923717	0.077982	AR/BMP4/WNT5A	3
GO:0060718	BP	GO:0060718	chorionic trophoblast cell differentiation	3/1646	6/18614	0.0112528	0.0923717	0.077982	E2F7/E2F8/FZD5	3
GO:0061046	BP	GO:0061046	regulation of branching involved in lung morphogenesis	3/1646	6/18614	0.0112528	0.0923717	0.077982	BMP4/WNT2/WNT2B	3
GO:0062176	BP	GO:0062176	R-loop processing	3/1646	6/18614	0.0112528	0.0923717	0.077982	DDX21/PRIMPOL/SIRT7	3
GO:0070315	BP	GO:0070315	G1 to G0 transition involved in cell differentiation	3/1646	6/18614	0.0112528	0.0923717	0.077982	CDK5R1/GATA6/RNF112	3
GO:0070345	BP	GO:0070345	negative regulation of fat cell proliferation	3/1646	6/18614	0.0112528	0.0923717	0.077982	E2F1/E2F3/TFDP1	3
GO:0071349	BP	GO:0071349	cellular response to interleukin-12	3/1646	6/18614	0.0112528	0.0923717	0.077982	CD47/IL12RB1/P4HB	3
GO:0072566	BP	GO:0072566	chemokine (C-X-C motif) ligand 1 production	3/1646	6/18614	0.0112528	0.0923717	0.077982	IL17A/IL17F/MYD88	3
GO:0097272	BP	GO:0097272	ammonium homeostasis	3/1646	6/18614	0.0112528	0.0923717	0.077982	RHBG/RHCG/RHD	3
GO:1904783	BP	GO:1904783	positive regulation of NMDA glutamate receptor activity	3/1646	6/18614	0.0112528	0.0923717	0.077982	CCL2/EPHB2/IFNG	3
GO:2000338	BP	GO:2000338	regulation of chemokine (C-X-C motif) ligand 1 production	3/1646	6/18614	0.0112528	0.0923717	0.077982	IL17A/IL17F/MYD88	3
GO:2000609	BP	GO:2000609	regulation of thyroid hormone generation	3/1646	6/18614	0.0112528	0.0923717	0.077982	DUOXA1/DUOXA2/GATA3	3
GO:0043434	BP	GO:0043434	response to peptide hormone	52/1646	427/18614	0.0112877	0.0925568	0.0781382	ARG1/BCAR3/BRIP1/CCNA2/CDC6/CPEB2/CRY2/CTSD/CYBB/EIF2B2/EIF6/FOXO4/GJB2/GKAP1/GOT1/GPLD1/HSD11B2/IL1B/INSIG2/IRS2/LPIN2/LYN/MAP1B/NEFL/NFKB1/NR4A3/PCSK9/PLAT/PNPT1/POR/PRKCQ/RAB10/RAB31/RANGAP1/SERPINA12/SESN2/SHC1/SIK2/SLC25A33/SLC27A1/SLC27A4/SLC2A1/SOCS1/SPINK1/STAT1/STAT2/STAT3/SYAP1/TGFBR3/TLR2/TNFSF10/TRIM72	52
GO:0000725	BP	GO:0000725	recombinational repair	25/1646	175/18614	0.0113853	0.0932478	0.0787215	ACTR2/AUNIP/BLM/CDC45/CDC7/CHEK1/EID3/FEN1/FIGNL1/MCM2/MCM3/MCM5/MCM6/NABP1/PARPBP/POLQ/PPP4C/RAD51/RAD51AP1/RAD54L/RFWD3/RUVBL1/UBE2N/WAS/XRCC3	25
GO:0072330	BP	GO:0072330	monocarboxylic acid biosynthetic process	30/1646	220/18614	0.0113969	0.0932478	0.0787215	ACACB/ACADL/ALDH1A3/ALOXE3/APOC2/CRABP2/CYP27A1/CYP46A1/CYP7B1/DHRS9/EIF6/ELOVL7/ERLIN1/FABP5/FADS3/GSTM2/GSTP1/HPGDS/IDO1/IL1B/INSIG2/KMO/MID1IP1/NR1H3/OSBPL3/PRKAA2/PRMT3/STAR/STARD4/UST	30
GO:0051924	BP	GO:0051924	regulation of calcium ion transport	35/1646	266/18614	0.0114249	0.093374	0.0788281	ATP1B1/BAK1/BAX/CACNA2D1/CASK/CCL2/CCL4/CCL5/CEMIP/CORO1A/CXCL10/CXCL11/CXCL9/CXCR4/DMD/GEM/GSTM2/GSTO1/HOMER1/HSPA2/LILRB2/LYN/MIR34A/MS4A1/MYLK/NOS3/P2RX1/P2RX5/P2RY6/PML/SPINK1/TMEM38A/TRPC1/VMP1/WFS1	35
GO:0008203	BP	GO:0008203	cholesterol metabolic process	21/1646	140/18614	0.0114643	0.0935128	0.0789453	ABCG4/ACADL/APOE/CH25H/CYP27A1/CYP46A1/CYP7B1/ERLIN1/GBA2/GNB3/HMGCS1/INSIG2/PCSK9/PON1/POR/PRKAA2/SERPINA12/SQLE/STAR/STARD4/SULT2B1	21
GO:0090025	BP	GO:0090025	regulation of monocyte chemotaxis	7/1646	29/18614	0.0114794	0.0935128	0.0789453	CCL5/CXCL10/CXCL17/LYN/S100A14/S100A7/SLAMF8	7
GO:1900017	BP	GO:1900017	positive regulation of cytokine production involved in inflammatory response	7/1646	29/18614	0.0114794	0.0935128	0.0789453	CLEC7A/GBP5/IL17A/IL17F/MYD88/NOD2/STAT3	7
GO:1901796	BP	GO:1901796	regulation of signal transduction by p53 class mediator	17/1646	106/18614	0.011514	0.093692	0.0790965	ATAD5/AURKA/AURKB/CHEK1/CHEK2/EEF1E1/EIF5A/MAP2K6/MLF1/MYC/NOP2/PAK1IP1/PMAIP1/PML/PRMT6/SOX4/URB2	17
GO:0009394	BP	GO:0009394	2'-deoxyribonucleotide metabolic process	9/1646	43/18614	0.0115779	0.0939057	0.079277	CMPK2/GDA/PNP/RRM1/RRM2/TYMP/TYMS/UPP1/XDH	9
GO:0032689	BP	GO:0032689	negative regulation of type II interferon production	9/1646	43/18614	0.0115779	0.0939057	0.079277	AXL/C1QBP/CD274/CD96/GATA3/LAPTM5/LGALS9/NOD2/SLAMF1	9
GO:0045840	BP	GO:0045840	positive regulation of mitotic nuclear division	9/1646	43/18614	0.0115779	0.0939057	0.079277	AURKA/BTC/CDT1/DLGAP5/EDN3/ESPL1/IL1B/NUSAP1/TGFA	9
GO:0042306	BP	GO:0042306	regulation of protein import into nucleus	11/1646	58/18614	0.0117582	0.0950582	0.0802499	BAG3/BMP4/CDK1/CHP2/EFCAB7/FERMT1/HCLS1/IFNG/NOLC1/PKIG/ZPR1	11
GO:0042733	BP	GO:0042733	embryonic digit morphogenesis	11/1646	58/18614	0.0117582	0.0950582	0.0802499	B9D1/BAX/BMP4/BMPR1A/CHST11/HDAC1/INTU/NOG/WNT5A/WNT7A/ZBTB16	11
GO:0050732	BP	GO:0050732	negative regulation of peptidyl-tyrosine phosphorylation	11/1646	58/18614	0.0117582	0.0950582	0.0802499	DMTN/GPRC5A/NCAPG2/NTF3/PARP14/PTPRC/SAMSN1/SH3BP5L/SOCS1/SPINK1/VPS25	11
GO:0010922	BP	GO:0010922	positive regulation of phosphatase activity	8/1646	36/18614	0.0118027	0.0952117	0.0803795	CHP2/GPLD1/IFNG/MAGI2/PLEK/PPARGC1B/PPP1R14D/PTPRC	8
GO:1903725	BP	GO:1903725	regulation of phospholipid metabolic process	8/1646	36/18614	0.0118027	0.0952117	0.0803795	ABCA3/APOC2/FABP3/GNB3/MTMR1/MTMR3/RAB38/SLC27A1	8
GO:0002275	BP	GO:0002275	myeloid cell activation involved in immune response	16/1646	98/18614	0.0118546	0.0955273	0.080646	ADORA2B/FGR/GAB2/IFI35/IFNG/IL4R/KIT/LAT2/LGALS9/LYN/MYD88/NMI/NR4A3/PYCARD/RASGRP1/SLAMF1	16
GO:0006527	BP	GO:0006527	arginine catabolic process	4/1646	11/18614	0.0121092	0.0965375	0.0814988	ARG1/ARG2/DDAH2/NOS3	4
GO:0010248	BP	GO:0010248	establishment or maintenance of transmembrane electrochemical gradient	4/1646	11/18614	0.0121092	0.0965375	0.0814988	ATP12A/ATP1B1/BAK1/BAX	4
GO:0016102	BP	GO:0016102	diterpenoid biosynthetic process	4/1646	11/18614	0.0121092	0.0965375	0.0814988	ALDH1A3/CRABP2/DHRS9/PRMT3	4
GO:0033089	BP	GO:0033089	positive regulation of T cell differentiation in thymus	4/1646	11/18614	0.0121092	0.0965375	0.0814988	IL2RG/IL7R/RASGRP1/VNN1	4
GO:0042276	BP	GO:0042276	error-prone translesion synthesis	4/1646	11/18614	0.0121092	0.0965375	0.0814988	POLD3/POLE2/POLI/PRIMPOL	4
GO:0046643	BP	GO:0046643	regulation of gamma-delta T cell activation	4/1646	11/18614	0.0121092	0.0965375	0.0814988	NOD2/PTPRC/SOX13/SOX4	4
GO:0051133	BP	GO:0051133	regulation of NK T cell activation	4/1646	11/18614	0.0121092	0.0965375	0.0814988	HSPH1/IL12B/IL23A/RASAL3	4
GO:0060601	BP	GO:0060601	lateral sprouting from an epithelium	4/1646	11/18614	0.0121092	0.0965375	0.0814988	AR/BMP4/NOG/WNT5A	4
GO:0090557	BP	GO:0090557	establishment of endothelial intestinal barrier	4/1646	11/18614	0.0121092	0.0965375	0.0814988	CLDN1/MYD88/TJP1/TJP3	4
GO:2000049	BP	GO:2000049	positive regulation of cell-cell adhesion mediated by cadherin	4/1646	11/18614	0.0121092	0.0965375	0.0814988	ADAM19/PTPRU/TJP1/WNT5A	4
GO:0061097	BP	GO:0061097	regulation of protein tyrosine kinase activity	14/1646	82/18614	0.0122882	0.09786	0.0826153	BTC/DLG3/EPHA4/GPRC5A/HBEGF/IL34/LRP8/NCAPG2/PTPRC/RELN/SH3BP5L/SHC1/TGFA/VPS25	14
GO:1903829	BP	GO:1903829	positive regulation of protein localization	56/1646	468/18614	0.0123554	0.0982905	0.0829787	ABCA12/ABHD17B/ABHD17C/ANG/ARIH2/ATG13/B3GAT3/BAG3/BCAS3/CCT2/CD247/CDK1/CDK5R1/CDT1/CEMIP/CHP2/CNST/CORO2B/DTX3L/EFCAB7/EPHB2/FZD5/GLUL/GPLD1/GZMB/HCLS1/IFNG/IL1B/IRS2/ISL1/KIF20B/MTCL1/MYOM1/MYRIP/NDC80/PARP9/PFKFB2/PLK1/PRKAA2/PRKCH/RAB38/RHOG/SAR1A/SEC24A/SESN2/SOX4/TESK1/TLR2/TM9SF4/TMEM30A/VRK1/VSNL1/WNT5A/WNT7A/WWTR1/ZPR1	56
GO:2001233	BP	GO:2001233	regulation of apoptotic signaling pathway	47/1646	381/18614	0.0123934	0.0984882	0.0831456	AR/ATAD5/BAK1/BAX/BID/BMP4/CTSC/CTSL/DDIAS/DEDD2/EEF1E1/EIF5A/FIGNL1/GSTP1/HDAC1/HELLS/HYOU1/IFI6/IL19/IL1B/ITM2C/LCK/LTB/MAL/MCL1/MMP9/MYC/NOG/NOL3/NONO/NOS3/P4HB/PELI3/PLAGL2/PMAIP1/PML/PPIF/PRELID1/PTPRC/PYCARD/S100A8/S100A9/SP100/TNFSF10/VNN1/WFS1/WWOX	47
GO:0033002	BP	GO:0033002	muscle cell proliferation	33/1646	249/18614	0.0124258	0.0986404	0.0832741	ACE2/ANG/APOE/BMP4/BMPR1A/CCL5/CDK1/CNN1/CTNNBIP1/DNMT1/GATA6/HBEGF/HDAC1/IFNG/IGFBP3/IL12B/MAP3K5/MIR34A/MMP9/MNAT1/MYD88/NDRG4/NOG/NOS3/NPR3/NR4A3/P2RY6/PIM1/RBPMS2/STAT1/TGFBR3/TPM1/WNT2	33
GO:0080135	BP	GO:0080135	regulation of cellular response to stress	82/1646	726/18614	0.0124667	0.0988601	0.0834596	ACTR2/ATAD5/AUNIP/BAK1/BAX/BID/BMP4/CCL19/CCL21/CD27/CHEK1/CHEK2/CORO2B/DDIAS/DHFR/EEF1E1/EIF4G1/EPHA4/FBXO5/FIGNL1/FOXM1/GADD45A/GCH1/GSTP1/HYOU1/IER5/IL1B/IL26/INSIG2/ITCH/KLK8/LYN/MANF/MAP3K5/MAP4K4/MCL1/MIR34A/MYC/MYD88/NOD2/NOL3/NONO/NPM1/NR1H3/NR4A3/P4HB/PARPBP/PBK/PCNA/PMAIP1/PML/POLQ/PPP4C/PRDX1/PTPN22/PYCARD/RAD51/RAD51AP1/RASGRP1/RELL2/RFWD3/RNF168/RTN4RL1/RUVBL1/SERPINB3/SIRT7/SLAMF1/S…	82
GO:1902652	BP	GO:1902652	secondary alcohol metabolic process	22/1646	150/18614	0.0126398	0.100126	0.0845285	ABCG4/ACADL/APOE/CH25H/CYP27A1/CYP27B1/CYP46A1/CYP7B1/ERLIN1/GBA2/GNB3/HMGCS1/INSIG2/PCSK9/PON1/POR/PRKAA2/SERPINA12/SQLE/STAR/STARD4/SULT2B1	22
GO:0044818	BP	GO:0044818	mitotic G2/M transition checkpoint	10/1646	51/18614	0.012672	0.100169	0.0845648	BLM/CDC6/CDK1/CHEK1/DTL/FOXO4/NABP1/ORC1/PLK1/TICRR	10
GO:0045058	BP	GO:0045058	T cell selection	10/1646	51/18614	0.012672	0.100169	0.0845648	CD3D/CD3E/CD3G/CTSL/GATA3/IL12B/IL12RB1/IL23A/PTPRC/STAT3	10
GO:0070372	BP	GO:0070372	regulation of ERK1 and ERK2 cascade	40/1646	315/18614	0.0127906	0.101	0.0852659	ACE2/APOE/BMP4/BMPER/CCL19/CCL2/CCL20/CCL21/CCL4/CCL5/CCL8/CHRNA9/CXCL17/EPHA4/EPHB2/FAM83D/GBP1/GPR183/GSTP1/IL1B/IL26/LGALS9/LYN/MFAP3/NDRG4/NOD2/P2RY1/P2RY6/PTPN22/PTPRC/PYCARD/RASGRP1/S100A7/SHC1/SLAMF1/SPRY2/TBC1D10C/TPBG/WNK2/YWHAZ	40
GO:0006925	BP	GO:0006925	inflammatory cell apoptotic process	6/1646	23/18614	0.0128449	0.101108	0.0853569	CTSL/CXCR2/IRF7/MIAT/NOD2/SLC7A11	6
GO:0032401	BP	GO:0032401	establishment of melanosome localization	6/1646	23/18614	0.0128449	0.101108	0.0853569	BBS2/CDH3/MLPH/MREG/RAB27A/SHROOM2	6
GO:0045591	BP	GO:0045591	positive regulation of regulatory T cell differentiation	6/1646	23/18614	0.0128449	0.101108	0.0853569	IFNG/IL2RG/IL4I1/LGALS9/LILRB2/SOCS1	6
GO:0051170	BP	GO:0051170	import into nucleus	24/1646	168/18614	0.0129612	0.101916	0.0860396	AKIRIN2/BACH2/BAG3/BMP4/CDK1/CHP2/CRY2/E2F3/EFCAB7/FERMT1/HCLS1/HEATR3/IFNG/KPNA2/KPNA3/MMP12/NOLC1/NUP50/PKIG/PML/POM121/POM121C/STAT3/ZPR1	24
GO:0051785	BP	GO:0051785	positive regulation of nuclear division	11/1646	59/18614	0.0133303	0.104708	0.0883964	AURKA/BTC/CDT1/DLGAP5/EDN3/ESPL1/IL1B/NUSAP1/RAD51AP1/TGFA/WNT5A	11
GO:0009262	BP	GO:0009262	deoxyribonucleotide metabolic process	9/1646	44/18614	0.0134431	0.10477	0.088449	CMPK2/GDA/PNP/RRM1/RRM2/TYMP/TYMS/UPP1/XDH	9
GO:0019692	BP	GO:0019692	deoxyribose phosphate metabolic process	9/1646	44/18614	0.0134431	0.10477	0.088449	CMPK2/GDA/PNP/RRM1/RRM2/TYMP/TYMS/UPP1/XDH	9
GO:0033003	BP	GO:0033003	regulation of mast cell activation	9/1646	44/18614	0.0134431	0.10477	0.088449	ADORA2B/FGR/GAB2/IL4R/LGALS9/LYN/NR4A3/PLSCR1/TSLP	9
GO:0043029	BP	GO:0043029	T cell homeostasis	9/1646	44/18614	0.0134431	0.10477	0.088449	BAX/CCNB2/CORO1A/IL2RA/IL7R/LGALS2/LGALS9/PMAIP1/SLC46A2	9
GO:0002730	BP	GO:0002730	regulation of dendritic cell cytokine production	5/1646	17/18614	0.0134785	0.10477	0.088449	BST2/CLEC7A/DDX21/KIT/NOD2	5
GO:0016114	BP	GO:0016114	terpenoid biosynthetic process	5/1646	17/18614	0.0134785	0.10477	0.088449	ALDH1A3/CRABP2/DHRS9/HMGCS1/PRMT3	5
GO:0019184	BP	GO:0019184	nonribosomal peptide biosynthetic process	5/1646	17/18614	0.0134785	0.10477	0.088449	BDH2/CHAC1/CHAC2/HAGH/SLC7A11	5
GO:0044320	BP	GO:0044320	cellular response to leptin stimulus	5/1646	17/18614	0.0134785	0.10477	0.088449	BBS2/CCNA2/NR4A3/STAT3/UGCG	5
GO:0044539	BP	GO:0044539	long-chain fatty acid import into cell	5/1646	17/18614	0.0134785	0.10477	0.088449	FABP3/IRS2/SLC27A1/SLC27A4/SLC2A1	5
GO:1901970	BP	GO:1901970	positive regulation of mitotic sister chromatid separation	5/1646	17/18614	0.0134785	0.10477	0.088449	AURKB/CDCA8/CDT1/DLGAP5/ESPL1	5
GO:0030001	BP	GO:0030001	metal ion transport	100/1646	911/18614	0.0134994	0.104824	0.088494	ADRB2/AMIGO1/ATOX1/ATP12A/ATP1B1/BAK1/BAX/CAB39/CACHD1/CACNA2D1/CACNA2D2/CASK/CCL19/CCL2/CCL21/CCL4/CCL5/CCL8/CCR5/CEMIP/CHP2/CHRNA9/CNNM4/CORO1A/CXCL10/CXCL11/CXCL9/CXCR4/CYP27B1/DMD/EDN3/FGF13/FXYD6/GEM/GSTM2/GSTO1/HEPH/HOMER1/HPX/HSPA2/IFNG/ITPR2/KCNJ1/KCNJ15/KCNJ2/KCNK10/KCNK6/KCNMA1/KCNMB4/KCNRG/LCK/LCN2/LILRB2/LRRC55/LTF/LYN/MAGED2/MICU3/MIR34A/MS4A1/MYLK/NIPAL4/NOL3/NOS3/P2RX1/P2RX5/P2RY6/…	100
GO:0001912	BP	GO:0001912	positive regulation of leukocyte mediated cytotoxicity	12/1646	67/18614	0.0136548	0.105701	0.0892348	ARG1/CD1A/IL12B/IL12RB1/IL18RAP/IL23A/MICB/PTPRC/RAET1E/RASGRP1/TAP2/ULBP2	12
GO:0060193	BP	GO:0060193	positive regulation of lipase activity	12/1646	67/18614	0.0136548	0.105701	0.0892348	ANG/APOC2/ARF4/CCL5/CD86/GNA15/ITK/KIT/NR1H3/P2RY6/SELE/TXK	12
GO:1902750	BP	GO:1902750	negative regulation of cell cycle G2/M phase transition	12/1646	67/18614	0.0136548	0.105701	0.0892348	AURKB/AVEN/BLM/CDC6/CDK1/CHEK1/DTL/FOXO4/NABP1/ORC1/PLK1/TICRR	12
GO:0045637	BP	GO:0045637	regulation of myeloid cell differentiation	29/1646	214/18614	0.0137551	0.106367	0.089797	CTNNBIP1/EIF6/GPR171/HCLS1/HMGB3/HOXB8/IFNG/IL12B/IL17A/IL20/IL23A/IL34/IRF7/ISG15/LILRB3/LTF/LYN/MYC/P4HTM/PPARGC1B/PRMT6/RAB7B/SCIN/STAT1/STAT3/TESC/TMEM178A/ZBTB16/ZFP36	29
GO:0000002	BP	GO:0000002	mitochondrial genome maintenance	7/1646	30/18614	0.0138571	0.106495	0.0899049	DNA2/PIF1/PRIMPOL/RRM1/SESN2/SLC25A33/TYMP	7
GO:0007202	BP	GO:0007202	activation of phospholipase C activity	7/1646	30/18614	0.0138571	0.106495	0.0899049	ANG/CD86/GNA15/ITK/P2RY6/SELE/TXK	7
GO:0008299	BP	GO:0008299	isoprenoid biosynthetic process	7/1646	30/18614	0.0138571	0.106495	0.0899049	ALDH1A3/CRABP2/DHRS9/HMGCS1/PDSS1/PRMT3/SRD5A3	7
GO:0072539	BP	GO:0072539	T-helper 17 cell differentiation	7/1646	30/18614	0.0138571	0.106495	0.0899049	ENTPD7/IL12B/IL12RB1/IL23A/NFKBIZ/RORC/STAT3	7
GO:0090382	BP	GO:0090382	phagosome maturation	7/1646	30/18614	0.0138571	0.106495	0.0899049	ARL8B/CORO1A/MREG/RAB31/RAB38/RAB7B/SLAMF8	7
GO:0097421	BP	GO:0097421	liver regeneration	7/1646	30/18614	0.0138571	0.106495	0.0899049	AURKA/CCND1/CLDN1/PCNA/PNPT1/SLC7A5/TYMS	7
GO:0051348	BP	GO:0051348	negative regulation of transferase activity	36/1646	279/18614	0.0138998	0.106636	0.0900239	APOE/BMP4/BUB1B/CDC20/CDKN1C/DTX3L/DUSP7/EPHB2/FBXO5/GADD45A/GPRC5A/GSTP1/IFNG/IL1B/IRAK3/IRS2/LYN/MAD2L1/MIR34A/NCAPG2/NPM1/PIF1/PKIG/PLK1/PTPN22/PTPRC/PYCARD/SERPINB3/SH3BP5L/SHB/SPRY2/TESK1/TRIB2/VPS25/WWTR1/ZFP36	36
GO:0022616	BP	GO:0022616	DNA strand elongation	8/1646	37/18614	0.0139209	0.106636	0.0900239	DCLRE1B/DNA2/GINS1/MCM3/PCNA/POLD3/RFC4/RUVBL1	8
GO:0090151	BP	GO:0090151	establishment of protein localization to mitochondrial membrane	8/1646	37/18614	0.0139209	0.106636	0.0900239	BAX/GZMB/HSPA4/TIMM10/TIMM8A/TIMM8B/TOMM22/TOMM40	8
GO:0044255	BP	GO:0044255	cellular lipid metabolic process	108/1646	994/18614	0.0139326	0.106636	0.0900239	ABCA12/ABCA3/ABHD6/ACACB/ACADL/ACER3/ACSF2/AKR1B10/ALDH1A3/ALG3/ALOX5AP/ALOXE3/ANG/AOAH/APOC2/APOE/AUH/BAX/BDH2/CERS3/CRABP2/CYP2C18/CYP2J2/CYP2W1/CYP4B1/CYP4F11/CYP4F22/DHRS13/DHRS9/DIO2/DPM3/ECI1/EIF6/ELOVL7/ERLIN1/ETNK1/FABP3/FABP5/FADS3/FMO1/FUT2/FUT3/GAL3ST4/GATA6/GBA2/GK/GLTP/GM2A/GNB3/GPCPD1/GPLD1/GSTM2/GSTP1/HMGCS1/HPGDS/IL1B/INPP5J/INSIG2/IRS2/KIT/LIPG/LPIN2/LRP8/MID1IP1/MTMR1/MTMR3/NR1H…	108
GO:0043406	BP	GO:0043406	positive regulation of MAP kinase activity	18/1646	117/18614	0.0143577	0.109777	0.0926754	CCL19/CD24/DKK1/EDN3/EPHA4/FZD5/IL1B/IL34/KIT/MAP2K6/MAP3K5/NOD2/NTF3/PTPRC/RASGRP1/S100A12/TGFA/WNT5A	18
GO:0071375	BP	GO:0071375	cellular response to peptide hormone stimulus	39/1646	308/18614	0.0144309	0.110224	0.0930532	ARG1/BCAR3/BRIP1/CCNA2/CDC6/CPEB2/CTSD/FOXO4/GJB2/GKAP1/GOT1/GPLD1/IL1B/INSIG2/IRS2/LPIN2/LYN/MAP1B/NFKB1/NR4A3/PCSK9/PLAT/POR/PRKCQ/RAB10/RAB31/RANGAP1/SERPINA12/SHC1/SIK2/SLC25A33/SLC27A1/SLC27A4/SOCS1/SPINK1/STAT1/STAT3/SYAP1/TRIM72	39
GO:0018209	BP	GO:0018209	peptidyl-serine modification	41/1646	327/18614	0.0144464	0.110229	0.0930578	AURKA/BAK1/BAX/BCAR3/CAB39/CDC7/CDK1/CDK5R1/CHEK2/CSNK1A1/CSNK1E/DKK1/DMD/DMTN/EIF4G1/GADD45A/HCLS1/IFNG/IKBKE/IL24/INPP5J/MAP4K1/MAPK13/MAPKAPK3/MARK1/MAST1/MASTL/NTF3/OSM/PBK/PLK1/PLK2/PRKCH/PRKCQ/SPOCK2/SPRY2/STK32A/STK32B/TTK/VRK1/WNT5A	41
GO:0048013	BP	GO:0048013	ephrin receptor signaling pathway	10/1646	52/18614	0.0144806	0.110378	0.0931829	ARHGEF28/CDK5R1/EFNB2/EPHA4/EPHB2/EPHB6/LYN/MMP9/PAK3/SS18	10
GO:0021987	BP	GO:0021987	cerebral cortex development	19/1646	126/18614	0.0148394	0.112962	0.0953649	AKIRIN2/ASPM/BAX/BBS2/CCDC85C/CDK5R1/EOMES/FBXO45/FGF13/KIF14/LRP8/NEFL/RELN/SLC2A1/SRGAP2C/TACC1/TACC3/TUBA1A/TUBB2B	19
GO:1903034	BP	GO:1903034	regulation of response to wounding	24/1646	170/18614	0.0148499	0.112962	0.0953649	APOE/CASK/CLDN1/CLEC7A/CXCR4/DMTN/EPHA4/EPHB2/F12/F3/FERMT1/HBEGF/HPSE/KLK8/KLKB1/MIR34A/MYLK/NOS3/PLAT/RTN4RL1/SERPINB2/THBD/TSPAN8/WFDC1	24
GO:0046394	BP	GO:0046394	carboxylic acid biosynthetic process	41/1646	328/18614	0.0151449	0.115089	0.0971604	AASS/ACACB/ACADL/ALDH1A3/ALOX5AP/ALOXE3/APOC2/CASP1/CRABP2/CYP27A1/CYP46A1/CYP4F11/CYP7B1/DHFR/DHRS9/EIF6/ELOVL7/ERLIN1/FABP5/FADS3/GLUL/GOT1/GSTM2/GSTP1/HPGDS/IDO1/IL1B/INSIG2/KMO/KYNU/MID1IP1/NR1H3/OSBPL3/PRKAA2/PRMT3/PSAT1/PYCARD/SHMT2/STAR/STARD4/UST	41
GO:0009123	BP	GO:0009123	nucleoside monophosphate metabolic process	13/1646	76/18614	0.0152607	0.11581	0.0977694	AK8/AMPD3/CASK/CMPK2/DLG2/GDA/PNP/TK1/TK2/TYMP/TYMS/UPP1/XDH	13
GO:0002704	BP	GO:0002704	negative regulation of leukocyte mediated immunity	12/1646	68/18614	0.0152864	0.11581	0.0977694	ARG1/BST2/CD96/IL4I1/IL7R/LGALS9/NOD2/PTPRC/SERPINB4/SERPINB9/SLAMF1/SUSD4	12
GO:2000401	BP	GO:2000401	regulation of lymphocyte migration	12/1646	68/18614	0.0152864	0.11581	0.0977694	ADAM10/CCL2/CCL20/CCL21/CCL4/CCL5/CORO1A/CXCL10/CXCL13/PYCARD/S100A7/WNT5A	12
GO:0032781	BP	GO:0032781	positive regulation of ATP-dependent activity	9/1646	45/18614	0.0155218	0.117356	0.0990745	ATP1B1/DNAJB11/HSPA2/MSH2/PLSCR1/TNNT2/TPM1/UHRF1/VMP1	9
GO:0062208	BP	GO:0062208	positive regulation of pattern recognition receptor signaling pathway	9/1646	45/18614	0.0155218	0.117356	0.0990745	DDX60/IFI35/LTF/NR1H3/OASL/PTPN22/RSAD2/SLC46A2/TLR2	9
GO:0007292	BP	GO:0007292	female gamete generation	22/1646	153/18614	0.015689	0.11838	0.0999389	ANG/ASPM/AURKA/CCNB2/CDC25B/FBXO5/FOSL1/IL4R/MASTL/NCAPH/NDC80/NOS3/NRIP1/PANX1/PLAT/PLK1/SHB/SPIRE1/TOP2A/TRIP13/TTK/WDR77	22
GO:0032368	BP	GO:0032368	regulation of lipid transport	22/1646	153/18614	0.015689	0.11838	0.0999389	ABCA12/ABCA3/ABCG4/APOC2/APOE/CRY2/FABP3/FURIN/IL1B/IRS2/LIPG/MAP2K6/MIR34A/NFKB1/NR1H3/PCSK9/PON1/PRELID1/REN/SEC24A/SURF4/TMEM30A	22
GO:0030041	BP	GO:0030041	actin filament polymerization	23/1646	162/18614	0.0158126	0.118578	0.100106	ANG/ARPC5L/CAPZA3/CCL21/COBL/CORO1A/COTL1/DIAPH3/DMTN/FCHSD2/FHDC1/GBA2/HCK/HCLS1/LMOD1/MYADM/PAK3/PSTPIP1/PYCARD/SCIN/SPIRE1/TMOD3/WAS	23
GO:0002262	BP	GO:0002262	myeloid cell homeostasis	24/1646	171/18614	0.015873	0.118578	0.100106	AXL/BAK1/BAX/BMP4/CXCR2/DMTN/GATA3/HCLS1/ISG15/KIT/LYAR/LYN/NCAPG2/P4HTM/PRDX1/PTBP3/RACGAP1/SLC7A11/STAT1/STAT3/TGFBR3/THRA/TMOD3/ZFP36	24
GO:0001759	BP	GO:0001759	organ induction	6/1646	24/18614	0.0158739	0.118578	0.100106	AR/BMP4/DKK1/WNT2/WNT2B/WNT5A	6
GO:0002053	BP	GO:0002053	positive regulation of mesenchymal cell proliferation	6/1646	24/18614	0.0158739	0.118578	0.100106	BMPR1A/IRS2/MYC/STAT1/WNT2/WNT5A	6
GO:0006730	BP	GO:0006730	one-carbon metabolic process	6/1646	24/18614	0.0158739	0.118578	0.100106	AHCY/DHFR/MAT1A/SFXN3/SHMT2/TYMS	6
GO:0042430	BP	GO:0042430	indole-containing compound metabolic process	6/1646	24/18614	0.0158739	0.118578	0.100106	IDO1/IDO2/IL4I1/KMO/KYNU/TDO2	6
GO:0051905	BP	GO:0051905	establishment of pigment granule localization	6/1646	24/18614	0.0158739	0.118578	0.100106	BBS2/CDH3/MLPH/MREG/RAB27A/SHROOM2	6
GO:0060571	BP	GO:0060571	morphogenesis of an epithelial fold	6/1646	24/18614	0.0158739	0.118578	0.100106	AR/BMP4/NOG/WNT2/WNT2B/WNT5A	6
GO:0060907	BP	GO:0060907	positive regulation of macrophage cytokine production	6/1646	24/18614	0.0158739	0.118578	0.100106	LAPTM5/MYD88/NOD2/PANX1/PYCARD/WNT5A	6
GO:1903902	BP	GO:1903902	positive regulation of viral life cycle	6/1646	24/18614	0.0158739	0.118578	0.100106	AXL/FURIN/KPNA2/LGALS9/P4HB/VPS37B	6
GO:0071356	BP	GO:0071356	cellular response to tumor necrosis factor	31/1646	235/18614	0.0159821	0.119267	0.100688	AIM2/BIRC3/CARD14/CASP1/CASP4/CCL19/CCL2/CCL20/CCL21/CCL4/CCL5/CCL8/CLDN1/CXCL8/EIF5A/GATA3/GBP1/GSTP1/LAPTM5/MAP3K5/MIR34A/NFKB1/PELI3/PYCARD/STAT1/TANK/TNFRSF21/TNFRSF4/TRAF3/TXNDC17/ZFP36	31
GO:0032465	BP	GO:0032465	regulation of cytokinesis	15/1646	93/18614	0.0161407	0.12033	0.101585	AURKA/AURKB/CDC25B/CDC6/CDCA8/E2F7/E2F8/KIF14/KIF20A/KIF20B/KIF23/PLK1/PLK2/PRC1/RACGAP1	15
GO:0071214	BP	GO:0071214	cellular response to abiotic stimulus	42/1646	339/18614	0.0161975	0.120513	0.101739	AURKB/BAG3/BAK1/BAX/BLM/CAB39/CASP1/CASP5/CDC25A/CHEK1/CHEK2/CRY2/CRYAB/CUL4B/FIGNL1/GADD45A/GATA3/GPLD1/IFI16/IL1B/IRF1/KCNJ2/MAPK13/MMP9/MYC/MYD88/MYLK/NFKB1/NPM1/PBK/PCNA/POLD3/PYCARD/RAB11FIP5/RAD51/RAD51AP1/RGS9/SDE2/SLC2A1/TANK/TNFRSF10A/TSPYL5	42
GO:0104004	BP	GO:0104004	cellular response to environmental stimulus	42/1646	339/18614	0.0161975	0.120513	0.101739	AURKB/BAG3/BAK1/BAX/BLM/CAB39/CASP1/CASP5/CDC25A/CHEK1/CHEK2/CRY2/CRYAB/CUL4B/FIGNL1/GADD45A/GATA3/GPLD1/IFI16/IL1B/IRF1/KCNJ2/MAPK13/MMP9/MYC/MYD88/MYLK/NFKB1/NPM1/PBK/PCNA/POLD3/PYCARD/RAB11FIP5/RAD51/RAD51AP1/RGS9/SDE2/SLC2A1/TANK/TNFRSF10A/TSPYL5	42
GO:0033028	BP	GO:0033028	myeloid cell apoptotic process	8/1646	38/18614	0.0163031	0.121178	0.102301	CLEC5A/CTSL/CXCR2/IRF7/MIAT/NOD2/SLC7A11/THRA	8
GO:0002639	BP	GO:0002639	positive regulation of immunoglobulin production	10/1646	53/18614	0.016475	0.122213	0.103174	ATAD5/CD86/EPHB2/EXOSC3/HPX/IL4R/MSH2/PTPRC/SASH3/TNFRSF4	10
GO:1902930	BP	GO:1902930	regulation of alcohol biosynthetic process	10/1646	53/18614	0.016475	0.122213	0.103174	ABCG4/APOE/CYP27B1/ERLIN1/NFKB1/P2RY1/P2RY6/PLEK/POR/PTH1R	10
GO:0033137	BP	GO:0033137	negative regulation of peptidyl-serine phosphorylation	7/1646	31/18614	0.0165672	0.122532	0.103443	BAK1/BAX/DKK1/DMD/DMTN/GADD45A/INPP5J	7
GO:0072525	BP	GO:0072525	pyridine-containing compound biosynthetic process	7/1646	31/18614	0.0165672	0.122532	0.103443	IDO1/IDO2/KMO/KYNU/NAMPT/PARP9/PSAT1	7
GO:2000316	BP	GO:2000316	regulation of T-helper 17 type immune response	7/1646	31/18614	0.0165672	0.122532	0.103443	CLEC7A/EPHB2/IL12B/IL12RB1/IL23A/NFKBIZ/PRKCQ	7
GO:0022604	BP	GO:0022604	regulation of cell morphogenesis	32/1646	245/18614	0.0166178	0.122784	0.103657	CCL2/CDC42EP1/CDC42SE2/CNTN2/CORO1A/CPNE9/CXCR4/DMTN/EPHA4/EPHB2/FAM171A1/FGD6/FGR/HCK/KIT/LRP8/MYH14/MYO10/P2RY1/PAK3/PALMD/PARVB/PLXNB3/RELN/RHOG/SLC23A2/SMURF1/STRIP2/SYT17/TBC1D24/TPM1/WNT5A	32
GO:0031099	BP	GO:0031099	regeneration	26/1646	190/18614	0.0168541	0.123191	0.104	AURKA/AXL/BAK1/CCNA2/CCND1/CDK1/CLDN1/DHFR/EPHA4/ISL1/KLK6/KLK8/LCP1/LGR6/MAP1B/NEFL/NR4A3/PCNA/PNPT1/PTPRU/RTN4RL1/SLC7A5/TGFBR3/TXK/TYMS/WNT7A	26
GO:0021782	BP	GO:0021782	glial cell development	18/1646	119/18614	0.0168951	0.123191	0.104	ARHGEF10/CNTN2/EIF2B2/ID4/IFNG/IFNGR1/IL1B/LAMC3/LYN/MAL/MIR142/MYOC/S100A8/S100A9/SOX4/TLR2/TPPP/TSPAN2	18
GO:0002732	BP	GO:0002732	positive regulation of dendritic cell cytokine production	4/1646	12/18614	0.0169111	0.123191	0.104	CLEC7A/DDX21/KIT/NOD2	4
GO:0003163	BP	GO:0003163	sinoatrial node development	4/1646	12/18614	0.0169111	0.123191	0.104	BMP4/GATA6/GJB6/ISL1	4
GO:0010936	BP	GO:0010936	negative regulation of macrophage cytokine production	4/1646	12/18614	0.0169111	0.123191	0.104	AXL/IRAK3/NLRX1/NOD2	4
GO:0016446	BP	GO:0016446	somatic hypermutation of immunoglobulin genes	4/1646	12/18614	0.0169111	0.123191	0.104	EXO1/MSH2/POLB/POLQ	4
GO:0030656	BP	GO:0030656	regulation of vitamin metabolic process	4/1646	12/18614	0.0169111	0.123191	0.104	CYP27B1/IFNG/NFKB1/PRMT3	4
GO:0034145	BP	GO:0034145	positive regulation of toll-like receptor 4 signaling pathway	4/1646	12/18614	0.0169111	0.123191	0.104	IFI35/LTF/NR1H3/PTPN22	4
GO:0051095	BP	GO:0051095	regulation of helicase activity	4/1646	12/18614	0.0169111	0.123191	0.104	IFIT1/MCM2/MNAT1/MSH2	4
GO:0070943	BP	GO:0070943	neutrophil-mediated killing of symbiont cell	4/1646	12/18614	0.0169111	0.123191	0.104	ARG1/CXCL6/MYD88/TREM1	4
GO:0071635	BP	GO:0071635	negative regulation of transforming growth factor beta production	4/1646	12/18614	0.0169111	0.123191	0.104	CD24/CDH3/FURIN/GATA6	4
GO:0072178	BP	GO:0072178	nephric duct morphogenesis	4/1646	12/18614	0.0169111	0.123191	0.104	BMP4/EFNB2/EPHA4/GATA3	4
GO:0072182	BP	GO:0072182	regulation of nephron tubule epithelial cell differentiation	4/1646	12/18614	0.0169111	0.123191	0.104	CD24/GATA3/STAT1/WWTR1	4
GO:2000562	BP	GO:2000562	negative regulation of CD4-positive, alpha-beta T cell proliferation	4/1646	12/18614	0.0169111	0.123191	0.104	ARG2/CD274/ITCH/LGALS9	4
GO:0006606	BP	GO:0006606	protein import into nucleus	23/1646	163/18614	0.0169202	0.123191	0.104	AKIRIN2/BAG3/BMP4/CDK1/CHP2/CRY2/E2F3/EFCAB7/FERMT1/HCLS1/HEATR3/IFNG/KPNA2/KPNA3/MMP12/NOLC1/NUP50/PKIG/PML/POM121/POM121C/STAT3/ZPR1	23
GO:0043903	BP	GO:0043903	regulation of biological process involved in symbiotic interaction	11/1646	61/18614	0.0169452	0.123253	0.104053	ARG1/CH25H/CXCL6/CXCL8/FURIN/IFITM1/KRT6A/LGALS9/LTF/P4HB/TRIM22	11
GO:0002532	BP	GO:0002532	production of molecular mediator involved in inflammatory response	16/1646	102/18614	0.017029	0.123742	0.104465	ALOX5AP/CLEC7A/EPHB2/GBP5/IL17A/IL17F/IL4R/LYN/MYD88/NLRC3/NLRP7/NOD2/P2RX1/PYCARD/SLAMF8/STAT3	16
GO:0097191	BP	GO:0097191	extrinsic apoptotic signaling pathway	30/1646	227/18614	0.0171486	0.12449	0.105097	AR/BAG3/BAK1/BAX/BCL2A1/BID/BMP4/CD27/DEDD2/GSTP1/IFI6/IFNG/IL19/IL1B/ITM2C/LTB/MAL/MCL1/NFKBIZ/NOL3/NOS3/PELI3/PMAIP1/PML/PTPRC/PYCARD/SP100/TNFRSF10A/TNFSF10/WWOX	30
GO:0002371	BP	GO:0002371	dendritic cell cytokine production	5/1646	18/18614	0.017331	0.124964	0.105497	BST2/CLEC7A/DDX21/KIT/NOD2	5
GO:0002827	BP	GO:0002827	positive regulation of T-helper 1 type immune response	5/1646	18/18614	0.017331	0.124964	0.105497	IL12B/IL12RB1/IL1B/IL23A/SLAMF1	5
GO:0007096	BP	GO:0007096	regulation of exit from mitosis	5/1646	18/18614	0.017331	0.124964	0.105497	ANLN/CDCA5/CDKN1C/KNTC1/UBE2C	5
GO:0008356	BP	GO:0008356	asymmetric cell division	5/1646	18/18614	0.017331	0.124964	0.105497	ACTR2/ASPM/FGF13/RAB10/ZBTB16	5
GO:0044247	BP	GO:0044247	cellular polysaccharide catabolic process	5/1646	18/18614	0.017331	0.124964	0.105497	AOAH/GABARAPL1/PGM2/PYGL/PYGM	5
GO:0071391	BP	GO:0071391	cellular response to estrogen stimulus	5/1646	18/18614	0.017331	0.124964	0.105497	AR/BCAS3/CKB/SERPINB9/SRA1	5
GO:1901978	BP	GO:1901978	positive regulation of cell cycle checkpoint	5/1646	18/18614	0.017331	0.124964	0.105497	AURKB/CDCA8/MAD2L1/NDC80/XRCC3	5
GO:0045732	BP	GO:0045732	positive regulation of protein catabolic process	28/1646	209/18614	0.0175953	0.126747	0.107002	APOE/ARIH2/ASB9/AURKA/CDC20/CSNK1A1/CSNK1E/CUL4B/DTL/ECSCR/FURIN/GPLD1/HSPBP1/IFNG/IL1B/ITCH/PCSK9/PLK1/PLK2/PSMC3/PSMC4/RNF144B/RNF19B/TRIB2/USP13/VCP/WNT5A/ZFAND2A	28
GO:0030036	BP	GO:0030036	actin cytoskeleton organization	80/1646	717/18614	0.0176896	0.127304	0.107472	ACTA1/ACTC1/ACTR2/ANG/ANLN/ARHGEF10/ARPC1A/ARPC1B/ARPC5L/BCAS3/BST2/CAPZA3/CCL21/CCL27/CD47/CDK5R1/CNN1/COBL/CORO1A/CORO2B/COTL1/CXCL1/DIAPH3/DMTN/ESPN/FAM171A1/FCHSD2/FGD6/FHDC1/FLNC/GBA2/GDPD2/GMFB/GPR65/GRHL3/HCK/HCLS1/ID1/JMY/KIT/LCP1/LMOD1/MYADM/MYH11/MYH14/MYO1B/MYO1E/MYO1F/MYO1H/MYOC/MYOM2/NOSTRIN/NTF3/PAK3/PARVB/PARVG/PDLIM4/PLEK/PPARGC1B/PSTPIP1/PYCARD/RACGAP1/RALA/RHOG/RHOV/RND1/RND3/SC…	80
GO:1990090	BP	GO:1990090	cellular response to nerve growth factor stimulus	9/1646	46/18614	0.0178271	0.128147	0.108184	ACAP2/CORO1A/CSNK1E/E2F1/EIF4A3/ID1/MAGI2/NTF3/TAC1	9
GO:0032271	BP	GO:0032271	regulation of protein polymerization	26/1646	191/18614	0.017923	0.128147	0.108184	ARPC5L/CAPZA3/CCL21/CDK5R1/CKAP5/CORO1A/COTL1/DMTN/FCHSD2/GBA2/HCK/HCLS1/INPP5J/LMOD1/MAP1B/MAPRE1/MYADM/NAV3/PAK3/PDE4DIP/PSRC1/PYCARD/SCIN/TMOD3/TPPP/TUBB4A	26
GO:0051260	BP	GO:0051260	protein homooligomerization	26/1646	191/18614	0.017923	0.128147	0.108184	ABCA3/ACACB/ALDH1A3/ALOX5AP/ATL1/BEND3/BLM/GBP5/KCNJ2/KCNRG/KCTD10/KCTD11/KCTD5/MAT1A/MLKL/PNPT1/POLQ/PYCARD/RNF112/RYR1/RYR3/SHMT2/STEAP4/TDO2/TK1/TRIM72	26
GO:0032386	BP	GO:0032386	regulation of intracellular transport	41/1646	332/18614	0.0182183	0.128147	0.108184	ABCA12/ARIH2/ATG13/B3GAT3/BAG3/BCAS3/BMP4/CDK1/CDK5R1/CEMIP/CHP2/CRYAB/DMTN/EFCAB7/FERMT1/FZD5/GZMB/HCLS1/IFNG/IL1B/KIF20B/LCP1/MAP1B/MTCL1/MX2/NDRG4/NOLC1/PCSK9/PKIG/RANGAP1/SAR1A/SIRT7/SP100/SPAG5/TBC1D20/TM9SF4/TMEM30A/TNNT2/UBE2G2/YOD1/ZPR1	41
GO:1900182	BP	GO:1900182	positive regulation of protein localization to nucleus	14/1646	86/18614	0.0182609	0.128147	0.108184	BAG3/CCT2/CDK1/CHP2/DTX3L/EFCAB7/HCLS1/IFNG/PARP9/PLK1/SESN2/TESK1/WWTR1/ZPR1	14
GO:0002606	BP	GO:0002606	positive regulation of dendritic cell antigen processing and presentation	3/1646	7/18614	0.0184071	0.128147	0.108184	CCL19/CCL21/NOD2	3
GO:0002925	BP	GO:0002925	positive regulation of humoral immune response mediated by circulating immunoglobulin	3/1646	7/18614	0.0184071	0.128147	0.108184	HPX/NOD2/PTPRC	3
GO:0007182	BP	GO:0007182	common-partner SMAD protein phosphorylation	3/1646	7/18614	0.0184071	0.128147	0.108184	BMP4/BMPER/PML	3
GO:0010536	BP	GO:0010536	positive regulation of activation of Janus kinase activity	3/1646	7/18614	0.0184071	0.128147	0.108184	CCL5/IL12B/IL23A	3
GO:0031580	BP	GO:0031580	membrane raft distribution	3/1646	7/18614	0.0184071	0.128147	0.108184	CD2/MAL/PTPRC	3
GO:0032466	BP	GO:0032466	negative regulation of cytokinesis	3/1646	7/18614	0.0184071	0.128147	0.108184	AURKB/E2F7/E2F8	3
GO:0032829	BP	GO:0032829	regulation of CD4-positive, CD25-positive, alpha-beta regulatory T cell differentiation	3/1646	7/18614	0.0184071	0.128147	0.108184	IFNG/IL2RG/LGALS9	3
GO:0032831	BP	GO:0032831	positive regulation of CD4-positive, CD25-positive, alpha-beta regulatory T cell differentiation	3/1646	7/18614	0.0184071	0.128147	0.108184	IFNG/IL2RG/LGALS9	3
GO:0034775	BP	GO:0034775	glutathione transmembrane transport	3/1646	7/18614	0.0184071	0.128147	0.108184	ABCC1/SLC25A39/SLC7A11	3
GO:0035425	BP	GO:0035425	autocrine signaling	3/1646	7/18614	0.0184071	0.128147	0.108184	S100A8/S100A9/SERPINB3	3
GO:0035771	BP	GO:0035771	interleukin-4-mediated signaling pathway	3/1646	7/18614	0.0184071	0.128147	0.108184	IL2RG/IL4R/PARP14	3
GO:0038165	BP	GO:0038165	oncostatin-M-mediated signaling pathway	3/1646	7/18614	0.0184071	0.128147	0.108184	IL13RA1/LIFR/OSM	3
GO:0045588	BP	GO:0045588	positive regulation of gamma-delta T cell differentiation	3/1646	7/18614	0.0184071	0.128147	0.108184	PTPRC/SOX13/SOX4	3
GO:0046137	BP	GO:0046137	negative regulation of vitamin metabolic process	3/1646	7/18614	0.0184071	0.128147	0.108184	CYP27B1/NFKB1/PRMT3	3
GO:0046719	BP	GO:0046719	regulation by virus of viral protein levels in host cell	3/1646	7/18614	0.0184071	0.128147	0.108184	IFIT1/STAT1/TBC1D20	3
GO:0051140	BP	GO:0051140	regulation of NK T cell proliferation	3/1646	7/18614	0.0184071	0.128147	0.108184	IL12B/IL23A/RASAL3	3
GO:0051305	BP	GO:0051305	chromosome movement towards spindle pole	3/1646	7/18614	0.0184071	0.128147	0.108184	ACTR2/CENPE/DLGAP5	3
GO:0060331	BP	GO:0060331	negative regulation of response to type II interferon	3/1646	7/18614	0.0184071	0.128147	0.108184	ARG1/NR1H3/PARP14	3
GO:0060336	BP	GO:0060336	negative regulation of type II interferon-mediated signaling pathway	3/1646	7/18614	0.0184071	0.128147	0.108184	ARG1/NR1H3/PARP14	3
GO:0060556	BP	GO:0060556	regulation of vitamin D biosynthetic process	3/1646	7/18614	0.0184071	0.128147	0.108184	CYP27B1/IFNG/NFKB1	3
GO:0061085	BP	GO:0061085	regulation of histone H3-K27 methylation	3/1646	7/18614	0.0184071	0.128147	0.108184	GATA3/PHF1/PHF19	3
GO:0061312	BP	GO:0061312	BMP signaling pathway involved in heart development	3/1646	7/18614	0.0184071	0.128147	0.108184	BMP4/BMPR1A/NOG	3
GO:0061724	BP	GO:0061724	lipophagy	3/1646	7/18614	0.0184071	0.128147	0.108184	ADRB2/SESN2/SPTLC2	3
GO:0070671	BP	GO:0070671	response to interleukin-12	3/1646	7/18614	0.0184071	0.128147	0.108184	CD47/IL12RB1/P4HB	3
GO:0072201	BP	GO:0072201	negative regulation of mesenchymal cell proliferation	3/1646	7/18614	0.0184071	0.128147	0.108184	BMP4/CTNNBIP1/WNT5A	3
GO:0072708	BP	GO:0072708	response to sorbitol	3/1646	7/18614	0.0184071	0.128147	0.108184	CDT1/MAP2K6/MAPK13	3
GO:0097638	BP	GO:0097638	L-arginine import across plasma membrane	3/1646	7/18614	0.0184071	0.128147	0.108184	ARG1/SLC47A1/SLC7A1	3
GO:1902523	BP	GO:1902523	positive regulation of protein K63-linked ubiquitination	3/1646	7/18614	0.0184071	0.128147	0.108184	NOD2/PTPN22/UBE2N	3
GO:1903490	BP	GO:1903490	positive regulation of mitotic cytokinesis	3/1646	7/18614	0.0184071	0.128147	0.108184	AURKB/CDCA8/KIF20B	3
GO:2000328	BP	GO:2000328	regulation of T-helper 17 cell lineage commitment	3/1646	7/18614	0.0184071	0.128147	0.108184	IL12B/IL12RB1/IL23A	3
GO:0048144	BP	GO:0048144	fibroblast proliferation	16/1646	103/18614	0.01856	0.129091	0.108981	BAX/CCNA2/CCNB1/CDC6/CDK1/CKS2/E2F1/E2F8/GSTP1/MYC/NLRC3/PML/PRDX1/WNT2/WNT5A/WNT7B	16
GO:0031113	BP	GO:0031113	regulation of microtubule polymerization	10/1646	54/18614	0.0186655	0.129463	0.109295	CDK5R1/CKAP5/GBA2/INPP5J/MAP1B/MAPRE1/NAV3/PDE4DIP/PSRC1/TUBB4A	10
GO:0043303	BP	GO:0043303	mast cell degranulation	10/1646	54/18614	0.0186655	0.129463	0.109295	ADORA2B/FGR/GAB2/IL4R/KIT/LAT2/LGALS9/LYN/NR4A3/RASGRP1	10
GO:0072698	BP	GO:0072698	protein localization to microtubule cytoskeleton	10/1646	54/18614	0.0186655	0.129463	0.109295	ABHD17B/ABHD17C/AURKA/FAM83D/KIF20B/MAPRE1/SNX10/SPAG5/STIL/TTK	10
GO:0032874	BP	GO:0032874	positive regulation of stress-activated MAPK cascade	19/1646	129/18614	0.0187011	0.129553	0.109371	BMP4/CCL19/CCL21/CD27/GADD45A/IL1B/IL26/MAP3K5/MYD88/NOD2/PYCARD/RASGRP1/RELL2/SLAMF1/TRAF3/WNT5A/WNT7A/WNT7B/XDH	19
GO:0002220	BP	GO:0002220	innate immune response activating cell surface receptor signaling pathway	13/1646	78/18614	0.0187133	0.129553	0.109371	CLEC7A/IFI35/LTF/LYN/NMI/NOD2/NR1H3/OAS1/PAK3/PTPN22/RAB7B/S100A14/TNIP3	13
GO:0034504	BP	GO:0034504	protein localization to nucleus	38/1646	304/18614	0.0188011	0.130041	0.109783	AKIRIN2/BAG3/BMP4/BYSL/CCT2/CDK1/CHP2/CRY2/DTX3L/E2F3/EFCAB7/FERMT1/GLUL/HCLS1/HEATR3/IFNG/KPNA2/KPNA3/LMNB1/LMNB2/MMP12/NOLC1/NUP50/PARP9/PKIG/PLK1/PML/POLR1A/POM121/POM121C/RANGAP1/SESN2/SP100/STAT3/TESK1/WWTR1/ZBTB16/ZPR1	38
GO:0031111	BP	GO:0031111	negative regulation of microtubule polymerization or depolymerization	8/1646	39/18614	0.0189657	0.130937	0.110539	FGF13/INPP5J/MAP1B/MAPRE1/MID1IP1/NAV3/TPX2/TUBB4A	8
GO:0032350	BP	GO:0032350	regulation of hormone metabolic process	8/1646	39/18614	0.0189657	0.130937	0.110539	CYP27B1/DUOXA1/DUOXA2/GATA3/GNB3/NFKB1/POR/PRMT3	8
GO:0030193	BP	GO:0030193	regulation of blood coagulation	12/1646	70/18614	0.0189868	0.130961	0.11056	APOE/DMTN/EPHB2/F12/F3/HPSE/KLKB1/NOS3/PLAT/SERPINB2/THBD/TSPAN8	12
GO:0032387	BP	GO:0032387	negative regulation of intracellular transport	11/1646	62/18614	0.0190053	0.130969	0.110566	BAG3/CRYAB/DMTN/FERMT1/MAP1B/PCSK9/PKIG/RANGAP1/SP100/UBE2G2/YOD1	11
GO:2001236	BP	GO:2001236	regulation of extrinsic apoptotic signaling pathway	22/1646	156/18614	0.0192908	0.132332	0.111717	AR/BID/BMP4/DEDD2/GSTP1/IFI6/IL19/IL1B/ITM2C/LTB/MAL/MCL1/NOL3/NOS3/PELI3/PMAIP1/PML/PTPRC/PYCARD/SP100/TNFSF10/WWOX	22
GO:0046330	BP	GO:0046330	positive regulation of JNK cascade	15/1646	95/18614	0.0193412	0.132332	0.111717	CCL19/CCL21/CD27/GADD45A/IL1B/MAP3K5/MYD88/NOD2/PYCARD/RASGRP1/SLAMF1/TRAF3/WNT5A/WNT7A/WNT7B	15
GO:0001779	BP	GO:0001779	natural killer cell differentiation	6/1646	25/18614	0.0193626	0.132332	0.111717	AXL/PRDM1/PTPRC/RABL3/RASGRP1/SLAMF1	6
GO:0009147	BP	GO:0009147	pyrimidine nucleoside triphosphate metabolic process	6/1646	25/18614	0.0193626	0.132332	0.111717	CMPK2/CTPS1/ENTPD7/NME1/NME3/TYMS	6
GO:0032400	BP	GO:0032400	melanosome localization	6/1646	25/18614	0.0193626	0.132332	0.111717	BBS2/CDH3/MLPH/MREG/RAB27A/SHROOM2	6
GO:0032693	BP	GO:0032693	negative regulation of interleukin-10 production	6/1646	25/18614	0.0193626	0.132332	0.111717	CD274/IDO1/IL12B/IL23A/TNFRSF21/TRIB2	6
GO:0060706	BP	GO:0060706	cell differentiation involved in embryonic placenta development	6/1646	25/18614	0.0193626	0.132332	0.111717	E2F7/E2F8/EOMES/FZD5/PRDM1/ST14	6
GO:0070423	BP	GO:0070423	nucleotide-binding oligomerization domain containing signaling pathway	6/1646	25/18614	0.0193626	0.132332	0.111717	BIRC3/ITCH/MAP2K6/NOD2/PTPN22/SLC46A2	6
GO:0090023	BP	GO:0090023	positive regulation of neutrophil chemotaxis	6/1646	25/18614	0.0193626	0.132332	0.111717	C1QBP/CCL19/CCL21/CXCL8/CXCR2/IL23A	6
GO:0010165	BP	GO:0010165	response to X-ray	7/1646	32/18614	0.0196312	0.133679	0.112854	BLM/CCND1/GATA3/MSH2/RAD51/THBD/XRCC4	7
GO:0031116	BP	GO:0031116	positive regulation of microtubule polymerization	7/1646	32/18614	0.0196312	0.133679	0.112854	CDK5R1/CKAP5/MAP1B/MAPRE1/NAV3/PDE4DIP/PSRC1	7
GO:0033032	BP	GO:0033032	regulation of myeloid cell apoptotic process	7/1646	32/18614	0.0196312	0.133679	0.112854	CLEC5A/CXCR2/IRF7/MIAT/NOD2/SLC7A11/THRA	7
GO:0033198	BP	GO:0033198	response to ATP	7/1646	32/18614	0.0196312	0.133679	0.112854	IL1B/P2RX1/P2RX5/P2RY1/P2RY2/PANX1/RYR3	7
GO:0098773	BP	GO:0098773	skin epidermis development	18/1646	121/18614	0.0197674	0.134483	0.113533	ABCA12/ALOXE3/CDH3/CLDN1/DKK1/FERMT1/FOXE1/GATA6/GRHL1/GRHL3/HDAC1/HPSE/INTU/NFKBIZ/TMEM79/UGCG/WNT5A/ZDHHC21	18
GO:0001960	BP	GO:0001960	negative regulation of cytokine-mediated signaling pathway	14/1646	87/18614	0.0200502	0.135912	0.114739	ARG1/CCL5/GSTP1/IRAK3/ISG15/MMP12/NR1H3/OAS1/OAS3/PARP14/PELI3/PTPRC/STAT2/USP18	14
GO:0002088	BP	GO:0002088	lens development in camera-type eye	14/1646	87/18614	0.0200502	0.135912	0.114739	BCAR3/BMP4/CDKN1C/CRYAB/GATA3/SHROOM2/SLC7A11/SPRY2/TBC1D20/WNT2/WNT2B/WNT5A/WNT7A/WNT7B	14
GO:0010232	BP	GO:0010232	vascular transport	14/1646	87/18614	0.0200502	0.135912	0.114739	ABCC1/APOE/FABP5/SLC22A3/SLC24A3/SLC27A1/SLC27A4/SLC29A1/SLC2A1/SLC5A6/SLC6A1/SLC7A1/SLC7A5/SLCO3A1	14
GO:0150104	BP	GO:0150104	transport across blood-brain barrier	14/1646	87/18614	0.0200502	0.135912	0.114739	ABCC1/APOE/FABP5/SLC22A3/SLC24A3/SLC27A1/SLC27A4/SLC29A1/SLC2A1/SLC5A6/SLC6A1/SLC7A1/SLC7A5/SLCO3A1	14
GO:0051960	BP	GO:0051960	regulation of nervous system development	54/1646	461/18614	0.0201776	0.136652	0.115364	AMIGO1/AMIGO2/ASPM/BHLHE40/BMPR1A/BRINP1/CRABP2/CST7/CTSC/CXCR4/DKK1/DNAJB11/E2F1/EPHA4/EPHB2/FGF13/HDAC1/ID1/ID4/IFNG/IL1B/IL34/KIF14/KIT/KLK8/LRP8/LYN/MAP1B/MAP6/MIR142/NEFL/NOG/PAK3/PLXNB3/PRKCH/RELN/RND2/RNF112/RXRG/SEMA3G/SEMA4G/SLC7A5/SMURF1/SRPX2/TBC1D24/TLR2/TNFRSF21/TPBG/TPPP/TYMP/WNT2/WNT5A/WNT7A/ZPR1	54
GO:0048469	BP	GO:0048469	cell maturation	25/1646	184/18614	0.0204017	0.137826	0.116356	ANG/AURKA/AXL/CCL19/CCL21/CDC25B/CDKN1C/CLEC7A/CNTN2/FBXO5/FZD5/GATA3/KIF14/MYOC/NTN4/PTBP3/PTH1R/REN/RND1/SHB/SPINK1/TMEM79/TRIP13/TYMS/WDR77	25
GO:0034101	BP	GO:0034101	erythrocyte homeostasis	20/1646	139/18614	0.0204064	0.137826	0.116356	AXL/BMP4/DMTN/GATA3/HCLS1/ISG15/KIT/LYAR/LYN/NCAPG2/P4HTM/PRDX1/PTBP3/RACGAP1/STAT1/STAT3/TGFBR3/THRA/TMOD3/ZFP36	20
GO:0046328	BP	GO:0046328	regulation of JNK cascade	20/1646	139/18614	0.0204064	0.137826	0.116356	CCL19/CCL21/CD27/GADD45A/GSTP1/IL1B/ITCH/MAP3K5/MAP4K4/MYD88/NOD2/PTPN22/PYCARD/RASGRP1/SERPINB3/SLAMF1/TRAF3/WNT5A/WNT7A/WNT7B	20
GO:0009116	BP	GO:0009116	nucleoside metabolic process	10/1646	55/18614	0.0210625	0.142129	0.119988	GDA/MACROD1/NT5C3A/PGM2/PNP/TK1/TK2/TYMP/UPP1/XDH	10
GO:0010959	BP	GO:0010959	regulation of metal ion transport	50/1646	423/18614	0.0212365	0.143103	0.12081	ADRB2/AMIGO1/ATP1B1/BAK1/BAX/CAB39/CACNA2D1/CASK/CCL2/CCL4/CCL5/CEMIP/CHP2/CORO1A/CXCL10/CXCL11/CXCL9/CXCR4/DMD/EDN3/FGF13/FXYD6/GEM/GSTM2/GSTO1/HOMER1/HSPA2/IFNG/KCNJ2/KCNRG/LILRB2/LRRC55/LYN/MIR34A/MS4A1/MYLK/NOS3/P2RX1/P2RX5/P2RY6/PCSK9/PML/PRSS8/SPINK1/TESC/TMEM38A/TRPC1/VMP1/WFS1/WNK2	50
GO:0031638	BP	GO:0031638	zymogen activation	11/1646	63/18614	0.0212451	0.143103	0.12081	BAK1/CTSL/F12/FURIN/IFI16/KLK1/KLKB1/PLAT/PLGRKT/PYCARD/THBD	11
GO:0032787	BP	GO:0032787	monocarboxylic acid metabolic process	70/1646	622/18614	0.0212682	0.143129	0.120832	ABHD6/ACACB/ACADL/ACSF2/ALDH1A3/ALDOC/ALOX5AP/ALOXE3/AOAH/APOC2/AUH/BDH2/CRABP2/CYP27A1/CYP2C18/CYP2J2/CYP2W1/CYP46A1/CYP4B1/CYP4F11/CYP7B1/DHRS9/DLAT/ECI1/EIF6/ELOVL7/ENO2/ERLIN1/FABP3/FABP5/FADS3/FMO1/GBA2/GSTM2/GSTP1/HAGH/HAL/HK2/HPGDS/HYI/IDO1/IFNG/IL1B/IL4I1/INSIG2/IRS2/KIT/KMO/KYNU/LPIN2/MID1IP1/NR1H3/NR4A3/OSBPL3/PFKFB2/PHYH/PLA2G4D/POR/PRKAA2/PRMT3/PTGR1/SESN2/SLC27A1/SLC27A4/SLC6A8/STAR/…	70
GO:0002698	BP	GO:0002698	negative regulation of immune effector process	18/1646	122/18614	0.0213374	0.143466	0.121117	ARG1/AXL/BST2/CD47/CD96/IL4I1/IL4R/IL7R/IRAK3/LGALS9/NLRX1/NOD2/PTPRC/SERPINB4/SERPINB9/SLAMF1/SLAMF8/SUSD4	18
GO:0050868	BP	GO:0050868	negative regulation of T cell activation	19/1646	131/18614	0.0216792	0.145579	0.1229	ARG1/ARG2/BMP4/CD274/CD80/CD86/CTLA4/IDO1/IL2RA/IL4I1/IL4R/IRF1/ITCH/LAPTM5/LGALS9/LILRB2/PTPN22/SOCS1/TNFRSF21	19
GO:0002523	BP	GO:0002523	leukocyte migration involved in inflammatory response	5/1646	19/18614	0.0218471	0.145579	0.1229	S100A8/S100A9/SELE/SLAMF1/SLAMF8	5
GO:0009148	BP	GO:0009148	pyrimidine nucleoside triphosphate biosynthetic process	5/1646	19/18614	0.0218471	0.145579	0.1229	CMPK2/CTPS1/NME1/NME3/TYMS	5
GO:0032695	BP	GO:0032695	negative regulation of interleukin-12 production	5/1646	19/18614	0.0218471	0.145579	0.1229	C1QBP/IRAK3/NFKB1/NOD2/SLAMF1	5
GO:0035743	BP	GO:0035743	CD4-positive, alpha-beta T cell cytokine production	5/1646	19/18614	0.0218471	0.145579	0.1229	ARG1/GATA3/IL1B/RSAD2/SLAMF1	5
GO:0045618	BP	GO:0045618	positive regulation of keratinocyte differentiation	5/1646	19/18614	0.0218471	0.145579	0.1229	CYP27B1/IL20/NCOA3/PRKCH/ZBED2	5
GO:0140354	BP	GO:0140354	lipid import into cell	5/1646	19/18614	0.0218471	0.145579	0.1229	FABP3/IRS2/SLC27A1/SLC27A4/SLC2A1	5
GO:1902307	BP	GO:1902307	positive regulation of sodium ion transmembrane transport	5/1646	19/18614	0.0218471	0.145579	0.1229	ATP1B1/CHP2/DMD/TESC/WNK2	5
GO:0000731	BP	GO:0000731	DNA synthesis involved in DNA repair	8/1646	40/18614	0.0219245	0.145579	0.1229	DTL/PCNA/POLD3/POLE2/POLI/PRIMPOL/RRM1/VCP	8
GO:0010863	BP	GO:0010863	positive regulation of phospholipase C activity	8/1646	40/18614	0.0219245	0.145579	0.1229	ANG/CD86/GNA15/ITK/KIT/P2RY6/SELE/TXK	8
GO:0032506	BP	GO:0032506	cytokinetic process	8/1646	40/18614	0.0219245	0.145579	0.1229	ANLN/ANXA11/AURKB/CEP55/KIF20A/KIF20B/RACGAP1/SPIRE1	8
GO:0042092	BP	GO:0042092	type 2 immune response	8/1646	40/18614	0.0219245	0.145579	0.1229	ARG1/ARG2/CD86/GATA3/IDO1/IL4R/NOD2/RSAD2	8
GO:0071634	BP	GO:0071634	regulation of transforming growth factor beta production	8/1646	40/18614	0.0219245	0.145579	0.1229	BMPR1A/CD24/CDH3/FERMT1/FURIN/GATA6/LGALS9/SERPINB7	8
GO:0090181	BP	GO:0090181	regulation of cholesterol metabolic process	8/1646	40/18614	0.0219245	0.145579	0.1229	ABCG4/ACADL/APOE/ERLIN1/GNB3/POR/SERPINA12/STARD4	8
GO:0046903	BP	GO:0046903	secretion	103/1646	960/18614	0.0220325	0.146166	0.123396	ABCA12/ADORA2B/ADRA2C/ANG/APBA1/APOE/AQP9/ARFGAP3/ARFGEF2/ARL8B/AXL/CASK/CCKBR/CCL5/CCL8/CCND1/CORO1A/CPLX3/CRY2/DMTN/DNAJC5/EDN3/ENSA/ERC2/FAM3B/FBXO45/FGR/FURIN/GAB2/GATA3/GLUL/GPLD1/HCK/HK2/IFNG/IL12B/IL1B/IL4R/IRS2/ISL1/KCNMB4/KIT/KLF7/KMO/LAT2/LGALS9/LYN/M6PR/MAP2K6/MCTP2/MYOM1/MYRIP/NDUFAF2/NKG7/NME1/NPR3/NR1H3/NR4A3/OAS2/OLFM2/OSM/P2RX1/P2RY1/P2RY2/PASK/PFKFB2/PLEK/RAB10/RAB11FIP5/RAB26/RA…	103
GO:0010817	BP	GO:0010817	regulation of hormone levels	61/1646	533/18614	0.0221297	0.14668	0.12383	ABCA12/ACE2/ADAM10/AKR1B10/ALDH1A3/CCL5/CPLX3/CRABP2/CRY2/CTSL/CYP27B1/CYP2C18/CYP2W1/CYP46A1/DHRS13/DHRS9/DIO2/DUOXA1/DUOXA2/EDN3/ENSA/FAM3B/FOXE1/FURIN/GATA3/GLUL/GNB3/GPLD1/HSD17B2/HSD17B3/IFNG/IL1B/IL4I1/IRS2/ISL1/KLF7/KLK6/LYN/MYRIP/NDUFAF2/NFKB1/OSM/P2RY1/P4HB/PASK/PFKFB2/POR/PRMT3/RAB11FIP5/RAB3A/RDH5/REN/SDR9C7/SLC16A10/SLC7A5/SLCO4A1/SOX4/SPINK1/SRD5A3/SULT1E1/VSNL1	61
GO:0071496	BP	GO:0071496	cellular response to external stimulus	40/1646	327/18614	0.0224002	0.148342	0.125233	ADORA2B/AQP3/AXL/BAG3/BAK1/BRIP1/CASP1/CASP5/CHEK1/CYP24A1/CYP27B1/DSC2/EIF4G1/FOSL1/GABARAPL1/GADD45A/GLUL/IFI16/IL1B/IRF1/JMY/KCNJ2/KIF26A/LYN/MAP3K5/MTMR3/MYD88/NFKB1/PCSK9/PIM1/PMAIP1/PRKAA2/PTPRC/SEH1L/SESN2/SLC2A1/SLC7A5/TNFRSF10A/UPP1/WNT2B	40
GO:0050769	BP	GO:0050769	positive regulation of neurogenesis	30/1646	232/18614	0.0225212	0.148671	0.125511	AMIGO1/ASPM/CRABP2/CXCR4/E2F1/EPHA4/EPHB2/HDAC1/ID4/IFNG/IL1B/IL34/KIT/LRP8/LYN/MAP1B/MAP6/MIR142/NEFL/PAK3/PLXNB3/PRKCH/RELN/RND2/RNF112/SLC7A5/SMURF1/TBC1D24/TLR2/WNT2	30
GO:0042440	BP	GO:0042440	pigment metabolic process	13/1646	80/18614	0.022723	0.148671	0.125511	ABCC1/BDH2/CDH3/COX10/HMBS/HMOX2/HPX/PPOX/RAB38/SLC25A39/SLC7A11/TRPC1/WNT5A	13
GO:1903556	BP	GO:1903556	negative regulation of tumor necrosis factor superfamily cytokine production	13/1646	80/18614	0.022723	0.148671	0.125511	ARG2/AXL/CD274/GPR18/GSTP1/IL37/IRAK3/LGALS9/LTF/NLRC3/NOD2/PTPN22/SLAMF1	13
GO:0002566	BP	GO:0002566	somatic diversification of immune receptors via somatic mutation	4/1646	13/18614	0.0227484	0.148671	0.125511	EXO1/MSH2/POLB/POLQ	4
GO:0002756	BP	GO:0002756	MyD88-independent toll-like receptor signaling pathway	4/1646	13/18614	0.0227484	0.148671	0.125511	IRF7/SARM1/TNIP3/TRAF3	4
GO:0032536	BP	GO:0032536	regulation of cell projection size	4/1646	13/18614	0.0227484	0.148671	0.125511	CNTN2/NEFL/WNT7A/WNT7B	4
GO:0042362	BP	GO:0042362	fat-soluble vitamin biosynthetic process	4/1646	13/18614	0.0227484	0.148671	0.125511	CYP27A1/CYP27B1/IFNG/NFKB1	4
GO:0042492	BP	GO:0042492	gamma-delta T cell differentiation	4/1646	13/18614	0.0227484	0.148671	0.125511	GPR18/PTPRC/SOX13/SOX4	4
GO:0051132	BP	GO:0051132	NK T cell activation	4/1646	13/18614	0.0227484	0.148671	0.125511	HSPH1/IL12B/IL23A/RASAL3	4
GO:0070486	BP	GO:0070486	leukocyte aggregation	4/1646	13/18614	0.0227484	0.148671	0.125511	IL1B/NR4A3/S100A8/S100A9	4
GO:0071888	BP	GO:0071888	macrophage apoptotic process	4/1646	13/18614	0.0227484	0.148671	0.125511	CTSL/IRF7/MIAT/NOD2	4
GO:1900262	BP	GO:1900262	regulation of DNA-directed DNA polymerase activity	4/1646	13/18614	0.0227484	0.148671	0.125511	GINS1/GINS3/PCNA/RFC4	4
GO:1900264	BP	GO:1900264	positive regulation of DNA-directed DNA polymerase activity	4/1646	13/18614	0.0227484	0.148671	0.125511	GINS1/GINS3/PCNA/RFC4	4
GO:1902047	BP	GO:1902047	polyamine transmembrane transport	4/1646	13/18614	0.0227484	0.148671	0.125511	ATP13A3/ATP13A4/ATP13A5/SLC22A3	4
GO:2000105	BP	GO:2000105	positive regulation of DNA-templated DNA replication	4/1646	13/18614	0.0227484	0.148671	0.125511	CDC7/CDT1/E2F7/E2F8	4
GO:1901889	BP	GO:1901889	negative regulation of cell junction assembly	7/1646	33/18614	0.0230698	0.150164	0.126771	BCAS3/DKK1/DMTN/IL1B/MIR142/TLR2/WNT5A	7
GO:0031641	BP	GO:0031641	regulation of myelination	9/1646	48/18614	0.0231679	0.150164	0.126771	CST7/CTSC/KIF14/KLK8/RXRG/TNFRSF21/TPPP/TYMP/ZPR1	9
GO:0032620	BP	GO:0032620	interleukin-17 production	9/1646	48/18614	0.0231679	0.150164	0.126771	ARG2/IFNG/IL12B/IL23A/MYD88/NOD2/OSM/PRKCQ/SLC7A5	9
GO:0032660	BP	GO:0032660	regulation of interleukin-17 production	9/1646	48/18614	0.0231679	0.150164	0.126771	ARG2/IFNG/IL12B/IL23A/MYD88/NOD2/OSM/PRKCQ/SLC7A5	9
GO:1990089	BP	GO:1990089	response to nerve growth factor	9/1646	48/18614	0.0231679	0.150164	0.126771	ACAP2/CORO1A/CSNK1E/E2F1/EIF4A3/ID1/MAGI2/NTF3/TAC1	9
GO:0050680	BP	GO:0050680	negative regulation of epithelial cell proliferation	24/1646	177/18614	0.0232349	0.150164	0.126771	APOE/AR/ATOH8/BMP4/CASK/CCL2/CDKN1C/EFNB2/GATA3/IL12B/IL26/INTU/ISL1/LIMS2/MIR34A/NLRC3/OVOL1/SLURP1/STAT1/TGFBR3/TNMD/WDR77/WNT5A/XDH	24
GO:0002260	BP	GO:0002260	lymphocyte homeostasis	12/1646	72/18614	0.0233178	0.150164	0.126771	BAK1/BAX/CCNB2/CORO1A/IL2RA/IL7R/LGALS2/LGALS9/LYN/PMAIP1/SASH3/SLC46A2	12
GO:1900046	BP	GO:1900046	regulation of hemostasis	12/1646	72/18614	0.0233178	0.150164	0.126771	APOE/DMTN/EPHB2/F12/F3/HPSE/KLKB1/NOS3/PLAT/SERPINB2/THBD/TSPAN8	12
GO:0002433	BP	GO:0002433	immune response-regulating cell surface receptor signaling pathway involved in phagocytosis	6/1646	26/18614	0.0233387	0.150164	0.126771	CD47/FGR/HCK/LYN/PLD2/PTPRC	6
GO:0002726	BP	GO:0002726	positive regulation of T cell cytokine production	6/1646	26/18614	0.0233387	0.150164	0.126771	FZD5/GATA3/IL1B/RSAD2/SASH3/SLAMF1	6
GO:0009435	BP	GO:0009435	NAD biosynthetic process	6/1646	26/18614	0.0233387	0.150164	0.126771	IDO1/IDO2/KMO/KYNU/NAMPT/PARP9	6
GO:0035872	BP	GO:0035872	nucleotide-binding domain, leucine rich repeat containing receptor signaling pathway	6/1646	26/18614	0.0233387	0.150164	0.126771	BIRC3/ITCH/MAP2K6/NOD2/PTPN22/SLC46A2	6
GO:0038096	BP	GO:0038096	Fc-gamma receptor signaling pathway involved in phagocytosis	6/1646	26/18614	0.0233387	0.150164	0.126771	CD47/FGR/HCK/LYN/PLD2/PTPRC	6
GO:0044550	BP	GO:0044550	secondary metabolite biosynthetic process	6/1646	26/18614	0.0233387	0.150164	0.126771	BDH2/CDH3/RAB38/SLC7A11/TRPC1/WNT5A	6
GO:0045672	BP	GO:0045672	positive regulation of osteoclast differentiation	6/1646	26/18614	0.0233387	0.150164	0.126771	IFNG/IL12B/IL17A/IL20/IL23A/PPARGC1B	6
GO:0051446	BP	GO:0051446	positive regulation of meiotic cell cycle	6/1646	26/18614	0.0233387	0.150164	0.126771	CDC25A/CDC25B/CDC25C/OVOL1/RAD51AP1/WNT5A	6
GO:0051875	BP	GO:0051875	pigment granule localization	6/1646	26/18614	0.0233387	0.150164	0.126771	BBS2/CDH3/MLPH/MREG/RAB27A/SHROOM2	6
GO:0060740	BP	GO:0060740	prostate gland epithelium morphogenesis	6/1646	26/18614	0.0233387	0.150164	0.126771	AR/BMP4/CYP7B1/ID4/NOG/WNT5A	6
GO:0045143	BP	GO:0045143	homologous chromosome segregation	11/1646	64/18614	0.0236729	0.15181	0.12816	BRIP1/CCNE2/ESPL1/MND1/NDC1/PLK1/PTTG1/SIRT7/SYCE2/TRIP13/ZCWPW1	11
GO:0051445	BP	GO:0051445	regulation of meiotic cell cycle	11/1646	64/18614	0.0236729	0.15181	0.12816	ASPM/CDC20/CDC25A/CDC25B/CDC25C/FBXO5/OVOL1/RAD51AP1/TRIP13/TTK/WNT5A	11
GO:0002279	BP	GO:0002279	mast cell activation involved in immune response	10/1646	56/18614	0.0236758	0.15181	0.12816	ADORA2B/FGR/GAB2/IL4R/KIT/LAT2/LGALS9/LYN/NR4A3/RASGRP1	10
GO:0038066	BP	GO:0038066	p38MAPK cascade	10/1646	56/18614	0.0236758	0.15181	0.12816	BMP4/GADD45A/IL1B/LGALS9/MAP2K6/MAP3K5/PTPN22/RELL2/XDH/ZFP36	10
GO:0032886	BP	GO:0032886	regulation of microtubule-based process	32/1646	252/18614	0.0239319	0.15332	0.129436	AURKA/BBS2/BORA/CDK2AP2/CDK5R1/CKAP5/FGF13/GBA2/INPP5J/KIF15/KIF18A/MAP1B/MAP6/MAPRE1/MID1IP1/NAV3/NPM1/PDE4DIP/PLK1/PLK2/PRKAA2/PSRC1/SKA1/SKA2/SKA3/SPAG5/STIL/TACC3/TPPP/TPX2/TUBB4A/XRCC3	32
GO:0060191	BP	GO:0060191	regulation of lipase activity	14/1646	89/18614	0.0240211	0.15376	0.129807	ANG/APOC2/ARF4/CCL5/CD86/FURIN/GNA15/ITK/KIT/NR1H3/P2RY6/POR/SELE/TXK	14
GO:1990748	BP	GO:1990748	cellular detoxification	17/1646	115/18614	0.0243641	0.155822	0.131548	AKR1B10/ALOX5AP/APOE/DHFR/GCH1/GSTM2/GSTM3/GSTO1/GSTO2/GSTP1/NOS3/PIM1/PRDX1/S100A9/SESN2/SRXN1/TXNDC17	17
GO:0050807	BP	GO:0050807	regulation of synapse organization	30/1646	234/18614	0.0250077	0.159801	0.134907	ABHD17B/ADAM10/AMIGO1/AMIGO2/APOE/ARF4/CDC20/CDK5R1/CTTNBP2/DKK1/EIF4G1/EPHA4/EPHB2/HOMER1/KLK8/LILRB2/LRFN5/LRP8/NEFL/PAK3/RELN/SLC7A11/SRPX2/TLR2/TPBG/TUBA1A/VCP/WNT5A/WNT7A/YWHAZ	30
GO:0006665	BP	GO:0006665	sphingolipid metabolic process	22/1646	160/18614	0.0250588	0.159991	0.135067	ABCA12/ACER3/ALOXE3/BAX/CERS3/CYP4F22/ELOVL7/FADS3/FUT3/GBA2/GLTP/GM2A/KIT/ORMDL2/P2RX1/PSAPL1/SAMD8/SERINC1/SGMS2/SPTLC2/SPTSSA/UGCG	22
GO:0051294	BP	GO:0051294	establishment of spindle orientation	8/1646	41/18614	0.0251947	0.160721	0.135684	ANKFN1/FBXW11/MAD2L1/MAPRE1/NDC80/PLK1/SPAG5/SPRY2	8
GO:0001701	BP	GO:0001701	in utero embryonic development	47/1646	398/18614	0.0252534	0.160958	0.135884	ADAM10/APBA1/AR/ASF1B/B9D1/BMPR1A/BYSL/C1orf43/CCNB1/CCNB2/CDKN1C/CHEK1/CHST11/CMIP/E2F7/E2F8/EMG1/EOMES/FOSL1/FURIN/FZD5/GATA3/GATA6/GINS1/HS3ST6/HSD17B2/MSH2/MYO1E/NCAPG2/NEK2/NOG/NOS3/POLB/PRDM1/PSMC4/PTH1R/RBBP6/RRM2/SCO2/SEC24C/ST14/STIL/TEAD4/WNT2/WNT7B/ZFAND5/ZPR1	47
GO:0002520	BP	GO:0002520	immune system development	26/1646	197/18614	0.0255053	0.162425	0.137123	ATAD5/CCNB2/CD274/CD3E/EXO1/EXOSC3/FOXE1/GATA3/ICOS/IDO1/IL2RA/IL7R/IRAK3/ITCH/LGALS9/LILRB2/LTB/LYN/MSH2/NFKBIZ/POLB/POLQ/PTPRC/RNF168/SLC46A2/XRCC4	26
GO:0045861	BP	GO:0045861	negative regulation of proteolysis	40/1646	330/18614	0.0255306	0.162448	0.137141	A2ML1/BIRC3/CD27/CHAC1/CRYAB/CST6/CST7/CSTB/EPHA4/IFI16/IFI6/LAMP3/LTF/LXN/MMP9/NLRP7/NOL3/NR1H3/PAPLN/PBK/PI3/PLAT/PML/POR/SERPINA1/SERPINA12/SERPINA3/SERPINB1/SERPINB13/SERPINB2/SERPINB3/SERPINB4/SERPINB7/SERPINB9/SPINK1/SPOCK2/TNFAIP8/WFDC1/WFDC2/WFDC3	40
GO:0045109	BP	GO:0045109	intermediate filament organization	12/1646	73/18614	0.0257372	0.163606	0.138119	DES/KRT15/KRT24/KRT37/KRT6A/KRT6B/KRT72/KRT73/KRT77/KRT78/NEFL/PKP1	12
GO:0046822	BP	GO:0046822	regulation of nucleocytoplasmic transport	16/1646	107/18614	0.0257564	0.163606	0.138119	BAG3/BMP4/CDK1/CHP2/EFCAB7/FERMT1/HCLS1/IFNG/IL1B/MX2/NOLC1/PKIG/RANGAP1/SIRT7/SP100/ZPR1	16
GO:0051262	BP	GO:0051262	protein tetramerization	14/1646	90/18614	0.026213	0.166365	0.140448	ACACB/ALDH1A3/GBP5/HOMER1/KCNJ2/MAT1A/MS4A1/RRM1/RRM2/RYR1/RYR3/SHMT2/TDO2/TK1	14
GO:0031663	BP	GO:0031663	lipopolysaccharide-mediated signaling pathway	11/1646	65/18614	0.0262966	0.166753	0.140776	CCL2/CCL5/HCK/IL1B/LTF/LY86/LYN/MYD88/NOS3/PTPN22/TLR2	11
GO:0000018	BP	GO:0000018	regulation of DNA recombination	19/1646	134/18614	0.0268112	0.169034	0.142702	ACTR2/ALYREF/ATAD5/BLM/CHEK1/EXOSC3/FIGNL1/IL7R/KPNA2/MSH2/PARPBP/POLQ/PPP4C/PTPRC/RAD51/RAD51AP1/RUVBL1/WAS/ZCWPW1	19
GO:0000132	BP	GO:0000132	establishment of mitotic spindle orientation	7/1646	34/18614	0.0269017	0.169034	0.142702	ANKFN1/FBXW11/MAD2L1/MAPRE1/NDC80/PLK1/SPRY2	7
GO:0010661	BP	GO:0010661	positive regulation of muscle cell apoptotic process	7/1646	34/18614	0.0269017	0.169034	0.142702	CXCR2/E2F3/GATA6/IFNG/IL12B/MAP3K5/MIR34A	7
GO:0044546	BP	GO:0044546	NLRP3 inflammasome complex assembly	7/1646	34/18614	0.0269017	0.169034	0.142702	AIM2/CSNK1A1/GBP5/MYD88/NLRC3/PTPN22/PYCARD	7
GO:0050869	BP	GO:0050869	negative regulation of B cell activation	7/1646	34/18614	0.0269017	0.169034	0.142702	CTLA4/HMGB3/LAPTM5/LYN/SAMSN1/TBC1D10C/TNFRSF21	7
GO:0090022	BP	GO:0090022	regulation of neutrophil chemotaxis	7/1646	34/18614	0.0269017	0.169034	0.142702	C1QBP/CCL19/CCL21/CXCL8/CXCR2/IL23A/NOD2	7
GO:0110110	BP	GO:0110110	positive regulation of animal organ morphogenesis	7/1646	34/18614	0.0269017	0.169034	0.142702	AR/BMP4/DKK1/GATA3/WNT2/WNT2B/WNT5A	7
GO:1902624	BP	GO:1902624	positive regulation of neutrophil migration	7/1646	34/18614	0.0269017	0.169034	0.142702	C1QBP/CCL19/CCL21/CXCL8/CXCR2/IL23A/XG	7
GO:0071897	BP	GO:0071897	DNA biosynthetic process	26/1646	198/18614	0.0269795	0.169034	0.142702	AURKB/CCT2/CENPF/CHEK1/DTL/GINS1/GINS3/MYC/NEK2/PAK3/PCNA/PIF1/POLB/POLD3/POLE2/POLI/POLQ/PRIMPOL/PRKCQ/RFC4/RRM1/TFDP1/TK1/TK2/TYMS/VCP	26
GO:0000272	BP	GO:0000272	polysaccharide catabolic process	5/1646	20/18614	0.0270627	0.169034	0.142702	AOAH/GABARAPL1/PGM2/PYGL/PYGM	5
GO:0009110	BP	GO:0009110	vitamin biosynthetic process	5/1646	20/18614	0.0270627	0.169034	0.142702	CYP27A1/CYP27B1/IFNG/NFKB1/PSAT1	5
GO:0036260	BP	GO:0036260	RNA capping	5/1646	20/18614	0.0270627	0.169034	0.142702	CMTR2/RNGTT/SNRPD1/SNRPD3/SNRPF	5
GO:0039535	BP	GO:0039535	regulation of RIG-I signaling pathway	5/1646	20/18614	0.0270627	0.169034	0.142702	BIRC3/C1QBP/DDX60/NLRX1/OASL	5
GO:0042359	BP	GO:0042359	vitamin D metabolic process	5/1646	20/18614	0.0270627	0.169034	0.142702	CYP24A1/CYP27A1/CYP27B1/IFNG/NFKB1	5
GO:0051546	BP	GO:0051546	keratinocyte migration	5/1646	20/18614	0.0270627	0.169034	0.142702	FERMT1/HBEGF/LRG1/MAP4K4/MMP9	5
GO:1900221	BP	GO:1900221	regulation of amyloid-beta clearance	5/1646	20/18614	0.0270627	0.169034	0.142702	APOE/HDAC1/IFNG/IFNGR1/MIR34A	5
GO:2000251	BP	GO:2000251	positive regulation of actin cytoskeleton reorganization	5/1646	20/18614	0.0270627	0.169034	0.142702	BCAS3/CCL27/HCK/HCLS1/NTF3	5
GO:0007162	BP	GO:0007162	negative regulation of cell adhesion	38/1646	312/18614	0.027066	0.169034	0.142702	ABCA12/ADAM10/ADAMDEC1/ARG1/ARG2/BCAS3/BMP4/CASK/CCL21/CD274/CD80/CD86/CORO2B/CTLA4/DMTN/EPHA4/EPHB2/GBP1/GTPBP4/IDO1/IL2RA/IL4I1/IL4R/IRF1/ITCH/LAPTM5/LGALS9/LILRB2/MAP4K4/MMP12/MYADM/MYOC/PLXNB3/PTPN22/PTPRC/RND1/SOCS1/TNFRSF21	38
GO:0019218	BP	GO:0019218	regulation of steroid metabolic process	15/1646	99/18614	0.0271601	0.169034	0.142702	ABCG4/ACADL/APOE/CYP27B1/ERLIN1/GNB3/IFNG/INSIG2/KIT/NFKB1/POR/RORC/SERPINA12/STAR/STARD4	15
GO:0051279	BP	GO:0051279	regulation of release of sequestered calcium ion into cytosol	13/1646	82/18614	0.0273378	0.169034	0.142702	BAX/CEMIP/CORO1A/CXCL10/CXCL11/CXCL9/DMD/GSTM2/GSTO1/LYN/P2RY6/TMEM38A/TRPC1	13
GO:0006469	BP	GO:0006469	negative regulation of protein kinase activity	28/1646	217/18614	0.0274613	0.169034	0.142702	APOE/BMP4/CDKN1C/DUSP7/EPHB2/GADD45A/GPRC5A/GSTP1/IFNG/IL1B/IRAK3/LYN/MIR34A/NCAPG2/NPM1/PKIG/PLK1/PTPN22/PTPRC/PYCARD/SERPINB3/SH3BP5L/SHB/SPRY2/TESK1/TRIB2/VPS25/WWTR1	28
GO:0003223	BP	GO:0003223	ventricular compact myocardium morphogenesis	3/1646	8/18614	0.0275388	0.169034	0.142702	BMPR1A/NOG/TGFBR3	3
GO:0006152	BP	GO:0006152	purine nucleoside catabolic process	3/1646	8/18614	0.0275388	0.169034	0.142702	GDA/PNP/XDH	3
GO:0010216	BP	GO:0010216	negative regulation of gene expression via chromosomal DNA cytosine methylation	3/1646	8/18614	0.0275388	0.169034	0.142702	DNMT1/HELLS/UHRF1	3
GO:0010911	BP	GO:0010911	regulation of isomerase activity	3/1646	8/18614	0.0275388	0.169034	0.142702	NOD2/PLSCR1/UHRF1	3
GO:0010912	BP	GO:0010912	positive regulation of isomerase activity	3/1646	8/18614	0.0275388	0.169034	0.142702	NOD2/PLSCR1/UHRF1	3
GO:0031077	BP	GO:0031077	post-embryonic camera-type eye development	3/1646	8/18614	0.0275388	0.169034	0.142702	BAK1/BAX/FZD5	3
GO:0032119	BP	GO:0032119	sequestering of zinc ion	3/1646	8/18614	0.0275388	0.169034	0.142702	S100A8/S100A9/SLC30A2	3
GO:0034699	BP	GO:0034699	response to luteinizing hormone	3/1646	8/18614	0.0275388	0.169034	0.142702	CCNA2/PLAT/TGFBR3	3
GO:0035754	BP	GO:0035754	B cell chemotaxis	3/1646	8/18614	0.0275388	0.169034	0.142702	CH25H/CXCL13/CYP7B1	3
GO:0036261	BP	GO:0036261	7-methylguanosine cap hypermethylation	3/1646	8/18614	0.0275388	0.169034	0.142702	SNRPD1/SNRPD3/SNRPF	3
GO:0038134	BP	GO:0038134	ERBB2-EGFR signaling pathway	3/1646	8/18614	0.0275388	0.169034	0.142702	BTC/HBEGF/TGFA	3
GO:0045003	BP	GO:0045003	double-strand break repair via synthesis-dependent strand annealing	3/1646	8/18614	0.0275388	0.169034	0.142702	RAD51/RAD54L/XRCC3	3
GO:0051121	BP	GO:0051121	hepoxilin metabolic process	3/1646	8/18614	0.0275388	0.169034	0.142702	ALOXE3/GSTM2/GSTP1	3
GO:0051122	BP	GO:0051122	hepoxilin biosynthetic process	3/1646	8/18614	0.0275388	0.169034	0.142702	ALOXE3/GSTM2/GSTP1	3
GO:0051307	BP	GO:0051307	meiotic chromosome separation	3/1646	8/18614	0.0275388	0.169034	0.142702	ESPL1/NCAPH/TTK	3
GO:0051964	BP	GO:0051964	negative regulation of synapse assembly	3/1646	8/18614	0.0275388	0.169034	0.142702	DKK1/TLR2/WNT5A	3
GO:1990314	BP	GO:1990314	cellular response to insulin-like growth factor stimulus	3/1646	8/18614	0.0275388	0.169034	0.142702	CCNA2/SLC25A33/SYAP1	3
GO:2000501	BP	GO:2000501	regulation of natural killer cell chemotaxis	3/1646	8/18614	0.0275388	0.169034	0.142702	CCL2/CCL4/CCL5	3
GO:0051604	BP	GO:0051604	protein maturation	40/1646	332/18614	0.027802	0.169413	0.143021	ACE2/ADAM10/ADAM19/BAK1/CASP1/CASP4/CASP7/CHAC1/CNTN2/CST7/CTSL/DNAJB11/DUOXA2/F12/F3/FURIN/IFI16/KLK1/KLK13/KLK6/KLKB1/METAP1/MYRFL/NAA50/NLRP7/NOL3/P4HB/PCSK9/PLAT/PLGRKT/PYCARD/REN/SDE2/SOX4/SPCS3/SRGN/STOML2/TESC/THBD/WFS1	40
GO:0002710	BP	GO:0002710	negative regulation of T cell mediated immunity	6/1646	27/18614	0.0278272	0.169413	0.143021	ARG1/IL4I1/IL7R/NOD2/PTPRC/SLAMF1	6
GO:0010875	BP	GO:0010875	positive regulation of cholesterol efflux	6/1646	27/18614	0.0278272	0.169413	0.143021	ABCA12/ABCA3/ABCG4/APOE/NR1H3/PON1	6
GO:0016188	BP	GO:0016188	synaptic vesicle maturation	6/1646	27/18614	0.0278272	0.169413	0.143021	ATP6V0D1/ATP6V1B2/ATP6V1G1/CLCN3/RAB3A/SYP	6
GO:0032682	BP	GO:0032682	negative regulation of chemokine production	6/1646	27/18614	0.0278272	0.169413	0.143021	ARG2/GSTP1/LGALS9/MIR34A/OAS1/OAS3	6
GO:0034143	BP	GO:0034143	regulation of toll-like receptor 4 signaling pathway	6/1646	27/18614	0.0278272	0.169413	0.143021	IFI35/LTF/LYN/NR1H3/PTPN22/RAB7B	6
GO:0036010	BP	GO:0036010	protein localization to endosome	6/1646	27/18614	0.0278272	0.169413	0.143021	ABHD17B/ABHD17C/DTX3L/MICALL1/TMEM30A/TOLLIP	6
GO:0042403	BP	GO:0042403	thyroid hormone metabolic process	6/1646	27/18614	0.0278272	0.169413	0.143021	DIO2/DUOXA1/DUOXA2/FOXE1/GATA3/SLC16A10	6
GO:0045940	BP	GO:0045940	positive regulation of steroid metabolic process	6/1646	27/18614	0.0278272	0.169413	0.143021	ABCG4/APOE/IFNG/POR/STAR/STARD4	6
GO:1904666	BP	GO:1904666	regulation of ubiquitin protein ligase activity	6/1646	27/18614	0.0278272	0.169413	0.143021	CDC20/FBXO5/MAD2L1/MASTL/PLK1/UBE2C	6
GO:0032940	BP	GO:0032940	secretion by cell	89/1646	826/18614	0.0287849	0.174849	0.147611	ABCA12/ADORA2B/ADRA2C/ANG/APBA1/APOE/ARFGAP3/ARFGEF2/ARL8B/AXL/CASK/CCL5/CCL8/CORO1A/CPLX3/CRY2/DMTN/DNAJC5/EDN3/ENSA/ERC2/FAM3B/FBXO45/FGR/FURIN/GAB2/GATA3/GLUL/GPLD1/HCK/IFNG/IL12B/IL1B/IL4R/IRS2/ISL1/KCNMB4/KIT/KLF7/KMO/LAT2/LGALS9/LYN/M6PR/MAP2K6/MCTP2/MYOM1/MYRIP/NDUFAF2/NKG7/NR1H3/NR4A3/OLFM2/OSM/P2RX1/P2RY1/PASK/PFKFB2/PLEK/RAB10/RAB11FIP5/RAB26/RAB27A/RAB27B/RAB31/RAB3A/RAB3B/RAB5A/RALA/R…	89
GO:0050999	BP	GO:0050999	regulation of nitric-oxide synthase activity	8/1646	42/18614	0.0287904	0.174849	0.147611	APOE/DDAH2/DHFR/GCH1/IL1B/NPR3/S100A1/ZDHHC21	8
GO:1900274	BP	GO:1900274	regulation of phospholipase C activity	8/1646	42/18614	0.0287904	0.174849	0.147611	ANG/CD86/GNA15/ITK/KIT/P2RY6/SELE/TXK	8
GO:0010517	BP	GO:0010517	regulation of phospholipase activity	11/1646	66/18614	0.029124	0.176731	0.1492	ANG/APOC2/ARF4/CCL5/CD86/GNA15/ITK/KIT/P2RY6/SELE/TXK	11
GO:0043436	BP	GO:0043436	oxoacid metabolic process	102/1646	961/18614	0.0292446	0.177319	0.149696	AASS/ABCC1/ABHD6/ACACB/ACAD8/ACADL/ACSF2/ALDH1A3/ALDH4A1/ALDOC/ALOX5AP/ALOXE3/AMT/ANKH/AOAH/APOC2/ARG1/ARG2/AUH/BDH2/CASP1/CRABP2/CTPS1/CYP27A1/CYP2C18/CYP2J2/CYP2W1/CYP46A1/CYP4B1/CYP4F11/CYP4F22/CYP7B1/DARS2/DDAH2/DHFR/DHRS9/DLAT/ECI1/EIF6/ELOVL7/ENO2/ERLIN1/FABP3/FABP5/FADS3/FMO1/GBA2/GLUL/GOT1/GSTM2/GSTO1/GSTO2/GSTP1/HAGH/HAL/HK2/HPGDS/HYI/IDO1/IDO2/IFNG/IL1B/IL4I1/INSIG2/IRS2/KIT/KMO/KYNU/LP…	102
GO:0042304	BP	GO:0042304	regulation of fatty acid biosynthetic process	9/1646	50/18614	0.0295616	0.178003	0.150273	ACADL/APOC2/EIF6/ERLIN1/FABP5/IL1B/INSIG2/MID1IP1/NR1H3	9
GO:0044380	BP	GO:0044380	protein localization to cytoskeleton	10/1646	58/18614	0.0295893	0.178003	0.150273	ABHD17B/ABHD17C/AURKA/FAM83D/KIF20B/MAPRE1/SNX10/SPAG5/STIL/TTK	10
GO:0001833	BP	GO:0001833	inner cell mass cell proliferation	4/1646	14/18614	0.0296671	0.178003	0.150273	CHEK1/GINS1/NCAPG2/ZPR1	4
GO:0030213	BP	GO:0030213	hyaluronan biosynthetic process	4/1646	14/18614	0.0296671	0.178003	0.150273	CEMIP/HAS3/IL1B/NFKB1	4
GO:0031269	BP	GO:0031269	pseudopodium assembly	4/1646	14/18614	0.0296671	0.178003	0.150273	CCL21/CDC42EP1/KIT/SRGAP2C	4
GO:0033700	BP	GO:0033700	phospholipid efflux	4/1646	14/18614	0.0296671	0.178003	0.150273	ABCA12/ABCA3/APOC2/APOE	4
GO:0043922	BP	GO:0043922	negative regulation by host of viral transcription	4/1646	14/18614	0.0296671	0.178003	0.150273	CCL4/CCL5/HDAC1/PSMC3	4
GO:0045059	BP	GO:0045059	positive thymic T cell selection	4/1646	14/18614	0.0296671	0.178003	0.150273	CD3D/CD3E/CD3G/PTPRC	4
GO:0070942	BP	GO:0070942	neutrophil mediated cytotoxicity	4/1646	14/18614	0.0296671	0.178003	0.150273	ARG1/CXCL6/MYD88/TREM1	4
GO:0072160	BP	GO:0072160	nephron tubule epithelial cell differentiation	4/1646	14/18614	0.0296671	0.178003	0.150273	CD24/GATA3/STAT1/WWTR1	4
GO:0072540	BP	GO:0072540	T-helper 17 cell lineage commitment	4/1646	14/18614	0.0296671	0.178003	0.150273	IL12B/IL12RB1/IL23A/STAT3	4
GO:1904668	BP	GO:1904668	positive regulation of ubiquitin protein ligase activity	4/1646	14/18614	0.0296671	0.178003	0.150273	CDC20/MASTL/PLK1/UBE2C	4
GO:2001140	BP	GO:2001140	positive regulation of phospholipid transport	4/1646	14/18614	0.0296671	0.178003	0.150273	ABCA3/APOE/PRELID1/TMEM30A	4
GO:0050871	BP	GO:0050871	positive regulation of B cell activation	13/1646	83/18614	0.0298864	0.178887	0.15102	AKIRIN2/ATAD5/CD27/EPHB2/EXOSC3/GPR183/IL2RG/IRS2/MSH2/NOD2/PTPRC/SASH3/TNFRSF4	13
GO:0072332	BP	GO:0072332	intrinsic apoptotic signaling pathway by p53 class mediator	13/1646	83/18614	0.0298864	0.178887	0.15102	ATAD5/BAX/CHEK2/E2F1/EIF5A/IFI16/JMY/MSH2/MYC/PMAIP1/PML/PYCARD/WWOX	13
GO:0072527	BP	GO:0072527	pyrimidine-containing compound metabolic process	13/1646	83/18614	0.0298864	0.178887	0.15102	CMPK2/CTPS1/DCTD/ENTPD7/NME1/NME3/NT5C3A/SLC25A19/TK1/TK2/TYMP/TYMS/UPP1	13
GO:1902074	BP	GO:1902074	response to salt	45/1646	383/18614	0.0302591	0.180973	0.152781	ACTA1/ALOX5AP/AMIGO1/ANKH/ANXA11/AQP3/CCNA2/CCND1/CDK5R1/CHP2/CLDN1/CPNE9/CXCR4/DHFR/DLG2/DMTN/GNA15/GPLD1/HOMER1/IL1B/KCNMA1/KCNMB4/LYPD1/MAPK13/MNAT1/NEFL/NPTX1/P2RX1/P2RX5/P2RY1/P2RY2/PANX1/PCNA/PON1/PPIF/PRKAA2/RYR1/RYR3/S100A16/SLC6A1/SYT17/TNNT2/TRPC1/TUBA1A/WNT5A	45
GO:0050830	BP	GO:0050830	defense response to Gram-positive bacterium	17/1646	118/18614	0.030448	0.181957	0.153612	ANG/CASP4/FGR/GBP6/IL17A/IL17F/IL1B/IL7R/KRT6A/LYZ/MYD88/NOD2/PGLYRP4/PYCARD/RNASE6/SEH1L/TLR2	17
GO:0060761	BP	GO:0060761	negative regulation of response to cytokine stimulus	14/1646	92/18614	0.0310348	0.185082	0.15625	ARG1/CCL5/GSTP1/IRAK3/ISG15/MMP12/NR1H3/OAS1/OAS3/PARP14/PELI3/PTPRC/STAT2/USP18	14
GO:0010822	BP	GO:0010822	positive regulation of mitochondrion organization	12/1646	75/18614	0.0311171	0.185082	0.15625	AURKA/BAK1/BAX/BID/GZMB/MMP9/PMAIP1/PPIF/PYCARD/RALA/SPIRE1/TNFSF10	12
GO:0050818	BP	GO:0050818	regulation of coagulation	12/1646	75/18614	0.0311171	0.185082	0.15625	APOE/DMTN/EPHB2/F12/F3/HPSE/KLKB1/NOS3/PLAT/SERPINB2/THBD/TSPAN8	12
GO:2000242	BP	GO:2000242	negative regulation of reproductive process	12/1646	75/18614	0.0311171	0.185082	0.15625	BMP4/FBXO5/HPGDS/KIT/OVGP1/OVOL1/PLAT/SHB/TRIP13/TTK/WDR77/WNT5A	12
GO:0007095	BP	GO:0007095	mitotic G2 DNA damage checkpoint signaling	7/1646	35/18614	0.0311443	0.185082	0.15625	BLM/CDK1/CHEK1/DTL/FOXO4/PLK1/TICRR	7
GO:0014808	BP	GO:0014808	release of sequestered calcium ion into cytosol by sarcoplasmic reticulum	7/1646	35/18614	0.0311443	0.185082	0.15625	CCR5/DMD/GSTM2/GSTO1/NOL3/RYR1/TMEM38A	7
GO:0031128	BP	GO:0031128	developmental induction	7/1646	35/18614	0.0311443	0.185082	0.15625	AR/BMP4/DKK1/FZD5/WNT2/WNT2B/WNT5A	7
GO:1905952	BP	GO:1905952	regulation of lipid localization	24/1646	182/18614	0.0311852	0.185178	0.156331	ABCA12/ABCA3/ABCG4/ACACB/APOC2/APOE/CRY2/FABP3/FURIN/IKBKE/IL1B/IRS2/LIPG/MAP2K6/MIR34A/NFKB1/NR1H3/PCSK9/PON1/PRELID1/REN/SEC24A/SURF4/TMEM30A	24
GO:0140352	BP	GO:0140352	export from cell	96/1646	902/18614	0.0316414	0.187738	0.158492	ABCA12/ABCA3/ABCC1/ADORA2B/ADRA2C/ANG/APBA1/APOE/ARFGAP3/ARFGEF2/ARL8B/ATP12A/ATP1B1/AXL/CASK/CCL5/CCL8/CORO1A/CPLX3/CRY2/DMTN/DNAJC5/EDN3/ENSA/ERC2/FAM3B/FBXO45/FGR/FURIN/GAB2/GATA3/GLUL/GPLD1/HCK/IFNG/IL12B/IL1B/IL4R/IRS2/ISL1/KCNMB4/KIT/KLF7/KMO/LAT2/LGALS9/LYN/M6PR/MAP2K6/MCTP2/MYOM1/MYRIP/NDUFAF2/NKG7/NR1H3/NR4A3/OLFM2/OSM/P2RX1/P2RY1/PASK/PFKFB2/PLEK/RAB10/RAB11FIP5/RAB26/RAB27A/RAB27B/RAB3…	96
GO:0051205	BP	GO:0051205	protein insertion into membrane	11/1646	67/18614	0.0321626	0.190678	0.160974	BAX/GZMB/HSPA4/MAL/RTP4/SEC61A1/TIMM10/TIMM8A/TIMM8B/TOMM22/TOMM40	11
GO:0002444	BP	GO:0002444	myeloid leukocyte mediated immunity	16/1646	110/18614	0.0323917	0.190984	0.161233	ADORA2B/ARG1/CXCL6/DDX21/FGR/GAB2/IL4R/KIT/LAT2/LGALS9/LYN/MYD88/NR4A3/RASGRP1/SERPINB9/TREM1	16
GO:1901222	BP	GO:1901222	regulation of NIK/NF-kappaB signaling	16/1646	110/18614	0.0323917	0.190984	0.161233	CCL19/CD27/CD86/IFI35/IL12B/IL1B/IL23A/LAPTM5/LGALS9/NLRC3/NMI/NOD2/NR3C2/PRDX1/PTPN22/TLR2	16
GO:0016125	BP	GO:0016125	sterol metabolic process	21/1646	155/18614	0.0324037	0.190984	0.161233	ABCG4/ACADL/APOE/CH25H/CYP27A1/CYP46A1/CYP7B1/ERLIN1/GBA2/GNB3/HMGCS1/INSIG2/PCSK9/PON1/POR/PRKAA2/SERPINA12/SQLE/STAR/STARD4/SULT2B1	21
GO:0030010	BP	GO:0030010	establishment of cell polarity	21/1646	155/18614	0.0324037	0.190984	0.161233	ANKFN1/BCAS3/CCL19/CCL21/FBXW11/FERMT1/FGF13/GATA3/KIF20B/MAD2L1/MAP1B/MAPRE1/NDC80/PLK1/RAB10/SPAG5/SPRY2/SYNE4/UST/WNT5A/WNT7A	21
GO:0090316	BP	GO:0090316	positive regulation of intracellular protein transport	21/1646	155/18614	0.0324037	0.190984	0.161233	ARIH2/ATG13/B3GAT3/BAG3/BCAS3/CDK1/CDK5R1/CEMIP/CHP2/EFCAB7/FZD5/GZMB/HCLS1/IFNG/IL1B/KIF20B/MTCL1/SAR1A/TM9SF4/TMEM30A/ZPR1	21
GO:0030278	BP	GO:0030278	regulation of ossification	17/1646	119/18614	0.0327068	0.190984	0.161233	ADRB2/ANKH/BMP2K/BMP4/BMPR1A/CYP27B1/DKK1/FBN2/INTU/ISG15/KREMEN2/LTF/SGMS2/SOST/SRGN/WNT5A/ZBTB16	17
GO:0006284	BP	GO:0006284	base-excision repair	8/1646	43/18614	0.0327247	0.190984	0.161233	APEX2/DNA2/FEN1/NEIL3/PCNA/POLB/POLQ/PRMT6	8
GO:0010463	BP	GO:0010463	mesenchymal cell proliferation	8/1646	43/18614	0.0327247	0.190984	0.161233	BMP4/BMPR1A/CTNNBIP1/IRS2/MYC/STAT1/WNT2/WNT5A	8
GO:0014002	BP	GO:0014002	astrocyte development	8/1646	43/18614	0.0327247	0.190984	0.161233	IFNG/IFNGR1/IL1B/LAMC3/MIR142/S100A8/S100A9/TSPAN2	8
GO:0019674	BP	GO:0019674	NAD metabolic process	8/1646	43/18614	0.0327247	0.190984	0.161233	IDO1/IDO2/KMO/KYNU/NAMPT/PARP9/SARM1/VCP	8
GO:0071459	BP	GO:0071459	protein localization to chromosome, centromeric region	8/1646	43/18614	0.0327247	0.190984	0.161233	AURKB/BUB1B/CDK1/CDT1/KNTC1/NDC80/TTK/ZWILCH	8
GO:0071604	BP	GO:0071604	transforming growth factor beta production	8/1646	43/18614	0.0327247	0.190984	0.161233	BMPR1A/CD24/CDH3/FERMT1/FURIN/GATA6/LGALS9/SERPINB7	8
GO:1903052	BP	GO:1903052	positive regulation of proteolysis involved in protein catabolic process	19/1646	137/18614	0.0328106	0.190984	0.161233	ARIH2/AURKA/CDC20/CSNK1A1/CSNK1E/CTSC/ECSCR/HSPBP1/LAPTM5/PLK1/PSMC3/PSMC4/RNF144B/RNF19B/SMURF1/TRIB2/USP13/VCP/ZFAND2A	19
GO:0010758	BP	GO:0010758	regulation of macrophage chemotaxis	6/1646	28/18614	0.0328497	0.190984	0.161233	CCL5/CXCL17/IL34/MMP28/SLAMF1/SLAMF8	6
GO:0019359	BP	GO:0019359	nicotinamide nucleotide biosynthetic process	6/1646	28/18614	0.0328497	0.190984	0.161233	IDO1/IDO2/KMO/KYNU/NAMPT/PARP9	6
GO:0019363	BP	GO:0019363	pyridine nucleotide biosynthetic process	6/1646	28/18614	0.0328497	0.190984	0.161233	IDO1/IDO2/KMO/KYNU/NAMPT/PARP9	6
GO:0030194	BP	GO:0030194	positive regulation of blood coagulation	6/1646	28/18614	0.0328497	0.190984	0.161233	DMTN/F12/F3/HPSE/PLAT/THBD	6
GO:0042398	BP	GO:0042398	cellular modified amino acid biosynthetic process	6/1646	28/18614	0.0328497	0.190984	0.161233	BBOX1/CKB/DHFR/GCH1/PLSCR1/SLC27A1	6
GO:0060512	BP	GO:0060512	prostate gland morphogenesis	6/1646	28/18614	0.0328497	0.190984	0.161233	AR/BMP4/CYP7B1/ID4/NOG/WNT5A	6
GO:1900048	BP	GO:1900048	positive regulation of hemostasis	6/1646	28/18614	0.0328497	0.190984	0.161233	DMTN/F12/F3/HPSE/PLAT/THBD	6
GO:0002763	BP	GO:0002763	positive regulation of myeloid leukocyte differentiation	10/1646	59/18614	0.0329075	0.190984	0.161233	CTNNBIP1/HCLS1/IFNG/IL12B/IL17A/IL20/IL23A/IL34/PPARGC1B/TESC	10
GO:0051289	BP	GO:0051289	protein homotetramerization	10/1646	59/18614	0.0329075	0.190984	0.161233	ACACB/ALDH1A3/GBP5/KCNJ2/MAT1A/RYR1/RYR3/SHMT2/TDO2/TK1	10
GO:0051438	BP	GO:0051438	regulation of ubiquitin-protein transferase activity	10/1646	59/18614	0.0329075	0.190984	0.161233	BUB1B/CDC20/DCUN1D3/DTX3L/FBXO5/MAD2L1/MASTL/PLK1/UBE2C/UBE2N	10
GO:0070534	BP	GO:0070534	protein K63-linked ubiquitination	10/1646	59/18614	0.0329075	0.190984	0.161233	ARIH2/ITCH/NOD2/PELI3/PTPN22/RNF168/TRAF3/UBE2G1/UBE2N/UBE2T	10
GO:0032616	BP	GO:0032616	interleukin-13 production	5/1646	21/18614	0.0330068	0.190984	0.161233	ARG2/GATA3/LGALS9/TNFRSF21/TSLP	5
GO:0032656	BP	GO:0032656	regulation of interleukin-13 production	5/1646	21/18614	0.0330068	0.190984	0.161233	ARG2/GATA3/LGALS9/TNFRSF21/TSLP	5
GO:0035461	BP	GO:0035461	vitamin transmembrane transport	5/1646	21/18614	0.0330068	0.190984	0.161233	SLC23A2/SLC25A19/SLC27A1/SLC47A1/SLC5A6	5
GO:0043373	BP	GO:0043373	CD4-positive, alpha-beta T cell lineage commitment	5/1646	21/18614	0.0330068	0.190984	0.161233	CTSL/IL12B/IL12RB1/IL23A/STAT3	5
GO:0043651	BP	GO:0043651	linoleic acid metabolic process	5/1646	21/18614	0.0330068	0.190984	0.161233	ALOXE3/CYP2C18/CYP2J2/GSTM2/GSTP1	5
GO:0060252	BP	GO:0060252	positive regulation of glial cell proliferation	5/1646	21/18614	0.0330068	0.190984	0.161233	E2F1/IL1B/LYN/PRKCH/SLC7A5	5
GO:0090026	BP	GO:0090026	positive regulation of monocyte chemotaxis	5/1646	21/18614	0.0330068	0.190984	0.161233	CCL5/CXCL10/CXCL17/S100A14/S100A7	5
GO:0051489	BP	GO:0051489	regulation of filopodium assembly	9/1646	51/18614	0.0331808	0.191842	0.161957	BCAS3/CCL21/DMTN/EPHB2/MYO10/RAB5A/RALA/SRGAP2C/TENM2	9
GO:0034644	BP	GO:0034644	cellular response to UV	14/1646	93/18614	0.0336743	0.194395	0.164112	AURKB/BAK1/BAX/CDC25A/CHEK1/CUL4B/MAPK13/MMP9/MYC/NPM1/PBK/PCNA/POLD3/SDE2	14
GO:1903035	BP	GO:1903035	negative regulation of response to wounding	14/1646	93/18614	0.0336743	0.194395	0.164112	APOE/CASK/EPHA4/F12/KLK8/KLKB1/MIR34A/NOS3/PLAT/RTN4RL1/SERPINB2/THBD/TSPAN8/WFDC1	14
GO:0050803	BP	GO:0050803	regulation of synapse structure or activity	30/1646	240/18614	0.0337604	0.194665	0.16434	ABHD17B/ADAM10/AMIGO1/AMIGO2/APOE/ARF4/CDC20/CDK5R1/CTTNBP2/DKK1/EIF4G1/EPHA4/EPHB2/HOMER1/KLK8/LILRB2/LRFN5/LRP8/NEFL/PAK3/RELN/SLC7A11/SRPX2/TLR2/TPBG/TUBA1A/VCP/WNT5A/WNT7A/YWHAZ	30
GO:0006082	BP	GO:0006082	organic acid metabolic process	102/1646	967/18614	0.0337733	0.194665	0.16434	AASS/ABCC1/ABHD6/ACACB/ACAD8/ACADL/ACSF2/ALDH1A3/ALDH4A1/ALDOC/ALOX5AP/ALOXE3/AMT/ANKH/AOAH/APOC2/ARG1/ARG2/AUH/BDH2/CASP1/CRABP2/CTPS1/CYP27A1/CYP2C18/CYP2J2/CYP2W1/CYP46A1/CYP4B1/CYP4F11/CYP4F22/CYP7B1/DARS2/DDAH2/DHFR/DHRS9/DLAT/ECI1/EIF6/ELOVL7/ENO2/ERLIN1/FABP3/FABP5/FADS3/FMO1/GBA2/GLUL/GOT1/GSTM2/GSTO1/GSTO2/GSTP1/HAGH/HAL/HK2/HPGDS/HYI/IDO1/IDO2/IFNG/IL1B/IL4I1/INSIG2/IRS2/KIT/KMO/KYNU/LP…	102
GO:1903036	BP	GO:1903036	positive regulation of response to wounding	12/1646	76/18614	0.0340902	0.196341	0.165755	CLDN1/CLEC7A/CXCR4/DMTN/F12/F3/FERMT1/HBEGF/HPSE/MYLK/PLAT/THBD	12
GO:0042254	BP	GO:0042254	ribosome biogenesis	36/1646	298/18614	0.0341631	0.196609	0.165981	BYSL/C1QBP/CUL4B/DDX21/DDX52/DIMT1/EIF4A3/EIF6/EMG1/ERI1/EXOSC3/GLUL/GNL2/GTPBP4/HEATR3/IMP4/ISG20/LYAR/MPHOSPH6/MRPS7/MRTO4/NIP7/NOLC1/NOP2/NPM1/NPM3/PA2G4/PAK1IP1/PDCD11/RPL26L1/SDE2/SIRT7/URB2/WDR36/WDR46/ZNF593	36
GO:0048284	BP	GO:0048284	organelle fusion	21/1646	156/18614	0.0344435	0.197996	0.167152	ARL8B/BAK1/BAX/BCL2A1/BNIP1/CDK1/CORO1A/CPLX3/ERC2/MCL1/MFN1/RAB3A/RAB7B/SAMD9/SLAMF1/STOML2/STX19/STX6/STXBP6/TSNARE1/VTI1A	21
GO:0016054	BP	GO:0016054	organic acid catabolic process	31/1646	250/18614	0.0344836	0.197996	0.167152	AASS/ACACB/ACAD8/ACADL/ALDH4A1/AMT/ARG1/ARG2/AUH/BDH2/CYP2W1/DDAH2/ECI1/GLUL/GOT1/HAL/IDO1/IDO2/IL4I1/IRS2/KMO/KYNU/LPIN2/MAT1A/NOS3/PHYH/PON1/SESN2/SHMT2/SLC27A4/TDO2	31
GO:0046395	BP	GO:0046395	carboxylic acid catabolic process	31/1646	250/18614	0.0344836	0.197996	0.167152	AASS/ACACB/ACAD8/ACADL/ALDH4A1/AMT/ARG1/ARG2/AUH/BDH2/CYP2W1/DDAH2/ECI1/GLUL/GOT1/HAL/IDO1/IDO2/IL4I1/IRS2/KMO/KYNU/LPIN2/MAT1A/NOS3/PHYH/PON1/SESN2/SHMT2/SLC27A4/TDO2	31
GO:0008637	BP	GO:0008637	apoptotic mitochondrial changes	16/1646	111/18614	0.0348598	0.200002	0.168846	BAK1/BAX/BCL2A1/BID/GZMB/HK2/IFI6/MCL1/MMP9/NOL3/NPTX1/PMAIP1/PPIF/PRELID1/PYCARD/TNFSF10	16
GO:0008360	BP	GO:0008360	regulation of cell shape	19/1646	138/18614	0.0350164	0.200592	0.169344	CCL2/CDC42EP1/CDC42SE2/CORO1A/DMTN/FAM171A1/FGD6/FGR/HCK/KIT/MYH14/MYO10/P2RY1/PALMD/PARVB/PLXNB3/RHOG/STRIP2/TPM1	19
GO:1904950	BP	GO:1904950	negative regulation of establishment of protein localization	19/1646	138/18614	0.0350164	0.200592	0.169344	APOE/BAG3/CORO2B/DMTN/FERMT1/IL12B/IL1B/KLF7/NDUFAF2/NR1H3/PKIG/RAB11FIP5/RANGAP1/RHBDF2/RSAD2/SP100/UBE2G2/VSNL1/YOD1	19
GO:0048645	BP	GO:0048645	animal organ formation	11/1646	68/18614	0.0354194	0.20259	0.171031	AR/BMP4/BMPR1A/DKK1/GATA6/ISL1/NOG/PIM1/WNT2/WNT2B/WNT5A	11
GO:0070936	BP	GO:0070936	protein K48-linked ubiquitination	11/1646	68/18614	0.0354194	0.20259	0.171031	ARIH2/CDC34/DTX3L/ITCH/KBTBD7/NMI/UBE2C/UBE2G1/UBE2G2/UBE2H/UBE2T	11
GO:0070374	BP	GO:0070374	positive regulation of ERK1 and ERK2 cascade	28/1646	222/18614	0.0355092	0.202948	0.171333	APOE/BMP4/BMPER/CCL19/CCL2/CCL20/CCL21/CCL4/CCL5/CCL8/CXCL17/GPR183/IL26/LGALS9/MFAP3/NDRG4/NOD2/P2RY1/P2RY6/PTPN22/PTPRC/PYCARD/RASGRP1/S100A7/SHC1/SLAMF1/SPRY2/TPBG	28
GO:0019752	BP	GO:0019752	carboxylic acid metabolic process	99/1646	938/18614	0.0355963	0.203291	0.171622	AASS/ABCC1/ABHD6/ACACB/ACAD8/ACADL/ACSF2/ALDH1A3/ALDH4A1/ALDOC/ALOX5AP/ALOXE3/AMT/AOAH/APOC2/ARG1/ARG2/AUH/BDH2/CASP1/CRABP2/CTPS1/CYP27A1/CYP2C18/CYP2J2/CYP2W1/CYP46A1/CYP4B1/CYP4F11/CYP4F22/CYP7B1/DARS2/DDAH2/DHFR/DHRS9/DLAT/ECI1/EIF6/ELOVL7/ENO2/ERLIN1/FABP3/FABP5/FADS3/FMO1/GBA2/GLUL/GOT1/GSTM2/GSTO1/GSTO2/GSTP1/HAGH/HAL/HK2/HPGDS/HYI/IDO1/IDO2/IFNG/IL1B/IL4I1/INSIG2/IRS2/KIT/KMO/KYNU/LPIN2/M…	99
GO:0031112	BP	GO:0031112	positive regulation of microtubule polymerization or depolymerization	7/1646	36/18614	0.0358129	0.20406	0.172271	CDK5R1/CKAP5/MAP1B/MAPRE1/NAV3/PDE4DIP/PSRC1	7
GO:0140632	BP	GO:0140632	inflammasome complex assembly	7/1646	36/18614	0.0358129	0.20406	0.172271	AIM2/CSNK1A1/GBP5/MYD88/NLRC3/PTPN22/PYCARD	7
GO:1903514	BP	GO:1903514	release of sequestered calcium ion into cytosol by endoplasmic reticulum	7/1646	36/18614	0.0358129	0.20406	0.172271	CCR5/DMD/GSTM2/GSTO1/NOL3/RYR1/TMEM38A	7
GO:0051962	BP	GO:0051962	positive regulation of nervous system development	34/1646	280/18614	0.0362775	0.206549	0.174373	AMIGO1/AMIGO2/ASPM/CRABP2/CXCR4/E2F1/EPHA4/EPHB2/HDAC1/ID4/IFNG/IL1B/IL34/KIT/LRP8/LYN/MAP1B/MAP6/MIR142/NEFL/PAK3/PLXNB3/PRKCH/RELN/RND2/RNF112/SLC7A5/SMURF1/SRPX2/TBC1D24/TLR2/TPBG/WNT2/WNT7A	34
GO:0043407	BP	GO:0043407	negative regulation of MAP kinase activity	10/1646	60/18614	0.0364777	0.207373	0.175069	APOE/BMP4/DUSP7/GSTP1/IL1B/IRAK3/LYN/PTPN22/SERPINB3/SPRY2	10
GO:2000630	BP	GO:2000630	positive regulation of miRNA metabolic process	10/1646	60/18614	0.0364777	0.207373	0.175069	AR/ATOH8/BMPR1A/FOSL1/GATA3/MIAT/MYC/NFKB1/PNPT1/STAT3	10
GO:0006509	BP	GO:0006509	membrane protein ectodomain proteolysis	8/1646	44/18614	0.0370095	0.20825	0.175809	ADAM10/ADAM19/APOE/FURIN/GPLD1/IFNG/IL1B/PRKCQ	8
GO:0090317	BP	GO:0090317	negative regulation of intracellular protein transport	8/1646	44/18614	0.0370095	0.20825	0.175809	BAG3/DMTN/FERMT1/PKIG/RANGAP1/SP100/UBE2G2/YOD1	8
GO:0002715	BP	GO:0002715	regulation of natural killer cell mediated immunity	9/1646	52/18614	0.0370948	0.20825	0.175809	CD96/IL12B/IL18RAP/KLRB1/LGALS9/RAET1E/RASGRP1/SERPINB4/SERPINB9	9
GO:0008630	BP	GO:0008630	intrinsic apoptotic signaling pathway in response to DNA damage	15/1646	103/18614	0.0371068	0.20825	0.175809	ATAD5/BAK1/BAX/BCL2A1/BID/CHEK2/DDIAS/E2F1/IFI16/IKBKE/MCL1/MSH2/PML/POLB/PYCARD	15
GO:0032677	BP	GO:0032677	regulation of interleukin-8 production	15/1646	103/18614	0.0371068	0.20825	0.175809	AFAP1L2/CD2/CLEC7A/F3/IL17F/IL1B/LGALS9/MYD88/NOD2/PTPN22/PTPRC/PYCARD/STAT3/TLR2/WNT5A	15
GO:0045639	BP	GO:0045639	positive regulation of myeloid cell differentiation	15/1646	103/18614	0.0371068	0.20825	0.175809	CTNNBIP1/HCLS1/IFNG/IL12B/IL17A/IL20/IL23A/IL34/ISG15/PPARGC1B/RAB7B/SCIN/STAT1/STAT3/TESC	15
GO:0045685	BP	GO:0045685	regulation of glial cell differentiation	12/1646	77/18614	0.03726	0.20825	0.175809	CDK1/CNTN2/CXCR4/EPHA4/HDAC1/ID4/IL34/MIR142/NOG/RNF112/TLR2/TNFRSF21	12
GO:0042157	BP	GO:0042157	lipoprotein metabolic process	19/1646	139/18614	0.0373296	0.20825	0.175809	ABHD17B/ABHD17C/APOE/APOL6/ATG13/CTSD/DPM3/GLUL/GOLGA7B/GPLD1/LIPG/PCSK9/PIGA/PIGX/PIGZ/RABL3/UGCG/ZDHHC11/ZDHHC21	19
GO:1905954	BP	GO:1905954	positive regulation of lipid localization	16/1646	112/18614	0.0374622	0.20825	0.175809	ABCA12/ABCA3/ABCG4/ACACB/APOE/FABP3/IKBKE/IL1B/LIPG/MAP2K6/MIR34A/NFKB1/NR1H3/PON1/PRELID1/TMEM30A	16
GO:0030218	BP	GO:0030218	erythrocyte differentiation	18/1646	130/18614	0.0375351	0.20825	0.175809	BMP4/DMTN/GATA3/HCLS1/ISG15/KIT/LYAR/LYN/NCAPG2/P4HTM/PTBP3/RACGAP1/STAT1/STAT3/TGFBR3/THRA/TMOD3/ZFP36	18
GO:0070585	BP	GO:0070585	protein localization to mitochondrion	18/1646	130/18614	0.0375351	0.20825	0.175809	ARIH2/ATG13/BAG3/BAX/BID/FZD5/GRPEL1/GZMB/HK2/HSPA4/ISG15/RALA/TIMM10/TIMM8A/TIMM8B/TOMM22/TOMM40/TOMM40L	18
GO:0001325	BP	GO:0001325	formation of extrachromosomal circular DNA	4/1646	15/18614	0.0376953	0.20825	0.175809	BLM/DNA2/EXO1/XRCC3	4
GO:0001787	BP	GO:0001787	natural killer cell proliferation	4/1646	15/18614	0.0376953	0.20825	0.175809	IL12B/IL23A/PTPN22/SLAMF1	4
GO:0009263	BP	GO:0009263	deoxyribonucleotide biosynthetic process	4/1646	15/18614	0.0376953	0.20825	0.175809	CMPK2/RRM1/RRM2/TYMS	4
GO:0009265	BP	GO:0009265	2'-deoxyribonucleotide biosynthetic process	4/1646	15/18614	0.0376953	0.20825	0.175809	CMPK2/RRM1/RRM2/TYMS	4
GO:0030007	BP	GO:0030007	intracellular potassium ion homeostasis	4/1646	15/18614	0.0376953	0.20825	0.175809	ATP12A/ATP1B1/KCNJ2/KCNMA1	4
GO:0031268	BP	GO:0031268	pseudopodium organization	4/1646	15/18614	0.0376953	0.20825	0.175809	CCL21/CDC42EP1/KIT/SRGAP2C	4
GO:0033008	BP	GO:0033008	positive regulation of mast cell activation involved in immune response	4/1646	15/18614	0.0376953	0.20825	0.175809	ADORA2B/FGR/GAB2/IL4R	4
GO:0042976	BP	GO:0042976	activation of Janus kinase activity	4/1646	15/18614	0.0376953	0.20825	0.175809	CCL5/IL12B/IL23A/SOCS1	4
GO:0043306	BP	GO:0043306	positive regulation of mast cell degranulation	4/1646	15/18614	0.0376953	0.20825	0.175809	ADORA2B/FGR/GAB2/IL4R	4
GO:0043374	BP	GO:0043374	CD8-positive, alpha-beta T cell differentiation	4/1646	15/18614	0.0376953	0.20825	0.175809	EOMES/GPR18/IRF1/SOCS1	4
GO:0043455	BP	GO:0043455	regulation of secondary metabolic process	4/1646	15/18614	0.0376953	0.20825	0.175809	CDH3/RAB38/SLC7A11/WNT5A	4
GO:0046385	BP	GO:0046385	deoxyribose phosphate biosynthetic process	4/1646	15/18614	0.0376953	0.20825	0.175809	CMPK2/RRM1/RRM2/TYMS	4
GO:0046653	BP	GO:0046653	tetrahydrofolate metabolic process	4/1646	15/18614	0.0376953	0.20825	0.175809	DHFR/GCH1/SHMT2/TYMS	4
GO:0048021	BP	GO:0048021	regulation of melanin biosynthetic process	4/1646	15/18614	0.0376953	0.20825	0.175809	CDH3/RAB38/SLC7A11/WNT5A	4
GO:0070207	BP	GO:0070207	protein homotrimerization	4/1646	15/18614	0.0376953	0.20825	0.175809	ALOX5AP/MLKL/PNPT1/STEAP4	4
GO:0070734	BP	GO:0070734	histone H3-K27 methylation	4/1646	15/18614	0.0376953	0.20825	0.175809	BEND3/GATA3/PHF1/PHF19	4
GO:0090110	BP	GO:0090110	COPII-coated vesicle cargo loading	4/1646	15/18614	0.0376953	0.20825	0.175809	SAR1A/SEC24A/SEC24C/TBC1D20	4
GO:0090205	BP	GO:0090205	positive regulation of cholesterol metabolic process	4/1646	15/18614	0.0376953	0.20825	0.175809	ABCG4/APOE/POR/STARD4	4
GO:0090656	BP	GO:0090656	t-circle formation	4/1646	15/18614	0.0376953	0.20825	0.175809	BLM/DNA2/EXO1/XRCC3	4
GO:0090737	BP	GO:0090737	telomere maintenance via telomere trimming	4/1646	15/18614	0.0376953	0.20825	0.175809	BLM/DNA2/EXO1/XRCC3	4
GO:0098760	BP	GO:0098760	response to interleukin-7	4/1646	15/18614	0.0376953	0.20825	0.175809	IL2RG/IL7R/P4HB/STIP1	4
GO:0098761	BP	GO:0098761	cellular response to interleukin-7	4/1646	15/18614	0.0376953	0.20825	0.175809	IL2RG/IL7R/P4HB/STIP1	4
GO:1900376	BP	GO:1900376	regulation of secondary metabolite biosynthetic process	4/1646	15/18614	0.0376953	0.20825	0.175809	CDH3/RAB38/SLC7A11/WNT5A	4
GO:1901722	BP	GO:1901722	regulation of cell proliferation involved in kidney development	4/1646	15/18614	0.0376953	0.20825	0.175809	BMP4/GATA3/MYC/SERPINB7	4
GO:2001138	BP	GO:2001138	regulation of phospholipid transport	4/1646	15/18614	0.0376953	0.20825	0.175809	ABCA3/APOE/PRELID1/TMEM30A	4
GO:1902904	BP	GO:1902904	negative regulation of supramolecular fiber organization	22/1646	167/18614	0.0382116	0.20825	0.175809	APOE/CAPZA3/CORO1A/CORO2B/CRYAB/DMTN/FGF13/GMFB/INPP5J/LMOD1/MAP1B/MAPRE1/MID1IP1/MYADM/MYOC/NAV3/SCIN/TJP1/TMOD3/TPX2/TUBB4A/WAS	22
GO:0001773	BP	GO:0001773	myeloid dendritic cell activation	6/1646	29/18614	0.0384246	0.20825	0.175809	BATF2/BATF3/CD2/CLEC4D/PYCARD/SLAMF1	6
GO:0003156	BP	GO:0003156	regulation of animal organ formation	6/1646	29/18614	0.0384246	0.20825	0.175809	AR/BMP4/DKK1/WNT2/WNT2B/WNT5A	6
GO:0010458	BP	GO:0010458	exit from mitosis	6/1646	29/18614	0.0384246	0.20825	0.175809	ANLN/CDCA5/CDKN1C/KNTC1/SIRT7/UBE2C	6
GO:0031571	BP	GO:0031571	mitotic G1 DNA damage checkpoint signaling	6/1646	29/18614	0.0384246	0.20825	0.175809	CCND1/CHEK2/PLK2/PML/RFWD3/SDE2	6
GO:0032607	BP	GO:0032607	interferon-alpha production	6/1646	29/18614	0.0384246	0.20825	0.175809	IFIH1/IRF7/MMP12/NLRC3/NMI/STAT1	6
GO:0032647	BP	GO:0032647	regulation of interferon-alpha production	6/1646	29/18614	0.0384246	0.20825	0.175809	IFIH1/IRF7/MMP12/NLRC3/NMI/STAT1	6
GO:0044819	BP	GO:0044819	mitotic G1/S transition checkpoint signaling	6/1646	29/18614	0.0384246	0.20825	0.175809	CCND1/CHEK2/PLK2/PML/RFWD3/SDE2	6
GO:0032418	BP	GO:0032418	lysosome localization	13/1646	86/18614	0.0385624	0.20825	0.175809	ADORA2B/ARL8B/FGR/GAB2/IL4R/KIT/LAT2/LGALS9/LYN/MAP6/NR4A3/RAB3A/RASGRP1	13
GO:0033077	BP	GO:0033077	T cell differentiation in thymus	13/1646	86/18614	0.0385624	0.20825	0.175809	BMP4/CD3D/CD3E/CD3G/FZD5/GATA3/IL1B/IL2RG/IL7R/PTPRC/RABL3/RASGRP1/VNN1	13
GO:1990849	BP	GO:1990849	vacuolar localization	13/1646	86/18614	0.0385624	0.20825	0.175809	ADORA2B/ARL8B/FGR/GAB2/IL4R/KIT/LAT2/LGALS9/LYN/MAP6/NR4A3/RAB3A/RASGRP1	13
GO:0000255	BP	GO:0000255	allantoin metabolic process	3/1646	9/18614	0.0386392	0.20825	0.175809	GDA/PNP/XDH	3
GO:0001866	BP	GO:0001866	NK T cell proliferation	3/1646	9/18614	0.0386392	0.20825	0.175809	IL12B/IL23A/RASAL3	3
GO:0002778	BP	GO:0002778	antibacterial peptide production	3/1646	9/18614	0.0386392	0.20825	0.175809	KLK7/LGALS4/NOD2	3
GO:0009157	BP	GO:0009157	deoxyribonucleoside monophosphate biosynthetic process	3/1646	9/18614	0.0386392	0.20825	0.175809	TK1/TK2/TYMS	3
GO:0016093	BP	GO:0016093	polyprenol metabolic process	3/1646	9/18614	0.0386392	0.20825	0.175809	AKR1B10/DPM3/SRD5A3	3
GO:0031915	BP	GO:0031915	positive regulation of synaptic plasticity	3/1646	9/18614	0.0386392	0.20825	0.175809	CDC20/EPHB2/MAP1B	3
GO:0032906	BP	GO:0032906	transforming growth factor beta2 production	3/1646	9/18614	0.0386392	0.20825	0.175809	BMPR1A/CDH3/GATA6	3
GO:0032909	BP	GO:0032909	regulation of transforming growth factor beta2 production	3/1646	9/18614	0.0386392	0.20825	0.175809	BMPR1A/CDH3/GATA6	3
GO:0034635	BP	GO:0034635	glutathione transport	3/1646	9/18614	0.0386392	0.20825	0.175809	ABCC1/SLC25A39/SLC7A11	3
GO:0035701	BP	GO:0035701	hematopoietic stem cell migration	3/1646	9/18614	0.0386392	0.20825	0.175809	GPLD1/KIT/PTPRC	3
GO:0043174	BP	GO:0043174	nucleoside salvage	3/1646	9/18614	0.0386392	0.20825	0.175809	PGM2/PNP/TK2	3
GO:0043382	BP	GO:0043382	positive regulation of memory T cell differentiation	3/1646	9/18614	0.0386392	0.20825	0.175809	IL12B/IL12RB1/IL23A	3
GO:0044851	BP	GO:0044851	hair cycle phase	3/1646	9/18614	0.0386392	0.20825	0.175809	CDH3/FERMT1/WNT5A	3
GO:0045586	BP	GO:0045586	regulation of gamma-delta T cell differentiation	3/1646	9/18614	0.0386392	0.20825	0.175809	PTPRC/SOX13/SOX4	3
GO:0048819	BP	GO:0048819	regulation of hair follicle maturation	3/1646	9/18614	0.0386392	0.20825	0.175809	CDH3/FERMT1/WNT5A	3
GO:0051541	BP	GO:0051541	elastin metabolic process	3/1646	9/18614	0.0386392	0.20825	0.175809	CTSL/HBEGF/MMP12	3
GO:0051639	BP	GO:0051639	actin filament network formation	3/1646	9/18614	0.0386392	0.20825	0.175809	COBL/LCP1/SPIRE1	3
GO:0060056	BP	GO:0060056	mammary gland involution	3/1646	9/18614	0.0386392	0.20825	0.175809	ARG1/BAX/NFKB1	3
GO:0060717	BP	GO:0060717	chorion development	3/1646	9/18614	0.0386392	0.20825	0.175809	E2F7/E2F8/FZD5	3
GO:0071225	BP	GO:0071225	cellular response to muramyl dipeptide	3/1646	9/18614	0.0386392	0.20825	0.175809	LDOC1/NOD2/PTPN22	3
GO:1900038	BP	GO:1900038	negative regulation of cellular response to hypoxia	3/1646	9/18614	0.0386392	0.20825	0.175809	EPHA4/HYOU1/NOL3	3
GO:1904749	BP	GO:1904749	regulation of protein localization to nucleolus	3/1646	9/18614	0.0386392	0.20825	0.175809	BYSL/GLUL/POLR1A	3
GO:1905634	BP	GO:1905634	regulation of protein localization to chromatin	3/1646	9/18614	0.0386392	0.20825	0.175809	CDCA5/VCP/VRK1	3
GO:1905770	BP	GO:1905770	regulation of mesodermal cell differentiation	3/1646	9/18614	0.0386392	0.20825	0.175809	BMP4/BMPR1A/DKK1	3
GO:2000669	BP	GO:2000669	negative regulation of dendritic cell apoptotic process	3/1646	9/18614	0.0386392	0.20825	0.175809	AXL/CCL19/CCL21	3
GO:0014015	BP	GO:0014015	positive regulation of gliogenesis	11/1646	69/18614	0.0389012	0.209496	0.17686	CXCR4/E2F1/HDAC1/IL1B/IL34/LYN/MIR142/PRKCH/RNF112/SLC7A5/TLR2	11
GO:0070588	BP	GO:0070588	calcium ion transmembrane transport	42/1646	360/18614	0.0389264	0.209496	0.17686	ATP1B1/BAK1/BAX/CACHD1/CACNA2D1/CACNA2D2/CCL19/CCL21/CCR5/CEMIP/CHRNA9/CORO1A/CXCL10/CXCL11/CXCL9/DMD/GEM/GSTM2/GSTO1/HSPA2/ITPR2/LCK/LYN/MICU3/MS4A1/NOL3/P2RX1/P2RX5/P2RY6/PANX1/PLCD1/PLCH2/PML/PTPRC/RYR1/RYR3/SCN3A/SEC61A1/SLC24A3/TMEM38A/TRPC1/VMP1	42
GO:0032868	BP	GO:0032868	response to insulin	33/1646	272/18614	0.0390575	0.21005	0.177328	BCAR3/CPEB2/CRY2/CTSD/EIF6/FOXO4/GKAP1/GOT1/GPLD1/HSD11B2/IL1B/INSIG2/IRS2/LPIN2/LYN/PCSK9/PRKCQ/RAB10/RAB31/SERPINA12/SESN2/SHC1/SIK2/SLC25A33/SLC27A1/SLC27A4/SLC2A1/SOCS1/STAT1/SYAP1/TLR2/TNFSF10/TRIM72	33
GO:0030029	BP	GO:0030029	actin filament-based process	86/1646	807/18614	0.0391636	0.210361	0.177591	ACAP2/ACTA1/ACTC1/ACTR2/ANG/ANLN/ARHGEF10/ARPC1A/ARPC1B/ARPC5L/BCAS3/BST2/CACNA2D1/CAPZA3/CCL21/CCL27/CD47/CDK5R1/CNN1/COBL/CORO1A/CORO2B/COTL1/CXCL1/DIAPH3/DMTN/DSC2/ESPN/FAM171A1/FCHSD2/FGD6/FGF13/FHDC1/FLNC/GBA2/GDPD2/GMFB/GPR65/GRHL3/HCK/HCLS1/ID1/JMY/KCNJ2/KIT/LCP1/LMOD1/MYADM/MYH11/MYH14/MYO1B/MYO1E/MYO1F/MYO1H/MYOC/MYOM2/NOSTRIN/NTF3/PAK3/PARVB/PARVG/PDLIM4/PLEK/PPARGC1B/PSTPIP1/PYCARD/RAC…	86
GO:0007596	BP	GO:0007596	blood coagulation	28/1646	224/18614	0.0391842	0.210361	0.177591	ADRA2C/APOE/AXL/CYP4F11/DMTN/EPHB2/F12/F3/HPSE/KLKB1/LCK/LYN/METAP1/NOS3/P2RX1/P2RY1/PLAT/PLEK/PLSCR1/PRKCQ/RAB27A/SERPINA1/SERPINB2/SLC7A11/THBD/TSPAN8/TXK/WAS	28
GO:0000302	BP	GO:0000302	response to reactive oxygen species	26/1646	205/18614	0.0391998	0.210361	0.177591	APOE/ARG1/AXL/BAK1/CDK1/CRYAB/DHFR/FOSL1/GCH1/GSTP1/IL18RAP/MAP3K5/MAPK13/MIR34A/MMP9/NOS3/NR4A3/PCNA/PPARGC1B/PPIF/PRDX1/RNF112/S100A7/SESN2/STAT1/TPM1	26
GO:0019217	BP	GO:0019217	regulation of fatty acid metabolic process	14/1646	95/18614	0.0394332	0.211462	0.17852	ACACB/ACADL/APOC2/EIF6/ERLIN1/FABP3/FABP5/FMO1/IL1B/INSIG2/IRS2/MID1IP1/NR1H3/NR4A3	14
GO:0032402	BP	GO:0032402	melanosome transport	5/1646	22/18614	0.0397015	0.211534	0.178581	BBS2/CDH3/MLPH/MREG/RAB27A	5
GO:0033630	BP	GO:0033630	positive regulation of cell adhesion mediated by integrin	5/1646	22/18614	0.0397015	0.211534	0.178581	CCL21/CCL5/CD3E/CXCL13/FERMT1	5
GO:0034312	BP	GO:0034312	diol biosynthetic process	5/1646	22/18614	0.0397015	0.211534	0.178581	ACER3/DHFR/GCH1/SPTLC2/SPTSSA	5
GO:0035313	BP	GO:0035313	wound healing, spreading of epidermal cells	5/1646	22/18614	0.0397015	0.211534	0.178581	FERMT1/HBEGF/LRG1/MMP12/WNT7A	5
GO:0045061	BP	GO:0045061	thymic T cell selection	5/1646	22/18614	0.0397015	0.211534	0.178581	CD3D/CD3E/CD3G/GATA3/PTPRC	5
GO:0051000	BP	GO:0051000	positive regulation of nitric-oxide synthase activity	5/1646	22/18614	0.0397015	0.211534	0.178581	APOE/DHFR/GCH1/NPR3/S100A1	5
GO:0051444	BP	GO:0051444	negative regulation of ubiquitin-protein transferase activity	5/1646	22/18614	0.0397015	0.211534	0.178581	BUB1B/CDC20/DTX3L/FBXO5/MAD2L1	5
GO:0072111	BP	GO:0072111	cell proliferation involved in kidney development	5/1646	22/18614	0.0397015	0.211534	0.178581	BMP4/GATA3/MYC/SERPINB7/STAT1	5
GO:1902473	BP	GO:1902473	regulation of protein localization to synapse	5/1646	22/18614	0.0397015	0.211534	0.178581	ABHD17B/ADAM10/NETO2/WNT5A/WNT7A	5
GO:0003013	BP	GO:0003013	circulatory system process	66/1646	602/18614	0.0397774	0.211787	0.178795	ABCC1/ACE2/ACTC1/ADORA2B/ADRA2C/ADRB2/APOE/AR/ATP1B1/BBS2/CACNA2D1/CORO2B/CTNNBIP1/CXCL10/CXCR2/CXCR4/CYP2J2/DES/DMD/DSC2/EDN3/FABP5/FGF13/GATA6/GCH1/GNB3/GSTM2/GSTO1/HBEGF/HSD11B2/ISL1/KCNJ2/KCNK6/KCNMB4/KLK1/MAP2K6/NOS3/NPR3/P2RX1/P2RY1/P2RY2/REN/S100A1/SGCG/SLC22A3/SLC24A3/SLC27A1/SLC27A4/SLC29A1/SLC2A1/SLC5A6/SLC6A1/SLC7A1/SLC7A5/SLCO3A1/STAT1/THRA/TJP1/TJP3/TMEM38A/TMEM65/TNNT2/TPM1/TRPC1/WW…	66
GO:0032637	BP	GO:0032637	interleukin-8 production	15/1646	104/18614	0.0399573	0.212593	0.179475	AFAP1L2/CD2/CLEC7A/F3/IL17F/IL1B/LGALS9/MYD88/NOD2/PTPN22/PTPRC/PYCARD/STAT3/TLR2/WNT5A	15
GO:0035306	BP	GO:0035306	positive regulation of dephosphorylation	10/1646	61/18614	0.0403076	0.214305	0.18092	CDCA2/CHP2/GPLD1/IFNG/LILRB2/MAGI2/PLEK/PPARGC1B/PPP1R14D/PTPRC	10
GO:0050878	BP	GO:0050878	regulation of body fluid levels	42/1646	361/18614	0.040426	0.214781	0.181322	ADRA2C/APOE/AQP3/AXL/CCND1/CORO2B/CYP4F11/DMTN/EPHB2/F12/F3/HK2/HPSE/HSD11B2/KLKB1/LCK/LYN/METAP1/NME1/NOS3/NPR3/NR1H3/OAS2/P2RX1/P2RY1/P2RY2/PLAT/PLEK/PLSCR1/PRKCQ/RAB27A/SERPINA1/SERPINB2/SLC29A1/SLC7A11/SPINK1/THBD/TSPAN8/TXK/WAS/WFS1/XDH	42
GO:0016055	BP	GO:0016055	Wnt signaling pathway	52/1646	461/18614	0.0407742	0.216477	0.182754	APOE/ASPM/CCND1/CD24/CDH3/CMAHP/CSNK1A1/CSNK1E/CTNNBIP1/DEPDC1B/DKK1/FBXW11/FERMT1/FZD5/GATA3/GRHL3/HDAC1/ISL1/KREMEN2/LGR6/LZIC/MAGI2/MARK1/MYOC/NFKB1/NOG/PRKAA2/PTPRU/RAB5A/RSPO1/RUVBL1/SCEL/SMURF1/SOST/SOX13/SOX4/SOX7/TLE3/TLR2/TMEM170B/TMEM88/TPBG/VCP/WNK2/WNT2/WNT2B/WNT5A/WNT7A/WNT7B/WWOX/WWTR1/ZNRF3	52
GO:0010092	BP	GO:0010092	specification of animal organ identity	7/1646	37/18614	0.0409211	0.216948	0.183152	AR/BMP4/DKK1/ISL1/WNT2/WNT2B/WNT5A	7
GO:0072528	BP	GO:0072528	pyrimidine-containing compound biosynthetic process	7/1646	37/18614	0.0409211	0.216948	0.183152	CMPK2/CTPS1/NME1/NME3/TK2/TYMS/UPP1	7
GO:0019722	BP	GO:0019722	calcium-mediated signaling	24/1646	187/18614	0.0410395	0.217422	0.183552	ATP1B1/CCL20/CCL4/CCR5/CD3E/CHP2/CLEC7A/CXCL8/CXCR4/DMD/DMTN/GBP1/GSTM2/GSTO1/LAT2/MCTP2/P2RX5/PLEK/PTPRC/RCAN2/SELE/SLA2/TBC1D10C/TMEM38A	24
GO:0050679	BP	GO:0050679	positive regulation of epithelial cell proliferation	28/1646	225/18614	0.041125	0.21772	0.183804	ANG/AR/ARG1/BMP4/BMPR1A/CCND1/CDH3/CLDN1/CYP7B1/F3/FGFBP1/GLUL/ID1/IRS2/LRG1/MMP12/MYC/NME1/NOD2/NOG/NR4A3/PLXNB3/SPINK1/STAT3/TGFA/WNT2/WNT5A/WNT7A	28
GO:0006220	BP	GO:0006220	pyrimidine nucleotide metabolic process	9/1646	53/18614	0.0413124	0.218558	0.184511	CMPK2/CTPS1/DCTD/ENTPD7/NME1/NME3/TYMP/TYMS/UPP1	9
GO:0008631	BP	GO:0008631	intrinsic apoptotic signaling pathway in response to oxidative stress	8/1646	45/18614	0.0416555	0.21975	0.185517	MAP3K5/MCL1/MELK/NOL3/NONO/P4HB/PML/VNN1	8
GO:0061098	BP	GO:0061098	positive regulation of protein tyrosine kinase activity	8/1646	45/18614	0.0416555	0.21975	0.185517	BTC/DLG3/EPHA4/HBEGF/IL34/LRP8/RELN/TGFA	8
GO:0097009	BP	GO:0097009	energy homeostasis	8/1646	45/18614	0.0416555	0.21975	0.185517	ACACB/EIF4G1/FMO1/METRNL/NR4A3/PASK/PRKAA2/STAT3	8
GO:0097028	BP	GO:0097028	dendritic cell differentiation	8/1646	45/18614	0.0416555	0.21975	0.185517	AXL/BATF2/BATF3/CCL19/IRF8/LGALS9/LILRB2/LYN	8
GO:1903038	BP	GO:1903038	negative regulation of leukocyte cell-cell adhesion	20/1646	150/18614	0.0417572	0.220131	0.185839	ARG1/ARG2/BMP4/CCL21/CD274/CD80/CD86/CTLA4/IDO1/IL2RA/IL4I1/IL4R/IRF1/ITCH/LAPTM5/LGALS9/LILRB2/PTPN22/SOCS1/TNFRSF21	20
GO:0070201	BP	GO:0070201	regulation of establishment of protein localization	60/1646	543/18614	0.0422913	0.22279	0.188083	ABCA12/ANG/APOE/ARIH2/ATG13/B3GAT3/BAG3/BCAS3/BMP4/CCL5/CCT2/CDK1/CDK5R1/CEMIP/CHP2/CNST/CORO2B/CTSD/DMTN/EFCAB7/ENSA/FERMT1/FZD5/GLUL/GPLD1/GZMB/HCLS1/IFNG/IL12B/IL1B/IRS2/ISL1/KIF20B/KLF7/LCP1/MTCL1/MYOM1/MYRIP/NDUFAF2/NOLC1/NR1H3/PFKFB2/PKIG/RAB11FIP5/RANGAP1/RHBDF2/RSAD2/SAR1A/SEC24A/SIRT7/SLC7A11/SOX4/SP100/TLR2/TM9SF4/TMEM30A/UBE2G2/VSNL1/YOD1/ZPR1	60
GO:0060070	BP	GO:0060070	canonical Wnt signaling pathway	37/1646	313/18614	0.0424725	0.223587	0.188756	APOE/ASPM/CDH3/CSNK1A1/CSNK1E/CTNNBIP1/DKK1/FERMT1/FZD5/GATA3/HDAC1/ISL1/LGR6/NFKB1/NOG/PTPRU/RAB5A/RSPO1/RUVBL1/SCEL/SOST/SOX13/SOX4/SOX7/TLE3/TMEM170B/TMEM88/TPBG/VCP/WNK2/WNT2/WNT2B/WNT5A/WNT7A/WNT7B/WWTR1/ZNRF3	37
GO:0002224	BP	GO:0002224	toll-like receptor signaling pathway	11/1646	70/18614	0.042614	0.223858	0.188986	BIRC3/IRAK3/IRF1/IRF7/MAPKAPK3/MYD88/NFKBIZ/SARM1/TLR2/TNIP3/TRAF3	11
GO:0043112	BP	GO:0043112	receptor metabolic process	11/1646	70/18614	0.042614	0.223858	0.188986	APOE/ARFGEF2/CTSD/DTX3L/FURIN/ITCH/LAPTM5/PCSK9/SMURF1/SNX25/ZNRF3	11
GO:0046847	BP	GO:0046847	filopodium assembly	11/1646	70/18614	0.042614	0.223858	0.188986	BCAS3/CCL21/DMTN/EPHB2/FGD6/MYO10/RAB5A/RALA/SPAG6/SRGAP2C/TENM2	11
GO:0002244	BP	GO:0002244	hematopoietic progenitor cell differentiation	18/1646	132/18614	0.0427075	0.224192	0.189267	ANLN/BMP4/C12orf29/CEBPD/EML1/ESCO2/GATA3/HERC6/ITCH/KIT/LYN/MLF1/OSM/PLEK/PTPRC/SOX4/TOP2A/ZFP36	18
GO:0006672	BP	GO:0006672	ceramide metabolic process	15/1646	105/18614	0.0429609	0.225328	0.190226	ABCA12/ACER3/ALOXE3/CERS3/CYP4F22/FUT3/GBA2/GM2A/ORMDL2/P2RX1/SAMD8/SGMS2/SPTLC2/SPTSSA/UGCG	15
GO:0072655	BP	GO:0072655	establishment of protein localization to mitochondrion	17/1646	123/18614	0.0429842	0.225328	0.190226	ARIH2/ATG13/BAG3/BAX/BID/FZD5/GRPEL1/GZMB/HK2/HSPA4/RALA/TIMM10/TIMM8A/TIMM8B/TOMM22/TOMM40/TOMM40L	17
GO:0031532	BP	GO:0031532	actin cytoskeleton reorganization	16/1646	114/18614	0.0430834	0.225689	0.190531	BCAS3/CCL27/DMTN/GDPD2/GPR65/HCK/HCLS1/KIT/NTF3/PARVB/PARVG/PDLIM4/PLEK/RALA/SHC1/TJP1	16
GO:0198738	BP	GO:0198738	cell-cell signaling by wnt	52/1646	463/18614	0.0435435	0.227939	0.192431	APOE/ASPM/CCND1/CD24/CDH3/CMAHP/CSNK1A1/CSNK1E/CTNNBIP1/DEPDC1B/DKK1/FBXW11/FERMT1/FZD5/GATA3/GRHL3/HDAC1/ISL1/KREMEN2/LGR6/LZIC/MAGI2/MARK1/MYOC/NFKB1/NOG/PRKAA2/PTPRU/RAB5A/RSPO1/RUVBL1/SCEL/SMURF1/SOST/SOX13/SOX4/SOX7/TLE3/TLR2/TMEM170B/TMEM88/TPBG/VCP/WNK2/WNT2/WNT2B/WNT5A/WNT7A/WNT7B/WWOX/WWTR1/ZNRF3	52
GO:0072594	BP	GO:0072594	establishment of protein localization to organelle	51/1646	453/18614	0.0436384	0.228277	0.192715	AKIRIN2/ARIH2/ATG13/BAG3/BAX/BID/BMP4/CCT2/CDK1/CHP2/CRY2/E2F3/EFCAB7/FERMT1/FZD5/GRPEL1/GZMB/HCLS1/HEATR3/HK2/HSPA4/HYOU1/IFNG/KPNA2/KPNA3/LAPTM5/M6PR/MMP12/NOLC1/NUP50/PKIG/PML/POM121/POM121C/RAB10/RALA/SEC61A1/SMURF1/SPCS3/STAT3/TIMM10/TIMM8A/TIMM8B/TOMM22/TOMM40/TOMM40L/VPS25/VPS37B/VPS37D/ZFAND2A/ZPR1	51
GO:0003018	BP	GO:0003018	vascular process in circulatory system	32/1646	265/18614	0.0439414	0.229701	0.193918	ABCC1/ACE2/ADORA2B/ADRA2C/ADRB2/APOE/BBS2/CTNNBIP1/CXCR2/EDN3/FABP5/GCH1/KCNMB4/NOS3/NPR3/P2RX1/P2RY1/P2RY2/SLC22A3/SLC24A3/SLC27A1/SLC27A4/SLC29A1/SLC2A1/SLC5A6/SLC6A1/SLC7A1/SLC7A5/SLCO3A1/TJP1/TJP3/ZDHHC21	32
GO:0032371	BP	GO:0032371	regulation of sterol transport	12/1646	79/18614	0.0442119	0.230792	0.194839	ABCA12/ABCA3/ABCG4/APOC2/APOE/FURIN/LIPG/NFKB1/NR1H3/PCSK9/PON1/SEC24A	12
GO:0032374	BP	GO:0032374	regulation of cholesterol transport	12/1646	79/18614	0.0442119	0.230792	0.194839	ABCA12/ABCA3/ABCG4/APOC2/APOE/FURIN/LIPG/NFKB1/NR1H3/PCSK9/PON1/SEC24A	12
GO:0001556	BP	GO:0001556	oocyte maturation	6/1646	30/18614	0.0445665	0.231671	0.195581	ANG/AURKA/CDC25B/FBXO5/SHB/TRIP13	6
GO:0006882	BP	GO:0006882	intracellular zinc ion homeostasis	6/1646	30/18614	0.0445665	0.231671	0.195581	LCK/S100A8/S100A9/SLC30A2/SLC30A9/SLC39A6	6
GO:0007176	BP	GO:0007176	regulation of epidermal growth factor-activated receptor activity	6/1646	30/18614	0.0445665	0.231671	0.195581	BTC/GPRC5A/HBEGF/SHC1/TGFA/VPS25	6
GO:0034698	BP	GO:0034698	response to gonadotropin	6/1646	30/18614	0.0445665	0.231671	0.195581	CCNA2/GATA6/GJB2/PLAT/POR/TGFBR3	6
GO:0050820	BP	GO:0050820	positive regulation of coagulation	6/1646	30/18614	0.0445665	0.231671	0.195581	DMTN/F12/F3/HPSE/PLAT/THBD	6
GO:0060045	BP	GO:0060045	positive regulation of cardiac muscle cell proliferation	6/1646	30/18614	0.0445665	0.231671	0.195581	BMPR1A/CDK1/GATA6/PIM1/TGFBR3/WNT2	6
GO:0045444	BP	GO:0045444	fat cell differentiation	30/1646	246/18614	0.0446673	0.232034	0.195887	AAMDC/ADRB2/ALOXE3/BBS2/CCND1/CEBPD/CNTN2/DIO2/E2F1/FABP3/GATA3/GNB3/ID4/LRG1/METRNL/NR4A3/PIM1/PLAC8/PSMB8/RORC/SOCS1/SOX13/STEAP4/SULT1E1/SYAP1/TRIB2/WNT5A/WWTR1/ZBTB16/ZFP36	30
GO:0007254	BP	GO:0007254	JNK cascade	22/1646	170/18614	0.0451906	0.234589	0.198045	CCL19/CCL21/CD27/GADD45A/GSTP1/IL1B/ITCH/MAP3K5/MAP4K1/MAP4K4/MYD88/NFKB1/NOD2/PTPN22/PYCARD/RASGRP1/SERPINB3/SLAMF1/TRAF3/WNT5A/WNT7A/WNT7B	22
GO:0032273	BP	GO:0032273	positive regulation of protein polymerization	13/1646	88/18614	0.0452545	0.234758	0.198187	CCL21/CDK5R1/CKAP5/FCHSD2/HCK/LMOD1/MAP1B/MAPRE1/NAV3/PDE4DIP/PSRC1/PYCARD/TPPP	13
GO:0039531	BP	GO:0039531	regulation of viral-induced cytoplasmic pattern recognition receptor signaling pathway	9/1646	54/18614	0.0458418	0.237505	0.200506	BIRC3/C1QBP/DDX60/NLRX1/OASL/PTPN22/RAB7B/RSAD2/SLC46A2	9
GO:0099175	BP	GO:0099175	regulation of postsynapse organization	14/1646	97/18614	0.0458604	0.237505	0.200506	ABHD17B/ADAM10/APOE/ARF4/CDK5R1/EPHA4/EPHB2/HOMER1/LILRB2/LRP8/PAK3/RELN/WNT5A/WNT7A	14
GO:0097237	BP	GO:0097237	cellular response to toxic substance	17/1646	124/18614	0.0458794	0.237505	0.200506	AKR1B10/ALOX5AP/APOE/DHFR/GCH1/GSTM2/GSTM3/GSTO1/GSTO2/GSTP1/NOS3/PIM1/PRDX1/S100A9/SESN2/SRXN1/TXNDC17	17
GO:0051261	BP	GO:0051261	protein depolymerization	16/1646	115/18614	0.0461087	0.238526	0.201369	CAPZA3/CKAP5/DMTN/FGF13/KIF18A/KIF18B/KIF2A/KIF2C/LMOD1/MAP1B/MID1IP1/NAV3/PLEK/SCIN/TMOD3/TPX2	16
GO:0002369	BP	GO:0002369	T cell cytokine production	7/1646	38/18614	0.04648	0.23886	0.20165	ARG1/FZD5/GATA3/IL1B/RSAD2/SASH3/SLAMF1	7
GO:0002724	BP	GO:0002724	regulation of T cell cytokine production	7/1646	38/18614	0.04648	0.23886	0.20165	ARG1/FZD5/GATA3/IL1B/RSAD2/SASH3/SLAMF1	7
GO:0032373	BP	GO:0032373	positive regulation of sterol transport	7/1646	38/18614	0.04648	0.23886	0.20165	ABCA12/ABCA3/ABCG4/APOE/LIPG/NR1H3/PON1	7
GO:0032376	BP	GO:0032376	positive regulation of cholesterol transport	7/1646	38/18614	0.04648	0.23886	0.20165	ABCA12/ABCA3/ABCG4/APOE/LIPG/NR1H3/PON1	7
GO:0045742	BP	GO:0045742	positive regulation of epidermal growth factor receptor signaling pathway	7/1646	38/18614	0.04648	0.23886	0.20165	AFAP1L2/BCAR3/BTC/HBEGF/MMP9/RALA/TGFA	7
GO:0008038	BP	GO:0008038	neuron recognition	8/1646	46/18614	0.046672	0.23886	0.20165	AMIGO1/CDK5R1/CNTN2/CXCR4/EPHA4/EPHB2/TNFRSF21/YWHAZ	8
GO:0031297	BP	GO:0031297	replication fork processing	8/1646	46/18614	0.046672	0.23886	0.20165	ALYREF/BLM/DNA2/EME1/PCNA/PRIMPOL/RAD51/RFWD3	8
GO:0032467	BP	GO:0032467	positive regulation of cytokinesis	8/1646	46/18614	0.046672	0.23886	0.20165	AURKB/CDC25B/CDC6/CDCA8/KIF14/KIF20B/KIF23/RACGAP1	8
GO:0042168	BP	GO:0042168	heme metabolic process	8/1646	46/18614	0.046672	0.23886	0.20165	ABCC1/BDH2/COX10/HMBS/HMOX2/HPX/PPOX/SLC25A39	8
GO:2000300	BP	GO:2000300	regulation of synaptic vesicle exocytosis	8/1646	46/18614	0.046672	0.23886	0.20165	CASK/FBXO45/P2RX1/P2RY1/RAB3A/RAB5A/SYP/WNT7A	8
GO:0005980	BP	GO:0005980	glycogen catabolic process	4/1646	16/18614	0.0468447	0.23886	0.20165	GABARAPL1/PGM2/PYGL/PYGM	4
GO:0006750	BP	GO:0006750	glutathione biosynthetic process	4/1646	16/18614	0.0468447	0.23886	0.20165	CHAC1/CHAC2/HAGH/SLC7A11	4
GO:0006825	BP	GO:0006825	copper ion transport	4/1646	16/18614	0.0468447	0.23886	0.20165	ATOX1/HEPH/STEAP2/STEAP4	4
GO:0010919	BP	GO:0010919	regulation of inositol phosphate biosynthetic process	4/1646	16/18614	0.0468447	0.23886	0.20165	P2RY1/P2RY6/PLEK/PTH1R	4
GO:0014819	BP	GO:0014819	regulation of skeletal muscle contraction	4/1646	16/18614	0.0468447	0.23886	0.20165	DMD/GSTM2/GSTO1/KCNJ2	4
GO:0042159	BP	GO:0042159	lipoprotein catabolic process	4/1646	16/18614	0.0468447	0.23886	0.20165	ABHD17B/ABHD17C/APOE/CTSD	4
GO:0046036	BP	GO:0046036	CTP metabolic process	4/1646	16/18614	0.0468447	0.23886	0.20165	CTPS1/ENTPD7/NME1/NME3	4
GO:0046642	BP	GO:0046642	negative regulation of alpha-beta T cell proliferation	4/1646	16/18614	0.0468447	0.23886	0.20165	ARG2/CD274/ITCH/LGALS9	4
GO:0051447	BP	GO:0051447	negative regulation of meiotic cell cycle	4/1646	16/18614	0.0468447	0.23886	0.20165	FBXO5/OVOL1/TRIP13/TTK	4
GO:0072176	BP	GO:0072176	nephric duct development	4/1646	16/18614	0.0468447	0.23886	0.20165	BMP4/EFNB2/EPHA4/GATA3	4
GO:0097401	BP	GO:0097401	synaptic vesicle lumen acidification	4/1646	16/18614	0.0468447	0.23886	0.20165	ATP6V0D1/ATP6V1B2/ATP6V1G1/CLCN3	4
GO:0010035	BP	GO:0010035	response to inorganic substance	62/1646	567/18614	0.047085	0.239495	0.202186	ACTA1/ALOX5AP/ANKH/ANXA11/AQP3/ARG1/AXL/BAK1/BLM/CCL19/CCNA2/CCND1/CDK1/CHP2/CLDN1/CPNE9/CRYAB/CYBB/DHFR/DLG2/DMTN/EIF4A3/FOSL1/GCH1/GPLD1/HOMER1/IL18RAP/KCNMA1/KCNMB4/KIT/MAP1B/MAP3K5/MAPK13/MIR34A/MMP9/MNAT1/MTF1/NEFL/NOS3/NPTX1/NR4A3/PCNA/PLSCR1/PON1/PPIF/PRDX1/PRKAA2/RAD51/RNF112/RYR1/RYR3/S100A16/S100A8/SLC30A2/SLC6A1/STAT1/SYT17/TNNT2/TRPC1/TUBA1A/VCP/WNT5A	62
GO:0002363	BP	GO:0002363	alpha-beta T cell lineage commitment	5/1646	23/18614	0.0471617	0.239495	0.202186	CTSL/IL12B/IL12RB1/IL23A/STAT3	5
GO:0010893	BP	GO:0010893	positive regulation of steroid biosynthetic process	5/1646	23/18614	0.0471617	0.239495	0.202186	ABCG4/IFNG/POR/STAR/STARD4	5
GO:0046794	BP	GO:0046794	transport of virus	5/1646	23/18614	0.0471617	0.239495	0.202186	ACE2/BST2/CTSL/KPNA2/KPNA3	5
GO:0051904	BP	GO:0051904	pigment granule transport	5/1646	23/18614	0.0471617	0.239495	0.202186	BBS2/CDH3/MLPH/MREG/RAB27A	5
GO:1903861	BP	GO:1903861	positive regulation of dendrite extension	5/1646	23/18614	0.0471617	0.239495	0.202186	CPNE9/CXCR4/SLC23A2/SMURF1/SYT17	5
GO:1902905	BP	GO:1902905	positive regulation of supramolecular fiber organization	22/1646	171/18614	0.0477105	0.242118	0.2044	APOE/ARHGEF10/CCL21/CD47/CDK5R1/CKAP5/FCHSD2/GPR65/HCK/ID1/LMOD1/MAP1B/MAPRE1/MYOC/NAV3/PDE4DIP/PLEK/PSRC1/PYCARD/SCIN/TESK1/TPM1	22
GO:0051224	BP	GO:0051224	negative regulation of protein transport	18/1646	134/18614	0.0483745	0.245321	0.207104	APOE/BAG3/DMTN/FERMT1/IL12B/IL1B/KLF7/NDUFAF2/NR1H3/PKIG/RAB11FIP5/RANGAP1/RHBDF2/RSAD2/SP100/UBE2G2/VSNL1/YOD1	18
GO:0009991	BP	GO:0009991	response to extracellular stimulus	56/1646	507/18614	0.0486663	0.246633	0.208212	ACACB/ACTA1/ADORA2B/ADRB2/APOE/AQP3/ARG1/AXL/BAX/BBS2/BCAS3/BRIP1/CCND1/CNTN2/CXCL10/CYBB/CYP24A1/CYP27B1/DSC2/EIF4G1/ENSA/FOSL1/FOXO4/GABARAPL1/GLUL/HSD11B2/IFI16/JMY/KIF26A/KYNU/LIPG/LYN/MAP1B/MAP3K5/MTMR3/NFKBIZ/NOD2/PCSK9/PIM1/PMAIP1/PON1/POR/PRKAA2/PTPRC/SEH1L/SESN2/SLC22A3/SLC27A4/SLC2A1/SLC7A5/SPINK1/STAT1/TYMS/UPP1/WNT2B/ZFP36	56
GO:0001885	BP	GO:0001885	endothelial cell development	10/1646	63/18614	0.0487739	0.246843	0.20839	CLDN1/GSTM3/HPSE/IL1B/MYADM/MYD88/TJP1/TJP3/TNMD/ZDHHC21	10
GO:0070059	BP	GO:0070059	intrinsic apoptotic signaling pathway in response to endoplasmic reticulum stress	10/1646	63/18614	0.0487739	0.246843	0.20839	BAK1/BAX/CASP4/CHAC1/HYOU1/MAP3K5/PMAIP1/PML/TMEM117/WFS1	10
GO:0034502	BP	GO:0034502	protein localization to chromosome	16/1646	116/18614	0.0492813	0.249243	0.210415	AURKB/BUB1B/CCT2/CDCA5/CDK1/CDT1/ESCO2/KNTC1/MSH2/NDC80/PLK1/TTK/VCP/VRK1/XRCC4/ZWILCH	16
GO:0050817	BP	GO:0050817	coagulation	28/1646	229/18614	0.0496068	0.250719	0.211662	ADRA2C/APOE/AXL/CYP4F11/DMTN/EPHB2/F12/F3/HPSE/KLKB1/LCK/LYN/METAP1/NOS3/P2RX1/P2RY1/PLAT/PLEK/PLSCR1/PRKCQ/RAB27A/SERPINA1/SERPINB2/SLC7A11/THBD/TSPAN8/TXK/WAS	28
GO:0051223	BP	GO:0051223	regulation of protein transport	57/1646	518/18614	0.0499018	0.25204	0.212777	ABCA12/ANG/APOE/ARIH2/ATG13/B3GAT3/BAG3/BCAS3/BMP4/CCL5/CDK1/CDK5R1/CEMIP/CHP2/CNST/DMTN/EFCAB7/ENSA/FERMT1/FZD5/GLUL/GPLD1/GZMB/HCLS1/IFNG/IL12B/IL1B/IRS2/ISL1/KIF20B/KLF7/LCP1/MTCL1/MYOM1/MYRIP/NDUFAF2/NOLC1/NR1H3/PFKFB2/PKIG/RAB11FIP5/RANGAP1/RHBDF2/RSAD2/SAR1A/SEC24A/SIRT7/SLC7A11/SOX4/SP100/TLR2/TM9SF4/TMEM30A/UBE2G2/VSNL1/YOD1/ZPR1	57
GO:0033673	BP	GO:0033673	negative regulation of kinase activity	29/1646	239/18614	0.0503531	0.254147	0.214556	APOE/BMP4/CDKN1C/DUSP7/EPHB2/GADD45A/GPRC5A/GSTP1/IFNG/IL1B/IRAK3/IRS2/LYN/MIR34A/NCAPG2/NPM1/PKIG/PLK1/PTPN22/PTPRC/PYCARD/SERPINB3/SH3BP5L/SHB/SPRY2/TESK1/TRIB2/VPS25/WWTR1	29
GO:0008584	BP	GO:0008584	male gonad development	19/1646	144/18614	0.0505967	0.254506	0.214859	AR/ASPM/BAX/BRIP1/CCND1/FANCA/GATA3/GATA6/KIF18A/KIT/MSH2/REN/RHOBTB3/SCAPER/TBC1D20/TFAP2C/TNFSF10/WNT2B/WNT5A	19
GO:0098754	BP	GO:0098754	detoxification	19/1646	144/18614	0.0505967	0.254506	0.214859	AKR1B10/ALOX5AP/APOE/DHFR/GCH1/GSTM2/GSTM3/GSTO1/GSTO2/GSTP1/NOS3/PIM1/PRDX1/S100A9/SESN2/SLC22A18/SLC47A1/SRXN1/TXNDC17	19
GO:0072348	BP	GO:0072348	sulfur compound transport	9/1646	55/18614	0.05069	0.254506	0.214859	RACGAP1/SLC13A4/SLC25A19/SLC26A4/SLC27A1/SLC47A1/SLC5A6/SLC7A11/SLC7A5	9
GO:0008053	BP	GO:0008053	mitochondrial fusion	6/1646	31/18614	0.0512863	0.254506	0.214859	BAK1/BAX/BCL2A1/MCL1/MFN1/STOML2	6
GO:0010390	BP	GO:0010390	histone monoubiquitination	6/1646	31/18614	0.0512863	0.254506	0.214859	CUL4B/DTX3L/PCGF3/RAD51/RNF168/UHRF1	6
GO:0017145	BP	GO:0017145	stem cell division	6/1646	31/18614	0.0512863	0.254506	0.214859	CDK2AP2/KIT/NCOA3/WNT7A/WWTR1/ZBTB16	6
GO:0043304	BP	GO:0043304	regulation of mast cell degranulation	6/1646	31/18614	0.0512863	0.254506	0.214859	ADORA2B/FGR/GAB2/IL4R/LGALS9/LYN	6
GO:0048873	BP	GO:0048873	homeostasis of number of cells within a tissue	6/1646	31/18614	0.0512863	0.254506	0.214859	BAX/CORO1A/NFKBIZ/NOS3/SASH3/TUBA1A	6
GO:1900745	BP	GO:1900745	positive regulation of p38MAPK cascade	6/1646	31/18614	0.0512863	0.254506	0.214859	BMP4/GADD45A/IL1B/MAP3K5/RELL2/XDH	6
GO:0010565	BP	GO:0010565	regulation of cellular ketone metabolic process	18/1646	135/18614	0.0513997	0.254506	0.214859	ACACB/ACADL/APOC2/EIF6/ERLIN1/FABP3/FABP5/FMO1/IL1B/INSIG2/IRS2/MID1IP1/NR1H3/NR4A3/PRMT3/SLC7A11/STAR/STARD4	18
GO:0001865	BP	GO:0001865	NK T cell differentiation	3/1646	10/18614	0.0516508	0.254506	0.214859	ITK/PRDM1/ZBTB16	3
GO:0002361	BP	GO:0002361	CD4-positive, CD25-positive, alpha-beta regulatory T cell differentiation	3/1646	10/18614	0.0516508	0.254506	0.214859	IFNG/IL2RG/LGALS9	3
GO:0002676	BP	GO:0002676	regulation of chronic inflammatory response	3/1646	10/18614	0.0516508	0.254506	0.214859	ADORA2B/CCL5/IDO1	3
GO:0003129	BP	GO:0003129	heart induction	3/1646	10/18614	0.0516508	0.254506	0.214859	BMP4/DKK1/WNT5A	3
GO:0006707	BP	GO:0006707	cholesterol catabolic process	3/1646	10/18614	0.0516508	0.254506	0.214859	APOE/CYP27A1/CYP46A1	3
GO:0008300	BP	GO:0008300	isoprenoid catabolic process	3/1646	10/18614	0.0516508	0.254506	0.214859	AKR1B10/CYP2W1/SRD5A3	3
GO:0009155	BP	GO:0009155	purine deoxyribonucleotide catabolic process	3/1646	10/18614	0.0516508	0.254506	0.214859	GDA/PNP/XDH	3
GO:0009170	BP	GO:0009170	purine deoxyribonucleoside monophosphate metabolic process	3/1646	10/18614	0.0516508	0.254506	0.214859	GDA/PNP/XDH	3
GO:0010918	BP	GO:0010918	positive regulation of mitochondrial membrane potential	3/1646	10/18614	0.0516508	0.254506	0.214859	BID/MFN1/VCP	3
GO:0014866	BP	GO:0014866	skeletal myofibril assembly	3/1646	10/18614	0.0516508	0.254506	0.214859	ACTA1/ACTC1/MYH11	3
GO:0015911	BP	GO:0015911	long-chain fatty acid import across plasma membrane	3/1646	10/18614	0.0516508	0.254506	0.214859	IRS2/SLC27A1/SLC2A1	3
GO:0016127	BP	GO:0016127	sterol catabolic process	3/1646	10/18614	0.0516508	0.254506	0.214859	APOE/CYP27A1/CYP46A1	3
GO:0031642	BP	GO:0031642	negative regulation of myelination	3/1646	10/18614	0.0516508	0.254506	0.214859	CTSC/KLK8/TNFRSF21	3
GO:0033210	BP	GO:0033210	leptin-mediated signaling pathway	3/1646	10/18614	0.0516508	0.254506	0.214859	BBS2/STAT3/UGCG	3
GO:0033212	BP	GO:0033212	iron import into cell	3/1646	10/18614	0.0516508	0.254506	0.214859	IFNG/STEAP2/STEAP4	3
GO:0033314	BP	GO:0033314	mitotic DNA replication checkpoint signaling	3/1646	10/18614	0.0516508	0.254506	0.214859	CDC6/ORC1/TICRR	3
GO:0035747	BP	GO:0035747	natural killer cell chemotaxis	3/1646	10/18614	0.0516508	0.254506	0.214859	CCL2/CCL4/CCL5	3
GO:0042363	BP	GO:0042363	fat-soluble vitamin catabolic process	3/1646	10/18614	0.0516508	0.254506	0.214859	CYP24A1/CYP2W1/CYP4F11	3
GO:0045625	BP	GO:0045625	regulation of T-helper 1 cell differentiation	3/1646	10/18614	0.0516508	0.254506	0.214859	CCL19/CD80/IL4R	3
GO:0048304	BP	GO:0048304	positive regulation of isotype switching to IgG isotypes	3/1646	10/18614	0.0516508	0.254506	0.214859	ATAD5/MSH2/PTPRC	3
GO:0060346	BP	GO:0060346	bone trabecula formation	3/1646	10/18614	0.0516508	0.254506	0.214859	CHAD/FBN2/PPARGC1B	3
GO:0061626	BP	GO:0061626	pharyngeal arch artery morphogenesis	3/1646	10/18614	0.0516508	0.254506	0.214859	BMP4/BMPR1A/NOG	3
GO:0150172	BP	GO:0150172	regulation of phosphatidylcholine metabolic process	3/1646	10/18614	0.0516508	0.254506	0.214859	ABCA3/FABP3/RAB38	3
GO:1902412	BP	GO:1902412	regulation of mitotic cytokinesis	3/1646	10/18614	0.0516508	0.254506	0.214859	AURKB/CDCA8/KIF20B	3
GO:2000109	BP	GO:2000109	regulation of macrophage apoptotic process	3/1646	10/18614	0.0516508	0.254506	0.214859	IRF7/MIAT/NOD2	3
GO:2000563	BP	GO:2000563	positive regulation of CD4-positive, alpha-beta T cell proliferation	3/1646	10/18614	0.0516508	0.254506	0.214859	CD3E/LGALS9/PRKCQ	3
GO:0007599	BP	GO:0007599	hemostasis	28/1646	230/18614	0.0519133	0.255545	0.215736	ADRA2C/APOE/AXL/CYP4F11/DMTN/EPHB2/F12/F3/HPSE/KLKB1/LCK/LYN/METAP1/NOS3/P2RX1/P2RY1/PLAT/PLEK/PLSCR1/PRKCQ/RAB27A/SERPINA1/SERPINB2/SLC7A11/THBD/TSPAN8/TXK/WAS	28
GO:2000628	BP	GO:2000628	regulation of miRNA metabolic process	12/1646	81/18614	0.0520131	0.255545	0.215736	AR/ATOH8/BMP4/BMPR1A/FOSL1/GATA3/GATA6/MIAT/MYC/NFKB1/PNPT1/STAT3	12
GO:0002701	BP	GO:0002701	negative regulation of production of molecular mediator of immune response	8/1646	47/18614	0.0520669	0.255545	0.215736	ARG1/AXL/BST2/CD96/IRAK3/NLRX1/NOD2/SLAMF1	8
GO:0002861	BP	GO:0002861	regulation of inflammatory response to antigenic stimulus	8/1646	47/18614	0.0520669	0.255545	0.215736	FGR/FURIN/HCK/IL12B/LYN/NOD2/PLK2/RHBDF2	8
GO:0010837	BP	GO:0010837	regulation of keratinocyte proliferation	8/1646	47/18614	0.0520669	0.255545	0.215736	CASK/CDH3/EFNB2/INTU/LRG1/OVOL1/SLURP1/ZFP36	8
GO:0090224	BP	GO:0090224	regulation of spindle organization	8/1646	47/18614	0.0520669	0.255545	0.215736	BORA/KIF15/PLK1/PSRC1/SPAG5/STIL/TACC3/TPX2	8
GO:0010769	BP	GO:0010769	regulation of cell morphogenesis involved in differentiation	7/1646	39/18614	0.0524987	0.257326	0.21724	CNTN2/EPHA4/EPHB2/LRP8/PAK3/RELN/TBC1D24	7
GO:0042307	BP	GO:0042307	positive regulation of protein import into nucleus	7/1646	39/18614	0.0524987	0.257326	0.21724	BAG3/CDK1/CHP2/EFCAB7/HCLS1/IFNG/ZPR1	7
GO:1901800	BP	GO:1901800	positive regulation of proteasomal protein catabolic process	16/1646	117/18614	0.052604	0.257673	0.217533	ARIH2/AURKA/CDC20/CSNK1A1/CSNK1E/ECSCR/HSPBP1/PLK1/PSMC3/PSMC4/RNF144B/RNF19B/TRIB2/USP13/VCP/ZFAND2A	16
GO:0050829	BP	GO:0050829	defense response to Gram-negative bacterium	13/1646	90/18614	0.0527146	0.258046	0.217847	CXCL6/IL12B/IL17A/IL17F/IL23A/LTF/LYZ/NFKBIZ/PRB3/PYCARD/RNASE6/S100A7/TREM1	13
GO:1903509	BP	GO:1903509	liposaccharide metabolic process	15/1646	108/18614	0.0529251	0.258858	0.218533	AOAH/BAX/DPM3/FUT2/GAL3ST4/GBA2/GLTP/GM2A/GPLD1/KIT/PIGA/PIGX/PIGZ/SCCPDH/UGCG	15
GO:0048661	BP	GO:0048661	positive regulation of smooth muscle cell proliferation	14/1646	99/18614	0.0529865	0.258858	0.218533	BMP4/BMPR1A/CCL5/DNMT1/HBEGF/HDAC1/MAP3K5/MMP9/MNAT1/MYD88/NR4A3/P2RY6/RBPMS2/STAT1	14
GO:0098869	BP	GO:0098869	cellular oxidant detoxification	14/1646	99/18614	0.0529865	0.258858	0.218533	ALOX5AP/APOE/DHFR/GCH1/GSTM2/GSTO1/GSTO2/GSTP1/NOS3/PRDX1/S100A9/SESN2/SRXN1/TXNDC17	14
GO:0008154	BP	GO:0008154	actin polymerization or depolymerization	24/1646	192/18614	0.0530192	0.258858	0.218533	ANG/ARPC5L/CAPZA3/CCL21/COBL/CORO1A/COTL1/DIAPH3/DMTN/FCHSD2/FHDC1/GBA2/HCK/HCLS1/LMOD1/MYADM/PAK3/PLEK/PSTPIP1/PYCARD/SCIN/SPIRE1/TMOD3/WAS	24
GO:0019731	BP	GO:0019731	antibacterial humoral response	10/1646	64/18614	0.0534222	0.260486	0.219907	ANG/KLK7/LGALS4/LTF/NOD2/PI3/RNASE6/WFDC10B/WFDC2/WFDC3	10
GO:0051055	BP	GO:0051055	negative regulation of lipid biosynthetic process	10/1646	64/18614	0.0534222	0.260486	0.219907	ACADL/APOE/CYP27B1/ERLIN1/INSIG2/NFKB1/ORMDL2/PRMT3/SERPINA12/SLC27A1	10
GO:0046546	BP	GO:0046546	development of primary male sexual characteristics	19/1646	145/18614	0.0536067	0.261215	0.220522	AR/ASPM/BAX/BRIP1/CCND1/FANCA/GATA3/GATA6/KIF18A/KIT/MSH2/REN/RHOBTB3/SCAPER/TBC1D20/TFAP2C/TNFSF10/WNT2B/WNT5A	19
GO:0006936	BP	GO:0006936	muscle contraction	40/1646	349/18614	0.0540001	0.26296	0.221996	ACE2/ACTA1/ADORA2B/ADRA2C/ADRB2/ARG2/ATP1B1/BBS2/CACNA2D1/CNN1/CRYAB/CXCR4/DES/DMD/DSC2/EDN3/FGF13/GSTM2/GSTO1/HOMER1/KCNJ2/KCNMA1/KIT/LMOD1/LTB4R/MAP2K6/MYH11/MYH14/MYLK/MYOM2/P2RX1/RYR1/SLC6A8/SNTB1/TMEM38A/TMOD3/TNNT2/TPM1/TPM4/ZDHHC21	40
GO:0051098	BP	GO:0051098	regulation of binding	42/1646	369/18614	0.0540445	0.263005	0.222034	ADRB2/APOE/AURKA/AURKB/BAX/BMP4/CDT1/CSNK1A1/CSNK1E/CTNNBIP1/DKK1/DTX3L/E2F1/EIF4A3/EIF4G1/EPHA4/GATA3/GTPBP4/GZMA/HJURP/ID1/IFI16/IFIT1/IFNG/ISL1/LARP6/LDOC1/MAPRE1/MMP9/NEK2/NME1/NOG/P2RY1/PARP9/PCSK9/PLK1/PON1/SP100/SUB1/TGFBR3/WNT5A/ZNF593	42
GO:0051494	BP	GO:0051494	negative regulation of cytoskeleton organization	21/1646	164/18614	0.0543247	0.264196	0.22304	CAPZA3/CORO1A/CORO2B/DMTN/FGF13/GMFB/INPP5J/LMOD1/MAP1B/MAPRE1/MID1IP1/MYADM/MYOC/NAV3/NPM1/SCIN/TJP1/TMOD3/TPX2/TUBB4A/WAS	21
GO:0043409	BP	GO:0043409	negative regulation of MAPK cascade	23/1646	183/18614	0.0544505	0.264636	0.223411	ACE2/APOE/BMP4/CHRNA9/DUSP5/DUSP7/EPHA4/EPHB2/FOXM1/GBP1/GSTP1/IL1B/IRAK3/ITCH/LYN/MYC/PBK/PTPN22/PTPRC/SERPINB3/SPRY2/TBC1D10C/WNK2	23
GO:0030879	BP	GO:0030879	mammary gland development	18/1646	136/18614	0.0545558	0.264975	0.223697	AR/ARG1/BAX/BMP4/CCND1/GATA3/HK2/IRS2/NFKB1/NME1/OAS2/PML/SLC29A1/TGFA/WNT2/WNT5A/WNT7B/XDH	18
GO:0034599	BP	GO:0034599	cellular response to oxidative stress	34/1646	290/18614	0.0550259	0.267085	0.225478	ABCC1/ARG1/AXL/CDK1/CPEB2/DHFR/GCH1/GJB2/IL18RAP/MAP3K5/MAPK13/MCL1/MELK/MIR34A/MMP9/NOL3/NONO/NOS3/NR4A3/P4HB/PCNA/PML/PNPT1/PPARGC1B/PPIF/PRDX1/PRKAA2/RNF112/SESN2/SLC7A11/SRXN1/TBC1D24/TPM1/VNN1	34
GO:0035303	BP	GO:0035303	regulation of dephosphorylation	17/1646	127/18614	0.0553916	0.267487	0.225818	CDCA2/CHP2/CRY2/ENSA/GPLD1/IFNG/LILRB2/MAGI2/MASTL/MTMR1/MTMR3/PLEK/PPARGC1B/PPP1R14D/PPP1R36/PPP6R1/PTPRC	17
GO:0006213	BP	GO:0006213	pyrimidine nucleoside metabolic process	5/1646	24/18614	0.0553953	0.267487	0.225818	NT5C3A/TK1/TK2/TYMP/UPP1	5
GO:0010839	BP	GO:0010839	negative regulation of keratinocyte proliferation	5/1646	24/18614	0.0553953	0.267487	0.225818	CASK/EFNB2/INTU/OVOL1/SLURP1	5
GO:0031338	BP	GO:0031338	regulation of vesicle fusion	5/1646	24/18614	0.0553953	0.267487	0.225818	CORO1A/CPLX3/ERC2/RAB3A/SLAMF1	5
GO:0034695	BP	GO:0034695	response to prostaglandin E	5/1646	24/18614	0.0553953	0.267487	0.225818	CCL19/CCL21/P2RY6/PRKAA2/TGFBR3	5
GO:0042438	BP	GO:0042438	melanin biosynthetic process	5/1646	24/18614	0.0553953	0.267487	0.225818	CDH3/RAB38/SLC7A11/TRPC1/WNT5A	5
GO:0043369	BP	GO:0043369	CD4-positive or CD8-positive, alpha-beta T cell lineage commitment	5/1646	24/18614	0.0553953	0.267487	0.225818	CTSL/IL12B/IL12RB1/IL23A/STAT3	5
GO:0051043	BP	GO:0051043	regulation of membrane protein ectodomain proteolysis	5/1646	24/18614	0.0553953	0.267487	0.225818	APOE/FURIN/GPLD1/IFNG/IL1B	5
GO:0051897	BP	GO:0051897	positive regulation of protein kinase B signaling	16/1646	118/18614	0.0560794	0.270616	0.228459	AXL/C1QBP/CCL19/CCL21/F3/FAM110C/GATA3/HBEGF/HCLS1/HPSE/IL26/MYOC/OSM/SPRY2/TPBG/TSPYL5	16
GO:0010921	BP	GO:0010921	regulation of phosphatase activity	12/1646	82/18614	0.0562432	0.270881	0.228683	CHP2/CRY2/GPLD1/IFNG/MAGI2/MASTL/PLEK/PPARGC1B/PPP1R14D/PPP1R36/PPP6R1/PTPRC	12
GO:0046928	BP	GO:0046928	regulation of neurotransmitter secretion	12/1646	82/18614	0.0562432	0.270881	0.228683	CASK/CPLX3/FBXO45/KCNMB4/KMO/MCTP2/P2RX1/P2RY1/RAB3A/RAB5A/SYP/WNT7A	12
GO:1901657	BP	GO:1901657	glycosyl compound metabolic process	12/1646	82/18614	0.0562432	0.270881	0.228683	AKR1B10/GBA2/GDA/MACROD1/NT5C3A/PGM2/PNP/TK1/TK2/TYMP/UPP1/XDH	12
GO:0090150	BP	GO:0090150	establishment of protein localization to membrane	32/1646	271/18614	0.0565492	0.271906	0.229548	ATP1B1/BAX/BBS2/BID/BLZF1/CD24/CDK5R1/CEMIP/CNST/DMTN/GOLGA7B/GZMB/HSPA4/HYOU1/MAL/MICALL1/MTCL1/NACAD/RAB10/RAB26/RAB31/RTP4/SEC61A1/TIMM10/TIMM8A/TIMM8B/TOMM22/TOMM40/VPS37B/VPS37D/ZDHHC11/ZDHHC21	32
GO:0033209	BP	GO:0033209	tumor necrosis factor-mediated signaling pathway	15/1646	109/18614	0.0565747	0.271906	0.229548	AIM2/BIRC3/CARD14/CASP1/CASP4/EIF5A/GSTP1/LAPTM5/MIR34A/PELI3/PYCARD/STAT1/TNFRSF4/TRAF3/TXNDC17	15
GO:0045833	BP	GO:0045833	negative regulation of lipid metabolic process	15/1646	109/18614	0.0565747	0.271906	0.229548	ACACB/ACADL/APOC2/APOE/CYP27B1/ERLIN1/FMO1/GPLD1/IL1B/INSIG2/NFKB1/ORMDL2/PRMT3/SERPINA12/SLC27A1	15
GO:0072073	BP	GO:0072073	kidney epithelium development	19/1646	146/18614	0.0567406	0.271906	0.229548	ARG2/BMP4/BMPER/CD24/CTNNBIP1/CXCR2/EFNB2/EPHA4/GATA3/HS3ST3A1/IRX1/MAGI2/MYC/MYO1E/NOG/STAT1/WNT2B/WNT7B/WWTR1	19
GO:2000117	BP	GO:2000117	negative regulation of cysteine-type endopeptidase activity	13/1646	91/18614	0.0567421	0.271906	0.229548	BIRC3/CD27/CRYAB/CST7/IFI16/IFI6/LAMP3/LTF/MMP9/NOL3/POR/SERPINB9/TNFAIP8	13
GO:0002476	BP	GO:0002476	antigen processing and presentation of endogenous peptide antigen via MHC class Ib	4/1646	17/18614	0.0571112	0.271906	0.229548	MICB/RAET1E/TAP2/ULBP2	4
GO:0002484	BP	GO:0002484	antigen processing and presentation of endogenous peptide antigen via MHC class I via ER pathway	4/1646	17/18614	0.0571112	0.271906	0.229548	MICB/RAET1E/TAP2/ULBP2	4
GO:0009251	BP	GO:0009251	glucan catabolic process	4/1646	17/18614	0.0571112	0.271906	0.229548	GABARAPL1/PGM2/PYGL/PYGM	4
GO:0017014	BP	GO:0017014	protein nitrosylation	4/1646	17/18614	0.0571112	0.271906	0.229548	DMD/S100A8/S100A9/TBC1D24	4
GO:0018119	BP	GO:0018119	peptidyl-cysteine S-nitrosylation	4/1646	17/18614	0.0571112	0.271906	0.229548	DMD/S100A8/S100A9/TBC1D24	4
GO:0018216	BP	GO:0018216	peptidyl-arginine methylation	4/1646	17/18614	0.0571112	0.271906	0.229548	PRDM1/PRMT3/PRMT6/WDR77	4
GO:0033623	BP	GO:0033623	regulation of integrin activation	4/1646	17/18614	0.0571112	0.271906	0.229548	CXCL13/FERMT1/KIF14/PLEK	4
GO:0060148	BP	GO:0060148	positive regulation of post-transcriptional gene silencing	4/1646	17/18614	0.0571112	0.271906	0.229548	BMP4/STAT3/XPO5/ZFP36	4
GO:0061003	BP	GO:0061003	positive regulation of dendritic spine morphogenesis	4/1646	17/18614	0.0571112	0.271906	0.229548	EPHB2/LRP8/PAK3/RELN	4
GO:0070206	BP	GO:0070206	protein trimerization	4/1646	17/18614	0.0571112	0.271906	0.229548	ALOX5AP/MLKL/PNPT1/STEAP4	4
GO:1900370	BP	GO:1900370	positive regulation of post-transcriptional gene silencing by RNA	4/1646	17/18614	0.0571112	0.271906	0.229548	BMP4/STAT3/XPO5/ZFP36	4
GO:1902916	BP	GO:1902916	positive regulation of protein polyubiquitination	4/1646	17/18614	0.0571112	0.271906	0.229548	NMI/NOD2/PTPN22/UBE2N	4
GO:1904948	BP	GO:1904948	midbrain dopaminergic neuron differentiation	4/1646	17/18614	0.0571112	0.271906	0.229548	CSNK1E/DKK1/WNT2/WNT5A	4
GO:0030850	BP	GO:0030850	prostate gland development	8/1646	48/18614	0.0578467	0.274707	0.231913	AR/BMP4/CYP7B1/ID4/NOG/PSAPL1/WDR77/WNT5A	8
GO:0035850	BP	GO:0035850	epithelial cell differentiation involved in kidney development	8/1646	48/18614	0.0578467	0.274707	0.231913	BMP4/CD24/GATA3/MAGI2/MMP9/MYO1E/STAT1/WWTR1	8
GO:0042269	BP	GO:0042269	regulation of natural killer cell mediated cytotoxicity	8/1646	48/18614	0.0578467	0.274707	0.231913	IL12B/IL18RAP/KLRB1/LGALS9/RAET1E/RASGRP1/SERPINB4/SERPINB9	8
GO:0046189	BP	GO:0046189	phenol-containing compound biosynthetic process	8/1646	48/18614	0.0578467	0.274707	0.231913	CDH3/GATA3/GCH1/MOXD1/RAB38/SLC7A11/TRPC1/WNT5A	8
GO:0030888	BP	GO:0030888	regulation of B cell proliferation	10/1646	65/18614	0.0583541	0.276765	0.233651	ATAD5/CTLA4/EPHB2/GPR183/IRS2/LYN/PTPRC/SASH3/TNFRSF21/TNFRSF4	10
GO:1905330	BP	GO:1905330	regulation of morphogenesis of an epithelium	10/1646	65/18614	0.0583541	0.276765	0.233651	AR/BMP4/CXCL10/FKBPL/GATA3/NOG/NTN4/WNT2/WNT2B/WNT5A	10
GO:0006221	BP	GO:0006221	pyrimidine nucleotide biosynthetic process	6/1646	32/18614	0.0585913	0.277011	0.233858	CMPK2/CTPS1/NME1/NME3/TYMS/UPP1	6
GO:0008156	BP	GO:0008156	negative regulation of DNA replication	6/1646	32/18614	0.0585913	0.277011	0.233858	BLM/CDC6/CDT1/FBXO5/GTPBP4/TSPYL2	6
GO:0009072	BP	GO:0009072	aromatic amino acid metabolic process	6/1646	32/18614	0.0585913	0.277011	0.233858	IDO1/IDO2/IL4I1/KMO/KYNU/TDO2	6
GO:0010765	BP	GO:0010765	positive regulation of sodium ion transport	6/1646	32/18614	0.0585913	0.277011	0.233858	ATP1B1/CHP2/DMD/PRSS8/TESC/WNK2	6
GO:0043552	BP	GO:0043552	positive regulation of phosphatidylinositol 3-kinase activity	6/1646	32/18614	0.0585913	0.277011	0.233858	CCL19/CCL21/FGR/KIT/LYN/NOD2	6
GO:0000266	BP	GO:0000266	mitochondrial fission	7/1646	40/18614	0.0589842	0.27834	0.23498	AURKA/COX10/MTFP1/MTFR2/RALA/SPIRE1/STAT2	7
GO:0140448	BP	GO:0140448	signaling receptor ligand precursor processing	7/1646	40/18614	0.0589842	0.27834	0.23498	ACE2/ADAM10/CASP1/CTSL/FURIN/P4HB/REN	7
GO:1901186	BP	GO:1901186	positive regulation of ERBB signaling pathway	7/1646	40/18614	0.0589842	0.27834	0.23498	AFAP1L2/BCAR3/BTC/HBEGF/MMP9/RALA/TGFA	7
GO:0006720	BP	GO:0006720	isoprenoid metabolic process	16/1646	119/18614	0.0597101	0.28141	0.237572	AKR1B10/ALDH1A3/CRABP2/CYP2C18/CYP2W1/DHRS13/DHRS9/DPM3/HMGCS1/LRP8/PDSS1/PHYH/PRMT3/RDH5/SDR9C7/SRD5A3	16
GO:0045446	BP	GO:0045446	endothelial cell differentiation	16/1646	119/18614	0.0597101	0.28141	0.237572	ATOH8/BMP4/CLDN1/CXCR4/GSTM3/HPSE/ID1/IL1B/MIR34A/MYADM/MYD88/TJP1/TJP3/TNMD/XDH/ZDHHC21	16
GO:1901616	BP	GO:1901616	organic hydroxy compound catabolic process	11/1646	74/18614	0.0598841	0.282052	0.238114	AKR1B10/APOE/CYP24A1/CYP27A1/CYP46A1/DIO2/GK/INPP5J/MOXD1/SRD5A3/SULT1E1	11
GO:0000910	BP	GO:0000910	cytokinesis	23/1646	185/18614	0.0601405	0.283081	0.238982	ACTR2/ANLN/ANXA11/AURKA/AURKB/CDC25B/CDC6/CDCA8/CEP55/E2F7/E2F8/ESPL1/KIF14/KIF20A/KIF20B/KIF23/KIF4A/NUSAP1/PLK1/PLK2/PRC1/RACGAP1/SPIRE1	23
GO:0031424	BP	GO:0031424	keratinization	12/1646	83/18614	0.0606978	0.284283	0.239997	ABCA12/CDH3/CERS3/KRT6A/KRT6B/KRT72/KRT73/KRT77/KRT78/SPRR2B/SPRR3/TMEM79	12
GO:0045104	BP	GO:0045104	intermediate filament cytoskeleton organization	13/1646	92/18614	0.0609724	0.284283	0.239997	CSNK1A1/DES/KRT15/KRT24/KRT37/KRT6A/KRT6B/KRT72/KRT73/KRT77/KRT78/NEFL/PKP1	13
GO:1901216	BP	GO:1901216	positive regulation of neuron death	13/1646	92/18614	0.0609724	0.284283	0.239997	BAX/CDC34/CDK5R1/DKK1/EFNB2/IFNG/KMO/MAP3K5/MCL1/PAK3/PCSK9/SARM1/WNT5A	13
GO:0007131	BP	GO:0007131	reciprocal meiotic recombination	9/1646	57/18614	0.0613656	0.284283	0.239997	BRIP1/C11orf80/EME1/MND1/RAD51/RAD51AP1/RAD54L/TOP2A/TRIP13	9
GO:0046148	BP	GO:0046148	pigment biosynthetic process	9/1646	57/18614	0.0613656	0.284283	0.239997	CDH3/COX10/HMBS/PPOX/RAB38/SLC25A39/SLC7A11/TRPC1/WNT5A	9
GO:0048168	BP	GO:0048168	regulation of neuronal synaptic plasticity	9/1646	57/18614	0.0613656	0.284283	0.239997	APOE/CNTN2/EPHB2/KIT/NOG/RAB3A/RAB5A/SYAP1/SYP	9
GO:0072132	BP	GO:0072132	mesenchyme morphogenesis	9/1646	57/18614	0.0613656	0.284283	0.239997	ACTA1/ACTC1/ACTG2/BMPR1A/ISL1/MYC/NOG/NOS3/WNT5A	9
GO:0140527	BP	GO:0140527	reciprocal homologous recombination	9/1646	57/18614	0.0613656	0.284283	0.239997	BRIP1/C11orf80/EME1/MND1/RAD51/RAD51AP1/RAD54L/TOP2A/TRIP13	9
GO:0001764	BP	GO:0001764	neuron migration	22/1646	176/18614	0.0618408	0.284283	0.239997	ASPM/AXL/BAX/CDK5R1/CHL1/CNTN2/CXCR4/EOMES/FBXO45/FGF13/GATA3/GFRA3/KIF20B/KIRREL3/MAP1B/MARK1/RELN/SRGAP2C/STAT3/TBC1D24/TUBA1A/TUBB2B	22
GO:0070997	BP	GO:0070997	neuron death	42/1646	373/18614	0.062002	0.284283	0.239997	APOE/AXL/BAX/BID/CASP7/CCL2/CCL5/CCND1/CDC34/CDK5R1/CHL1/CORO1A/DKK1/DNAJC5/EFNB2/EIF4G1/ENO2/GATA3/HYOU1/IFNG/ISL1/KIF14/KMO/MAP3K5/MCL1/MSH2/NEFL/NONO/NR4A3/NTF3/PAK3/PCSK9/POLB/SARM1/SLC23A2/SLC7A11/TBC1D24/TNFRSF21/TUBA1A/WFS1/WNT5A/ZPR1	42
GO:1903169	BP	GO:1903169	regulation of calcium ion transmembrane transport	23/1646	186/18614	0.0631369	0.284283	0.239997	ATP1B1/BAK1/BAX/CACNA2D1/CEMIP/CORO1A/CXCL10/CXCL11/CXCL9/DMD/GEM/GSTM2/GSTO1/HSPA2/LYN/MS4A1/P2RX1/P2RX5/P2RY6/PML/TMEM38A/TRPC1/VMP1	23
GO:0009612	BP	GO:0009612	response to mechanical stimulus	26/1646	215/18614	0.0632105	0.284283	0.239997	ACTA1/BAG3/BAK1/CASP1/CASP5/CHEK1/CHRNA9/CXCL10/CXCR4/DMD/FOSL1/GADD45A/IL1B/IRF1/KCNJ2/KIT/MAP1B/MYD88/NFKB1/P2RY1/SCEL/SLC2A1/SOST/STAT1/TNFRSF10A/TUBA1A	26
GO:0019724	BP	GO:0019724	B cell mediated immunity	19/1646	148/18614	0.0633875	0.284283	0.239997	ATAD5/C1QB/C1QBP/CD27/CSF2RB/EXO1/EXOSC3/HLA-DQB2/HPX/IL21R/IRF7/MSH2/MYD88/NFKBIZ/NOD2/PTPRC/RNF168/SLA2/SUSD4	19
GO:0001655	BP	GO:0001655	urogenital system development	10/1646	66/18614	0.0635738	0.284283	0.239997	AR/BMP4/CYP7B1/EPHB2/HELLS/ID4/NOG/PSAPL1/WDR77/WNT5A	10
GO:0051090	BP	GO:0051090	regulation of DNA-binding transcription factor activity	51/1646	465/18614	0.0636233	0.284283	0.239997	AIM2/AR/BHLHE40/CARD14/CLEC7A/CTNNBIP1/E2F1/EOMES/FANCA/FOSL1/HCK/HCLS1/ID1/IKBKE/IL18RAP/IL1B/IRAK3/ITCH/JMY/KIT/LGALS9/LRP8/LTF/MYD88/NLRC3/NOD2/NPM1/PIM1/PPARGC1B/PPRC1/PRKCH/PRKCQ/PYCARD/RAB7B/RELN/S100A12/S100A8/S100A9/SLCO3A1/SP100/STAT3/TFDP1/TLR2/TNFRSF4/TRAF3/TRIM22/UBE2N/WFS1/WNT2/WNT5A/ZIC2	51
GO:0008206	BP	GO:0008206	bile acid metabolic process	8/1646	49/18614	0.0640163	0.284283	0.239997	CYP27A1/CYP46A1/CYP7B1/GBA2/KIT/OSBPL3/STAR/STARD4	8
GO:0031640	BP	GO:0031640	killing of cells of another organism	8/1646	49/18614	0.0640163	0.284283	0.239997	CLEC7A/IFNG/KRT6A/LTF/LYZ/MUC7/PGLYRP4/S100A12	8
GO:0042149	BP	GO:0042149	cellular response to glucose starvation	8/1646	49/18614	0.0640163	0.284283	0.239997	IFI16/MTMR3/PMAIP1/PRKAA2/SESN2/SLC2A1/SLC7A5/UPP1	8
GO:0061028	BP	GO:0061028	establishment of endothelial barrier	8/1646	49/18614	0.0640163	0.284283	0.239997	CLDN1/HPSE/IL1B/MYADM/MYD88/TJP1/TJP3/ZDHHC21	8
GO:0072337	BP	GO:0072337	modified amino acid transport	8/1646	49/18614	0.0640163	0.284283	0.239997	ARG1/SLC16A9/SLC47A1/SLC5A6/SLC6A14/SLC6A8/SLC7A1/SLC7A11	8
GO:0002475	BP	GO:0002475	antigen processing and presentation via MHC class Ib	5/1646	25/18614	0.0644034	0.284283	0.239997	CD1A/MICB/RAET1E/TAP2/ULBP2	5
GO:0006582	BP	GO:0006582	melanin metabolic process	5/1646	25/18614	0.0644034	0.284283	0.239997	CDH3/RAB38/SLC7A11/TRPC1/WNT5A	5
GO:0006706	BP	GO:0006706	steroid catabolic process	5/1646	25/18614	0.0644034	0.284283	0.239997	APOE/CYP24A1/CYP27A1/CYP46A1/SULT1E1	5
GO:0006760	BP	GO:0006760	folic acid-containing compound metabolic process	5/1646	25/18614	0.0644034	0.284283	0.239997	DHFR/GCH1/GGH/SHMT2/TYMS	5
GO:0030318	BP	GO:0030318	melanocyte differentiation	5/1646	25/18614	0.0644034	0.284283	0.239997	EDN3/KIT/MREG/RAB27A/USP13	5
GO:0042659	BP	GO:0042659	regulation of cell fate specification	5/1646	25/18614	0.0644034	0.284283	0.239997	AR/BMPR1A/DKK1/HDAC1/WNT5A	5
GO:1902993	BP	GO:1902993	positive regulation of amyloid precursor protein catabolic process	5/1646	25/18614	0.0644034	0.284283	0.239997	CSNK1E/EPHA4/IFNG/IFNGR1/LYN	5
GO:0043269	BP	GO:0043269	regulation of monoatomic ion transport	64/1646	599/18614	0.0645607	0.284283	0.239997	ADRB2/AMIGO1/ATP1B1/BAK1/BAX/CAB39/CACNA2D1/CACNA2D2/CASK/CCL2/CCL4/CCL5/CEMIP/CHP2/CLIC3/CORO1A/CXCL10/CXCL11/CXCL9/CXCR4/CYBB/DMD/EDN3/EPHB2/FGF13/FXYD6/GEM/GSTM2/GSTO1/HOMER1/HSPA2/IFNG/KCNJ1/KCNJ15/KCNJ2/KCNK10/KCNK6/KCNMA1/KCNRG/LILRB2/LRRC55/LYN/MIR34A/MMP9/MS4A1/MYLK/NOS3/P2RX1/P2RX5/P2RY1/P2RY6/PCSK9/PML/PPIF/PRSS8/RELN/SCN3A/SPINK1/TESC/TMEM38A/TRPC1/VMP1/WFS1/WNK2	64
GO:0042058	BP	GO:0042058	regulation of epidermal growth factor receptor signaling pathway	11/1646	75/18614	0.0648285	0.284283	0.239997	AFAP1L2/BCAR3/BTC/GPRC5A/HBEGF/IFI6/MMP9/RALA/RHBDF2/TGFA/VPS25	11
GO:0045669	BP	GO:0045669	positive regulation of osteoblast differentiation	11/1646	75/18614	0.0648285	0.284283	0.239997	BMP4/BMPR1A/CEBPD/CTNNBIP1/FBN2/FBXO5/GDPD2/IFITM1/LTF/WNT7B/WWTR1	11
GO:0071479	BP	GO:0071479	cellular response to ionizing radiation	11/1646	75/18614	0.0648285	0.284283	0.239997	BLM/CHEK2/CRYAB/FIGNL1/GADD45A/GATA3/IFI16/RAD51/RAD51AP1/TANK/TSPYL5	11
GO:0090090	BP	GO:0090090	negative regulation of canonical Wnt signaling pathway	18/1646	139/18614	0.0648305	0.284283	0.239997	APOE/CSNK1A1/CTNNBIP1/DKK1/FERMT1/HDAC1/ISL1/NOG/PTPRU/SOST/SOX13/TLE3/TMEM170B/TMEM88/TPBG/WNT5A/WWTR1/ZNRF3	18
GO:1903322	BP	GO:1903322	positive regulation of protein modification by small protein conjugation or removal	18/1646	139/18614	0.0648305	0.284283	0.239997	BIRC3/CDC20/DCUN1D3/FANCI/HSPBP1/LAPTM5/MASTL/NMI/NOD2/PLK1/PTPN22/TANK/TOLLIP/TSPYL5/UBE2C/UBE2N/VCP/WFS1	18
GO:0002238	BP	GO:0002238	response to molecule of fungal origin	2/1646	5/18614	0.0652382	0.284283	0.239997	CLEC7A/MYD88	2
GO:0002408	BP	GO:0002408	myeloid dendritic cell chemotaxis	2/1646	5/18614	0.0652382	0.284283	0.239997	CCL19/CCL21	2
GO:0002669	BP	GO:0002669	positive regulation of T cell anergy	2/1646	5/18614	0.0652382	0.284283	0.239997	CD3E/ITCH	2
GO:0002774	BP	GO:0002774	Fc receptor mediated inhibitory signaling pathway	2/1646	5/18614	0.0652382	0.284283	0.239997	LILRB2/LYN	2
GO:0002803	BP	GO:0002803	positive regulation of antibacterial peptide production	2/1646	5/18614	0.0652382	0.284283	0.239997	KLK7/NOD2	2
GO:0002913	BP	GO:0002913	positive regulation of lymphocyte anergy	2/1646	5/18614	0.0652382	0.284283	0.239997	CD3E/ITCH	2
GO:0006196	BP	GO:0006196	AMP catabolic process	2/1646	5/18614	0.0652382	0.284283	0.239997	AMPD3/XDH	2
GO:0006204	BP	GO:0006204	IMP catabolic process	2/1646	5/18614	0.0652382	0.284283	0.239997	PNP/XDH	2
GO:0007223	BP	GO:0007223	Wnt signaling pathway, calcium modulating pathway	2/1646	5/18614	0.0652382	0.284283	0.239997	DKK1/WNT5A	2
GO:0008215	BP	GO:0008215	spermine metabolic process	2/1646	5/18614	0.0652382	0.284283	0.239997	AMD1/SMOX	2
GO:0010700	BP	GO:0010700	negative regulation of norepinephrine secretion	2/1646	5/18614	0.0652382	0.284283	0.239997	ADRA2C/P2RY1	2
GO:0010957	BP	GO:0010957	negative regulation of vitamin D biosynthetic process	2/1646	5/18614	0.0652382	0.284283	0.239997	CYP27B1/NFKB1	2
GO:0014805	BP	GO:0014805	smooth muscle adaptation	2/1646	5/18614	0.0652382	0.284283	0.239997	IL1B/NOS3	2
GO:0015855	BP	GO:0015855	pyrimidine nucleobase transport	2/1646	5/18614	0.0652382	0.284283	0.239997	AQP9/SLC28A3	2
GO:0015862	BP	GO:0015862	uridine transport	2/1646	5/18614	0.0652382	0.284283	0.239997	SLC28A3/SLC29A1	2
GO:0015864	BP	GO:0015864	pyrimidine nucleoside transport	2/1646	5/18614	0.0652382	0.284283	0.239997	SLC28A3/SLC29A1	2
GO:0019064	BP	GO:0019064	fusion of virus membrane with host plasma membrane	2/1646	5/18614	0.0652382	0.284283	0.239997	CH25H/CTSL	2
GO:0019740	BP	GO:0019740	nitrogen utilization	2/1646	5/18614	0.0652382	0.284283	0.239997	BAX/GLUL	2
GO:0030885	BP	GO:0030885	regulation of myeloid dendritic cell activation	2/1646	5/18614	0.0652382	0.284283	0.239997	CD2/CLEC4D	2
GO:0032417	BP	GO:0032417	positive regulation of sodium:proton antiporter activity	2/1646	5/18614	0.0652382	0.284283	0.239997	CHP2/TESC	2
GO:0032596	BP	GO:0032596	protein transport into membrane raft	2/1646	5/18614	0.0652382	0.284283	0.239997	ATP1B1/CD24	2
GO:0032962	BP	GO:0032962	positive regulation of inositol trisphosphate biosynthetic process	2/1646	5/18614	0.0652382	0.284283	0.239997	P2RY1/P2RY6	2
GO:0035246	BP	GO:0035246	peptidyl-arginine N-methylation	2/1646	5/18614	0.0652382	0.284283	0.239997	PRMT3/PRMT6	2
GO:0035523	BP	GO:0035523	protein K29-linked deubiquitination	2/1646	5/18614	0.0652382	0.284283	0.239997	USP13/YOD1	2
GO:0035624	BP	GO:0035624	receptor transactivation	2/1646	5/18614	0.0652382	0.284283	0.239997	ADRA2C/NCOA3	2
GO:0038159	BP	GO:0038159	C-X-C chemokine receptor CXCR4 signaling pathway	2/1646	5/18614	0.0652382	0.284283	0.239997	CXCR4/LYN	2
GO:0039663	BP	GO:0039663	membrane fusion involved in viral entry into host cell	2/1646	5/18614	0.0652382	0.284283	0.239997	CH25H/CTSL	2
GO:0042256	BP	GO:0042256	cytosolic ribosome assembly	2/1646	5/18614	0.0652382	0.284283	0.239997	C1QBP/EIF6	2
GO:0042640	BP	GO:0042640	anagen	2/1646	5/18614	0.0652382	0.284283	0.239997	FERMT1/WNT5A	2
GO:0042661	BP	GO:0042661	regulation of mesodermal cell fate specification	2/1646	5/18614	0.0652382	0.284283	0.239997	BMPR1A/DKK1	2
GO:0043504	BP	GO:0043504	mitochondrial DNA repair	2/1646	5/18614	0.0652382	0.284283	0.239997	DNA2/PRIMPOL	2
GO:0044381	BP	GO:0044381	glucose import in response to insulin stimulus	2/1646	5/18614	0.0652382	0.284283	0.239997	SLC27A1/SLC27A4	2
GO:0044860	BP	GO:0044860	protein localization to plasma membrane raft	2/1646	5/18614	0.0652382	0.284283	0.239997	ATP1B1/MYADM	2
GO:0045113	BP	GO:0045113	regulation of integrin biosynthetic process	2/1646	5/18614	0.0652382	0.284283	0.239997	AR/S100A9	2
GO:0045794	BP	GO:0045794	negative regulation of cell volume	2/1646	5/18614	0.0652382	0.284283	0.239997	CLCN3/KCNMA1	2
GO:0045900	BP	GO:0045900	negative regulation of translational elongation	2/1646	5/18614	0.0652382	0.284283	0.239997	CPEB2/EIF4A3	2
GO:0046054	BP	GO:0046054	dGMP metabolic process	2/1646	5/18614	0.0652382	0.284283	0.239997	GDA/XDH	2
GO:0046102	BP	GO:0046102	inosine metabolic process	2/1646	5/18614	0.0652382	0.284283	0.239997	PNP/XDH	2
GO:0046104	BP	GO:0046104	thymidine metabolic process	2/1646	5/18614	0.0652382	0.284283	0.239997	TK1/TK2	2
GO:0046113	BP	GO:0046113	nucleobase catabolic process	2/1646	5/18614	0.0652382	0.284283	0.239997	GDA/XDH	2
GO:0046125	BP	GO:0046125	pyrimidine deoxyribonucleoside metabolic process	2/1646	5/18614	0.0652382	0.284283	0.239997	TK1/TK2	2
GO:0046874	BP	GO:0046874	quinolinate metabolic process	2/1646	5/18614	0.0652382	0.284283	0.239997	KMO/KYNU	2
GO:0051029	BP	GO:0051029	rRNA transport	2/1646	5/18614	0.0652382	0.284283	0.239997	NPM1/PNPT1	2
GO:0051410	BP	GO:0051410	detoxification of nitrogen compound	2/1646	5/18614	0.0652382	0.284283	0.239997	GSTM2/GSTM3	2
GO:0051799	BP	GO:0051799	negative regulation of hair follicle development	2/1646	5/18614	0.0652382	0.284283	0.239997	CDH3/FERMT1	2
GO:0051884	BP	GO:0051884	regulation of timing of anagen	2/1646	5/18614	0.0652382	0.284283	0.239997	FERMT1/WNT5A	2
GO:0060309	BP	GO:0060309	elastin catabolic process	2/1646	5/18614	0.0652382	0.284283	0.239997	CTSL/MMP12	2
GO:0060369	BP	GO:0060369	positive regulation of Fc receptor mediated stimulatory signaling pathway	2/1646	5/18614	0.0652382	0.284283	0.239997	LYN/PTPRC	2
GO:0060574	BP	GO:0060574	intestinal epithelial cell maturation	2/1646	5/18614	0.0652382	0.284283	0.239997	FZD5/TYMS	2
GO:0061087	BP	GO:0061087	positive regulation of histone H3-K27 methylation	2/1646	5/18614	0.0652382	0.284283	0.239997	PHF1/PHF19	2
GO:0061737	BP	GO:0061737	leukotriene signaling pathway	2/1646	5/18614	0.0652382	0.284283	0.239997	LTB4R/RGS1	2
GO:0070458	BP	GO:0070458	cellular detoxification of nitrogen compound	2/1646	5/18614	0.0652382	0.284283	0.239997	GSTM2/GSTM3	2
GO:0070487	BP	GO:0070487	monocyte aggregation	2/1646	5/18614	0.0652382	0.284283	0.239997	IL1B/NR4A3	2
GO:0070948	BP	GO:0070948	regulation of neutrophil mediated cytotoxicity	2/1646	5/18614	0.0652382	0.284283	0.239997	ARG1/CXCL6	2
GO:0071611	BP	GO:0071611	granulocyte colony-stimulating factor production	2/1646	5/18614	0.0652382	0.284283	0.239997	ISL1/TSLP	2
GO:0071650	BP	GO:0071650	negative regulation of chemokine (C-C motif) ligand 5 production	2/1646	5/18614	0.0652382	0.284283	0.239997	ARG2/OAS3	2
GO:0071655	BP	GO:0071655	regulation of granulocyte colony-stimulating factor production	2/1646	5/18614	0.0652382	0.284283	0.239997	ISL1/TSLP	2
GO:0072179	BP	GO:0072179	nephric duct formation	2/1646	5/18614	0.0652382	0.284283	0.239997	BMP4/GATA3	2
GO:0072709	BP	GO:0072709	cellular response to sorbitol	2/1646	5/18614	0.0652382	0.284283	0.239997	MAP2K6/MAPK13	2
GO:0090116	BP	GO:0090116	C-5 methylation of cytosine	2/1646	5/18614	0.0652382	0.284283	0.239997	DNMT1/DNMT3B	2
GO:0090185	BP	GO:0090185	negative regulation of kidney development	2/1646	5/18614	0.0652382	0.284283	0.239997	BMP4/STAT1	2
GO:0090381	BP	GO:0090381	regulation of heart induction	2/1646	5/18614	0.0652382	0.284283	0.239997	DKK1/WNT5A	2
GO:0098711	BP	GO:0098711	iron ion import across plasma membrane	2/1646	5/18614	0.0652382	0.284283	0.239997	IFNG/STEAP2	2
GO:0098920	BP	GO:0098920	retrograde trans-synaptic signaling by lipid	2/1646	5/18614	0.0652382	0.284283	0.239997	ABHD6/FABP5	2
GO:0098921	BP	GO:0098921	retrograde trans-synaptic signaling by endocannabinoid	2/1646	5/18614	0.0652382	0.284283	0.239997	ABHD6/FABP5	2
GO:0100012	BP	GO:0100012	regulation of heart induction by canonical Wnt signaling pathway	2/1646	5/18614	0.0652382	0.284283	0.239997	DKK1/WNT5A	2
GO:1901563	BP	GO:1901563	response to camptothecin	2/1646	5/18614	0.0652382	0.284283	0.239997	BLM/RAD51	2
GO:1902262	BP	GO:1902262	apoptotic process involved in blood vessel morphogenesis	2/1646	5/18614	0.0652382	0.284283	0.239997	BAK1/BAX	2
GO:1902816	BP	GO:1902816	regulation of protein localization to microtubule	2/1646	5/18614	0.0652382	0.284283	0.239997	ABHD17B/ABHD17C	2
GO:1902817	BP	GO:1902817	negative regulation of protein localization to microtubule	2/1646	5/18614	0.0652382	0.284283	0.239997	ABHD17B/ABHD17C	2
GO:1903932	BP	GO:1903932	regulation of DNA primase activity	2/1646	5/18614	0.0652382	0.284283	0.239997	GINS1/GINS3	2
GO:1903934	BP	GO:1903934	positive regulation of DNA primase activity	2/1646	5/18614	0.0652382	0.284283	0.239997	GINS1/GINS3	2
GO:1904340	BP	GO:1904340	positive regulation of dopaminergic neuron differentiation	2/1646	5/18614	0.0652382	0.284283	0.239997	CSNK1E/DKK1	2
GO:1904823	BP	GO:1904823	purine nucleobase transmembrane transport	2/1646	5/18614	0.0652382	0.284283	0.239997	AQP9/SLC28A3	2
GO:1904956	BP	GO:1904956	regulation of midbrain dopaminergic neuron differentiation	2/1646	5/18614	0.0652382	0.284283	0.239997	CSNK1E/DKK1	2
GO:1905449	BP	GO:1905449	regulation of Fc-gamma receptor signaling pathway involved in phagocytosis	2/1646	5/18614	0.0652382	0.284283	0.239997	CD47/PTPRC	2
GO:1905605	BP	GO:1905605	positive regulation of blood-brain barrier permeability	2/1646	5/18614	0.0652382	0.284283	0.239997	TJP1/TJP3	2
GO:1905774	BP	GO:1905774	regulation of DNA helicase activity	2/1646	5/18614	0.0652382	0.284283	0.239997	MCM2/MNAT1	2
GO:1905784	BP	GO:1905784	regulation of anaphase-promoting complex-dependent catabolic process	2/1646	5/18614	0.0652382	0.284283	0.239997	CDC20/PLK1	2
GO:2000110	BP	GO:2000110	negative regulation of macrophage apoptotic process	2/1646	5/18614	0.0652382	0.284283	0.239997	IRF7/NOD2	2
GO:2000340	BP	GO:2000340	positive regulation of chemokine (C-X-C motif) ligand 1 production	2/1646	5/18614	0.0652382	0.284283	0.239997	IL17A/IL17F	2
GO:2000371	BP	GO:2000371	regulation of DNA topoisomerase (ATP-hydrolyzing) activity	2/1646	5/18614	0.0652382	0.284283	0.239997	PLSCR1/UHRF1	2
GO:2000373	BP	GO:2000373	positive regulation of DNA topoisomerase (ATP-hydrolyzing) activity	2/1646	5/18614	0.0652382	0.284283	0.239997	PLSCR1/UHRF1	2
GO:2000503	BP	GO:2000503	positive regulation of natural killer cell chemotaxis	2/1646	5/18614	0.0652382	0.284283	0.239997	CCL4/CCL5	2
GO:2001245	BP	GO:2001245	regulation of phosphatidylcholine biosynthetic process	2/1646	5/18614	0.0652382	0.284283	0.239997	FABP3/RAB38	2
[truncated: 8,009 more rows]
