# Supplementary material for: Identification of novel biomarkers related to pathogenesis and treatment of psoriasis based on integrated analysis of weighted gene co-expression network analysis and LASSO
Source: PLoS One. 2025 Jun 25;20(6):e0317666. doi: 10.1371/journal.pone.0317666 (PMC12192183; doi:10.1371/journal.pone.0317666)
Supplement: S5 Table — (XLS) [file pone.0317666.s015.xls]

## Sheet: Table S4
ID	ID.1	Description	GeneRatio	BgRatio	pvalue	p.adjust	qvalue	geneID	Count
hsa04110	hsa04110	Cell cycle	46/870	157/8521	1.54E-11	5.09E-09	4.50E-09	AURKB/BUB1/BUB1B/CCNA2/CCNB1/CCNB2/CCND1/CCNE2/CDC20/CDC25A/CDC25B/CDC25C/CDC45/CDC6/CDC7/CDCA5/CDK1/CDKN1C/CDT1/CHEK1/CHEK2/E2F1/E2F3/ESCO2/ESPL1/FBXO5/GADD45A/HDAC1/MAD2L1/MCM2/MCM3/MCM5/MCM6/MYC/NDC80/ORC1/ORC6/PCNA/PKMYT1/PLK1/PTTG1/TFDP1/TICRR/TRIP13/TTK/YWHAZ	46
hsa04060	hsa04060	Cytokine-cytokine receptor interaction	62/870	297/8521	2.23E-08	3.35E-06	2.96E-06	BMP4/BMPR1A/CCL19/CCL2/CCL20/CCL21/CCL27/CCL4/CCL5/CCL8/CCR5/CD27/CSF2RA/CSF2RB/CXCL1/CXCL10/CXCL11/CXCL13/CXCL17/CXCL2/CXCL3/CXCL6/CXCL8/CXCL9/CXCR2/CXCR4/CXCR6/EBI3/IFNG/IFNGR1/IL12B/IL12RB1/IL13RA1/IL17A/IL17F/IL18RAP/IL19/IL1B/IL20/IL21R/IL23A/IL24/IL26/IL2RA/IL2RG/IL32/IL34/IL36A/IL36B/IL36G/IL37/IL4R/IL7R/LIFR/LTB/OSM/RELL2/TNFRSF10A/TNFRSF21/TNFRSF4/TNFSF10/TSLP	62
hsa04061	hsa04061	Viral protein interaction with cytokine and cytokine receptor	30/870	100/8521	3.05E-08	3.35E-06	2.96E-06	CCL19/CCL2/CCL20/CCL21/CCL27/CCL4/CCL5/CCL8/CCR5/CXCL1/CXCL10/CXCL11/CXCL13/CXCL2/CXCL3/CXCL6/CXCL8/CXCL9/CXCR2/CXCR4/IL18RAP/IL19/IL20/IL24/IL2RA/IL2RG/IL34/IL37/TNFRSF10A/TNFSF10	30
hsa04621	hsa04621	NOD-like receptor signaling pathway	41/870	186/8521	1.31E-06	0.00010816	9.56E-05	AIM2/BIRC3/CARD6/CASP1/CASP4/CASP5/CCL2/CCL5/CXCL1/CXCL2/CXCL3/CXCL8/CYBB/GABARAPL1/GBP1/GBP5/IFI16/IKBKE/IL1B/IRF7/IRF9/ITPR2/MAPK13/MFN1/MYD88/NAMPT/NFKB1/NLRP7/NLRX1/NOD2/OAS1/OAS2/OAS3/PANX1/PSTPIP1/PYCARD/STAT1/STAT2/TAB3/TANK/TRAF3	41
hsa05323	hsa05323	Rheumatoid arthritis	24/870	93/8521	1.34E-05	0.000770362	0.00068067	ATP6V0D1/ATP6V0E2/ATP6V1B2/ATP6V1E2/ATP6V1G1/CCL2/CCL20/CCL5/CD80/CD86/CTLA4/CTSL/CXCL1/CXCL2/CXCL3/CXCL6/CXCL8/IFNG/IL17A/IL1B/IL23A/ITGAL/LTB/TLR2	24
hsa05321	hsa05321	Inflammatory bowel disease	19/870	65/8521	1.58E-05	0.000770362	0.00068067	GATA3/IFNG/IFNGR1/IL12B/IL12RB1/IL17A/IL17F/IL18RAP/IL1B/IL21R/IL23A/IL2RG/IL4R/NFKB1/NOD2/RORC/STAT1/STAT3/TLR2	19
hsa04657	hsa04657	IL-17 signaling pathway	24/870	94/8521	1.63E-05	0.000770362	0.00068067	CCL2/CCL20/CXCL1/CXCL10/CXCL2/CXCL3/CXCL6/CXCL8/FOSL1/IFNG/IKBKE/IL17A/IL17F/IL1B/LCN2/MAPK13/MMP9/NFKB1/S100A7/S100A7A/S100A8/S100A9/TAB3/TRAF3	24
hsa05162	hsa05162	Measles	30/870	138/8521	4.53E-05	0.00178992	0.00158153	BAK1/BAX/BID/CCND1/CCNE2/CD3D/CD3E/CD3G/IFIH1/IKBKE/IL12B/IL1B/IL2RA/IL2RG/IRF7/IRF9/MX1/MX2/MYD88/NFKB1/OAS1/OAS2/OAS3/RAB9B/SLAMF1/STAT1/STAT2/STAT3/TLR2/TRAF3	30
hsa04814	hsa04814	Motor proteins	38/870	193/8521	4.88E-05	0.00178992	0.00158153	ACTA1/ACTC1/ACTG2/CAPZA3/CENPE/DNALI1/DYNLRB2/KIF11/KIF14/KIF15/KIF18A/KIF18B/KIF20A/KIF20B/KIF21A/KIF21B/KIF23/KIF26A/KIF2A/KIF2C/KIF4A/KIFC1/MYH11/MYH14/MYO10/MYO1B/MYO1E/MYO1F/MYO1H/STARD9/TNNT2/TPM1/TPM4/TUBA1A/TUBB2B/TUBB4A/TUBB6/TUBG1	38
hsa05169	hsa05169	Epstein-Barr virus infection	39/870	202/8521	6.14E-05	0.00195983	0.00173165	BAK1/BAX/BID/BLNK/CCNA2/CCND1/CCNE2/CD247/CD3D/CD3E/CD3G/CXCL10/E2F1/E2F3/GADD45A/HDAC1/IKBKE/IRF7/IRF9/ISG15/ITGAL/LYN/MAP2K6/MAPK13/MYC/MYD88/NFKB1/OAS1/OAS2/OAS3/PSMC3/PSMC4/PSMD12/STAT1/STAT2/STAT3/TAP2/TLR2/TRAF3	39
hsa04659	hsa04659	Th17 cell differentiation	25/870	108/8521	6.53E-05	0.00195983	0.00173165	CD247/CD3D/CD3E/CD3G/EBI3/GATA3/IFNG/IFNGR1/IL12RB1/IL17A/IL17F/IL1B/IL21R/IL23A/IL2RA/IL2RG/IL4R/LCK/MAPK13/NFKB1/PRKCQ/RORC/RXRG/STAT1/STAT3	25
hsa05164	hsa05164	Influenza A	34/870	171/8521	9.84E-05	0.00270524	0.00239027	BAK1/BAX/BID/CASP1/CCL2/CCL5/CXCL10/CXCL8/IFIH1/IFNG/IFNGR1/IKBKE/IL12B/IL1B/IRF7/IRF9/KPNA2/MX1/MX2/MYD88/NFKB1/NLRX1/OAS1/OAS2/OAS3/PML/PYCARD/RSAD2/STAT1/STAT2/TMPRSS11D/TNFRSF10A/TNFSF10/TRAF3	34
hsa03030	hsa03030	DNA replication	12/870	36/8521	0.000146134	0.00370956	0.00327766	DNA2/FEN1/MCM2/MCM3/MCM5/MCM6/PCNA/POLD3/POLE2/PRIM1/RFC4/RNASEH2A	12
hsa05130	hsa05130	Pathogenic Escherichia coli infection	37/870	198/8521	0.000189139	0.00445827	0.00393921	ACTR2/ACTR3C/ARPC1A/ARPC1B/ARPC5L/BAK1/BAX/CASP1/CASP4/CASP7/CLDN1/CLDN17/CXCL8/HCLS1/IL1B/MAPK13/MYD88/MYH11/MYH14/MYO10/MYO1B/MYO1E/MYO1F/MYO1H/NFKB1/PAK3/PYCARD/SEC24A/SEC24C/TAB3/TJP1/TNFRSF10A/TNFSF10/TUBA1A/TUBB2B/TUBB4A/TUBB6	37
hsa05146	hsa05146	Amoebiasis	22/870	102/8521	0.000509957	0.0100778	0.00890443	ARG1/ARG2/CD1A/CXCL1/CXCL2/CXCL3/CXCL8/GNA15/IFNG/IL12B/IL1B/LAMC2/LAMC3/NFKB1/PRDX1/RAB5A/RAB7B/SERPINB13/SERPINB3/SERPINB4/SERPINB9/TLR2	22
hsa05235	hsa05235	PD-L1 expression and PD-1 checkpoint pathway in cancer	20/870	89/8521	0.000518133	0.0100778	0.00890443	BATF2/BATF3/CD247/CD274/CD3D/CD3E/CD3G/IFNG/IFNGR1/LCK/MAP2K6/MAPK13/MYD88/NFKB1/PRKCQ/RASGRP1/RPS6KB2/STAT1/STAT3/TLR2	20
hsa05120	hsa05120	Epithelial cell signaling in Helicobacter pylori infection	17/870	70/8521	0.000519157	0.0100778	0.00890443	ADAM10/ATP6V0D1/ATP6V0E2/ATP6V1B2/ATP6V1E2/ATP6V1G1/CCL5/CXCL1/CXCL2/CXCL3/CXCL8/CXCR2/HBEGF/LYN/MAPK13/NFKB1/TJP1	17
hsa04062	hsa04062	Chemokine signaling pathway	34/870	192/8521	0.000931083	0.0170699	0.0150825	ADCY3/CCL19/CCL2/CCL20/CCL21/CCL27/CCL4/CCL5/CCL8/CCR5/CXCL1/CXCL10/CXCL11/CXCL13/CXCL2/CXCL3/CXCL6/CXCL8/CXCL9/CXCR2/CXCR4/CXCR6/FGR/GNB3/HCK/ITK/LYN/NFKB1/SHC1/SHC2/STAT1/STAT2/STAT3/WAS	34
hsa04668	hsa04668	TNF signaling pathway	23/870	114/8521	0.00102817	0.0178577	0.0157786	BIRC3/CASP7/CCL2/CCL20/CCL5/CXCL1/CXCL10/CXCL2/CXCL3/CXCL6/IL1B/IRF1/ITCH/MAP2K6/MAP3K5/MAPK13/MLKL/MMP9/NFKB1/NOD2/SELE/TAB3/TRAF3	23
hsa05134	hsa05134	Legionellosis	14/870	56/8521	0.00116744	0.0190898	0.0168672	CASP1/CASP7/CXCL1/CXCL2/CXCL3/CXCL8/IL12B/IL1B/MYD88/NFKB1/PYCARD/SAR1A/TLR2/VCP	14
hsa05160	hsa05160	Hepatitis C	29/870	158/8521	0.00121481	0.0190898	0.0168672	BAK1/BAX/BID/CCND1/CLDN1/CLDN17/CXCL10/E2F1/E2F3/IFIT1/IFNG/IKBKE/IRF7/IRF9/MX1/MX2/MYC/NFKB1/NR1H3/OAS1/OAS2/OAS3/PPP2R2C/RSAD2/STAT1/STAT2/STAT3/TRAF3/YWHAZ	29
hsa05132	hsa05132	Salmonella infection	41/870	249/8521	0.00131528	0.0197292	0.0174322	ACTR2/ACTR3C/ARL8B/ARPC1A/ARPC1B/ARPC5L/BAK1/BAX/BIRC3/CASP1/CASP4/CASP5/CASP7/CXCL8/DYNLRB2/FLNC/IL1B/KPNA3/M6PR/MAP2K6/MAPK13/MLKL/MYC/MYD88/NFKB1/PAK3/PTPRC/PYCARD/RAB5A/RAB7B/RAB9B/RALA/RHOG/TAB3/TLR2/TNFRSF10A/TNFSF10/TUBA1A/TUBB2B/TUBB4A/TUBB6	41
hsa04064	hsa04064	NF-kappa B signaling pathway	21/870	104/8521	0.00165321	0.0237199	0.0209583	BCL2A1/BIRC3/BLNK/CARD14/CCL19/CCL21/CCL4/CXCL1/CXCL2/CXCL3/CXCL8/GADD45A/IL1B/LCK/LTB/LYN/MYD88/NFKB1/PRKCQ/TAB3/TRAF3	21
hsa05417	hsa05417	Lipid and atherosclerosis	36/870	215/8521	0.00187972	0.0258462	0.022837	BAX/BID/CALML5/CASP1/CASP7/CCL2/CCL5/CXCL1/CXCL2/CXCL3/CXCL8/CYBB/CYP2J2/HSPA2/HSPA4/IKBKE/IL12B/IL1B/IRF7/LYN/MAP2K6/MAP3K5/MAPK13/MMP9/MYD88/NFKB1/NOS3/PYCARD/RXRG/SELE/STAT3/TANK/TLR2/TNFRSF10A/TNFSF10/TRAF3	36
hsa01232	hsa01232	Nucleotide metabolism	18/870	85/8521	0.00198994	0.0262672	0.0232089	AK8/AMPD3/CMPK2/CTPS1/DCTD/GDA/NME1/NME3/NT5C3A/PNP/RRM1/RRM2/TK1/TK2/TYMP/TYMS/UPP1/XDH	18
hsa04210	hsa04210	Apoptosis	25/870	136/8521	0.00251173	0.0318796	0.028168	BAK1/BAX/BCL2A1/BID/BIRC3/CASP7/CSF2RB/CTSC/CTSD/CTSF/CTSL/CTSW/DFFA/GADD45A/GZMB/ITPR2/LMNB1/LMNB2/MAP3K5/MCL1/NFKB1/PMAIP1/TNFRSF10A/TNFSF10/TUBA1A	25
hsa04630	hsa04630	JAK-STAT signaling pathway	29/870	166/8521	0.00264527	0.0323311	0.0285669	CCND1/CSF2RA/CSF2RB/IFNG/IFNGR1/IL12B/IL12RB1/IL13RA1/IL19/IL20/IL21R/IL23A/IL24/IL26/IL2RA/IL2RG/IL4R/IL7R/IRF9/LIFR/MCL1/MYC/OSM/PIM1/SOCS1/STAT1/STAT2/STAT3/TSLP	29
hsa04115	hsa04115	p53 signaling pathway	16/870	74/8521	0.00277374	0.0326905	0.0288844	BAX/BID/CCNB1/CCNB2/CCND1/CCNE2/CDK1/CHEK1/CHEK2/GADD45A/IGFBP3/PMAIP1/RPRM/RRM2/SESN2/TNFRSF10A	16
hsa04620	hsa04620	Toll-like receptor signaling pathway	20/870	104/8521	0.00383048	0.04251	0.0375607	CCL4/CCL5/CD80/CD86/CXCL10/CXCL11/CXCL8/CXCL9/IKBKE/IL12B/IL1B/IRF7/MAP2K6/MAPK13/MYD88/NFKB1/STAT1/TLR2/TOLLIP/TRAF3	20
hsa05340	hsa05340	Primary immunodeficiency	10/870	38/8521	0.00386454	0.04251	0.0375607	BLNK/CD3D/CD3E/CD8A/ICOS/IL2RG/IL7R/LCK/PTPRC/TAP2	10
hsa00480	hsa00480	Glutathione metabolism	13/870	57/8521	0.00413955	0.0440661	0.0389356	CHAC1/CHAC2/GSTA3/GSTM2/GSTM3/GSTO1/GSTO2/GSTP1/HPGDS/LAP3/RRM1/RRM2/SRM	13
hsa00240	hsa00240	Pyrimidine metabolism	13/870	58/8521	0.00484949	0.0500103	0.0441878	CMPK2/CTPS1/DCTD/NME1/NME3/NT5C3A/RRM1/RRM2/TK1/TK2/TYMP/TYMS/UPP1	13
hsa00983	hsa00983	Drug metabolism - other enzymes	16/870	80/8521	0.00622344	0.0622344	0.0549886	GSTA3/GSTM2/GSTM3/GSTO1/GSTO2/GSTP1/NAT1/NME1/NME3/RRM1/RRM2/TK1/TK2/TYMP/UPP1/XDH	16
hsa05418	hsa05418	Fluid shear stress and atherosclerosis	24/870	139/8521	0.00687345	0.0667129	0.0589457	BMP4/BMPR1A/CALML5/CCL2/CTSL/GPC1/GSTA3/GSTM2/GSTM3/GSTO1/GSTO2/GSTP1/IFNG/IL1B/MAP2K6/MAP3K5/MAPK13/MMP9/NFKB1/NOS3/PLAT/PRKAA2/SELE/THBD	24
hsa05167	hsa05167	Kaposi sarcoma-associated herpesvirus infection	31/870	194/8521	0.00757061	0.07138	0.0630694	BAK1/BAX/BID/CALML5/CCND1/CCR5/CD86/CXCL1/CXCL2/CXCL3/CXCL8/E2F1/E2F3/GNB3/HCK/IFNGR1/IKBKE/IRF7/IRF9/ITPR2/LYN/MAP2K6/MAPK13/MICB/MYC/NFKB1/STAT1/STAT2/STAT3/TRAF3/ZFP36	31
hsa05133	hsa05133	Pertussis	15/870	76/8521	0.00898345	0.0823483	0.0727607	C1QB/CALML5/CASP1/CASP7/CXCL6/CXCL8/IL12B/IL1B/IL23A/IRF1/IRF8/MAPK13/MYD88/NFKB1/PYCARD	15
hsa00330	hsa00330	Arginine and proline metabolism	11/870	50/8521	0.0106371	0.0948714	0.0838258	ALDH4A1/AMD1/ARG1/ARG2/CKB/CNDP2/GOT1/LAP3/NOS3/SMOX/SRM	11
hsa04658	hsa04658	Th1 and Th2 cell differentiation	17/870	92/8521	0.010958	0.0951617	0.0840822	CD247/CD3D/CD3E/CD3G/GATA3/IFNG/IFNGR1/IL12B/IL12RB1/IL2RA/IL2RG/IL4R/LCK/MAPK13/NFKB1/PRKCQ/STAT1	17
hsa04114	hsa04114	Oocyte meiosis	22/870	131/8521	0.012898	0.109137	0.0964306	ADCY3/AR/AURKA/BUB1/CALML5/CCNB1/CCNB2/CCNE2/CDC20/CDC25C/CDK1/CPEB2/ESPL1/FBXO5/FBXW11/ITPR2/MAD2L1/MAPK13/PKMYT1/PLK1/PTTG1/YWHAZ	22
hsa05142	hsa05142	Chagas disease	18/870	102/8521	0.0143392	0.117258	0.103606	C1QB/CCL2/CCL5/CD247/CD3D/CD3E/CD3G/CXCL8/GNA15/IFNG/IFNGR1/IL12B/IL1B/MAPK13/MYD88/NFKB1/PPP2R2C/TLR2	18
hsa01524	hsa01524	Platinum drug resistance	14/870	73/8521	0.0145685	0.117258	0.103606	BAK1/BAX/BID/BIRC3/GSTA3/GSTM2/GSTM3/GSTO1/GSTO2/GSTP1/MAP3K5/MSH2/PMAIP1/TOP2A	14
hsa05221	hsa05221	Acute myeloid leukemia	13/870	67/8521	0.0165748	0.130231	0.115068	BCL2A1/CCNA2/CCND1/EIF4EBP1/KIT/MYC/NFKB1/PIM1/PIM2/PML/RPS6KB2/STAT3/ZBTB16	13
hsa04623	hsa04623	Cytosolic DNA-sensing pathway	14/870	75/8521	0.0182648	0.140172	0.123852	AIM2/CASP1/CASP7/CCL4/CCL5/CXCL10/IKBKE/IL1B/IRF7/MLKL/NFKB1/POLR3G/POLR3GL/PYCARD	14
hsa05212	hsa05212	Pancreatic cancer	14/870	76/8521	0.0203606	0.152704	0.134925	BAK1/BAX/CCND1/E2F1/E2F3/GADD45A/NFKB1/PLD2/RAD51/RALA/RPS6KB2/STAT1/STAT3/TGFA	14
hsa04933	hsa04933	AGE-RAGE signaling pathway in diabetic complications	17/870	100/8521	0.0239445	0.175593	0.155149	BAX/CCL2/CCND1/CXCL8/CYBB/F3/IL1B/MAPK13/NFKB1/NOS3/PIM1/PLCD1/PLCD4/SELE/STAT1/STAT3/THBD	17
hsa01523	hsa01523	Antifolate resistance	7/870	30/8521	0.0283352	0.203274	0.179608	ABCC1/DHFR/GGH/IL1B/NFKB1/SHMT2/TYMS	7
hsa04625	hsa04625	C-type lectin receptor signaling pathway	17/870	104/8521	0.0337219	0.231838	0.204846	CALML5/CASP1/CLEC4D/CLEC4E/CLEC7A/IKBKE/IL12B/IL1B/IL23A/IRF1/IRF9/ITPR2/MAPK13/NFKB1/PYCARD/STAT1/STAT2	17
hsa04660	hsa04660	T cell receptor signaling pathway	17/870	104/8521	0.0337219	0.231838	0.204846	CD247/CD3D/CD3E/CD3G/CD8A/CTLA4/ICOS/IFNG/ITK/LCK/LCP2/MAPK13/NFKB1/PAK3/PRKCQ/PTPRC/RASGRP1	17
hsa04666	hsa04666	Fc gamma R-mediated phagocytosis	16/870	97/8521	0.0358737	0.241599	0.21347	ACTR2/ACTR3C/ARPC1A/ARPC1B/ARPC5L/ASAP2/GAB2/HCK/LYN/MYO10/PLA2G4D/PLD2/PTPRC/RPS6KB2/SCIN/WAS	16
hsa03050	hsa03050	Proteasome	9/870	46/8521	0.0403267	0.266156	0.235169	IFNG/PSMA4/PSMB10/PSMB3/PSMB6/PSMB8/PSMC3/PSMC4/PSMD12	9
hsa04218	hsa04218	Cellular senescence	23/870	156/8521	0.0449269	0.286313	0.252978	CALML5/CCNA2/CCNB1/CCNB2/CCND1/CCNE2/CDC25A/CDK1/CHEK1/CHEK2/CXCL8/E2F1/E2F3/EIF4EBP1/FBXW11/FOXM1/GADD45A/IGFBP3/ITPR2/MAP2K6/MAPK13/MYC/NFKB1	23
hsa05222	hsa05222	Small cell lung cancer	15/870	92/8521	0.045116	0.286313	0.252978	BAK1/BAX/BIRC3/CCND1/CCNE2/CKS2/E2F1/E2F3/GADD45A/LAMC2/LAMC3/MYC/NFKB1/RXRG/TRAF3	15
hsa04931	hsa04931	Insulin resistance	17/870	108/8521	0.0461571	0.287393	0.253933	ACACB/GYS1/IRS2/NFKB1/NOS3/NR1H3/PPARGC1B/PPP1R3E/PRKAA2/PRKCQ/PYGL/PYGM/RPS6KB2/SLC27A1/SLC27A4/SLC2A1/STAT3	17
hsa05219	hsa05219	Bladder cancer	8/870	41/8521	0.0523672	0.320022	0.282763	CCND1/CXCL8/E2F1/E2F3/HBEGF/MMP9/MYC/TYMP	8
hsa04622	hsa04622	RIG-I-like receptor signaling pathway	12/870	71/8521	0.0543719	0.326232	0.288249	CXCL10/CXCL8/IFIH1/IKBKE/IL12B/IRF7/ISG15/MAPK13/NFKB1/NLRX1/TANK/TRAF3	12
hsa05225	hsa05225	Hepatocellular carcinoma	24/870	168/8521	0.0561	0.330589	0.2921	BAK1/BAX/CCND1/CSNK1A1/E2F1/E2F3/FZD5/GADD45A/GSTA3/GSTM2/GSTM3/GSTO1/GSTO2/GSTP1/MYC/RPS6KB2/SHC1/SHC2/TGFA/WNT2/WNT2B/WNT5A/WNT7A/WNT7B	24
hsa05135	hsa05135	Yersinia infection	20/870	137/8521	0.063633	0.358078	0.316388	ACTR2/ACTR3C/ARHGEF28/ARPC1A/ARPC1B/ARPC5L/CASP1/CCL2/CD8A/CXCL8/IL1B/LCK/LCP2/MAP2K6/MAPK13/MYD88/NFKB1/PYCARD/RHOG/WAS	20
hsa05144	hsa05144	Malaria	9/870	50/8521	0.0638307	0.358078	0.316388	CCL2/CXCL8/IFNG/IL1B/ITGAL/KLRB1/MYD88/SELE/TLR2	9
hsa05161	hsa05161	Hepatitis B	23/870	162/8521	0.06402	0.358078	0.316388	BAX/BID/CCNA2/CCNE2/CXCL8/E2F1/E2F3/IFIH1/IKBKE/IRF7/MAP2K6/MAPK13/MMP9/MYC/MYD88/NFKB1/PCNA/STAT1/STAT2/STAT3/TLR2/TRAF3/YWHAZ	23
hsa00220	hsa00220	Arginine biosynthesis	5/870	22/8521	0.0665988	0.366294	0.323647	ARG1/ARG2/GLUL/GOT1/NOS3	5
hsa04141	hsa04141	Protein processing in endoplasmic reticulum	24/870	173/8521	0.0736793	0.395627	0.349565	BAK1/BAX/CKAP4/CRYAB/DNAJB11/DNAJC5/GANAB/HSPA4L/HSPBP1/HSPH1/HYOU1/MAP3K5/OSTC/P4HB/SAR1A/SEC24A/SEC24C/SEC61A1/UBE2G1/UBE2G2/UBXN8/VCP/WFS1/YOD1	24
hsa03410	hsa03410	Base excision repair	8/870	44/8521	0.0743298	0.395627	0.349565	FEN1/NEIL3/PCNA/POLB/POLD3/POLE2/RFC4/TDP1	8
hsa05143	hsa05143	African trypanosomiasis	7/870	37/8521	0.0772419	0.39742	0.351149	IDO1/IDO2/IFNG/IL12B/IL1B/MYD88/SELE	7
hsa03430	hsa03430	Mismatch repair	5/870	23/8521	0.0782581	0.39742	0.351149	EXO1/MSH2/PCNA/POLD3/RFC4	5
hsa00270	hsa00270	Cysteine and methionine metabolism	9/870	52/8521	0.0782797	0.39742	0.351149	AHCY/AMD1/DNMT1/DNMT3B/GOT1/IL4I1/MAT1A/PSAT1/SRM	9
hsa05220	hsa05220	Chronic myeloid leukemia	12/870	76/8521	0.0829678	0.414839	0.36654	BAK1/BAX/CCND1/E2F1/E2F3/GAB2/GADD45A/HDAC1/MYC/NFKB1/SHC1/SHC2	12
hsa04936	hsa04936	Alcoholic liver disease	20/870	142/8521	0.0852701	0.419987	0.371089	ACACB/C1QB/CCND1/CXCL1/CXCL2/CXCL3/CXCL8/IKBKE/IL12B/IL17A/IL1B/LPIN2/MAP2K6/MAP3K5/MAPK13/MYD88/NFKB1/PRKAA2/TAB3/TRAF3	20
hsa00120	hsa00120	Primary bile acid biosynthesis	4/870	17/8521	0.0876062	0.425148	0.375649	CH25H/CYP27A1/CYP46A1/CYP7B1	4
hsa05170	hsa05170	Human immunodeficiency virus 1 infection	28/870	212/8521	0.0925194	0.442088	0.390616	BAK1/BAX/BID/BST2/CALML5/CCNB1/CCNB2/CCR5/CD247/CD3D/CD3E/CD3G/CDC25C/CDK1/CHEK1/CUL4B/CXCR4/FBXW11/GNB3/ITPR2/MAP2K6/MAPK13/MYD88/NFKB1/PAK3/RPS6KB2/TAP2/TLR2	28
hsa04914	hsa04914	Progesterone-mediated oocyte maturation	15/870	102/8521	0.0937761	0.442088	0.390616	ADCY3/AURKA/BUB1/CCNA2/CCNB1/CCNB2/CDC25A/CDC25B/CDC25C/CDK1/CPEB2/MAD2L1/MAPK13/PKMYT1/PLK1	15
hsa04530	hsa04530	Tight junction	23/870	170/8521	0.0973779	0.44384	0.392165	ACTR2/ACTR3C/ARPC1A/ARPC1B/ARPC5L/CCND1/CD1A/CLDN1/CLDN17/DLG2/DLG3/HCLS1/HSPA4/MAP3K5/MYH11/MYH14/PCNA/PPP2R2C/PRKAA2/TJP1/TJP3/TUBA1A/WAS	23
hsa05166	hsa05166	Human T-cell leukemia virus 1 infection	29/870	222/8521	0.0979213	0.44384	0.392165	ADCY3/BAX/BUB1B/CCNA2/CCNB2/CCND1/CCNE2/CD3D/CD3E/CD3G/CDC20/CHEK1/CHEK2/E2F1/E2F3/ESPL1/FOSL1/IL2RA/IL2RG/ITGAL/LCK/MAD2L1/MYC/NFKB1/POLB/PTTG1/RANBP1/SLC2A1/ZFP36	29
hsa05145	hsa05145	Toxoplasmosis	16/870	111/8521	0.0981828	0.44384	0.392165	BIRC3/CCR5/IFNG/IFNGR1/IL12B/LAMC2/LAMC3/MAP2K6/MAPK13/MYD88/NFKB1/PPIF/SOCS1/STAT1/STAT3/TLR2	16
hsa04380	hsa04380	Osteoclast differentiation	18/870	128/8521	0.0997929	0.445022	0.39321	BLNK/FOSL1/GAB2/IFNG/IFNGR1/IL1B/IRF9/LCK/LCP2/LILRB2/LILRB3/MAP2K6/MAPK13/NFKB1/SIRPG/SOCS1/STAT1/STAT2	18
hsa04215	hsa04215	Apoptosis - multiple species	6/870	32/8521	0.101546	0.446801	0.394781	BAK1/BAX/BID/BIRC3/CASP7/PMAIP1	6
hsa05217	hsa05217	Basal cell carcinoma	10/870	63/8521	0.104396	0.453298	0.400521	BAK1/BAX/BMP4/FZD5/GADD45A/WNT2/WNT2B/WNT5A/WNT7A/WNT7B	10
hsa03440	hsa03440	Homologous recombination	7/870	41/8521	0.119084	0.51036	0.45094	BLM/BRIP1/EME1/POLD3/RAD51/RAD54L/XRCC3	7
hsa05202	hsa05202	Transcriptional misregulation in cancer	25/870	193/8521	0.126022	0.531153	0.469312	BAK1/BAX/BCL2A1/BIRC3/BMP2K/CCNA2/CD86/CXCL8/GADD45A/GZMB/HDAC1/IGFBP3/KLF3/MLF1/MMP9/MYC/NFKB1/NFKBIZ/NR4A3/PLAT/PML/REL/RXRG/SS18/ZBTB16	25
hsa04710	hsa04710	Circadian rhythm	6/870	34/8521	0.127155	0.531153	0.469312	BHLHE40/CRY2/CSNK1E/FBXW11/PRKAA2/RORC	6
hsa04640	hsa04640	Hematopoietic cell lineage	14/870	99/8521	0.130344	0.53767	0.475071	CD1A/CD2/CD24/CD3D/CD3E/CD3G/CD8A/CSF2RA/IL1B/IL2RA/IL4R/IL7R/KIT/MS4A1	14
hsa05110	hsa05110	Vibrio cholerae infection	8/870	50/8521	0.132576	0.540125	0.477239	ADCY3/ATP6V0D1/ATP6V0E2/ATP6V1B2/ATP6V1E2/ATP6V1G1/SEC61A1/TJP1	8
hsa04966	hsa04966	Collecting duct acid secretion	5/870	27/8521	0.134718	0.542159	0.479037	ATP6V0D1/ATP6V0E2/ATP6V1B2/ATP6V1E2/ATP6V1G1	5
hsa00670	hsa00670	One carbon pool by folate	4/870	20/8521	0.140364	0.558072	0.493097	AMT/DHFR/SHMT2/TYMS	4
hsa05171	hsa05171	Coronavirus disease - COVID-19	29/870	232/8521	0.14544	0.566007	0.500108	ACE2/C1QB/CASP1/CCL2/CXCL10/CXCL8/CYBB/HBEGF/IFIH1/IKBKE/IL12B/IL1B/IRF9/ISG15/MAPK13/MX1/MX2/MYD88/NFKB1/OAS1/OAS2/OAS3/RPL22L1/RPL26L1/STAT1/STAT2/STAT3/TLR2/TRAF3	29
hsa05165	hsa05165	Human papillomavirus infection	40/870	331/8521	0.14579	0.566007	0.500108	ATP6V0D1/ATP6V0E2/ATP6V1B2/ATP6V1E2/ATP6V1G1/BAK1/BAX/CCNA2/CCND1/CCNE2/CHAD/CSNK1A1/DLG2/DLG3/E2F1/EIF4EBP1/FZD5/HDAC1/IKBKE/IRF1/IRF9/ISG15/LAMC2/LAMC3/MX1/MX2/NFKB1/OASL/PPP2R2C/RELN/RPS6KB2/STAT1/STAT2/TRAF3/TUBG1/WNT2/WNT2B/WNT5A/WNT7A/WNT7B	40
hsa01240	hsa01240	Biosynthesis of cofactors	20/870	153/8521	0.148249	0.568864	0.502633	AK8/CMPK2/COX10/CTPS1/DHFR/GCH1/GGH/HMBS/IDO1/IDO2/KMO/KYNU/MAT1A/NME1/NME3/PMM2/PPOX/PSAT1/SHMT2/TDO2	20
hsa05224	hsa05224	Breast cancer	19/870	147/8521	0.167613	0.632975	0.55928	BAK1/BAX/CCND1/CSNK1A1/E2F1/E2F3/FZD5/GADD45A/KIT/MYC/NCOA3/RPS6KB2/SHC1/SHC2/WNT2/WNT2B/WNT5A/WNT7A/WNT7B	19
hsa04919	hsa04919	Thyroid hormone signaling pathway	16/870	121/8521	0.169338	0.632975	0.55928	ATP1B1/BMP4/CCND1/DIO2/HDAC1/MYC/NCOA3/PFKFB2/PLCD1/PLCD4/RCAN2/RXRG/SLC16A10/SLC2A1/STAT1/THRA	16
hsa05216	hsa05216	Thyroid cancer	6/870	37/8521	0.170712	0.632975	0.55928	BAK1/BAX/CCND1/GADD45A/MYC/RXRG	6
hsa04390	hsa04390	Hippo signaling pathway	20/870	157/8521	0.176332	0.646551	0.571275	BIRC3/BMP4/BMPR1A/CCND1/CSNK1E/DLG2/DLG3/FBXW11/FZD5/ID1/MYC/PPP2R2C/TEAD4/WNT2/WNT2B/WNT5A/WNT7A/WNT7B/WWTR1/YWHAZ	20
hsa04068	hsa04068	FoxO signaling pathway	17/870	131/8521	0.179691	0.651625	0.575758	CCNB1/CCNB2/CCND1/CSNK1E/FOXO4/FOXO6/GABARAPL1/GADD45A/HOMER1/IL7R/IRS2/MAPK13/PLK1/PLK2/PRKAA2/STAT3/TNFSF10	17
hsa05226	hsa05226	Gastric cancer	19/870	149/8521	0.182697	0.655326	0.579028	BAK1/BAX/CCND1/CCNE2/CSNK1A1/E2F1/E2F3/FZD5/GADD45A/MYC/RPS6KB2/RXRG/SHC1/SHC2/WNT2/WNT2B/WNT5A/WNT7A/WNT7B	19
hsa00630	hsa00630	Glyoxylate and dicarboxylate metabolism	5/870	30/8521	0.186055	0.659798	0.582979	AMT/GLUL/GLYCTK/HYI/SHMT2	5
hsa04650	hsa04650	Natural killer cell mediated cytotoxicity	17/870	132/8521	0.187942	0.659798	0.582979	BID/CD247/CD48/GZMB/IFNG/IFNGR1/ITGAL/LAT2/LCK/LCP2/MICB/RAET1E/SHC1/SHC2/TNFRSF10A/TNFSF10/ULBP2	17
hsa04217	hsa04217	Necroptosis	20/870	159/8521	0.191346	0.664677	0.58729	BAX/BID/BIRC3/CASP1/CYBB/GLUL/IFNG/IFNGR1/IL1B/IRF9/MLKL/PLA2G4D/PYCARD/PYGL/PYGM/STAT1/STAT2/STAT3/TNFRSF10A/TNFSF10	20
hsa03460	hsa03460	Fanconi anemia pathway	8/870	55/8521	0.194546	0.668753	0.590892	BLM/BRIP1/EME1/FANCA/FANCI/POLI/RAD51/UBE2T	8
hsa04614	hsa04614	Renin-angiotensin system	4/870	23/8521	0.202658	0.689456	0.609184	ACE2/KLK1/PREP/REN	4
hsa04145	hsa04145	Phagosome	19/870	152/8521	0.206559	0.695556	0.614574	ATP6V0D1/ATP6V0E2/ATP6V1B2/ATP6V1E2/ATP6V1G1/CLEC7A/CORO1A/CTSL/CYBB/M6PR/RAB5A/RAB7B/SEC61A1/TAP2/TLR2/TUBA1A/TUBB2B/TUBB4A/TUBB6	19
hsa03320	hsa03320	PPAR signaling pathway	10/870	75/8521	0.232275	0.766508	0.677265	ACADL/CYP27A1/FABP3/FABP5/GK/HMGCS1/NR1H3/RXRG/SLC27A1/SLC27A4	10
hsa05214	hsa05214	Glioma	10/870	75/8521	0.232275	0.766508	0.677265	BAK1/BAX/CALML5/CCND1/E2F1/E2F3/GADD45A/SHC1/SHC2/TGFA	10
hsa04150	hsa04150	mTOR signaling pathway	19/870	156/8521	0.240507	0.781318	0.690351	ATP6V1B2/ATP6V1E2/ATP6V1G1/CAB39/CAB39L/EIF4EBP1/FZD5/LAMTOR4/LPIN2/PRKAA2/RPS6KB2/SEH1L/SESN2/SLC7A5/WNT2/WNT2B/WNT5A/WNT7A/WNT7B	19
hsa04130	hsa04130	SNARE interactions in vesicular transport	5/870	33/8521	0.24321	0.781318	0.690351	BNIP1/STX19/STX6/VTI1A/YKT6	5
hsa04971	hsa04971	Gastric acid secretion	10/870	76/8521	0.244961	0.781318	0.690351	ADCY3/ATP1B1/CALML5/CCKBR/ITPR2/KCNJ1/KCNJ15/KCNJ2/KCNK10/MYLK	10
hsa04071	hsa04071	Sphingolipid signaling pathway	15/870	121/8521	0.250935	0.781318	0.690351	ABCC1/BAX/BID/CERS3/CTSD/GAB2/MAP3K5/MAPK13/NFKB1/NOS3/PLD2/PPP2R2C/SGMS2/SPTLC2/SPTSSA	15
hsa00380	hsa00380	Tryptophan metabolism	6/870	42/8521	0.254326	0.781318	0.690351	IDO1/IDO2/IL4I1/KMO/KYNU/TDO2	6
hsa05140	hsa05140	Leishmaniasis	10/870	77/8521	0.257886	0.781318	0.690351	CYBB/IFNG/IFNGR1/IL12B/IL1B/MAPK13/MYD88/NFKB1/STAT1/TLR2	10
hsa04144	hsa04144	Endocytosis	29/870	250/8521	0.258939	0.781318	0.690351	ACAP2/ACTR2/ACTR3C/AP2S1/ARF3/ARF4/ARFGAP3/ARFGEF2/ARPC1A/ARPC1B/ARPC5L/ASAP2/CAPZA3/CCR5/CXCR2/CXCR4/IL2RA/IL2RG/ITCH/PLD2/PML/RAB10/RAB11FIP5/RAB31/RAB5A/SMURF1/VPS25/VPS37B/VPS37D	29
hsa05203	hsa05203	Viral carcinogenesis	24/870	204/8521	0.260034	0.781318	0.690351	ATP6V0D1/BAK1/BAX/CCNA2/CCND1/CCNE2/CCR5/CDC20/CDK1/CHEK1/HDAC1/IRF7/IRF9/LYN/NFKB1/PMAIP1/POLB/RANBP1/REL/SCIN/SP100/STAT3/TRAF3/YWHAZ	24
hsa00051	hsa00051	Fructose and mannose metabolism	5/870	34/8521	0.263219	0.781318	0.690351	AKR1B10/ALDOC/HK2/PFKFB2/PMM2	5
hsa05416	hsa05416	Viral myocarditis	8/870	60/8521	0.266115	0.781318	0.690351	BID/CCND1/CD80/CD86/DMD/EIF4G1/ITGAL/SGCG	8
hsa05204	hsa05204	Chemical carcinogenesis - DNA adducts	9/870	69/8521	0.26914	0.781318	0.690351	CYP2C18/GSTA3/GSTM2/GSTM3/GSTO1/GSTO2/GSTP1/HPGDS/NAT1	9
hsa04721	hsa04721	Synaptic vesicle cycle	10/870	78/8521	0.27103	0.781318	0.690351	AP2S1/ATP6V0D1/ATP6V0E2/ATP6V1B2/ATP6V1E2/ATP6V1G1/CPLX3/RAB3A/SLC1A6/SLC6A1	10
hsa00563	hsa00563	Glycosylphosphatidylinositol (GPI)-anchor biosynthesis	4/870	26/8521	0.271342	0.781318	0.690351	GPLD1/PIGA/PIGX/PIGZ	4
hsa00920	hsa00920	Sulfur metabolism	2/870	10/8521	0.27203	0.781318	0.690351	ETHE1/SELENBP1	2
hsa04940	hsa04940	Type I diabetes mellitus	6/870	43/8521	0.272277	0.781318	0.690351	CD80/CD86/GZMB/IFNG/IL12B/IL1B	6
hsa05163	hsa05163	Human cytomegalovirus infection	26/870	225/8521	0.279954	0.79642	0.703695	ADCY3/BAK1/BAX/BID/CALML5/CCL2/CCL4/CCL5/CCND1/CCR5/CXCL8/CXCR2/CXCR4/E2F1/E2F3/EIF4EBP1/GNB3/IL1B/ITPR2/MAP2K6/MAPK13/MYC/NFKB1/RPS6KB2/STAT3/TAP2	26
hsa04917	hsa04917	Prolactin signaling pathway	9/870	70/8521	0.283319	0.799106	0.706068	CCND1/IRF1/MAPK13/NFKB1/SHC1/SHC2/SOCS1/STAT1/STAT3	9
hsa05152	hsa05152	Tuberculosis	21/870	180/8521	0.290956	0.80273	0.70927	ATP6V0D1/BAX/BID/CALML5/CLEC4E/CLEC7A/CORO1A/CTSD/CYP27B1/IFNG/IFNGR1/IL12B/IL1B/IL23A/MAPK13/MYD88/NFKB1/NOD2/RAB5A/STAT1/TLR2	21
hsa04310	hsa04310	Wnt signaling pathway	20/870	171/8521	0.293153	0.80273	0.70927	CCND1/CSNK1A1/CSNK1E/CTNNBIP1/DKK1/FBXW11/FOSL1/FZD5/LGR6/MYC/RSPO1/RUVBL1/SOST/TLE3/WNT2/WNT2B/WNT5A/WNT7A/WNT7B/ZNRF3	20
hsa00600	hsa00600	Sphingolipid metabolism	7/870	53/8521	0.294506	0.80273	0.70927	ACER3/CERS3/GBA2/PSAPL1/SGMS2/SPTLC2/UGCG	7
hsa00790	hsa00790	Folate biosynthesis	4/870	27/8521	0.295102	0.80273	0.70927	AKR1B10/DHFR/GCH1/GGH	4
hsa01522	hsa01522	Endocrine resistance	12/870	98/8521	0.296767	0.80273	0.70927	ADCY3/BAX/CCND1/E2F1/E2F3/HBEGF/MAPK13/MMP9/NCOA3/RPS6KB2/SHC1/SHC2	12
hsa00500	hsa00500	Starch and sucrose metabolism	5/870	36/8521	0.304235	0.816242	0.721209	GYS1/HK2/PGM2/PYGL/PYGM	5
hsa05223	hsa05223	Non-small cell lung cancer	9/870	72/8521	0.312251	0.824414	0.72843	BAK1/BAX/CCND1/E2F1/E2F3/GADD45A/RXRG/STAT3/TGFA	9
hsa03250	hsa03250	Viral life cycle - HIV-1	8/870	63/8521	0.312278	0.824414	0.72843	BST2/CCR5/CXCR4/ELL2/FURIN/MAP1B/MX1/MX2	8
hsa00100	hsa00100	Steroid biosynthesis	3/870	20/8521	0.335046	0.877503	0.775337	CYP24A1/CYP27B1/SQLE	3
hsa05330	hsa05330	Allograft rejection	5/870	38/8521	0.346106	0.89933	0.794623	CD80/CD86/GZMB/IFNG/IL12B	5
hsa04970	hsa04970	Salivary secretion	11/870	93/8521	0.350093	0.902583	0.797498	ADCY3/ADRB2/ATP1B1/BEST2/CALML5/ITPR2/KCNMA1/LYZ/MUC7/PRB1/RYR3	11
hsa01230	hsa01230	Biosynthesis of amino acids	9/870	75/8521	0.356718	0.912535	0.80629	ALDOC/ARG1/ARG2/ENO2/GLUL/GOT1/MAT1A/PSAT1/SHMT2	9
hsa00532	hsa00532	Glycosaminoglycan biosynthesis - chondroitin sulfate / dermatan sulfate	3/870	21/8521	0.364184	0.924468	0.816835	B3GAT3/CHST11/UST	3
hsa05210	hsa05210	Colorectal cancer	10/870	86/8521	0.381766	0.950836	0.840133	BAK1/BAX/CCND1/GADD45A/MSH2/MYC/PMAIP1/RALA/RPS6KB2/TGFA	10
hsa05131	hsa05131	Shigellosis	27/870	247/8521	0.382947	0.950836	0.840133	ACTR2/ACTR3C/ARPC1A/ARPC1B/ARPC5L/BAX/CASP1/CASP4/CCL5/CXCL8/FBXW11/FOXO4/FOXO6/HCLS1/HK2/IL1B/ITPR2/MAPK13/MYD88/NFKB1/PLCD1/PLCD4/PRKCQ/PYCARD/RPS6KB2/TAB3/UBE2N	27
hsa05100	hsa05100	Bacterial invasion of epithelial cells	9/870	77/8521	0.386798	0.950836	0.840133	ACTR2/ACTR3C/ARPC1A/ARPC1B/ARPC5L/HCLS1/RHOG/SHC1/SHC2	9
hsa04550	hsa04550	Signaling pathways regulating pluripotency of stem cells	16/870	143/8521	0.388237	0.950836	0.840133	BMP4/BMPR1A/FZD5/ID1/ID4/ISL1/LIFR/MAPK13/MYC/PCGF3/STAT3/WNT2/WNT2B/WNT5A/WNT7A/WNT7B	16
hsa03450	hsa03450	Non-homologous end-joining	2/870	13/8521	0.388978	0.950836	0.840133	FEN1/XRCC4	2
hsa04920	hsa04920	Adipocytokine signaling pathway	8/870	69/8521	0.408173	0.983191	0.868721	ACACB/IRS2/NFKB1/PRKAA2/PRKCQ/RXRG/SLC2A1/STAT3	8
hsa04924	hsa04924	Renin secretion	8/870	69/8521	0.408173	0.983191	0.868721	ADRB2/CALML5/CLCA2/EDN3/ITPR2/KCNJ2/KCNMA1/REN	8
hsa04750	hsa04750	Inflammatory mediator regulation of TRP channels	11/870	98/8521	0.417539	0.998463	0.882215	ADCY3/CALML5/CYP2J2/IL1B/ITPR2/MAP2K6/MAPK13/P2RY2/PLA2G4D/PRKCH/PRKCQ	11
hsa04979	hsa04979	Cholesterol metabolism	6/870	51/8521	0.422231	0.999291	0.882947	APOC2/APOE/CYP27A1/LIPG/PCSK9/STAR	6
hsa03013	hsa03013	Nucleocytoplasmic transport	12/870	108/8521	0.423942	0.999291	0.882947	ALYREF/EIF4A3/KPNA2/KPNA3/NDC1/NUP210/NUP50/POM121/POM121C/RANGAP1/SEH1L/XPO5	12
hsa05332	hsa05332	Graft-versus-host disease	5/870	42/8521	0.430287	1	0.883573	CD80/CD86/GZMB/IFNG/IL1B	5
hsa04213	hsa04213	Longevity regulating pathway - multiple species	7/870	61/8521	0.432235	1	0.883573	ADCY3/CLPB/CRYAB/HDAC1/IRS2/PRKAA2/RPS6KB2	7
hsa04066	hsa04066	HIF-1 signaling pathway	12/870	109/8521	0.436884	1	0.883573	ALDOC/CYBB/EIF4EBP1/ENO2/HK2/IFNG/IFNGR1/NFKB1/NOS3/RPS6KB2/SLC2A1/STAT3	12
hsa05410	hsa05410	Hypertrophic cardiomyopathy	10/870	90/8521	0.438799	1	0.883573	ACTC1/CACNA2D1/CACNA2D2/DES/DMD/PRKAA2/SGCG/TNNT2/TPM1/TPM4	10
hsa04514	hsa04514	Cell adhesion molecules	17/870	158/8521	0.447778	1	0.883573	CD2/CD274/CD80/CD86/CD8A/CDH3/CLDN1/CLDN17/CNTN2/CTLA4/ICOS/ITGAL/MPZL1/NFASC/PTPRC/SELE/SELL	17
hsa00140	hsa00140	Steroid hormone biosynthesis	7/870	62/8521	0.449487	1	0.883573	CYP7B1/HSD11B2/HSD17B2/HSD17B3/SRD5A3/SULT1E1/SULT2B1	7
hsa00860	hsa00860	Porphyrin metabolism	5/870	43/8521	0.451078	1	0.883573	COX10/HEPH/HMBS/HMOX2/PPOX	5
hsa00982	hsa00982	Drug metabolism - cytochrome P450	8/870	72/8521	0.456371	1	0.883573	FMO1/GSTA3/GSTM2/GSTM3/GSTO1/GSTO2/GSTP1/HPGDS	8
hsa00730	hsa00730	Thiamine metabolism	2/870	15/8521	0.462251	1	0.883573	ACP1/AK8	2
hsa03020	hsa03020	RNA polymerase	4/870	34/8521	0.462812	1	0.883573	POLR1A/POLR2D/POLR3G/POLR3GL	4
hsa03420	hsa03420	Nucleotide excision repair	7/870	63/8521	0.466638	1	0.883573	CUL4B/MNAT1/PCNA/POLD3/POLE2/POLR2D/RFC4	7
hsa04152	hsa04152	AMPK signaling pathway	13/870	121/8521	0.46681	1	0.883573	ACACB/CAB39/CAB39L/CCNA2/CCND1/EIF4EBP1/GYS1/IRS2/PFKFB2/PPP2R2C/PRKAA2/RAB10/RPS6KB2	13
hsa04120	hsa04120	Ubiquitin mediated proteolysis	15/870	142/8521	0.48539	1	0.883573	BIRC3/CDC20/CDC34/CUL4B/FBXW11/ITCH/PML/SMURF1/SOCS1/UBE2C/UBE2G1/UBE2G2/UBE2H/UBE2L6/UBE2N	15
hsa02010	hsa02010	ABC transporters	5/870	45/8521	0.491994	1	0.883573	ABCA12/ABCA3/ABCC1/ABCG4/TAP2	5
hsa00360	hsa00360	Phenylalanine metabolism	2/870	16/8521	0.496907	1	0.883573	GOT1/IL4I1	2
hsa05022	hsa05022	Pathways of neurodegeneration - multiple diseases	49/870	476/8521	0.498866	1	0.883573	ATG13/BAK1/BAX/BID/CALML5/CASP7/CDK5R1/CSNK1A1/CSNK1E/CYBB/DKK1/DNALI1/FZD5/IL1B/ITPR2/MAP2K6/MAP3K5/MAPK13/MFN1/NEFL/NFKB1/NRBF2/PPIF/PRPH/PSMA4/PSMB3/PSMB6/PSMC3/PSMC4/PSMD12/RAB5A/RYR1/RYR3/TANK/TOMM40/TOMM40L/TUBA1A/TUBB2B/TUBB4A/TUBB6/UBE2G1/UBE2G2/UBE2L6/VCP/WNT2/WNT2B/WNT5A/WNT7A/WNT7B	49
hsa05207	hsa05207	Chemical carcinogenesis - receptor activation	22/870	212/8521	0.501695	1	0.883573	ADCY3/ADRB2/AR/CCND1/CDC25A/CDC6/CHRNA9/E2F1/EIF4EBP1/GSTA3/GSTM2/GSTM3/GSTO1/GSTO2/IKBKE/KPNA2/KPNA3/MYC/NFKB1/RPS6KB2/RXRG/STAT3	22
hsa04270	hsa04270	Vascular smooth muscle contraction	14/870	134/8521	0.50594	1	0.883573	ACTG2/ADCY3/ADORA2B/CALML5/EDN3/ITPR2/KCNMA1/KCNMB4/MYH11/MYH14/MYLK/PLA2G4D/PRKCH/PRKCQ	14
hsa04012	hsa04012	ErbB signaling pathway	9/870	85/8521	0.506688	1	0.883573	BTC/EIF4EBP1/HBEGF/MYC/PAK3/RPS6KB2/SHC1/SHC2/TGFA	9
hsa04340	hsa04340	Hedgehog signaling pathway	6/870	56/8521	0.514812	1	0.883573	CCND1/CSNK1A1/CSNK1E/EFCAB7/FBXW11/SMURF1	6
hsa04610	hsa04610	Complement and coagulation cascades	9/870	86/8521	0.521289	1	0.883573	C1QB/CFH/F12/F3/KLKB1/PLAT/SERPINA1/SERPINB2/THBD	9
hsa05414	hsa05414	Dilated cardiomyopathy	10/870	96/8521	0.52308	1	0.883573	ACTC1/ADCY3/CACNA2D1/CACNA2D2/DES/DMD/SGCG/TNNT2/TPM1/TPM4	10
hsa05205	hsa05205	Proteoglycans in cancer	21/870	205/8521	0.528322	1	0.883573	CCND1/CTSL/FLNC/FZD5/GPC1/HBEGF/HCLS1/HPSE/IL12B/ITPR2/MAPK13/MMP9/MYC/RPS6KB2/STAT3/TLR2/WNT2/WNT2B/WNT5A/WNT7A/WNT7B	21
hsa00250	hsa00250	Alanine, aspartate and glutamate metabolism	4/870	37/8521	0.530899	1	0.883573	ALDH4A1/GLUL/GOT1/IL4I1	4
hsa04960	hsa04960	Aldosterone-regulated sodium reabsorption	4/870	37/8521	0.530899	1	0.883573	ATP1B1/HSD11B2/KCNJ1/NR3C2	4
hsa05215	hsa05215	Prostate cancer	10/870	97/8521	0.53677	1	0.883573	AR/CCND1/CCNE2/E2F1/E2F3/GSTP1/MMP9/NFKB1/PLAT/TGFA	10
hsa04910	hsa04910	Insulin signaling pathway	14/870	137/8521	0.54075	1	0.883573	ACACB/CALML5/EIF4EBP1/GYS1/HK2/IRS2/PPP1R3E/PRKAA2/PYGL/PYGM/RPS6KB2/SHC1/SHC2/SOCS1	14
hsa04915	hsa04915	Estrogen signaling pathway	14/870	137/8521	0.54075	1	0.883573	ADCY3/CALML5/CTSD/HBEGF/ITPR2/KRT15/KRT24/KRT37/MMP9/NCOA3/NOS3/SHC1/SHC2/TGFA	14
hsa00980	hsa00980	Metabolism of xenobiotics by cytochrome P450	8/870	78/8521	0.549895	1	0.883573	CBR3/GSTA3/GSTM2/GSTM3/GSTO1/GSTO2/GSTP1/HPGDS	8
hsa04664	hsa04664	Fc epsilon RI signaling pathway	7/870	68/8521	0.549946	1	0.883573	ALOX5AP/GAB2/LCP2/LYN/MAP2K6/MAPK13/PLA2G4D	7
hsa04350	hsa04350	TGF-beta signaling pathway	11/870	108/8521	0.550695	1	0.883573	BMP4/BMPR1A/HDAC1/ID1/ID4/IFNG/MYC/NOG/RPS6KB2/SMURF1/TFDP1	11
hsa04211	hsa04211	Longevity regulating pathway	9/870	89/8521	0.564157	1	0.883573	ADCY3/ATG13/BAX/EIF4EBP1/IRS2/NFKB1/PRKAA2/RPS6KB2/SESN2	9
hsa01521	hsa01521	EGFR tyrosine kinase inhibitor resistance	8/870	79/8521	0.564868	1	0.883573	AXL/BAX/EIF4EBP1/RPS6KB2/SHC1/SHC2/STAT3/TGFA	8
hsa04370	hsa04370	VEGF signaling pathway	6/870	59/8521	0.567577	1	0.883573	MAPK13/MAPKAPK3/NOS3/PLA2G4D/SH2D2A/SHC2	6
hsa04392	hsa04392	Hippo signaling pathway - multiple species	3/870	29/8521	0.580129	1	0.883573	CSNK1E/TEAD4/WWTR1	3
hsa00531	hsa00531	Glycosaminoglycan degradation	2/870	19/8521	0.59188	1	0.883573	HPSE/HYAL4	2
hsa00785	hsa00785	Lipoic acid metabolism	2/870	19/8521	0.59188	1	0.883573	AMT/DLAT	2
hsa00260	hsa00260	Glycine, serine and threonine metabolism	4/870	40/8521	0.59445	1	0.883573	AMT/GLYCTK/PSAT1/SHMT2	4
hsa00590	hsa00590	Arachidonic acid metabolism	6/870	61/8521	0.601154	1	0.883573	ALOXE3/CBR3/CYP2J2/HPGDS/PLA2G4D/PTGR1	6
hsa00030	hsa00030	Pentose phosphate pathway	3/870	30/8521	0.603761	1	0.883573	ALDOC/GLYCTK/PGM2	3
hsa04913	hsa04913	Ovarian steroidogenesis	5/870	51/8521	0.606628	1	0.883573	ADCY3/CYP2J2/HSD17B2/PLA2G4D/STAR	5
hsa05017	hsa05017	Spinocerebellar ataxia	14/870	143/8521	0.607693	1	0.883573	ATG13/ITPR2/MAP3K5/NRBF2/PPIF/PSMA4/PSMB3/PSMB6/PSMC3/PSMC4/PSMD12/RELN/RYR1/SLC1A6	14
hsa00562	hsa00562	Inositol phosphate metabolism	7/870	73/8521	0.627163	1	0.883573	INPP5J/MTMR1/MTMR3/PI4K2A/PLCD1/PLCD4/PLCH2	7
hsa00510	hsa00510	N-Glycan biosynthesis	5/870	53/8521	0.641374	1	0.883573	ALG3/DPM3/GANAB/OSTC/SRD5A3	5
hsa00052	hsa00052	Galactose metabolism	3/870	32/8521	0.648317	1	0.883573	AKR1B10/HK2/PGM2	3
hsa05206	hsa05206	MicroRNAs in cancer	30/870	310/8521	0.652173	1	0.883573	ABCC1/BAK1/CCND1/CCNE2/CDC25A/CDC25B/CDC25C/CDCA5/CYP24A1/DNMT1/DNMT3B/E2F1/E2F3/HDAC1/IRS2/KIF23/MCL1/MIR34A/MMP9/MYC/NFKB1/PIM1/SHC1/SLC7A1/SOCS1/SOX4/SPRY2/ST14/STAT3/TPM1	30
hsa04928	hsa04928	Parathyroid hormone synthesis, secretion and action	10/870	106/8521	0.652289	1	0.883573	ADCY3/CYP24A1/CYP27B1/GATA3/HBEGF/ITPR2/PLD2/PTH1R/RXRG/SOST	10
hsa04922	hsa04922	Glucagon signaling pathway	10/870	107/8521	0.664094	1	0.883573	ACACB/CALML5/GYS1/ITPR2/PPP4C/PRKAA2/PYGL/PYGM/SIK2/SLC2A1	10
hsa00340	hsa00340	Histidine metabolism	2/870	22/8521	0.672817	1	0.883573	CNDP2/HAL	2
hsa05014	hsa05014	Amyotrophic lateral sclerosis	35/870	364/8521	0.675257	1	0.883573	ALYREF/ANG/ANXA11/ATG13/BAX/BID/CASP1/DNALI1/MAP2K6/MAP3K5/MAPK13/NDC1/NEFL/NRBF2/NUP210/NUP50/POM121/POM121C/PRPH/PSMA4/PSMB3/PSMB6/PSMC3/PSMC4/PSMD12/RAB5A/SEH1L/TANK/TOMM40/TOMM40L/TUBA1A/TUBB2B/TUBB4A/TUBB6/VCP	35
hsa04540	hsa04540	Gap junction	8/870	88/8521	0.688159	1	0.883573	ADCY3/CDK1/ITPR2/TJP1/TUBA1A/TUBB2B/TUBB4A/TUBB6	8
hsa04935	hsa04935	Growth hormone synthesis, secretion and action	11/870	120/8521	0.692482	1	0.883573	ADCY3/IGFBP3/IRS2/ITPR2/MAP2K6/MAPK13/SHC1/SHC2/SOCS1/STAT1/STAT3	11
hsa04140	hsa04140	Autophagy - animal	13/870	141/8521	0.693284	1	0.883573	ATG13/CTSD/CTSL/GABARAPL1/IRS2/MTMR3/NRBF2/PRKAA2/PRKCQ/RAB7B/RPS6KB2/TANK/VMP1	13
hsa00900	hsa00900	Terpenoid backbone biosynthesis	2/870	23/8521	0.696736	1	0.883573	HMGCS1/PDSS1	2
hsa03060	hsa03060	Protein export	2/870	23/8521	0.696736	1	0.883573	SEC61A1/SPCS3	2
hsa04142	hsa04142	Lysosome	12/870	132/8521	0.707806	1	0.883573	ATP6V0D1/CTSC/CTSD/CTSF/CTSL/CTSW/GM2A/HYAL4/LAMP3/LAPTM5/M6PR/PSAPL1	12
hsa04916	hsa04916	Melanogenesis	9/870	101/8521	0.715837	1	0.883573	ADCY3/CALML5/FZD5/KIT/WNT2/WNT2B/WNT5A/WNT7A/WNT7B	9
hsa00534	hsa00534	Glycosaminoglycan biosynthesis - heparan sulfate / heparin	2/870	24/8521	0.719187	1	0.883573	B3GAT3/HS3ST3A1	2
hsa04977	hsa04977	Vitamin digestion and absorption	2/870	24/8521	0.719187	1	0.883573	ABCC1/SLC5A6	2
hsa05213	hsa05213	Endometrial cancer	5/870	58/8521	0.719453	1	0.883573	BAK1/BAX/CCND1/GADD45A/MYC	5
hsa05230	hsa05230	Central carbon metabolism in cancer	6/870	70/8521	0.732897	1	0.883573	HK2/KIT/MYC/SCO2/SLC2A1/SLC7A5	6
hsa04611	hsa04611	Platelet activation	11/870	124/8521	0.73314	1	0.883573	ADCY3/ITPR2/LCP2/LYN/MAPK13/MYLK/NOS3/P2RX1/P2RY1/PLA2G4D/RASGRP1	11
hsa05010	hsa05010	Alzheimer disease	36/870	384/8521	0.73461	1	0.883573	ADAM10/APOE/ATG13/BID/CALML5/CASP7/CDK5R1/CSNK1A1/CSNK1E/CYBB/DKK1/FZD5/IL1B/IRS2/ITPR2/MAP3K5/NFKB1/NRBF2/PPIF/PSMA4/PSMB3/PSMB6/PSMC3/PSMC4/PSMD12/RYR3/SLC39A6/TUBA1A/TUBB2B/TUBB4A/TUBB6/WNT2/WNT2B/WNT5A/WNT7A/WNT7B	36
hsa00280	hsa00280	Valine, leucine and isoleucine degradation	4/870	48/8521	0.736446	1	0.883573	ACAD8/AUH/HMGCS1/IL4I1	4
hsa00760	hsa00760	Nicotinate and nicotinamide metabolism	3/870	37/8521	0.74364	1	0.883573	NAMPT/PNP/SIRT7	3
hsa01250	hsa01250	Biosynthesis of nucleotide sugars	3/870	37/8521	0.74364	1	0.883573	HK2/PGM2/PMM2	3
hsa04912	hsa04912	GnRH signaling pathway	8/870	93/8521	0.746234	1	0.883573	ADCY3/CALML5/HBEGF/ITPR2/MAP2K6/MAPK13/PLA2G4D/PLD2	8
hsa04978	hsa04978	Mineral absorption	5/870	60/8521	0.747059	1	0.883573	ATOX1/ATP1B1/HEPH/HMOX2/STEAP2	5
hsa04672	hsa04672	Intestinal immune network for IgA production	4/870	49/8521	0.751239	1	0.883573	CD80/CD86/CXCR4/ICOS	4
hsa05218	hsa05218	Melanoma	6/870	72/8521	0.757529	1	0.883573	BAK1/BAX/CCND1/E2F1/E2F3/GADD45A	6
hsa03083	hsa03083	Polycomb repressive complex	7/870	84/8521	0.767618	1	0.883573	AURKB/CBX7/HDAC1/PCGF3/PHF1/PHF19/TFDP1	7
hsa00230	hsa00230	Purine metabolism	11/870	128/8521	0.770106	1	0.883573	ADCY3/AK8/AMPD3/GDA/NME1/NME3/PGM2/PNP/RRM1/RRM2/XDH	11
hsa04371	hsa04371	Apelin signaling pathway	12/870	139/8521	0.771843	1	0.883573	ADCY3/CALML5/CCND1/GNB3/ITPR2/MYLK/NOS3/PLAT/PRKAA2/RPS6KB2/RYR1/RYR3	12
hsa00533	hsa00533	Glycosaminoglycan biosynthesis - keratan sulfate	1/870	14/8521	0.778864	1	0.883573	CHST1	1
hsa00561	hsa00561	Glycerolipid metabolism	5/870	63/8521	0.784613	1	0.883573	AKR1B10/GK/GLYCTK/LIPG/LPIN2	5
hsa04918	hsa04918	Thyroid hormone synthesis	6/870	75/8521	0.791287	1	0.883573	ADCY3/ASGR2/ATP1B1/DUOXA2/ITPR2/SLC26A4	6
hsa00601	hsa00601	Glycosphingolipid biosynthesis - lacto and neolacto series	2/870	28/8521	0.795389	1	0.883573	FUT2/FUT3	2
hsa04260	hsa04260	Cardiac muscle contraction	7/870	87/8521	0.798315	1	0.883573	ACTC1/ATP1B1/CACNA2D1/CACNA2D2/TNNT2/TPM1/TPM4	7
hsa04961	hsa04961	Endocrine and other factor-regulated calcium reabsorption	4/870	53/8521	0.804064	1	0.883573	AP2S1/ATP1B1/KLK1/PTH1R	4
hsa05320	hsa05320	Autoimmune thyroid disease	4/870	53/8521	0.804064	1	0.883573	CD80/CD86/CTLA4/GZMB	4
hsa04921	hsa04921	Oxytocin signaling pathway	13/870	154/8521	0.804471	1	0.883573	ADCY3/CACNA2D1/CACNA2D2/CALML5/CCND1/ITPR2/KCNJ2/MYLK/NOS3/PLA2G4D/PRKAA2/RYR1/RYR3	13
hsa04744	hsa04744	Phototransduction	2/870	29/8521	0.811335	1	0.883573	CALML5/RGS9	2
hsa04934	hsa04934	Cushing syndrome	13/870	155/8521	0.811645	1	0.883573	ADCY3/CCND1/CCNE2/E2F1/E2F3/FZD5/ITPR2/STAR/WNT2/WNT2B/WNT5A/WNT7A/WNT7B	13
hsa05412	hsa05412	Arrhythmogenic right ventricular cardiomyopathy	6/870	77/8521	0.811717	1	0.883573	CACNA2D1/CACNA2D2/DES/DMD/DSC2/SGCG	6
hsa04612	hsa04612	Antigen processing and presentation	6/870	78/8521	0.821328	1	0.883573	CD8A/CTSL/HSPA2/HSPA4/IFNG/TAP2	6
hsa00430	hsa00430	Taurine and hypotaurine metabolism	1/870	16/8521	0.821784	1	0.883573	FMO1	1
hsa00603	hsa00603	Glycosphingolipid biosynthesis - globo and isoglobo series	1/870	16/8521	0.821784	1	0.883573	FUT2	1
hsa00591	hsa00591	Linoleic acid metabolism	2/870	30/8521	0.826161	1	0.883573	CYP2J2/PLA2G4D	2
hsa00010	hsa00010	Glycolysis / Gluconeogenesis	5/870	67/8521	0.827776	1	0.883573	ALDOC/DLAT/ENO2/HK2/PGM2	5
hsa03018	hsa03018	RNA degradation	6/870	79/8521	0.830547	1	0.883573	ENO2/EXOSC3/LSM8/MPHOSPH6/PATL1/PNPT1	6
hsa00830	hsa00830	Retinol metabolism	5/870	68/8521	0.837397	1	0.883573	ALDH1A3/CYP2C18/CYP2W1/DHRS9/RDH5	5
hsa00410	hsa00410	beta-Alanine metabolism	2/870	31/8521	0.839931	1	0.883573	CNDP2/SMOX	2
hsa00910	hsa00910	Nitrogen metabolism	1/870	17/8521	0.840015	1	0.883573	GLUL	1
hsa04962	hsa04962	Vasopressin-regulated water reabsorption	3/870	44/8521	0.841143	1	0.883573	ADCY3/AQP3/RAB5A	3
hsa01200	hsa01200	Carbon metabolism	9/870	115/8521	0.843257	1	0.883573	ALDOC/AMT/DLAT/ENO2/GLYCTK/GOT1/HK2/PSAT1/SHMT2	9
hsa04670	hsa04670	Leukocyte transendothelial migration	9/870	115/8521	0.843257	1	0.883573	CLDN1/CLDN17/CXCR4/CYBB/ITGAL/ITK/MAPK13/MMP9/TXK	9
hsa04724	hsa04724	Glutamatergic synapse	9/870	115/8521	0.843257	1	0.883573	ADCY3/GLUL/GNB3/HOMER1/ITPR2/PLA2G4D/PLD2/SLC1A6/TRPC1	9
hsa04136	hsa04136	Autophagy - other	2/870	32/8521	0.852706	1	0.883573	ATG13/GABARAPL1	2
hsa00061	hsa00061	Fatty acid biosynthesis	1/870	18/8521	0.856382	1	0.883573	ACACB	1
hsa00511	hsa00511	Other glycan degradation	1/870	18/8521	0.856382	1	0.883573	GBA2	1
hsa04930	hsa04930	Type II diabetes mellitus	3/870	46/8521	0.862341	1	0.883573	HK2/IRS2/SOCS1	3
hsa04722	hsa04722	Neurotrophin signaling pathway	9/870	119/8521	0.869983	1	0.883573	BAX/CALML5/IRAK3/MAP3K5/MAPK13/NFKB1/NTF3/SHC1/SHC2	9
hsa04662	hsa04662	B cell receptor signaling pathway	6/870	84/8521	0.871056	1	0.883573	BLNK/IFITM1/LILRB2/LILRB3/LYN/NFKB1	6
hsa01210	hsa01210	2-Oxocarboxylic acid metabolism	1/870	19/8521	0.871076	1	0.883573	GOT1	1
hsa05150	hsa05150	Staphylococcus aureus infection	7/870	96/8521	0.871943	1	0.883573	C1QB/CFH/FPR1/ITGAL/KRT15/KRT24/KRT37	7
hsa00620	hsa00620	Pyruvate metabolism	3/870	47/8521	0.871978	1	0.883573	ACACB/DLAT/HAGH	3
hsa04730	hsa04730	Long-term depression	4/870	60/8521	0.874337	1	0.883573	ITPR2/LYN/PLA2G4D/RYR1	4
hsa04261	hsa04261	Adrenergic signaling in cardiomyocytes	12/870	154/8521	0.87443	1	0.883573	ACTC1/ADCY3/ADRB2/ATP1B1/CACNA2D1/CACNA2D2/CALML5/MAPK13/PPP2R2C/TNNT2/TPM1/TPM4	12
hsa04070	hsa04070	Phosphatidylinositol signaling system	7/870	97/8521	0.878554	1	0.883573	CALML5/ITPR2/MTMR1/MTMR3/PI4K2A/PLCD1/PLCD4	7
hsa04932	hsa04932	Non-alcoholic fatty liver disease	12/870	155/8521	0.879699	1	0.883573	BAX/BID/CASP7/CXCL8/IL1B/IRS2/ITCH/MAP3K5/MAPK13/NFKB1/NR1H3/PRKAA2	12
hsa04911	hsa04911	Insulin secretion	6/870	86/8521	0.884833	1	0.883573	ADCY3/ATP1B1/KCNMA1/KCNMB4/RAB3A/SLC2A1	6
hsa05231	hsa05231	Choline metabolism in cancer	7/870	98/8521	0.884879	1	0.883573	EIF4EBP1/GPCPD1/PLA2G4D/PLD2/RPS6KB2/SLC22A3/WAS	7
hsa00520	hsa00520	Amino sugar and nucleotide sugar metabolism	3/870	49/8521	0.889477	1	0.883573	HK2/PGM2/PMM2	3
hsa05030	hsa05030	Cocaine addiction	3/870	49/8521	0.889477	1	0.883573	CDK5R1/NFKB1/RGS9	3
hsa04330	hsa04330	Notch signaling pathway	4/870	62/8521	0.889924	1	0.883573	DTX3L/HDAC1/ITCH/TLE3	4
hsa00350	hsa00350	Tyrosine metabolism	2/870	36/8521	0.895008	1	0.883573	GOT1/IL4I1	2
hsa00512	hsa00512	Mucin type O-glycan biosynthesis	2/870	36/8521	0.895008	1	0.883573	GALNT6/ST6GALNAC1	2
hsa00770	hsa00770	Pantothenate and CoA biosynthesis	1/870	21/8521	0.896113	1	0.883573	VNN1	1
hsa00565	hsa00565	Ether lipid metabolism	3/870	50/8521	0.897398	1	0.883573	PAFAH1B3/PLA2G4D/PLD2	3
hsa04360	hsa04360	Axon guidance	14/870	182/8521	0.899825	1	0.883573	CXCR4/EFNB2/EPHA4/EPHB2/EPHB6/NTN4/PAK3/PLXNB3/RND1/SEMA3G/SEMA4G/SRGAP1/TRPC1/WNT5A	14
hsa04512	hsa04512	ECM-receptor interaction	6/870	89/8521	0.903152	1	0.883573	CD47/CHAD/HMMR/LAMC2/LAMC3/RELN	6
hsa04727	hsa04727	GABAergic synapse	6/870	89/8521	0.903152	1	0.883573	ADCY3/GABARAPL1/GABRA4/GLUL/GNB3/SLC6A1	6
hsa04972	hsa04972	Pancreatic secretion	7/870	102/8521	0.907484	1	0.883573	ADCY3/ATP1B1/CLCA2/ITPR2/KCNMA1/RAB27B/TRPC1	7
hsa00515	hsa00515	Mannose type O-glycan biosynthesis	1/870	23/8521	0.916292	1	0.883573	POMT1	1
hsa04964	hsa04964	Proximal tubule bicarbonate reclamation	1/870	23/8521	0.916292	1	0.883573	ATP1B1	1
hsa05012	hsa05012	Parkinson disease	21/870	266/8521	0.918739	1	0.883573	BAX/CALML5/ITPR2/MAP3K5/MFN1/PPIF/PSMA4/PSMB3/PSMB6/PSMC3/PSMC4/PSMD12/RYR3/SLC39A6/TUBA1A/TUBB2B/TUBB4A/TUBB6/UBE2G1/UBE2G2/UBE2L6	21
hsa04926	hsa04926	Relaxin signaling pathway	9/870	129/8521	0.920902	1	0.883573	ADCY3/GNA15/GNB3/MAPK13/MMP9/NFKB1/NOS3/SHC1/SHC2	9
hsa04010	hsa04010	MAPK signaling pathway	24/870	301/8521	0.923475	1	0.883573	CACNA2D1/CACNA2D2/CDC25B/DUSP5/DUSP7/FLNC/GADD45A/IL1B/KIT/MAP2K6/MAP3K5/MAP3K9/MAP4K1/MAP4K4/MAPK13/MAPKAPK3/MYC/MYD88/NFKB1/NRTN/NTF3/PLA2G4D/RASGRP1/TGFA	24
hsa04014	hsa04014	Ras signaling pathway	18/870	236/8521	0.929642	1	0.883573	CALML5/FOXO4/GAB2/GNB3/KIT/NFKB1/NTF3/PAK3/PLA2G4D/PLD2/RAB5A/RALA/RASAL3/RASGRP1/REL/SHC1/SHC2/TGFA	18
hsa04022	hsa04022	cGMP-PKG signaling pathway	12/870	167/8521	0.930026	1	0.883573	ADCY3/ADRA2C/ADRB2/ATP1B1/CALML5/IRS2/ITPR2/KCNMA1/KCNMB4/MYLK/NOS3/PPIF	12
hsa04216	hsa04216	Ferroptosis	2/870	41/8521	0.932014	1	0.883573	CYBB/SLC7A11	2
hsa04613	hsa04613	Neutrophil extracellular trap formation	14/870	191/8521	0.932159	1	0.883573	AQP9/CASP1/CASP4/CLCN3/CLCN5/CLEC7A/CYBB/FPR1/HDAC1/ITGAL/MAPK13/NFKB1/PPIF/TLR2	14
hsa05020	hsa05020	Prion disease	21/870	272/8521	0.935194	1	0.883573	BAX/C1QB/CCL5/CYBB/IL1B/ITPR2/MAPK13/PPIF/PSMA4/PSMB3/PSMB6/PSMC3/PSMC4/PSMD12/RYR1/RYR3/STIP1/TUBA1A/TUBB2B/TUBB4A/TUBB6	21
hsa00513	hsa00513	Various types of N-glycan biosynthesis	2/870	42/8521	0.937756	1	0.883573	ALG3/OSTC	2
hsa00592	hsa00592	alpha-Linolenic acid metabolism	1/870	26/8521	0.939462	1	0.883573	PLA2G4D	1
hsa00071	hsa00071	Fatty acid degradation	2/870	43/8521	0.943035	1	0.883573	ACADL/ECI1	2
hsa04975	hsa04975	Fat digestion and absorption	2/870	43/8521	0.943035	1	0.883573	SLC27A1/SLC27A4	2
hsa04923	hsa04923	Regulation of lipolysis in adipocytes	3/870	58/8521	0.944457	1	0.883573	ADCY3/ADRB2/IRS2	3
hsa04072	hsa04072	Phospholipase D signaling pathway	10/870	148/8521	0.944919	1	0.883573	ADCY3/CXCL8/CXCR2/GAB2/KIT/PLA2G4D/PLD2/RALA/SHC1/SHC2	10
hsa04137	hsa04137	Mitophagy - animal	4/870	72/8521	0.944992	1	0.883573	E2F1/GABARAPL1/MFN1/RAB7B	4
hsa00062	hsa00062	Fatty acid elongation	1/870	27/8521	0.945662	1	0.883573	ELOVL7	1
hsa00650	hsa00650	Butanoate metabolism	1/870	27/8521	0.945662	1	0.883573	HMGCS1	1
hsa01040	hsa01040	Biosynthesis of unsaturated fatty acids	1/870	27/8521	0.945662	1	0.883573	ELOVL7	1
hsa00564	hsa00564	Glycerophospholipid metabolism	6/870	99/8521	0.947244	1	0.883573	ETNK1/GPCPD1/LPIN2/PLA2G4D/PLD2/PNPLA7	6
hsa04976	hsa04976	Bile secretion	5/870	89/8521	0.956988	1	0.883573	ADCY3/AQP9/ATP1B1/SLC2A1/SLC51A	5
hsa00514	hsa00514	Other types of O-glycan biosynthesis	2/870	47/8521	0.960189	1	0.883573	GALNT6/POMT1	2
hsa04973	hsa04973	Carbohydrate digestion and absorption	2/870	47/8521	0.960189	1	0.883573	ATP1B1/HK2	2
hsa00020	hsa00020	Citrate cycle (TCA cycle)	1/870	30/8521	0.960708	1	0.883573	DLAT	1
hsa04151	hsa04151	PI3K-Akt signaling pathway	27/870	354/8521	0.962452	1	0.883573	CCND1/CCNE2/CHAD/EIF4EBP1/GNB3/GYS1/IL2RA/IL2RG/IL4R/IL7R/KIT/LAMC2/LAMC3/MAGI2/MCL1/MYC/NFKB1/NOS3/NTF3/OSM/PPP2R2C/PRKAA2/RELN/RPS6KB2/TGFA/TLR2/YWHAZ	27
hsa04020	hsa04020	Calcium signaling pathway	18/870	253/8521	0.965819	1	0.883573	ADCY3/ADORA2B/ADRB2/CALML5/CCKBR/CXCR4/GNA15/ITPR2/MYLK/NOS3/P2RX1/P2RX5/PLCD1/PLCD4/PPIF/RYR1/RYR3/TGFA	18
hsa04927	hsa04927	Cortisol synthesis and secretion	3/870	65/8521	0.968291	1	0.883573	ADCY3/ITPR2/STAR	3
hsa00640	hsa00640	Propanoate metabolism	1/870	32/8521	0.968348	1	0.883573	ACACB	1
hsa04713	hsa04713	Circadian entrainment	5/870	97/8521	0.975372	1	0.883573	ADCY3/CALML5/GNB3/RYR1/RYR3	5
hsa04925	hsa04925	Aldosterone synthesis and secretion	5/870	98/8521	0.977067	1	0.883573	ADCY3/ATP1B1/CALML5/ITPR2/STAR	5
hsa05211	hsa05211	Renal cell carcinoma	3/870	69/8521	0.977173	1	0.883573	PAK3/SLC2A1/TGFA	3
hsa04510	hsa04510	Focal adhesion	13/870	203/8521	0.978928	1	0.883573	BIRC3/CCND1/CHAD/FLNC/LAMC2/LAMC3/MYLK/PAK3/PARVB/PARVG/RELN/SHC1/SHC2	13
hsa00040	hsa00040	Pentose and glucuronate interconversions	1/870	36/8521	0.979463	1	0.883573	AKR1B10	1
hsa04742	hsa04742	Taste transduction	4/870	86/8521	0.980637	1	0.883573	GABRA4/GNB3/P2RY1/SCN3A	4
hsa03010	hsa03010	Ribosome	10/870	167/8521	0.980724	1	0.883573	MRPL12/MRPL13/MRPL17/MRPL27/MRPL4/MRPS10/MRPS15/MRPS7/RPL22L1/RPL26L1	10
hsa04726	hsa04726	Serotonergic synapse	6/870	115/8521	0.981621	1	0.883573	CYP2C18/CYP2J2/GNB3/ITPR2/PLA2G4D/TRPC1	6
hsa01212	hsa01212	Fatty acid metabolism	2/870	57/8521	0.984099	1	0.883573	ACADL/ELOVL7	2
hsa04015	hsa04015	Rap1 signaling pathway	13/870	210/8521	0.985526	1	0.883573	ADCY3/ADORA2B/CALML5/FPR1/ID1/ITGAL/KIT/LCP2/MAGI2/MAP2K6/MAPK13/P2RY1/RALA	13
hsa05033	hsa05033	Nicotine addiction	1/870	40/8521	0.986678	1	0.883573	GABRA4	1
hsa00190	hsa00190	Oxidative phosphorylation	7/870	134/8521	0.987176	1	0.883573	ATP12A/ATP6V0D1/ATP6V0E2/ATP6V1B2/ATP6V1E2/ATP6V1G1/COX10	7
hsa04520	hsa04520	Adherens junction	4/870	93/8521	0.988804	1	0.883573	ACP1/SMURF1/TJP1/WAS	4
hsa00310	hsa00310	Lysine degradation	2/870	63/8521	0.990944	1	0.883573	AASS/BBOX1	2
hsa04929	hsa04929	GnRH secretion	2/870	64/8521	0.991761	1	0.883573	ITPR2/TRPC1	2
hsa03015	hsa03015	mRNA surveillance pathway	4/870	97/8521	0.991867	1	0.883573	ALYREF/EIF4A3/PPP2R2C/RNGTT	4
hsa03022	hsa03022	Basal transcription factors	1/870	45/8521	0.992247	1	0.883573	MNAT1	1
hsa04146	hsa04146	Peroxisome	3/870	83/8521	0.993052	1	0.883573	PHYH/PRDX1/XDH	3
hsa04720	hsa04720	Long-term potentiation	2/870	67/8521	0.993804	1	0.883573	CALML5/ITPR2	2
hsa05031	hsa05031	Amphetamine addiction	2/870	69/8521	0.994881	1	0.883573	CALML5/HDAC1	2
hsa04974	hsa04974	Protein digestion and absorption	4/870	103/8521	0.995005	1	0.883573	ACE2/ATP1B1/COL16A1/SLC16A10	4
hsa04810	hsa04810	Regulation of actin cytoskeleton	13/870	229/8521	0.995079	1	0.883573	ACTR2/ACTR3C/ARPC1A/ARPC1B/ARPC5L/CXCR4/DIAPH3/ITGAL/MYH11/MYH14/MYLK/PAK3/SCIN	13
hsa05016	hsa05016	Huntington disease	19/870	306/8521	0.995326	1	0.883573	AP2S1/ATG13/BAX/DNALI1/HDAC1/MAP3K5/NRBF2/POLR2D/PPIF/PSMA4/PSMB3/PSMB6/PSMC3/PSMC4/PSMD12/TUBA1A/TUBB2B/TUBB4A/TUBB6	19
hsa05322	hsa05322	Systemic lupus erythematosus	6/870	137/8521	0.99622	1	0.883573	C1QB/CD80/CD86/IFNG/SNRPD1/SNRPD3	6
hsa05032	hsa05032	Morphine addiction	3/870	91/8521	0.996558	1	0.883573	ADCY3/GABRA4/GNB3	3
hsa04080	hsa04080	Neuroactive ligand-receptor interaction	23/870	367/8521	0.997422	1	0.883573	ADORA2B/ADRA2C/ADRB2/CCKBR/CHRNA9/EDN3/FPR1/GABRA4/GZMA/LTB4R/LYPD6B/P2RX1/P2RX5/P2RY1/P2RY2/P2RY6/P2RY8/PMCH/PTH1R/PTH2R/SLURP1/TAC1/THRA	23
hsa04725	hsa04725	Cholinergic synapse	4/870	113/8521	0.997826	1	0.883573	ADCY3/GNB3/ITPR2/KCNJ2	4
hsa05415	hsa05415	Diabetic cardiomyopathy	10/870	203/8521	0.997986	1	0.883573	CTSD/CYBB/GYS1/MAPK13/MMP9/NFKB1/NOS3/PPIF/REN/SLC2A1	10
hsa04728	hsa04728	Dopaminergic synapse	5/870	132/8521	0.998296	1	0.883573	CALML5/GNB3/ITPR2/MAPK13/PPP2R2C	5
hsa04723	hsa04723	Retrograde endocannabinoid signaling	6/870	148/8521	0.998363	1	0.883573	ABHD6/ADCY3/GABRA4/GNB3/ITPR2/MAPK13	6
hsa03008	hsa03008	Ribosome biogenesis in eukaryotes	7/870	164/8521	0.998478	1	0.883573	EIF6/EMG1/GNL2/GTPBP4/IMP4/POP1/WDR36	7
hsa05208	hsa05208	Chemical carcinogenesis - reactive oxygen species	11/870	223/8521	0.998663	1	0.883573	ACP1/GSTA3/GSTM2/GSTM3/GSTO1/GSTO2/MAP3K5/MAPK13/NFKB1/PLD2/PPIF	11
hsa00970	hsa00970	Aminoacyl-tRNA biosynthesis	1/870	66/8521	0.999205	1	0.883573	DARS2	1
hsa05034	hsa05034	Alcoholism	7/870	188/8521	0.999759	1	0.883573	ADORA2B/CALML5/GNB3/HDAC1/SHC1/SHC2/SLC29A1	7
hsa03040	hsa03040	Spliceosome	8/870	216/8521	0.999909	1	0.883573	ALYREF/EIF4A3/LSM8/PPIH/PPIL1/SNRPD1/SNRPD3/SNRPF	8
hsa04714	hsa04714	Thermogenesis	8/870	232/8521	0.999975	1	0.883573	ADCY3/COX10/COX19/MAP3K5/MAPK13/NDUFAF2/PRKAA2/RPS6KB2	8
hsa04024	hsa04024	cAMP signaling pathway	7/870	225/8521	0.999988	1	0.883573	ADCY3/ADRB2/ATP1B1/CALML5/EDN3/NFKB1/PLD2	7
hsa04740	hsa04740	Olfactory transduction	2/870	439/8521	1	1	0.883573	ADCY3/CALML5	2
