# Supplementary material for: Identification of novel biomarkers related to pathogenesis and treatment of psoriasis based on integrated analysis of weighted gene co-expression network analysis and LASSO
Source: PLoS One. 2025 Jun 25;20(6):e0317666. doi: 10.1371/journal.pone.0317666 (PMC12192183; doi:10.1371/journal.pone.0317666)
Supplement: S6 Table — (XLS) [file pone.0317666.s016.xls]

## Sheet: Table S5
ID	ONTOLOGY	ID.1	Description	GeneRatio	BgRatio	pvalue	p.adjust	qvalue	geneID	Count
GO:0045087	BP	GO:0045087	innate immune response	167/1188	916/18614	1.26289363770248e-36	8.70891452559629e-33	7.0589107538949e-33	ACTR2/AIM2/AKIRIN2/ANG/APOBEC3B/APOE/APOL1/ARG1/ARL8B/ASS1/BIRC3/BST2/C1QA/C1QB/C1QC/C1R/C3/CASP1/CASP4/CCL13/CCL18/CCL2/CCL20/CCL22/CCL4/CCL5/CCL8/CD14/CD2/CD244/CD74/CD96/CFB/CH25H/CLEC10A/CLEC4D/CLEC4E/CLEC7A/CORO1A/CXCL10/CYBB/CYP27B1/DDX60/DHX58/DTX3L/GAPDH/GATA3/GBP1/GBP5/GZMB/HERC5/HLA-B/HLA-DPA1/HLA-E/HLA-F/HMGB3/IFI16/IFI27/IFI35/IFI6/IFIH1/IFIT1/IFIT3/IFIT5/IFITM1/IFNG/IL12B/IL17A/IL18R…	167
GO:0006954	BP	GO:0006954	inflammatory response	143/1188	852/18614	2.08296210058631e-27	7.18205332282161e-24	5.82133092321754e-24	ABCC1/ACE2/ACP5/AFAP1L2/AIM2/AOAH/APOE/ASS1/BDKRB1/BDKRB2/BIRC3/BLNK/BMP2/C1QA/C3/C3AR1/CAMK2N1/CASP1/CASP4/CCL13/CCL18/CCL2/CCL20/CCL22/CCL4/CCL5/CCL8/CCR1/CCR5/CD14/CD163/CD96/CLEC7A/CST7/CTNNBIP1/CTSC/CXCL1/CXCL10/CXCL11/CXCL13/CXCL17/CXCL2/CXCL3/CXCL6/CXCL8/CXCL9/CXCR2/CXCR4/CXCR6/CYBB/DNASE1L3/DUOXA1/DUOXA2/ELF3/EPHB2/F11R/F3/FANCA/FPR1/FURIN/GATA3/GBP5/GPR68/GSTP1/HLA-E/HMOX1/IDO1/IFI16/IFI…	143
GO:0034097	BP	GO:0034097	response to cytokine	145/1188	933/18614	2.59864298763653e-24	5.97341401424716e-21	4.84168219801753e-21	ABCG4/ACP5/ACTR2/ADAM10/ADAM23/AIM2/ARG1/ASS1/ATIC/BBS2/BIRC3/BST2/CASP1/CASP4/CCL13/CCL18/CCL2/CCL20/CCL22/CCL4/CCL5/CCL8/CCR1/CCR5/CD14/CD24/CD274/CD74/CH25H/CORO1A/CRLF2/CXCL1/CXCL10/CXCL11/CXCL13/CXCL2/CXCL3/CXCL6/CXCL8/CXCL9/CXCR2/CXCR4/CXCR6/CYP27B1/DDOST/EBI3/EIF5A/FOSL1/GAPDH/GATA3/GBP1/GBP5/GHR/GSTP1/HCLS1/HELLS/HLA-DPA1/IFI16/IFI27/IFIH1/IFIT1/IFITM1/IFNG/IL11RA/IL12B/IL13RA1/IL15/IL17A…	145
GO:0050776	BP	GO:0050776	regulation of immune response	137/1188	863/18614	7.19909229012159e-24	1.24112351081696e-20	1.00597842264594e-20	AIM2/AKIRIN2/APOE/ARG1/BIRC3/BLNK/C1QA/C1QB/C1QC/C1R/C3/C3AR1/CASP1/CCL5/CD14/CD1B/CD24/CD274/CD3D/CD3G/CD74/CD80/CD86/CD96/CFB/CLEC4D/CLEC4E/CLEC7A/CTLA4/CXCL13/DDX60/DHX58/ENTPD7/EPHB2/EXOSC3/EZR/FCRLB/FPR1/FURIN/GATA3/GBP1/GBP5/HCST/HLA-B/HLA-DRA/HLA-E/HLA-F/HMOX1/IDO1/IFI16/IFI35/IFIH1/IFNG/IL12B/IL15/IL17A/IL18RAP/IL1B/IL1R1/IL23A/IL4I1/IL6/IL7R/IRF1/IRF7/ISG15/ITCH/ITGB2/ITK/KIT/LAPTM5/LCK/…	137
GO:0045321	BP	GO:0045321	leukocyte activation	142/1188	948/18614	3.03234816596659e-22	3.63993353019316e-19	2.95030636300612e-19	ADAM10/AKIRIN2/ARG1/BATF2/BLNK/BST2/C1QA/CCDC88B/CCL2/CCL5/CD2/CD24/CD244/CD274/CD3D/CD3G/CD74/CD80/CD83/CD86/CDH26/CDKN1A/CLEC4D/CLEC4E/CLEC7A/CLPTM1/CORO1A/CRLF2/CST7/CTLA4/CTPS1/CTSC/CTSL/CXCL6/CXCL8/CXCR2/DDOST/DNASE1L3/EBI3/ENTPD7/EPHB2/EXO1/EXOSC3/FANCA/FZD7/GATA3/GPR18/GPR183/HELLS/HLA-DPA1/HLA-DRA/HLA-E/HLA-F/HMGB3/HMOX1/ICOS/IDO1/IFI35/IFNG/IL12B/IL15/IL18RAP/IL1B/IL21R/IL23A/IL2RB/IL2RG…	142
GO:0019221	BP	GO:0019221	cytokine-mediated signaling pathway	94/1188	492/18614	3.16699553091053e-22	3.63993353019316e-19	2.95030636300612e-19	AIM2/ARG1/BBS2/BIRC3/CASP1/CASP4/CCL13/CCL18/CCL2/CCL20/CCL22/CCL4/CCL5/CCL8/CCR1/CCR5/CD24/CD74/CRLF2/CXCL1/CXCL10/CXCL11/CXCL13/CXCL2/CXCL3/CXCL6/CXCL8/CXCL9/CXCR2/CXCR4/CXCR6/EBI3/EIF5A/GHR/GSTP1/IFI27/IFITM1/IFNG/IL11RA/IL12B/IL13RA1/IL15/IL17A/IL18RAP/IL1B/IL1R1/IL21R/IL2RB/IL2RG/IL34/IL36A/IL36B/IL36G/IL36RN/IL6/IL7R/IRF1/IRF7/ISG15/KIT/LAPTM5/LILRB2/LRP8/LYN/MMP12/MX1/MYD88/NFKBIZ/OAS1/OAS…	94
GO:0031347	BP	GO:0031347	regulation of defense response	121/1188	767/18614	6.72589123469956e-21	6.62596370778402e-18	5.3705988656022e-18	ABCC1/ACE2/ACP5/AIM2/AKIRIN2/AOAH/APOE/ARG1/BIRC3/C3/CAMK2N1/CASP1/CASP4/CCL5/CD14/CD96/CLEC4E/CLEC7A/CST7/CTSC/CXCL17/CXCL6/DDX60/DHX58/DNASE1L3/DTX3L/DUOXA1/DUOXA2/EPHB2/FANCA/FURIN/GATA3/GBP5/GSTP1/HERC5/HLA-B/HLA-E/HLA-F/IDO1/IFI16/IFI35/IFIH1/IFNG/IL12B/IL15/IL17A/IL18RAP/IL1B/IL1R1/IL23A/IL6/IRF1/IRF7/ISG15/ITCH/LGALS2/LGALS9/LRP8/LTF/LYAR/LYN/MAPK14/MAPKAPK2/MFHAS1/MIAT/MIR142/MMP12/MMP3/M…	121
GO:0009617	BP	GO:0009617	response to bacterium	116/1188	725/18614	1.46140950317338e-20	1.25973499173545e-17	1.02106374498035e-17	ACP5/AKIRIN2/ANG/ARG1/ASS1/BDKRB1/BMP2/BNIP3/C15orf48/C3/CASP1/CASP4/CCL2/CCL20/CCL5/CCR5/CD14/CD24/CD274/CD80/CD86/CD96/CLEC4D/CLEC4E/CMPK2/CXCL1/CXCL10/CXCL11/CXCL13/CXCL2/CXCL3/CXCL6/CXCL8/CXCL9/CYP27B1/DHX58/EPHB2/FMO1/GBP5/GJB2/GJB6/GNLY/GSDMC/GSTP1/GZMA/HERC6/HLA-B/HLA-E/IDO1/IFI44/IL10RA/IL12B/IL17A/IL1B/IL23A/IL24/IL36A/IL36B/IL36G/IL36RN/IL6/IL7R/ISG15/KMO/KRT6A/LCN2/LGALS4/LGALS9/LILRB2…	116
GO:0009615	BP	GO:0009615	response to virus	81/1188	408/18614	2.332519218564e-20	1.78722805902415e-17	1.44861719889764e-17	AIM2/APOBEC3B/BNIP3/BST2/CASP1/CCL22/CCL4/CCL5/CCL8/CXCL10/CXCL9/CXCR4/DDX60/DDX60L/DHX58/DTX3L/EIF5A/ENO1/FOSL1/GATA3/GBP1/HERC5/IFI16/IFI27/IFI44/IFI44L/IFI6/IFIH1/IFIT1/IFIT3/IFIT5/IFITM1/IFNG/IL12B/IL15/IL1B/IL23A/IL6/IRF1/IRF7/IRF9/ISG15/ITCH/LGALS9/MAPK14/MMP12/MX1/MX2/MYD88/NLRX1/NMI/NT5C3A/OAS1/OAS2/OAS3/OASL/ODC1/PARP9/PLSCR1/PML/POLR3G/POLR3K/PRF1/PTPN22/PTPRC/PYCARD/RNASE2/RNASE6/RSAD2…	81
GO:0071345	BP	GO:0071345	cellular response to cytokine stimulus	124/1188	834/18614	3.28947501592405e-19	2.26842197098122e-16	1.83864340363755e-16	ABCG4/ACTR2/ADAM23/AIM2/ARG1/ASS1/ATIC/BBS2/BIRC3/CASP1/CASP4/CCL13/CCL18/CCL2/CCL20/CCL22/CCL4/CCL5/CCL8/CCR1/CCR5/CD24/CD74/CORO1A/CRLF2/CXCL1/CXCL10/CXCL11/CXCL13/CXCL2/CXCL3/CXCL6/CXCL8/CXCL9/CXCR2/CXCR4/CXCR6/EBI3/EIF5A/GAPDH/GATA3/GBP1/GBP5/GHR/GSTP1/HCLS1/HELLS/HLA-DPA1/IFI16/IFI27/IFIT1/IFITM1/IFNG/IL11RA/IL12B/IL13RA1/IL15/IL17A/IL18RAP/IL1B/IL1R1/IL21R/IL24/IL2RB/IL2RG/IL34/IL36A/IL36B/…	124
GO:0001819	BP	GO:0001819	positive regulation of cytokine production	88/1188	489/18614	4.24675642564969e-19	2.55089819698697e-16	2.06760126785945e-16	AFAP1L2/AIM2/AKIRIN2/ARFGEF2/C3/C3AR1/CASP1/CCDC88B/CD14/CD2/CD244/CD274/CD74/CD80/CD83/CD86/CLEC4E/CLEC7A/CRLF2/CXCL17/CYBB/DHX58/EBI3/EPHB2/F3/FERMT1/FURIN/GAPDH/GATA3/GBP5/HLA-DPA1/HLA-E/HLA-F/HMOX1/HPSE/IDO1/IFI16/IFIH1/IFNG/IL12B/IL15/IL17A/IL1B/IL1R1/IL23A/IL26/IL36A/IL6/IRF1/IRF7/ISG15/ITK/KIT/LAPTM5/LGALS9/LILRB2/MALT1/MAPK14/MAPKAPK2/MIF/MMP12/MYD88/NOD2/NR4A3/OAS1/OAS2/OAS3/OSM/PANX1/PL…	88
GO:0140014	BP	GO:0140014	mitotic nuclear division	64/1188	286/18614	4.43891797619542e-19	2.55089819698697e-16	2.06760126785945e-16	ANLN/AURKA/AURKB/BORA/BTC/BUB1/BUB1B/CCNB1/CDC20/CDC25C/CDCA2/CDCA5/CDCA8/CDT1/CENPE/CENPF/CENPK/CHEK1/DLGAP5/EGF/ESPL1/FBXO5/FBXW5/IL1B/KIF11/KIF14/KIF15/KIF18A/KIF18B/KIF20B/KIF23/KIF2C/KIF4A/KIFC1/KNTC1/MAD2L1/MKI67/NCAPG/NCAPG2/NCAPH/NDC80/NDEL1/NEK2/NUF2/NUSAP1/PKMYT1/PLK1/PRC1/PSRC1/RACGAP1/RANBP1/RCC1/RRS1/SMC2/SPAG5/SPC24/SPC25/SPHK1/TGFA/TPX2/TRIP13/TTK/UBE2C/ZWINT	64
GO:0051607	BP	GO:0051607	defense response to virus	66/1188	303/18614	5.54026477555678e-19	2.93889737632612e-16	2.38208955127178e-16	AIM2/APOBEC3B/BNIP3/BST2/CASP1/CXCL10/CXCL9/DDX60/DDX60L/DHX58/DTX3L/GBP1/HERC5/IFI16/IFI27/IFI44L/IFI6/IFIH1/IFIT1/IFIT3/IFIT5/IFITM1/IFNG/IL12B/IL15/IL1B/IL23A/IL6/IRF1/IRF7/IRF9/ISG15/ITCH/MMP12/MX1/MX2/MYD88/NLRX1/NT5C3A/OAS1/OAS2/OAS3/OASL/PARP9/PLSCR1/PML/POLR3G/POLR3K/PRF1/PTPN22/PTPRC/PYCARD/RNASE2/RNASE6/RSAD2/RTP4/SAMHD1/STAT1/TLR2/TLR8/TNFAIP3/TRIM21/TRIM25/VAMP8/ZC3HAV1/ZNFX1	66
GO:0140546	BP	GO:0140546	defense response to symbiont	66/1188	304/18614	6.65144640842145e-19	3.27631245946245e-16	2.65557747584345e-16	AIM2/APOBEC3B/BNIP3/BST2/CASP1/CXCL10/CXCL9/DDX60/DDX60L/DHX58/DTX3L/GBP1/HERC5/IFI16/IFI27/IFI44L/IFI6/IFIH1/IFIT1/IFIT3/IFIT5/IFITM1/IFNG/IL12B/IL15/IL1B/IL23A/IL6/IRF1/IRF7/IRF9/ISG15/ITCH/MMP12/MX1/MX2/MYD88/NLRX1/NT5C3A/OAS1/OAS2/OAS3/OASL/PARP9/PLSCR1/PML/POLR3G/POLR3K/PRF1/PTPN22/PTPRC/PYCARD/RNASE2/RNASE6/RSAD2/RTP4/SAMHD1/STAT1/TLR2/TLR8/TNFAIP3/TRIM21/TRIM25/VAMP8/ZC3HAV1/ZNFX1	66
GO:1903047	BP	GO:1903047	mitotic cell cycle process	117/1188	777/18614	1.34792512028367e-18	6.19686108631745e-16	5.02279465874124e-16	ANKFN1/ANLN/AURKA/AURKB/AVEN/BLM/BORA/BTC/BUB1/BUB1B/CCL2/CCNA2/CCNB1/CCNB2/CCNE1/CDC20/CDC25A/CDC25C/CDC45/CDC6/CDC7/CDCA2/CDCA5/CDCA8/CDK1/CDKN1A/CDKN3/CDT1/CENPA/CENPE/CENPF/CENPK/CEP55/CHEK1/CKS1B/CKS2/DBF4/DLGAP5/DNA2/DTL/E2F1/EGF/EIF4EBP1/EIF4G1/EME1/ESPL1/FBXO5/FBXW11/FBXW5/FOXM1/GINS1/HSPA2/ID4/IL1B/INSC/JADE1/KIF11/KIF14/KIF15/KIF18A/KIF18B/KIF20A/KIF20B/KIF23/KIF2C/KIF4A/KIFC1/KNTC1/MAD…	117
GO:0000278	BP	GO:0000278	mitotic cell cycle	132/1188	933/18614	1.56134523154668e-18	6.72939794796621e-16	5.45443630231111e-16	AFAP1L2/ANKFN1/ANLN/AURKA/AURKB/AVEN/BLM/BORA/BTC/BUB1/BUB1B/CCL2/CCNA2/CCNB1/CCNB2/CCNE1/CDC20/CDC25A/CDC25C/CDC45/CDC6/CDC7/CDCA2/CDCA5/CDCA8/CDK1/CDKN1A/CDKN3/CDT1/CENPA/CENPE/CENPF/CENPK/CENPW/CEP55/CHEK1/CKS1B/CKS2/DBF4/DLGAP5/DNA2/DTL/E2F1/EGF/EIF4EBP1/EIF4G1/EME1/ESPL1/FBXO5/FBXW11/FBXW5/FOXM1/GINS1/HSPA2/ID4/IL1B/INSC/JADE1/KIF11/KIF14/KIF15/KIF18A/KIF18B/KIF20A/KIF20B/KIF23/KIF2C/KIF4A/K…	132
GO:0001817	BP	GO:0001817	regulation of cytokine production	123/1188	847/18614	3.20336095799021e-18	1.27050171873551e-15	1.02979059202674e-15	ACE2/ACP5/AFAP1L2/AIM2/AKIRIN2/ARFGEF2/ARG1/BST2/C3/C3AR1/CASP1/CCDC88B/CD14/CD2/CD24/CD244/CD274/CD74/CD80/CD83/CD86/CD96/CDH3/CLEC4E/CLEC7A/CRLF2/CXCL17/CXCL6/CYBB/DHX58/EBI3/EPHB2/EZR/F11R/F3/FERMT1/FURIN/GAPDH/GATA3/GBP1/GBP5/GPR18/GSTP1/HLA-B/HLA-DPA1/HLA-E/HLA-F/HMOX1/HPSE/IDO1/IFI16/IFIH1/IFNG/IL12B/IL15/IL17A/IL1B/IL1R1/IL23A/IL26/IL36A/IL36RN/IL6/INHBB/IRF1/IRF7/ISG15/ITCH/ITK/KIT/LAPTM5…	123
GO:0000280	BP	GO:0000280	nuclear division	82/1188	450/18614	3.31627478788272e-18	1.27050171873551e-15	1.02979059202674e-15	ACTR2/ANLN/ASPM/AURKA/AURKB/BORA/BTC/BUB1/BUB1B/CCNB1/CCNB2/CCNE1/CDC20/CDC25C/CDCA2/CDCA5/CDCA8/CDT1/CENPE/CENPF/CENPK/CHEK1/CKS2/DLGAP5/EGF/EME1/ESPL1/FANCA/FBXO5/FBXW5/FIGNL1/HSPA2/IL1B/KIF11/KIF14/KIF15/KIF18A/KIF18B/KIF20B/KIF23/KIF2C/KIF4A/KIFC1/KNTC1/LIF/MAD2L1/MKI67/MND1/NCAPG/NCAPG2/NCAPH/NDC1/NDC80/NDEL1/NEK2/NUF2/NUSAP1/PKMYT1/PLK1/PRC1/PSMD13/PSRC1/PTTG1/RACGAP1/RAD51/RAD51AP1/RAD54L/…	82
GO:0001816	BP	GO:0001816	cytokine production	124/1188	860/18614	4.12639929319442e-18	1.43718211436165e-15	1.16489147442612e-15	ACE2/ACP5/AFAP1L2/AIM2/AKIRIN2/ARFGEF2/ARG1/BST2/C3/C3AR1/CASP1/CCDC88B/CD14/CD2/CD24/CD244/CD274/CD74/CD80/CD83/CD86/CD96/CDH3/CLEC4E/CLEC7A/CRLF2/CXCL17/CXCL6/CYBB/DHX58/EBI3/EPHB2/EZR/F11R/F3/FERMT1/FURIN/GAPDH/GATA3/GBP1/GBP5/GPR18/GSTP1/HLA-B/HLA-DPA1/HLA-E/HLA-F/HMOX1/HPSE/IDO1/IFI16/IFIH1/IFNG/IL12B/IL15/IL17A/IL1B/IL1R1/IL23A/IL26/IL36A/IL36RN/IL6/INHBB/IRF1/IRF7/ISG15/ITCH/ITK/KIT/LAPTM5…	124
GO:0048285	BP	GO:0048285	organelle fission	87/1188	497/18614	4.16816158457555e-18	1.43718211436165e-15	1.16489147442612e-15	ACTR2/ANLN/ASPM/AURKA/AURKB/BNIP3/BORA/BTC/BUB1/BUB1B/CCNB1/CCNB2/CCNE1/CDC20/CDC25C/CDCA2/CDCA5/CDCA8/CDT1/CENPE/CENPF/CENPK/CHEK1/CKS2/DLGAP5/EGF/EME1/ESPL1/FANCA/FBXO5/FBXW5/FIGNL1/HSPA2/IL1B/KIF11/KIF14/KIF15/KIF18A/KIF18B/KIF20B/KIF23/KIF2C/KIF4A/KIFC1/KNTC1/LIF/MAD2L1/MKI67/MND1/MTFP1/MTFR1L/MTFR2/NCAPG/NCAPG2/NCAPH/NDC1/NDC80/NDEL1/NEK2/NUF2/NUSAP1/PKMYT1/PLK1/PPARG/PRC1/PSMD13/PSRC1/PTTG1…	87
GO:0002252	BP	GO:0002252	immune effector process	101/1188	637/18614	1.00530261594069e-17	3.30122230453666e-15	2.67576786498499e-15	ACP5/ARG1/ARL8B/BST2/C1QA/C1QB/C1QC/C1R/C3/CD1B/CD2/CD244/CD74/CD80/CD86/CD96/CFB/CLEC4D/CLEC4E/CLEC7A/CORO1A/CTSC/CXCL6/DDX60/DHX58/DNASE1L3/ENTPD7/EPHB2/EXO1/EXOSC3/GATA3/GPR183/GZMB/HLA-B/HLA-DPA1/HLA-DRA/HLA-E/HLA-F/HMOX1/IFI35/IFNG/IL12B/IL17A/IL18RAP/IL1B/IL1R1/IL21R/IL23A/IL2RB/IL4I1/IL6/IL7R/IRF7/ITGB2/ITM2A/KIT/LAPTM5/LGALS9/LYN/MALT1/MAPKAPK2/MIF/MYD88/NDST2/NFKBIZ/NLRX1/NMI/NOD2/NR4A3/…	101
GO:0007088	BP	GO:0007088	regulation of mitotic nuclear division	38/1188	117/18614	1.37807078729464e-17	4.31962552235629e-15	3.50122290934667e-15	AURKA/AURKB/BORA/BTC/BUB1/BUB1B/CCNB1/CDC20/CDC25C/CDCA2/CDCA8/CDT1/CENPF/CHEK1/DLGAP5/EGF/ESPL1/FBXO5/FBXW5/IL1B/KIF20B/KNTC1/MAD2L1/MKI67/NDC80/NEK2/NUF2/NUSAP1/PKMYT1/PLK1/RCC1/SPC24/SPC25/SPHK1/TGFA/TRIP13/TTK/ZWINT	38
GO:0046649	BP	GO:0046649	lymphocyte activation	115/1188	782/18614	1.69106598826598e-17	5.07025698047052e-15	4.10963862594616e-15	AKIRIN2/ARG1/BLNK/BST2/CCDC88B/CCL2/CCL5/CD2/CD24/CD244/CD274/CD3D/CD3G/CD74/CD80/CD83/CD86/CDH26/CDKN1A/CLEC4D/CLEC4E/CLEC7A/CLPTM1/CORO1A/CTLA4/CTPS1/CTSL/DDOST/EBI3/ENTPD7/EPHB2/EXO1/EXOSC3/FANCA/FZD7/GATA3/GPR18/GPR183/HELLS/HLA-DPA1/HLA-DRA/HLA-E/HLA-F/HMGB3/ICOS/IDO1/IFNG/IL12B/IL15/IL1B/IL21R/IL23A/IL2RB/IL2RG/IL36B/IL4I1/IL6/IL7R/IRF1/ITCH/ITK/ITM2A/KIT/LAPTM5/LCK/LGALS9/LILRB2/LY6D/LYN/M…	115
GO:0032496	BP	GO:0032496	response to lipopolysaccharide	68/1188	345/18614	4.20575129822915e-17	1.20845253969118e-14	9.79497341824421e-15	ACP5/AKIRIN2/ARG1/ASS1/BDKRB1/CASP1/CCL2/CCL5/CCR5/CD14/CD274/CD80/CD86/CD96/CMPK2/CXCL1/CXCL10/CXCL11/CXCL13/CXCL2/CXCL3/CXCL6/CXCL8/CXCL9/CYP27B1/EPHB2/FMO1/GJB2/GJB6/GSTP1/IDO1/IL10RA/IL12B/IL1B/IL24/IL36A/IL36B/IL36G/IL36RN/IL6/KMO/LGALS9/LILRB2/LTF/LYN/MALT1/MAPK14/MAPKAPK2/MIF/MIR142/MYD88/NFKBIZ/NLRP7/NOD2/PPARD/PTPN22/PYCARD/REN/S100A7/S100A8/S100A9/SIRPA/SLC7A5/TIFAB/TLR2/TNFAIP3/TNFRSF1…	68
GO:0002831	BP	GO:0002831	regulation of response to biotic stimulus	81/1188	463/18614	6.46806022029728e-17	1.7841497311668e-14	1.44612209556962e-14	AIM2/AKIRIN2/APOE/ARG1/BIRC3/CASP1/CCL5/CD14/CD274/CD96/CLEC4E/CLEC7A/CXCL6/DDX60/DHX58/DTX3L/GBP5/HERC5/HLA-B/HLA-E/HLA-F/IFI16/IFI35/IFIH1/IL12B/IL15/IL17A/IL18RAP/IL1B/IL23A/IL4I1/IRF1/IRF7/ISG15/ITCH/LGALS9/LRP8/LTF/LYAR/LYN/MAPKAPK2/MFHAS1/MIAT/MIF/MMP12/MYD88/N4BP1/NFKBIZ/NLRC3/NLRX1/NMI/NOD2/OAS1/OAS3/OASL/PARP14/PARP9/PIK3R6/PLSCR1/POLR3G/PPARG/PTPN22/PYCARD/RAET1E/RASGRP1/RSAD2/SAMHD1/SE…	81
GO:0002237	BP	GO:0002237	response to molecule of bacterial origin	70/1188	366/18614	7.5824981197422e-17	2.01111180899009e-14	1.6300836038798e-14	ACP5/AKIRIN2/ARG1/ASS1/BDKRB1/CASP1/CCL2/CCL5/CCR5/CD14/CD24/CD274/CD80/CD86/CD96/CMPK2/CXCL1/CXCL10/CXCL11/CXCL13/CXCL2/CXCL3/CXCL6/CXCL8/CXCL9/CYP27B1/EPHB2/FMO1/GJB2/GJB6/GSTP1/IDO1/IL10RA/IL12B/IL1B/IL24/IL36A/IL36B/IL36G/IL36RN/IL6/KMO/LGALS9/LILRB2/LTF/LYN/MALT1/MAPK14/MAPKAPK2/MIF/MIR142/MYD88/NFKBIZ/NLRP7/NOD2/PPARD/PTPN22/PYCARD/REN/S100A7/S100A8/S100A9/SIRPA/SLC7A5/TAP2/TIFAB/TLR2/TNFAI…	70
GO:0032103	BP	GO:0032103	positive regulation of response to external stimulus	93/1188	581/18614	1.15184543260893e-16	2.9418985567671e-14	2.38452212364655e-14	ABCC1/ADAM10/AIM2/AKIRIN2/ARG1/BIRC3/C3/C3AR1/CAMK2N1/CASP1/CASP4/CCL4/CCL5/CCR1/CD14/CD74/CLEC4E/CLEC7A/CTSC/CXCL10/CXCL13/CXCL17/CXCL8/CXCR2/CXCR4/DDX60/DHX58/F3/FGF2/GBP5/HLA-E/HLA-F/IDO1/IFI16/IFI35/IFIH1/IFNG/IL12B/IL15/IL17A/IL18RAP/IL1B/IL23A/IL34/IL6/IRF1/IRF7/ITCH/LGALS2/LGALS9/LTF/LYN/MAPKAPK2/MFHAS1/MIAT/MIF/MIR142/MMP12/MYD88/NFKBIZ/NLRX1/NMI/NOD2/OAS1/OAS3/OASL/OSM/OSMR/PARP9/PLA2G3/…	93
GO:0050778	BP	GO:0050778	positive regulation of immune response	104/1188	691/18614	1.32145670374501e-16	3.25455908179485e-14	2.63794552514511e-14	AIM2/AKIRIN2/BIRC3/BLNK/C1QA/C1QB/C1QC/C1R/C3/C3AR1/CASP1/CCL5/CD14/CD1B/CD274/CD3D/CD3G/CD74/CD80/CD86/CFB/CLEC4E/CLEC7A/CTLA4/DDX60/DHX58/EXOSC3/EZR/FPR1/GATA3/GBP1/GBP5/HLA-B/HLA-DRA/HLA-E/HLA-F/IDO1/IFI16/IFI35/IFIH1/IFNG/IL12B/IL15/IL17A/IL18RAP/IL1B/IL1R1/IL23A/IL6/IRF1/IRF7/ITCH/ITGB2/ITK/LAPTM5/LCK/LCP2/LGALS9/LTF/LYN/MALT1/MAPKAPK2/MFHAS1/MMP12/MYD88/NFKBIZ/NLRX1/NMI/NOD2/NR4A3/OAS1/OAS3…	104
GO:0051301	BP	GO:0051301	cell division	98/1188	636/18614	2.20990813924485e-16	5.25500914766638e-14	4.25938737545923e-14	ACTR2/ANLN/ANXA11/ARL8B/ASPM/AURKA/AURKB/BLM/BORA/BTC/BUB1/BUB1B/CCNA2/CCNB1/CCNB2/CCNE1/CDC20/CDC25A/CDC25C/CDC6/CDC7/CDCA2/CDCA3/CDCA5/CDCA8/CDK1/CDT1/CECR2/CENPA/CENPE/CENPF/CENPW/CEP55/CKS1B/CKS2/ERCC6L/ESPL1/FBXO5/FGF13/FGF2/FZD7/HELLS/IL1B/INSC/INTU/KIF11/KIF14/KIF18B/KIF20A/KIF20B/KIF23/KIF2C/KIF4A/KIFC1/KIT/KNTC1/LRRCC1/MAD2L1/NCAPG/NCAPG2/NCAPH/NDC80/NEK2/NUF2/NUSAP1/ORC6/OSM/PLK1/PLK2/P…	98
GO:0042110	BP	GO:0042110	T cell activation	89/1188	554/18614	4.31939514804893e-16	9.92884964698181e-14	8.04771517057538e-14	ARG1/CCDC88B/CCL2/CCL5/CD2/CD24/CD274/CD3D/CD3G/CD74/CD80/CD83/CD86/CDH26/CLEC4D/CLEC4E/CLEC7A/CLPTM1/CORO1A/CTLA4/CTPS1/CTSL/DDOST/EBI3/ENTPD7/FANCA/FZD7/GATA3/GPR18/GPR183/HLA-DPA1/HLA-DRA/HLA-E/ICOS/IDO1/IFNG/IL12B/IL15/IL1B/IL23A/IL2RG/IL36B/IL4I1/IL6/IL7R/IRF1/ITCH/ITK/KIT/LAPTM5/LCK/LGALS9/LILRB2/LYN/MALT1/NFKBIZ/NLRC3/NOD2/PIK3R6/PNP/PREX1/PRKCQ/PSMB10/PTPN22/PTPRC/PYCARD/RAB27A/RASGRP1/RO…	89
GO:0045088	BP	GO:0045088	regulation of innate immune response	69/1188	373/18614	7.56927287986529e-16	1.68379696063068e-13	1.36478230872953e-13	AIM2/AKIRIN2/APOE/ARG1/BIRC3/CASP1/CCL5/CD14/CD96/CLEC4E/CLEC7A/DDX60/DHX58/GBP5/HLA-B/HLA-E/HLA-F/IFI16/IFI35/IFIH1/IL12B/IL18RAP/IRF1/IRF7/ISG15/ITCH/LGALS9/LRP8/LTF/LYAR/LYN/MAPKAPK2/MFHAS1/MMP12/MYD88/N4BP1/NFKBIZ/NLRC3/NLRX1/NMI/NOD2/OAS1/OAS3/OASL/PARP14/PARP9/PIK3R6/PLSCR1/POLR3G/PPARG/PTPN22/PYCARD/RAET1E/RASGRP1/RSAD2/SAMHD1/SERPINB4/SLAMF8/SLC15A2/SLC46A2/TLR2/TLR8/TNFAIP3/TNIP3/TRIM21/…	69
GO:0071222	BP	GO:0071222	cellular response to lipopolysaccharide	51/1188	224/18614	8.62100273267605e-16	1.85782608889169e-13	1.50583962205624e-13	ARG1/ASS1/CASP1/CCL2/CCL5/CCR5/CD14/CD274/CD80/CD86/CMPK2/CXCL1/CXCL10/CXCL11/CXCL13/CXCL2/CXCL3/CXCL6/CXCL8/CXCL9/EPHB2/GSTP1/IL12B/IL1B/IL24/IL36A/IL36B/IL36G/IL36RN/IL6/KMO/LILRB2/LTF/LYN/MALT1/MAPK14/MIF/MYD88/NFKBIZ/NLRP7/NOD2/PPARD/PTPN22/PYCARD/SIRPA/SLC7A5/TIFAB/TLR2/TNFAIP3/TNFRSF1B/TNIP3	51
GO:0051783	BP	GO:0051783	regulation of nuclear division	40/1188	145/18614	1.12564223611946e-15	2.35225116978176e-13	1.90659019897746e-13	AURKA/AURKB/BORA/BTC/BUB1/BUB1B/CCNB1/CDC20/CDC25C/CDCA2/CDCA8/CDT1/CENPF/CHEK1/DLGAP5/EGF/ESPL1/FBXO5/FBXW5/IL1B/KIF20B/KNTC1/LIF/MAD2L1/MKI67/NDC80/NEK2/NUF2/NUSAP1/PKMYT1/PLK1/RAD51AP1/RCC1/SPC24/SPC25/SPHK1/TGFA/TRIP13/TTK/ZWINT	40
GO:0002696	BP	GO:0002696	positive regulation of leukocyte activation	69/1188	377/18614	1.33063564485287e-15	2.69884217850158e-13	2.18751556475812e-13	AKIRIN2/CCDC88B/CCL2/CCL5/CD2/CD24/CD274/CD74/CD80/CD83/CD86/CDKN1A/CLEC4D/CLEC7A/CORO1A/CRLF2/CTSC/EBI3/EPHB2/EXOSC3/GATA3/GPR183/HLA-DPA1/HLA-DRA/HLA-E/HLA-F/ICOS/IFNG/IL12B/IL15/IL1B/IL23A/IL2RG/IL36B/IL4I1/IL6/IL7R/ITGB2/LCK/LGALS9/LILRB2/LYN/MALT1/MIF/MIR142/MYD88/NFKBIZ/NOD2/NR4A3/PIK3R6/PLA2G3/PNP/PRKCQ/PTPN22/PTPRC/PYCARD/RASGRP1/SASH3/SHB/SIRPA/SLAMF1/SOCS1/TNFRSF4/TNFSF13B/VAMP8/VAV1/VN…	69
GO:0002699	BP	GO:0002699	positive regulation of immune effector process	56/1188	267/18614	1.56737221922541e-15	3.08817109250812e-13	2.50308164934945e-13	ARG1/C3/CD1B/CD244/CD74/CD80/CD86/CLEC7A/DDX60/DHX58/EPHB2/EXOSC3/GATA3/HLA-B/HLA-DRA/HLA-E/HLA-F/HMOX1/IFNG/IL12B/IL17A/IL18RAP/IL1B/IL1R1/IL23A/IL6/ITGB2/KIT/LAPTM5/LGALS9/LYN/MALT1/MAPKAPK2/MIF/MYD88/NFKBIZ/NOD2/NR4A3/PANX1/PLA2G3/PTPN22/PTPRC/PYCARD/RAET1E/RASGRP1/RSAD2/SASH3/SHB/SLAMF1/SLC7A5/TAP2/TNFRSF4/ULBP2/VAMP8/VAV1/XCL1	56
GO:0002697	BP	GO:0002697	regulation of immune effector process	69/1188	384/18614	3.49090350312653e-15	6.68701959932238e-13	5.42008701801225e-13	ACP5/ARG1/BST2/C3/CD1B/CD244/CD74/CD80/CD86/CD96/CLEC7A/CXCL6/DDX60/DHX58/DNASE1L3/EPHB2/EXOSC3/GATA3/HLA-B/HLA-DRA/HLA-E/HLA-F/HMOX1/IFNG/IL12B/IL17A/IL18RAP/IL1B/IL1R1/IL23A/IL4I1/IL6/IL7R/ITGB2/KIT/LAPTM5/LGALS9/LYN/MALT1/MAPKAPK2/MIF/MYD88/NFKBIZ/NLRX1/NOD2/NR4A3/PANX1/PIK3R6/PLA2G3/PTPN22/PTPRC/PYCARD/RAET1E/RASGRP1/RSAD2/SASH3/SERPINB4/SHB/SLAMF1/SLAMF8/SLC7A5/TAP2/TNFRSF1B/TNFRSF4/ULBP2/VA…	69
GO:0050867	BP	GO:0050867	positive regulation of cell activation	70/1188	394/18614	3.97771365277499e-15	7.41359820257739e-13	6.00900696905696e-13	AKIRIN2/CCDC88B/CCL2/CCL5/CD2/CD24/CD274/CD74/CD80/CD83/CD86/CDKN1A/CLEC4D/CLEC7A/CORO1A/CRLF2/CTSC/EBI3/EPHB2/EXOSC3/GATA3/GPR183/HLA-DPA1/HLA-DRA/HLA-E/HLA-F/ICOS/IFNG/IL12B/IL15/IL1B/IL23A/IL2RG/IL36B/IL4I1/IL6/IL7R/ITGB2/LCK/LGALS9/LILRB2/LYN/MALT1/MIF/MIR142/MYD88/NFKBIZ/NOD2/NR4A3/PIK3R6/PLA2G3/PLEK/PNP/PRKCQ/PTPN22/PTPRC/PYCARD/RASGRP1/SASH3/SHB/SIRPA/SLAMF1/SOCS1/TNFRSF4/TNFSF13B/VAMP8/VA…	70
GO:0002694	BP	GO:0002694	regulation of leukocyte activation	91/1188	598/18614	6.01499696433605e-15	1.0915636596332e-12	8.84754401125331e-13	AKIRIN2/ARG1/CCDC88B/CCL2/CCL5/CD2/CD24/CD274/CD74/CD80/CD83/CD86/CDKN1A/CLEC4D/CLEC7A/CLPTM1/CORO1A/CRLF2/CST7/CTLA4/CTSC/EBI3/EPHB2/EXOSC3/FANCA/GATA3/GPR183/HLA-DPA1/HLA-DRA/HLA-E/HLA-F/HMGB3/HMOX1/ICOS/IDO1/IFNG/IL12B/IL15/IL1B/IL23A/IL2RG/IL36B/IL4I1/IL6/IL7R/IRF1/ITCH/ITGB2/LAPTM5/LCK/LGALS9/LILRB2/LYN/MALT1/MFHAS1/MIF/MIR142/MYD88/NFKBIZ/NOD2/NR4A3/PIK3R6/PLA2G3/PLSCR1/PNP/PRKCQ/PTPN22/PTP…	91
GO:0007059	BP	GO:0007059	chromosome segregation	74/1188	435/18614	6.87499742935961e-15	1.21564057109907e-12	9.85323518215911e-13	ACTR2/ARL8B/ASPM/AURKA/AURKB/BUB1/BUB1B/CCDC69/CCNB1/CCNB2/CCNE1/CDC20/CDC6/CDCA2/CDCA5/CDCA8/CDT1/CENPE/CENPF/CENPK/CENPN/CENPW/DLGAP5/EME1/ESPL1/FBXO5/HJURP/KIF11/KIF14/KIF15/KIF18A/KIF18B/KIF23/KIF2C/KIF4A/KIFC1/KNTC1/MAD2L1/MKI67/MND1/NCAPG/NCAPG2/NCAPH/NDC1/NDC80/NDEL1/NEK2/NUF2/NUSAP1/PLK1/PLSCR1/PRC1/PSRC1/PTTG1/RACGAP1/RCC1/RRS1/SAC3D1/SKA1/SKA2/SKA3/SMC2/SPAG5/SPC24/SPC25/STARD9/TACC3/TO…	74
GO:0071219	BP	GO:0071219	cellular response to molecule of bacterial origin	51/1188	237/18614	9.84490428617369e-15	1.67877066784294e-12	1.36070830477561e-12	ARG1/ASS1/CASP1/CCL2/CCL5/CCR5/CD14/CD274/CD80/CD86/CMPK2/CXCL1/CXCL10/CXCL11/CXCL13/CXCL2/CXCL3/CXCL6/CXCL8/CXCL9/EPHB2/GSTP1/IL12B/IL1B/IL24/IL36A/IL36B/IL36G/IL36RN/IL6/KMO/LILRB2/LTF/LYN/MALT1/MAPK14/MIF/MYD88/NFKBIZ/NLRP7/NOD2/PPARD/PTPN22/PYCARD/SIRPA/SLC7A5/TIFAB/TLR2/TNFAIP3/TNFRSF1B/TNIP3	51
GO:0002443	BP	GO:0002443	leukocyte mediated immunity	70/1188	401/18614	9.98109010753485e-15	1.67877066784294e-12	1.36070830477561e-12	ARG1/ARL8B/BST2/C1QA/C1QB/C1QC/C1R/C3/CD1B/CD2/CD74/CD96/CLEC7A/CORO1A/CTSC/CXCL6/DNASE1L3/EXO1/EXOSC3/GATA3/GZMB/HLA-B/HLA-DPA1/HLA-DRA/HLA-E/HLA-F/HMOX1/IL12B/IL18RAP/IL1B/IL1R1/IL21R/IL23A/IL2RB/IL4I1/IL6/IL7R/IRF7/ITGB2/KIT/LGALS9/LYN/MALT1/MYD88/NDST2/NFKBIZ/NOD2/NR4A3/PIK3R6/PLA2G3/PRDX1/PRF1/PTPRC/RAB27A/RAET1E/RASGRP1/RNF19B/RSAD2/SASH3/SERPINB4/SLAMF1/SLAMF7/TAP2/TLR8/TNFRSF1B/TREM1/ULBP…	70
GO:0050865	BP	GO:0050865	regulation of cell activation	96/1188	655/18614	1.15513912259248e-14	1.89662842604709e-12	1.5372904112697e-12	ABAT/AKIRIN2/APOE/ARG1/CCDC88B/CCL2/CCL5/CD2/CD24/CD274/CD74/CD80/CD83/CD86/CDKN1A/CLEC4D/CLEC7A/CLPTM1/CORO1A/CRLF2/CST7/CTLA4/CTSC/DMTN/EBI3/EPHB2/EXOSC3/F11R/FANCA/GATA3/GPR183/HLA-DPA1/HLA-DRA/HLA-E/HLA-F/HMGB3/HMOX1/ICOS/IDO1/IFNG/IL12B/IL15/IL1B/IL23A/IL2RG/IL36B/IL4I1/IL6/IL7R/IRF1/ITCH/ITGB2/LAPTM5/LCK/LGALS9/LILRB2/LYN/MALT1/MFHAS1/MIF/MIR142/MYD88/NFKBIZ/NOD2/NR4A3/PIK3R6/PLA2G3/PLEK/PL…	96
GO:0097530	BP	GO:0097530	granulocyte migration	40/1188	156/18614	1.67937300451604e-14	2.69324563700992e-12	2.18297935225953e-12	C3AR1/CCL13/CCL18/CCL2/CCL20/CCL22/CCL4/CCL5/CCL8/CD74/CXCL1/CXCL10/CXCL11/CXCL13/CXCL17/CXCL2/CXCL3/CXCL6/CXCL8/CXCL9/CXCR2/IL17A/IL1B/IL1R1/IL23A/IL34/ITGB2/MYD88/NOD2/PPIB/PREX1/S100A12/S100A7/S100A8/S100A9/SLAMF1/SLAMF8/TREM1/VAV1/XCL1	40
GO:0030595	BP	GO:0030595	leukocyte chemotaxis	51/1188	241/18614	2.00038301697406e-14	3.13514574660299e-12	2.54115641629959e-12	ADAM10/C3AR1/CCL13/CCL18/CCL2/CCL20/CCL22/CCL4/CCL5/CCL8/CCR1/CCR5/CD74/CH25H/CORO1A/CXCL1/CXCL10/CXCL11/CXCL13/CXCL17/CXCL2/CXCL3/CXCL6/CXCL8/CXCL9/CXCR2/CXCR4/CYP7B1/GPR18/GPR183/IL1B/IL23A/IL34/IL6/ITGB2/KIT/LGALS9/LYN/MIF/NOD2/PPIB/PREX1/S100A12/S100A7/S100A8/S100A9/SLAMF1/SLAMF8/TREM1/VAV1/XCL1	51
GO:0071621	BP	GO:0071621	granulocyte chemotaxis	36/1188	131/18614	3.44443088795997e-14	5.27839897852709e-12	4.27834573451869e-12	C3AR1/CCL13/CCL18/CCL2/CCL20/CCL22/CCL4/CCL5/CCL8/CD74/CXCL1/CXCL10/CXCL11/CXCL13/CXCL17/CXCL2/CXCL3/CXCL6/CXCL8/CXCL9/CXCR2/IL1B/IL23A/IL34/ITGB2/NOD2/PPIB/PREX1/S100A12/S100A7/S100A8/S100A9/SLAMF1/TREM1/VAV1/XCL1	36
GO:0031349	BP	GO:0031349	positive regulation of defense response	73/1188	441/18614	4.45584695500263e-14	6.67989578297786e-12	5.41431289040366e-12	ABCC1/AIM2/AKIRIN2/ARG1/BIRC3/C3/CAMK2N1/CASP1/CASP4/CCL5/CD14/CLEC4E/CLEC7A/CTSC/DDX60/DHX58/GBP5/HLA-E/HLA-F/IDO1/IFI16/IFI35/IFIH1/IFNG/IL12B/IL15/IL17A/IL18RAP/IL1B/IL23A/IL6/IRF1/IRF7/ITCH/LGALS2/LTF/LYN/MAPKAPK2/MFHAS1/MIAT/MIR142/MMP12/MYD88/NFKBIZ/NLRX1/NMI/NOD2/OAS1/OAS3/OASL/OSM/OSMR/PARP9/PLA2G3/PLSCR1/POLR3G/PTPN22/PYCARD/RAET1E/RASGRP1/RSAD2/S100A12/S100A8/S100A9/SLC15A2/SLC46A2/TLR2…	73
GO:0000070	BP	GO:0000070	mitotic sister chromatid segregation	45/1188	199/18614	5.61436962164141e-14	8.23759423634876e-12	6.67688750076504e-12	AURKB/BUB1/BUB1B/CCNB1/CDC20/CDCA5/CDCA8/CDT1/CENPE/CENPF/CENPK/DLGAP5/ESPL1/FBXO5/KIF11/KIF14/KIF15/KIF18A/KIF18B/KIF23/KIF2C/KIF4A/KIFC1/KNTC1/MAD2L1/NCAPG/NCAPG2/NCAPH/NDC80/NEK2/NUF2/NUSAP1/PLK1/PRC1/PSRC1/RACGAP1/RRS1/SMC2/SPAG5/SPC24/SPC25/TPX2/TRIP13/TTK/ZWINT	45
GO:0071216	BP	GO:0071216	cellular response to biotic stimulus	53/1188	264/18614	5.97725102219002e-14	8.58731730187967e-12	6.96035151926075e-12	ARG1/ASS1/CASP1/CCL2/CCL5/CCR5/CD14/CD274/CD80/CD86/CLEC7A/CMPK2/CXCL1/CXCL10/CXCL11/CXCL13/CXCL2/CXCL3/CXCL6/CXCL8/CXCL9/EME1/EPHB2/GSTP1/IL12B/IL1B/IL24/IL36A/IL36B/IL36G/IL36RN/IL6/KMO/LILRB2/LTF/LYN/MALT1/MAPK14/MIF/MYD88/NFKBIZ/NLRP7/NOD2/PPARD/PTPN22/PYCARD/SIRPA/SLC7A5/TIFAB/TLR2/TNFAIP3/TNFRSF1B/TNIP3	53
GO:0030593	BP	GO:0030593	neutrophil chemotaxis	32/1188	107/18614	6.85615091776809e-14	9.64898300590382e-12	7.82087247547767e-12	C3AR1/CCL13/CCL18/CCL2/CCL20/CCL22/CCL4/CCL5/CCL8/CD74/CXCL1/CXCL10/CXCL11/CXCL13/CXCL2/CXCL3/CXCL6/CXCL8/CXCL9/CXCR2/IL1B/IL23A/ITGB2/NOD2/PPIB/PREX1/S100A12/S100A8/S100A9/TREM1/VAV1/XCL1	32
GO:0002449	BP	GO:0002449	lymphocyte mediated immunity	57/1188	300/18614	7.99185515048136e-14	1.10223666235439e-11	8.93405281032758e-12	ARG1/ARL8B/C1QA/C1QB/C1QC/C1R/C3/CD1B/CD2/CD74/CD96/CORO1A/CTSC/EXO1/EXOSC3/GATA3/GZMB/HLA-B/HLA-DPA1/HLA-DRA/HLA-E/HLA-F/IL12B/IL18RAP/IL1B/IL1R1/IL21R/IL23A/IL2RB/IL4I1/IL6/IL7R/IRF7/LGALS9/MALT1/MYD88/NFKBIZ/NOD2/PIK3R6/PRDX1/PRF1/PTPRC/RAB27A/RAET1E/RASGRP1/RNF19B/RSAD2/SASH3/SERPINB4/SLAMF1/SLAMF7/TAP2/TLR8/TNFRSF1B/ULBP2/VAV1/XCL1	57
GO:0051251	BP	GO:0051251	positive regulation of lymphocyte activation	60/1188	327/18614	8.8129020297729e-14	1.19164259602576e-11	9.65872234841984e-12	AKIRIN2/CCDC88B/CCL2/CCL5/CD24/CD274/CD74/CD80/CD83/CD86/CDKN1A/CLEC7A/CORO1A/EBI3/EPHB2/EXOSC3/GATA3/GPR183/HLA-DPA1/HLA-DRA/HLA-E/HLA-F/ICOS/IFNG/IL12B/IL15/IL1B/IL23A/IL2RG/IL36B/IL4I1/IL6/IL7R/LCK/LGALS9/LILRB2/LYN/MALT1/MIF/MYD88/NFKBIZ/NOD2/PIK3R6/PNP/PRKCQ/PTPN22/PTPRC/PYCARD/RASGRP1/SASH3/SHB/SIRPA/SLAMF1/SOCS1/TNFRSF4/TNFSF13B/VAV1/VNN1/XCL1/ZBTB16	60
GO:1990266	BP	GO:1990266	neutrophil migration	35/1188	128/18614	9.20371723685634e-14	1.22055450125695e-11	9.89306447929295e-12	C3AR1/CCL13/CCL18/CCL2/CCL20/CCL22/CCL4/CCL5/CCL8/CD74/CXCL1/CXCL10/CXCL11/CXCL13/CXCL2/CXCL3/CXCL6/CXCL8/CXCL9/CXCR2/IL1B/IL1R1/IL23A/ITGB2/MYD88/NOD2/PPIB/PREX1/S100A12/S100A8/S100A9/SLAMF8/TREM1/VAV1/XCL1	35
GO:0019058	BP	GO:0019058	viral life cycle	59/1188	320/18614	1.14421480578321e-13	1.48877458503415e-11	1.20670915962439e-11	ACE2/APOBEC3B/APOE/ARL8B/BST2/CCL2/CCL5/CCL8/CCR5/CD74/CD80/CD86/CDK1/CH25H/CTSL/CXCL8/CXCR4/CXCR6/F11R/FURIN/IFI16/IFI27/IFIH1/IFIT1/IFIT5/IFITM1/ISG15/ITCH/KPNA2/KPNA3/LAMP3/LGALS9/LTF/LY6E/MX1/N4BP1/OAS1/OAS2/OAS3/OASL/P4HB/PLSCR1/PPIB/PPIH/RSAD2/SELPLG/SERPINB3/SIGLEC1/SLAMF1/TMPRSS4/TNFRSF4/TOP2A/TRIM10/TRIM21/TRIM25/VAMP8/VPS37B/ZC3HAV1/ZNFX1	59
GO:0008284	BP	GO:0008284	positive regulation of cell population proliferation	124/1188	986/18614	1.49352712267054e-13	1.90728945146964e-11	1.54593158311512e-11	ADAM10/AKIRIN2/ANG/APLNR/AR/ARG1/ASPM/BMP2/BST2/BTC/CCDC88B/CCL5/CCNA2/CCNB1/CCNE1/CD24/CD274/CD74/CD80/CD86/CDC20/CDC6/CDC7/CDH3/CDK1/CDKN1A/CHP2/CLEC7A/CORO1A/CRLF2/CXCL10/CXCR2/CYP7B1/E2F1/EBI3/EGF/EPHA4/EPHB2/F3/FBXO5/FGF2/FGFBP1/FOSL1/FOXM1/FZD7/GLI1/GLUL/GPR183/HCLS1/HLA-DPA1/HLA-E/HMOX1/HPSE/ID1/ID4/IFNG/IL11RA/IL12B/IL15/IL1B/IL23A/IL24/IL34/IL6/IL7R/KIF14/KIF20B/KIT/KRT6A/LDLRAP1/LGALS9/…	124
GO:1905818	BP	GO:1905818	regulation of chromosome separation	26/1188	73/18614	1.52521578536072e-13	1.91234328288137e-11	1.55002790818477e-11	AURKB/BUB1/BUB1B/CCNB1/CDC20/CDCA8/CDT1/CENPF/DLGAP5/ESPL1/FBXO5/KNTC1/MAD2L1/NCAPG/NCAPG2/NCAPH/NDC80/NUF2/PLK1/PLSCR1/SMC2/SPC24/SPC25/TRIP13/TTK/ZWINT	26
GO:0001906	BP	GO:0001906	cell killing	44/1188	197/18614	1.70259669254346e-13	2.0966262128178e-11	1.69939632282063e-11	ARG1/ARL8B/C3/CCL13/CD1B/CD2/CLEC7A/CORO1A/CTSC/CXCL6/DNASE1L3/GAPDH/GNLY/GZMB/HLA-B/HLA-DRA/HLA-E/HLA-F/IFNG/IL12B/IL18RAP/IL23A/IL7R/KRT6A/LGALS9/LTF/MYD88/PGLYRP4/PIK3R6/PRDX1/PRF1/PTPRC/RAB27A/RAET1E/RASGRP1/RNF19B/S100A12/SERPINB4/SLAMF7/TAP2/TREM1/ULBP2/VAV1/XCL1	44
GO:0051249	BP	GO:0051249	regulation of lymphocyte activation	78/1188	503/18614	2.08176798886829e-13	2.5175043738862e-11	2.04053428766268e-11	AKIRIN2/ARG1/CCDC88B/CCL2/CCL5/CD2/CD24/CD274/CD74/CD80/CD83/CD86/CDKN1A/CLEC7A/CLPTM1/CORO1A/CTLA4/EBI3/EPHB2/EXOSC3/FANCA/GATA3/GPR183/HLA-DPA1/HLA-DRA/HLA-E/HLA-F/HMGB3/ICOS/IDO1/IFNG/IL12B/IL15/IL1B/IL23A/IL2RG/IL36B/IL4I1/IL6/IL7R/IRF1/ITCH/LAPTM5/LCK/LGALS9/LILRB2/LYN/MALT1/MIF/MYD88/NFKBIZ/NOD2/PIK3R6/PNP/PRKCQ/PTPN22/PTPRC/PYCARD/RASGRP1/SAMSN1/SASH3/SHB/SIRPA/SLAMF1/SLAMF8/SLC46A2/SOCS1/…	78
GO:0046631	BP	GO:0046631	alpha-beta T cell activation	41/1188	175/18614	2.11739056968387e-13	2.5175043738862e-11	2.04053428766268e-11	CD274/CD3D/CD3G/CD80/CD83/CD86/CDH26/CTSL/EBI3/ENTPD7/GATA3/GPR18/GPR183/HLA-DRA/HLA-E/IFNG/IL12B/IL15/IL23A/IL2RG/IL6/IRF1/ITCH/ITK/LGALS9/MALT1/NFKBIZ/PNP/PRKCQ/PTPN22/PTPRC/RORC/RSAD2/SASH3/SHB/SOCS1/STAT3/TRAC/TRBC1/XCL1/ZBTB16	41
GO:0050870	BP	GO:0050870	positive regulation of T cell activation	50/1188	249/18614	3.06580987982067e-13	3.58336015783785e-11	2.90445146509326e-11	CCDC88B/CCL2/CCL5/CD24/CD274/CD74/CD80/CD83/CD86/CORO1A/EBI3/GATA3/HLA-DPA1/HLA-DRA/HLA-E/ICOS/IFNG/IL12B/IL15/IL1B/IL23A/IL2RG/IL36B/IL4I1/IL6/IL7R/LCK/LGALS9/LILRB2/LYN/MALT1/NFKBIZ/NOD2/PIK3R6/PNP/PRKCQ/PTPN22/PTPRC/PYCARD/RASGRP1/SASH3/SHB/SIRPA/SLAMF1/SOCS1/TNFSF13B/VAV1/VNN1/XCL1/ZBTB16	50
GO:0010564	BP	GO:0010564	regulation of cell cycle process	101/1188	747/18614	4.09401178123608e-13	4.70538420723401e-11	3.81389518567783e-11	ANLN/AURKA/AURKB/AVEN/BLM/BORA/BTC/BUB1/BUB1B/CCL2/CCNB1/CDC20/CDC25A/CDC25C/CDC45/CDC6/CDC7/CDCA2/CDCA5/CDCA8/CDK1/CDKN1A/CDT1/CENPE/CENPF/CHEK1/DBF4/DLGAP5/DNA2/DTL/DTX3L/E2F1/EGF/EIF4G1/EME1/ESPL1/FBXO5/FBXO6/FBXW5/FEN1/GLI1/HSPA2/IL1B/JADE1/KIF11/KIF14/KIF15/KIF20A/KIF20B/KIF23/KIF2C/KNTC1/LIF/MAD2L1/MAPK14/MKI67/NABP2/NCAPG/NCAPG2/NCAPH/NDC80/NEK2/NPM1/NUF2/NUSAP1/ORC1/PARP9/PKMYT1/PLK1/PLK2…	101
GO:0050792	BP	GO:0050792	regulation of viral process	39/1188	165/18614	6.05005119904568e-13	6.83953328993755e-11	5.54370524019544e-11	APOBEC3B/BST2/CCL5/CD74/CH25H/CXCL8/CXCR4/FURIN/IFI16/IFIH1/IFIT1/IFIT5/IFITM1/ISG15/KPNA2/LAMP3/LGALS9/LTF/LY6E/MX1/N4BP1/OAS1/OAS2/OAS3/OASL/P4HB/PLSCR1/PPIH/RSAD2/STAT1/TMPRSS4/TOP2A/TRIM10/TRIM14/TRIM21/TRIM25/VPS37B/ZC3HAV1/ZNFX1	39
GO:1903900	BP	GO:1903900	regulation of viral life cycle	36/1188	143/18614	6.25684382752478e-13	6.95922500558240e-11	5.64071998712336e-11	APOBEC3B/BST2/CCL5/CD74/CH25H/CXCL8/FURIN/IFI16/IFIH1/IFIT1/IFIT5/IFITM1/ISG15/KPNA2/LAMP3/LGALS9/LTF/LY6E/MX1/N4BP1/OAS1/OAS2/OAS3/OASL/P4HB/PLSCR1/PPIH/RSAD2/TMPRSS4/TOP2A/TRIM10/TRIM21/TRIM25/VPS37B/ZC3HAV1/ZNFX1	36
GO:1903039	BP	GO:1903039	positive regulation of leukocyte cell-cell adhesion	52/1188	273/18614	9.0177017752358e-13	9.87080499079778e-11	8.00066774043477e-11	CCDC88B/CCL2/CCL5/CD24/CD274/CD74/CD80/CD83/CD86/CORO1A/EBI3/GATA3/HLA-DPA1/HLA-DRA/HLA-E/ICOS/IFNG/IL12B/IL15/IL1B/IL23A/IL2RG/IL36B/IL4I1/IL6/IL7R/ITGB2/LCK/LGALS9/LILRB2/LYN/MALT1/NFKBIZ/NOD2/NR4A3/PIK3R6/PNP/PRKCQ/PTPN22/PTPRC/PYCARD/RASGRP1/SASH3/SHB/SIRPA/SLAMF1/SOCS1/TNFSF13B/VAV1/VNN1/XCL1/ZBTB16	52
GO:0051304	BP	GO:0051304	chromosome separation	26/1188	79/18614	1.27349828706281e-12	1.37219440431017e-10	1.11221643162887e-10	AURKB/BUB1/BUB1B/CCNB1/CDC20/CDCA8/CDT1/CENPF/DLGAP5/ESPL1/FBXO5/KNTC1/MAD2L1/NCAPG/NCAPG2/NCAPH/NDC80/NUF2/PLK1/PLSCR1/SMC2/SPC24/SPC25/TRIP13/TTK/ZWINT	26
GO:0000819	BP	GO:0000819	sister chromatid segregation	49/1188	250/18614	1.36686703896917e-12	1.42816895465627e-10	1.15758596123226e-10	AURKB/BUB1/BUB1B/CCNB1/CDC20/CDC6/CDCA5/CDCA8/CDT1/CENPE/CENPF/CENPK/DLGAP5/ESPL1/FBXO5/KIF11/KIF14/KIF15/KIF18A/KIF18B/KIF23/KIF2C/KIF4A/KIFC1/KNTC1/MAD2L1/NCAPG/NCAPG2/NCAPH/NDC80/NEK2/NUF2/NUSAP1/PLK1/PRC1/PSRC1/RACGAP1/RRS1/SMC2/SPAG5/SPC24/SPC25/TACC3/TOP2A/TPX2/TRIP13/TTK/UBE2C/ZWINT	49
GO:0006959	BP	GO:0006959	humoral immune response	49/1188	250/18614	1.36686703896917e-12	1.42816895465627e-10	1.15758596123226e-10	ANG/BLNK/C1QA/C1QB/C1QC/C1R/C3/CCL13/CCL2/CD83/CFB/CXCL1/CXCL10/CXCL11/CXCL13/CXCL2/CXCL3/CXCL6/CXCL8/CXCL9/EBI3/EXO1/GAPDH/GATA3/GNLY/GPR183/HLA-E/IFNG/IL17A/IL1B/IL36RN/IL6/KRT6A/LGALS4/LTF/NOD2/PGLYRP4/PI3/PRSS2/PSMB10/PTPRC/RNASE6/S100A12/S100A7/S100A9/TREM1/VSIG4/WFDC12/WFDC5	49
GO:0050727	BP	GO:0050727	regulation of inflammatory response	67/1188	414/18614	1.48588040990089e-12	1.52934795622038e-10	1.23959544015298e-10	ABCC1/ACE2/ACP5/AIM2/AOAH/APOE/BIRC3/C3/CAMK2N1/CASP1/CASP4/CCL5/CST7/CTSC/CXCL17/DNASE1L3/DUOXA1/DUOXA2/FANCA/FURIN/GATA3/GSTP1/HLA-E/IDO1/IFI35/IFNG/IL12B/IL15/IL1B/IL1R1/IL23A/IL6/LGALS2/LYN/MAPK14/MFHAS1/MIR142/MMP3/MYD88/NFKBIZ/NLRC3/NLRP7/NLRX1/NMI/NOD2/OSM/OSMR/PBK/PLA2G3/PLK2/PPARD/PPARG/PTPRC/PYCARD/S100A12/S100A8/S100A9/SIGLEC10/SIRPA/SLAMF8/SPHK1/TLR2/TNFAIP3/TNFRSF1B/USP18/VAMP8/XCL1	67
GO:0022409	BP	GO:0022409	positive regulation of cell-cell adhesion	57/1188	321/18614	1.52303634037514e-12	1.54453802988631e-10	1.25190758009164e-10	CCDC88B/CCL2/CCL5/CD24/CD274/CD74/CD80/CD83/CD86/CORO1A/CXCL13/DMTN/EBI3/F11R/FUT3/GATA3/HLA-DPA1/HLA-DRA/HLA-E/ICOS/IFNG/IL12B/IL15/IL1B/IL23A/IL2RG/IL36B/IL4I1/IL6/IL7R/ITGB2/LCK/LGALS9/LILRB2/LYN/MALT1/NFKBIZ/NOD2/NR4A3/PIK3R6/PNP/PRKCQ/PTPN22/PTPRC/PYCARD/RASGRP1/SASH3/SHB/SIRPA/SLAMF1/SOCS1/TJP1/TNFSF13B/VAV1/VNN1/XCL1/ZBTB16	57
GO:0002460	BP	GO:0002460	adaptive immune response based on somatic recombination of immune receptors built from immunoglobulin superfamily domains	55/1188	311/18614	4.45797783023464e-12	4.45539349526059e-10	3.61126808215804e-10	ARG1/C1QA/C1QB/C1QC/C1R/C3/CD1B/CD274/CD74/CD80/CLEC7A/CTSC/CXCL13/EBI3/ENTPD7/EPHB2/EXO1/EXOSC3/GATA3/HLA-B/HLA-DPA1/HLA-DRA/HLA-E/HLA-F/IL12B/IL1B/IL1R1/IL21R/IL23A/IL2RB/IL4I1/IL6/IL7R/IRF7/MALT1/MYD88/NFKBIZ/NOD2/PRF1/PRKCQ/PTPRC/RAB27A/RAET1E/RORC/RSAD2/SASH3/SLAMF1/STAT3/TAP2/TLR8/TNFAIP3/TNFRSF1B/TNFSF13B/ULBP2/XCL1	55
GO:0098813	BP	GO:0098813	nuclear chromosome segregation	58/1188	339/18614	4.7704408066113e-12	4.69956568605593e-10	3.80917905009113e-10	ACTR2/ASPM/AURKA/AURKB/BUB1/BUB1B/CCNB1/CCNB2/CCNE1/CDC20/CDC6/CDCA5/CDCA8/CDT1/CENPE/CENPF/CENPK/DLGAP5/EME1/ESPL1/FBXO5/KIF11/KIF14/KIF15/KIF18A/KIF18B/KIF23/KIF2C/KIF4A/KIFC1/KNTC1/MAD2L1/MND1/NCAPG/NCAPG2/NCAPH/NDC1/NDC80/NEK2/NUF2/NUSAP1/PLK1/PRC1/PSRC1/PTTG1/RACGAP1/RRS1/SMC2/SPAG5/SPC24/SPC25/TACC3/TOP2A/TPX2/TRIP13/TTK/UBE2C/ZWINT	58
GO:0007159	BP	GO:0007159	leukocyte cell-cell adhesion	66/1188	415/18614	4.91116934404763e-12	4.77005968965527e-10	3.8663171559515e-10	ARG1/ASS1/CCDC88B/CCL2/CCL5/CD24/CD274/CD74/CD80/CD83/CD86/CORO1A/CTLA4/EBI3/EZR/F11R/GATA3/HLA-DPA1/HLA-DRA/HLA-E/ICOS/IDO1/IFNG/IL12B/IL15/IL1B/IL23A/IL2RG/IL36B/IL4I1/IL6/IL7R/IRF1/ITCH/ITGB2/LAPTM5/LCK/LGALS9/LILRB2/LYN/MALT1/NFKBIZ/NOD2/NR4A3/PIK3R6/PNP/PRKCQ/PTPN22/PTPRC/PYCARD/RASGRP1/S100A8/S100A9/SASH3/SELL/SELPLG/SHB/SIRPA/SLAMF1/SOCS1/TNFSF13B/VAV1/VNN1/VSIG4/XCL1/ZBTB16	66
GO:0060326	BP	GO:0060326	cell chemotaxis	55/1188	312/18614	5.08549935566218e-12	4.80830741804761e-10	3.89731841339492e-10	ABCC1/ADAM10/C3AR1/CCL13/CCL18/CCL2/CCL20/CCL22/CCL4/CCL5/CCL8/CCR1/CCR5/CD74/CH25H/CORO1A/CXCL1/CXCL10/CXCL11/CXCL13/CXCL17/CXCL2/CXCL3/CXCL6/CXCL8/CXCL9/CXCR2/CXCR4/CYP7B1/FGF2/GPR18/GPR183/IL1B/IL23A/IL34/IL6/ITGB2/KIT/LGALS9/LYN/MIF/NOD2/PPIB/PREX1/PRKCQ/RHOG/S100A12/S100A7/S100A8/S100A9/SLAMF1/SLAMF8/TREM1/VAV1/XCL1	55
GO:0050863	BP	GO:0050863	regulation of T cell activation	62/1188	377/18614	5.09000060205156e-12	4.80830741804761e-10	3.89731841339492e-10	ARG1/CCDC88B/CCL2/CCL5/CD2/CD24/CD274/CD74/CD80/CD83/CD86/CLPTM1/CORO1A/CTLA4/EBI3/FANCA/GATA3/HLA-DPA1/HLA-DRA/HLA-E/ICOS/IDO1/IFNG/IL12B/IL15/IL1B/IL23A/IL2RG/IL36B/IL4I1/IL6/IL7R/IRF1/ITCH/LAPTM5/LCK/LGALS9/LILRB2/LYN/MALT1/NFKBIZ/NOD2/PIK3R6/PNP/PRKCQ/PTPN22/PTPRC/PYCARD/RASGRP1/SASH3/SHB/SIRPA/SLAMF1/SLC46A2/SOCS1/TNFRSF1B/TNFSF13B/VAV1/VNN1/VSIG4/XCL1/ZBTB16	62
GO:0051983	BP	GO:0051983	regulation of chromosome segregation	33/1188	131/18614	5.61817972158212e-12	5.14216322739193e-10	4.16792140942898e-10	AURKB/BUB1/BUB1B/CCNB1/CDC20/CDC6/CDCA2/CDCA8/CDT1/CENPE/CENPF/DLGAP5/ESPL1/FBXO5/KIF2C/KNTC1/MAD2L1/MKI67/NCAPG/NCAPG2/NCAPH/NDC80/NUF2/PLK1/PLSCR1/SMC2/SPC24/SPC25/TACC3/TRIP13/TTK/UBE2C/ZWINT	33
GO:0016032	BP	GO:0016032	viral process	67/1188	426/18614	5.65925140850113e-12	5.14216322739193e-10	4.16792140942898e-10	ACE2/APOBEC3B/APOE/ARL8B/BST2/CCL2/CCL4/CCL5/CCL8/CCR5/CD74/CD80/CD86/CDK1/CH25H/CTSL/CXCL8/CXCR4/CXCR6/F11R/FURIN/IFI16/IFI27/IFIH1/IFIT1/IFIT5/IFITM1/IRF7/ISG15/ITCH/KPNA2/KPNA3/LAMP3/LGALS9/LTF/LY6E/MX1/N4BP1/OAS1/OAS2/OAS3/OASL/P4HB/PARP9/PLSCR1/PPIB/PPIH/PSMC3/RCC1/RSAD2/SELPLG/SERPINB3/SIGLEC1/SLAMF1/SPCS3/STAT1/TMPRSS4/TNFRSF4/TOP2A/TRIM10/TRIM14/TRIM21/TRIM25/VAMP8/VPS37B/ZC3HAV1/ZNFX1	67
GO:0048525	BP	GO:0048525	negative regulation of viral process	27/1188	90/18614	5.66711724596558e-12	5.14216322739193e-10	4.16792140942898e-10	APOBEC3B/BST2/CCL5/CH25H/IFI16/IFIH1/IFIT1/IFIT5/IFITM1/ISG15/LTF/LY6E/MX1/N4BP1/OAS1/OAS2/OAS3/OASL/PLSCR1/RSAD2/STAT1/TRIM10/TRIM14/TRIM21/TRIM25/ZC3HAV1/ZNFX1	27
GO:0007346	BP	GO:0007346	regulation of mitotic cell cycle	76/1188	517/18614	6.55757897816073e-12	5.73308704612283e-10	4.64688793120531e-10	AFAP1L2/ANLN/AURKA/AURKB/AVEN/BLM/BORA/BTC/BUB1/BUB1B/CCL2/CCNB1/CDC20/CDC25A/CDC25C/CDC6/CDC7/CDCA2/CDCA5/CDCA8/CDK1/CDKN1A/CDT1/CENPE/CENPF/CHEK1/CKS1B/CKS2/DLGAP5/DTL/E2F1/EGF/EIF4EBP1/EIF4G1/EME1/ESPL1/FBXO5/FBXW5/HSPA2/IL1B/JADE1/KIF14/KIF20B/KNTC1/MAD2L1/MKI67/NABP2/NDC80/NEK2/NUF2/NUSAP1/ORC1/PKMYT1/PLK1/PLK2/PML/PSME3/RCC1/RPA3/RRM1/RRM2/SHB/SPC24/SPC25/SPHK1/SRA1/TFDP1/TGFA/TICRR/TIPIN/T…	76
GO:0006260	BP	GO:0006260	DNA replication	51/1188	278/18614	6.56321495327984e-12	5.73308704612283e-10	4.64688793120531e-10	ALYREF/BCAR3/BLM/CCNA2/CCNE1/CDC45/CDC6/CDC7/CDK1/CDT1/CHEK1/DBF4/DNA2/DTL/EGF/EME1/FAM111B/FBXO5/FEN1/GINS1/GINS2/GLI1/GRWD1/JADE1/MCM10/MCM3/MCM5/MCM6/ORC1/ORC6/POLB/POLD3/POLE2/POLG2/POLI/POLQ/RAD51/RBBP6/RNASEH2A/RPA3/RRM1/RRM2/SAMHD1/SSRP1/TICRR/TIMELESS/TIPIN/TNFAIP1/TOP1/WDHD1/ZPR1	51
GO:0001909	BP	GO:0001909	leukocyte mediated cytotoxicity	34/1188	139/18614	6.56777663346438e-12	5.73308704612283e-10	4.64688793120531e-10	ARG1/ARL8B/CD1B/CD2/CORO1A/CTSC/CXCL6/DNASE1L3/GZMB/HLA-B/HLA-DRA/HLA-E/HLA-F/IL12B/IL18RAP/IL23A/IL7R/LGALS9/MYD88/PIK3R6/PRDX1/PRF1/PTPRC/RAB27A/RAET1E/RASGRP1/RNF19B/SERPINB4/SLAMF7/TAP2/TREM1/ULBP2/VAV1/XCL1	34
GO:0045824	BP	GO:0045824	negative regulation of innate immune response	25/1188	78/18614	6.71908385717682e-12	5.79185028488642e-10	4.6945178002117e-10	ARG1/CD96/DHX58/HLA-B/HLA-E/HLA-F/IFI16/ISG15/LGALS9/LYAR/MMP12/NLRC3/NLRX1/NMI/OAS1/OAS3/PARP14/PPARG/SAMHD1/SERPINB4/SLAMF8/TNFAIP3/TRIM21/USP18/VSIG4	25
GO:0044770	BP	GO:0044770	cell cycle phase transition	81/1188	571/18614	8.43916542166343e-12	7.18475120343099e-10	5.82351765939348e-10	ANLN/AURKA/AURKB/AVEN/BLM/BUB1/BUB1B/CCL2/CCNA2/CCNB1/CCNB2/CCNE1/CDC20/CDC25A/CDC25C/CDC45/CDC6/CDC7/CDCA5/CDCA8/CDK1/CDKN1A/CDKN3/CDT1/CENPE/CENPF/CHEK1/CKS1B/CKS2/DBF4/DLGAP5/DNA2/DTL/DTX3L/E2F1/EIF4EBP1/EIF4G1/EME1/ESPL1/FBXO5/FBXO6/FOXM1/GLI1/HSPA2/ID4/JADE1/KIF14/KNTC1/MAD2L1/MAPK14/MELK/NABP2/NDC80/NPM1/NUF2/ORC1/PARP9/PKMYT1/PLK1/PLK2/PML/PSME3/PTPRC/RAD51/RCC1/RRM1/RRM2/SPC24/SPC25/TACC3…	81
GO:0050900	BP	GO:0050900	leukocyte migration	63/1188	393/18614	1.06655103938301e-11	8.96943410681126e-10	7.2700719115838e-10	ADAM10/BDKRB1/C3AR1/CCL13/CCL18/CCL2/CCL20/CCL22/CCL4/CCL5/CCL8/CCR1/CCR5/CD74/CH25H/CORO1A/CXCL1/CXCL10/CXCL11/CXCL13/CXCL17/CXCL2/CXCL3/CXCL6/CXCL8/CXCL9/CXCR2/CXCR4/CYP7B1/F11R/GATA3/GPR18/GPR183/HMOX1/IL17A/IL1B/IL1R1/IL23A/IL34/IL6/ITGB2/KIT/LCK/LGALS9/LYN/MIF/MYD88/NOD2/PPIB/PREX1/PYCARD/S100A12/S100A7/S100A8/S100A9/SELL/SELPLG/SIRPA/SLAMF1/SLAMF8/TREM1/VAV1/XCL1	63
GO:0000075	BP	GO:0000075	cell cycle checkpoint signaling	40/1188	188/18614	1.09782476168902e-11	9.12120428506925e-10	7.39308748835598e-10	AURKB/BLM/BUB1/BUB1B/CCNB1/CDC20/CDC45/CDC6/CDCA8/CDK1/CDKN1A/CDT1/CENPF/CHEK1/DNA2/DTL/DTX3L/E2F1/EME1/FBXO6/KNTC1/MAD2L1/MAPK14/NABP2/NDC80/NUF2/ORC1/PARP9/PLK1/PLK2/PML/RAD51/SPC24/SPC25/TICRR/TIMELESS/TIPIN/TRIP13/TTK/ZWINT	40
GO:0030217	BP	GO:0030217	T cell differentiation	53/1188	300/18614	1.1416145539916e-11	9.37211186229298e-10	7.59645774648548e-10	CD2/CD3D/CD3G/CD74/CD80/CD83/CD86/CLEC4D/CLEC4E/CLPTM1/CTLA4/CTSL/ENTPD7/FANCA/FZD7/GATA3/GPR18/GPR183/HLA-DRA/IFNG/IL12B/IL15/IL1B/IL23A/IL2RG/IL36B/IL4I1/IL6/IL7R/IRF1/ITK/KIT/LCK/LGALS9/LILRB2/MALT1/NFKBIZ/PIK3R6/PNP/PREX1/PTPN22/PTPRC/RASGRP1/RORC/RSAD2/SASH3/SHB/SLC46A2/SOCS1/STAT3/VAV1/VNN1/ZBTB16	53
GO:1903131	BP	GO:1903131	mononuclear cell differentiation	71/1188	474/18614	1.3650871615833e-11	1.10748718426805e-09	8.97661031332174e-10	BATF2/BLNK/CD2/CD3D/CD3G/CD74/CD80/CD83/CD86/CLEC4D/CLEC4E/CLPTM1/CTLA4/CTNNBIP1/CTSL/ENTPD7/FANCA/FZD7/GATA3/GPR18/GPR183/GPR68/HLA-B/HLA-DRA/HMGB3/IFI16/IFNG/IL12B/IL15/IL1B/IL23A/IL2RG/IL34/IL36B/IL4I1/IL6/IL7R/IRF1/IRF7/ITK/ITM2A/KIT/LCK/LGALS9/LILRB2/LY6D/LYN/MALT1/NFKBIZ/PIK3R6/PNP/PPARG/PREX1/PTPN22/PTPRC/RASGRP1/RORC/RSAD2/SASH3/SHB/SLAMF1/SLAMF8/SLC39A7/SLC46A2/SOCS1/STAT3/TMEM176B/TNFSF…	71
GO:0002367	BP	GO:0002367	cytokine production involved in immune response	31/1188	121/18614	1.5323905827542e-11	1.21766138611782e-09	9.86961466645141e-10	ACP5/ARG1/BST2/CD74/CD96/CLEC7A/GATA3/HLA-E/HLA-F/HMOX1/IL1B/IL1R1/IL6/KIT/LAPTM5/MALT1/MAPKAPK2/MIF/MYD88/NLRX1/NOD2/NR4A3/PANX1/PYCARD/RSAD2/SASH3/SLAMF1/SLC7A5/TNFRSF1B/TREM1/XCL1	31
GO:0070665	BP	GO:0070665	positive regulation of leukocyte proliferation	37/1188	166/18614	1.53620273480642e-11	1.21766138611782e-09	9.86961466645141e-10	BST2/CCDC88B/CCL5/CD24/CD274/CD74/CD80/CD86/CDKN1A/CORO1A/EBI3/EPHB2/GPR183/HLA-DPA1/HLA-E/IL12B/IL15/IL1B/IL23A/IL34/IL6/KIT/LGALS9/LILRB2/LYN/MIF/MYD88/PNP/PRKCQ/PTPN22/PTPRC/PYCARD/SASH3/SLAMF1/TNFRSF4/TNFSF13B/XCL1	37
GO:0097529	BP	GO:0097529	myeloid leukocyte migration	46/1188	241/18614	1.73857261534995e-11	1.36240872221059e-09	1.10428475927132e-09	C3AR1/CCL13/CCL18/CCL2/CCL20/CCL22/CCL4/CCL5/CCL8/CCR1/CD74/CXCL1/CXCL10/CXCL11/CXCL13/CXCL17/CXCL2/CXCL3/CXCL6/CXCL8/CXCL9/CXCR2/IL17A/IL1B/IL1R1/IL23A/IL34/IL6/ITGB2/KIT/LYN/MIF/MYD88/NOD2/PPIB/PREX1/S100A12/S100A7/S100A8/S100A9/SIRPA/SLAMF1/SLAMF8/TREM1/VAV1/XCL1	46
GO:0050777	BP	GO:0050777	negative regulation of immune response	40/1188	191/18614	1.85121316739746e-11	1.4343782025138e-09	1.1626187958463e-09	ARG1/CD96/CTLA4/DHX58/FCRLB/FURIN/HLA-B/HLA-E/HLA-F/HMOX1/IFI16/IL12B/IL4I1/IL7R/ISG15/LGALS9/LYAR/LYN/MAPK14/MMP12/NLRC3/NLRX1/NMI/NOD2/OAS1/OAS3/PARP14/PLK2/PPARG/PTPRC/SAMHD1/SAMSN1/SERPINB4/SLAMF1/SLAMF8/TNFAIP3/TRIM21/USP18/VSIG4/XCL1	40
GO:0010965	BP	GO:0010965	regulation of mitotic sister chromatid separation	21/1188	58/18614	2.31825285165136e-11	1.77629685166531e-09	1.43975703418347e-09	AURKB/BUB1/BUB1B/CCNB1/CDC20/CDCA8/CDT1/CENPF/DLGAP5/ESPL1/FBXO5/KNTC1/MAD2L1/NDC80/NUF2/PLK1/SPC24/SPC25/TRIP13/TTK/ZWINT	21
GO:0051276	BP	GO:0051276	chromosome organization	85/1188	626/18614	2.61676476003175e-11	1.9829900862834e-09	1.60728986417219e-09	ASCC2/AURKB/BLM/BUB1/BUB1B/CCNB1/CCNE1/CDC20/CDC45/CDC6/CDCA5/CDCA8/CDK1/CDT1/CENPA/CENPE/CENPF/CENPK/CENPN/CENPO/CENPW/DLGAP5/DNA2/EID3/ESPL1/EXO1/FBXO5/FEN1/GINS1/GINS2/HELLS/HJURP/HMGB3/HSPA2/KIF11/KIF14/KIF15/KIF18A/KIF18B/KIF23/KIF2C/KIF4A/KIFC1/KNTC1/MAD2L1/MCM3/MCM5/MCM6/MND1/NABP2/NCAPG/NCAPG2/NCAPH/NDC1/NDC80/NEK2/NHP2/NUF2/NUP98/NUSAP1/PIF1/PLK1/PML/POLQ/PRC1/PRKCQ/PSRC1/PTTG1/RACGAP1/R…	85
GO:0034341	BP	GO:0034341	response to type II interferon	33/1188	139/18614	3.19038165518793e-11	2.39139911893217e-09	1.93832112002837e-09	ACTR2/ARG1/ASS1/BST2/CASP1/CCL13/CCL18/CCL2/CCL20/CCL22/CCL4/CCL5/CCL8/CD74/CYP27B1/GAPDH/GBP1/GBP5/HLA-DPA1/IFITM1/IFNG/IL12B/IRF1/KYNU/LGALS9/PARP14/PARP9/PPARG/SIRPA/STAT1/TLR2/TRIM21/XCL1	33
GO:0033046	BP	GO:0033046	negative regulation of sister chromatid segregation	19/1188	48/18614	3.33972472995238e-11	2.39903559768246e-09	1.94451078026832e-09	AURKB/BUB1/BUB1B/CCNB1/CDC20/CDCA8/CDT1/CENPF/FBXO5/KNTC1/MAD2L1/NDC80/NUF2/PLK1/SPC24/SPC25/TRIP13/TTK/ZWINT	19
GO:0033048	BP	GO:0033048	negative regulation of mitotic sister chromatid segregation	19/1188	48/18614	3.33972472995238e-11	2.39903559768246e-09	1.94451078026832e-09	AURKB/BUB1/BUB1B/CCNB1/CDC20/CDCA8/CDT1/CENPF/FBXO5/KNTC1/MAD2L1/NDC80/NUF2/PLK1/SPC24/SPC25/TRIP13/TTK/ZWINT	19
GO:0045841	BP	GO:0045841	negative regulation of mitotic metaphase/anaphase transition	19/1188	48/18614	3.33972472995238e-11	2.39903559768246e-09	1.94451078026832e-09	AURKB/BUB1/BUB1B/CCNB1/CDC20/CDCA8/CDT1/CENPF/FBXO5/KNTC1/MAD2L1/NDC80/NUF2/PLK1/SPC24/SPC25/TRIP13/TTK/ZWINT	19
GO:2000816	BP	GO:2000816	negative regulation of mitotic sister chromatid separation	19/1188	48/18614	3.33972472995238e-11	2.39903559768246e-09	1.94451078026832e-09	AURKB/BUB1/BUB1B/CCNB1/CDC20/CDCA8/CDT1/CENPF/FBXO5/KNTC1/MAD2L1/NDC80/NUF2/PLK1/SPC24/SPC25/TRIP13/TTK/ZWINT	19
GO:0002833	BP	GO:0002833	positive regulation of response to biotic stimulus	55/1188	327/18614	3.386415176127e-11	2.40749680974967e-09	1.95136891863639e-09	AIM2/AKIRIN2/ARG1/BIRC3/CASP1/CCL5/CD14/CD274/CLEC4E/CLEC7A/DDX60/DHX58/GBP5/HLA-E/HLA-F/IFI16/IFI35/IFIH1/IL12B/IL17A/IL18RAP/IRF1/IRF7/ITCH/LTF/LYN/MAPKAPK2/MFHAS1/MIAT/MIF/MMP12/MYD88/NFKBIZ/NLRX1/NMI/NOD2/OAS1/OAS3/OASL/PARP9/PLSCR1/POLR3G/PTPN22/PYCARD/RAET1E/RASGRP1/RSAD2/SLC15A2/SLC46A2/TLR2/TLR8/TNFAIP3/TNIP3/VAV1/ZNFX1	55
GO:0002718	BP	GO:0002718	regulation of cytokine production involved in immune response	30/1188	119/18614	5.04092495576429e-11	3.51219931245026e-09	2.8467728582719e-09	ACP5/ARG1/BST2/CD74/CD96/CLEC7A/GATA3/HLA-E/HLA-F/HMOX1/IL1B/IL1R1/IL6/KIT/LAPTM5/MALT1/MAPKAPK2/MIF/MYD88/NLRX1/NOD2/NR4A3/PANX1/PYCARD/RSAD2/SASH3/SLAMF1/SLC7A5/TNFRSF1B/XCL1	30
GO:1903037	BP	GO:1903037	regulation of leukocyte cell-cell adhesion	60/1188	378/18614	5.04216548626125e-11	3.51219931245026e-09	2.8467728582719e-09	ARG1/ASS1/CCDC88B/CCL2/CCL5/CD24/CD274/CD74/CD80/CD83/CD86/CORO1A/CTLA4/EBI3/GATA3/HLA-DPA1/HLA-DRA/HLA-E/ICOS/IDO1/IFNG/IL12B/IL15/IL1B/IL23A/IL2RG/IL36B/IL4I1/IL6/IL7R/IRF1/ITCH/ITGB2/LAPTM5/LCK/LGALS9/LILRB2/LYN/MALT1/NFKBIZ/NOD2/NR4A3/PIK3R6/PNP/PRKCQ/PTPN22/PTPRC/PYCARD/RASGRP1/SASH3/SHB/SIRPA/SLAMF1/SOCS1/TNFSF13B/VAV1/VNN1/VSIG4/XCL1/ZBTB16	60
GO:0002521	BP	GO:0002521	leukocyte differentiation	82/1188	605/18614	6.52781640476108e-11	4.50158219272324e-09	3.64870580097698e-09	BATF2/BLNK/BMP2/C1QC/CCR1/CD2/CD3D/CD3G/CD74/CD80/CD83/CD86/CLEC4D/CLEC4E/CLPTM1/CTLA4/CTNNBIP1/CTSL/ENTPD7/FANCA/FZD7/GATA3/GPR18/GPR183/GPR68/HCLS1/HLA-B/HLA-DRA/HMGB3/IFI16/IFNG/IL12B/IL15/IL17A/IL1B/IL23A/IL2RG/IL34/IL36B/IL4I1/IL6/IL7R/IRF1/IRF7/ITK/ITM2A/KIT/LCK/LGALS9/LIF/LILRB2/LILRB3/LTF/LY6D/LYN/MALT1/MAPK14/NFKBIZ/PIK3R6/PLA2G3/PNP/PPARG/PREX1/PTPN22/PTPRC/RASGRP1/RORC/RSAD2/SASH3/SHB/…	82
GO:0051306	BP	GO:0051306	mitotic sister chromatid separation	21/1188	61/18614	7.02084759152218e-11	4.79364009813237e-09	3.88542998551149e-09	AURKB/BUB1/BUB1B/CCNB1/CDC20/CDCA8/CDT1/CENPF/DLGAP5/ESPL1/FBXO5/KNTC1/MAD2L1/NDC80/NUF2/PLK1/SPC24/SPC25/TRIP13/TTK/ZWINT	21
GO:0051985	BP	GO:0051985	negative regulation of chromosome segregation	19/1188	50/18614	7.782229820654e-11	5.16021700415673e-09	4.18255469105999e-09	AURKB/BUB1/BUB1B/CCNB1/CDC20/CDCA8/CDT1/CENPF/FBXO5/KNTC1/MAD2L1/NDC80/NUF2/PLK1/SPC24/SPC25/TRIP13/TTK/ZWINT	19
GO:1902100	BP	GO:1902100	negative regulation of metaphase/anaphase transition of cell cycle	19/1188	50/18614	7.782229820654e-11	5.16021700415673e-09	4.18255469105999e-09	AURKB/BUB1/BUB1B/CCNB1/CDC20/CDCA8/CDT1/CENPF/FBXO5/KNTC1/MAD2L1/NDC80/NUF2/PLK1/SPC24/SPC25/TRIP13/TTK/ZWINT	19
GO:1905819	BP	GO:1905819	negative regulation of chromosome separation	19/1188	50/18614	7.782229820654e-11	5.16021700415673e-09	4.18255469105999e-09	AURKB/BUB1/BUB1B/CCNB1/CDC20/CDCA8/CDT1/CENPF/FBXO5/KNTC1/MAD2L1/NDC80/NUF2/PLK1/SPC24/SPC25/TRIP13/TTK/ZWINT	19
GO:0010720	BP	GO:0010720	positive regulation of cell development	65/1188	432/18614	8.36725801364622e-11	5.4952963106766e-09	4.45414937869288e-09	ASPA/ASPM/AURKA/BMP2/CCR1/CD74/CD80/CD83/CD86/CLEC7A/CTNNBIP1/CXCR4/E2F1/EGR2/EPHA4/EPHB2/F11R/FGF2/GATA3/GPR68/HCLS1/HLA-DRA/ID4/IFNG/IL12B/IL15/IL17A/IL1B/IL23A/IL2RG/IL34/IL36B/IL4I1/IL6/IL7R/KIT/LGALS9/LIF/LILRB2/LRP8/LYN/MALT1/MAP6/MIR142/NFKBIZ/PIK3R6/PLA2G3/PLAG1/PNP/PTPRC/RASGRP1/RELN/RNF112/SASH3/SHB/SLC7A5/SMURF1/SOCS1/SOX8/SPINT1/TLR2/TNFRSF1B/VNN1/WNT2/ZBTB16	65
GO:0045071	BP	GO:0045071	negative regulation of viral genome replication	20/1188	56/18614	9.26080322848757e-11	5.96845785641591e-09	4.83766504114796e-09	APOBEC3B/BST2/CCL5/IFI16/IFIH1/IFIT1/IFIT5/IFITM1/ISG15/LTF/MX1/N4BP1/OAS1/OAS2/OAS3/OASL/PLSCR1/RSAD2/ZC3HAV1/ZNFX1	20
GO:0045839	BP	GO:0045839	negative regulation of mitotic nuclear division	20/1188	56/18614	9.26080322848757e-11	5.96845785641591e-09	4.83766504114796e-09	AURKB/BUB1/BUB1B/CCNB1/CDC20/CDCA8/CDT1/CENPF/CHEK1/FBXO5/KNTC1/MAD2L1/NDC80/NUF2/PLK1/SPC24/SPC25/TRIP13/TTK/ZWINT	20
GO:0090068	BP	GO:0090068	positive regulation of cell cycle process	47/1188	262/18614	9.80345951295308e-11	6.25969044456708e-09	5.07372027424765e-09	AURKA/AURKB/BTC/CCNB1/CDC25A/CDC25C/CDC6/CDC7/CDCA5/CDCA8/CDK1/CDT1/DBF4/DLGAP5/DTL/EGF/EIF4G1/ESPL1/FBXO5/FEN1/GLI1/HSPA2/IL1B/KIF14/KIF20B/KIF23/MAD2L1/NCAPG/NCAPG2/NCAPH/NDC80/NPM1/NUSAP1/PLK4/PLSCR1/RACGAP1/RAD51AP1/RANBP1/RRM1/RRM2/SMC2/SPAG5/SPHK1/TFDP1/TGFA/TMOD3/UBE2C	47
GO:0050671	BP	GO:0050671	positive regulation of lymphocyte proliferation	33/1188	145/18614	1.06789431277145e-10	6.75614603749715e-09	5.47611665940742e-09	CCDC88B/CCL5/CD24/CD274/CD74/CD80/CD86/CDKN1A/CORO1A/EBI3/EPHB2/GPR183/HLA-DPA1/HLA-E/IL12B/IL15/IL1B/IL23A/IL6/LGALS9/LILRB2/MIF/MYD88/PNP/PRKCQ/PTPN22/PTPRC/PYCARD/SASH3/SLAMF1/TNFRSF4/TNFSF13B/XCL1	33
GO:1902850	BP	GO:1902850	microtubule cytoskeleton organization involved in mitosis	35/1188	161/18614	1.13544433226989e-10	7.11820374121198e-09	5.76957837737142e-09	ANKFN1/AURKA/AURKB/BORA/CCNB1/CDC20/CDCA8/CENPA/CENPE/DLGAP5/ESPL1/FBXW11/INSC/KIF11/KIF15/KIF23/KIF4A/KIFC1/MAD2L1/NDC80/NDEL1/NEK2/NUF2/NUSAP1/PLK1/PLK2/PRC1/PSRC1/RACGAP1/RCC1/SPC25/SPRY2/TACC3/TPX2/TTK	35
GO:0070661	BP	GO:0070661	leukocyte proliferation	56/1188	348/18614	1.3081171254307e-10	8.12682495222531e-09	6.58710472834235e-09	ARG1/BST2/CCDC88B/CCL5/CD24/CD274/CD74/CD80/CD86/CDKN1A/CORO1A/CTLA4/CTPS1/EBI3/EPHB2/GPR183/GSTP1/HELLS/HLA-DPA1/HLA-E/IDO1/IL12B/IL15/IL1B/IL23A/IL34/IL4I1/IL6/IL7R/IRF1/ITCH/KIT/LGALS9/LILRB2/LYN/MALT1/MIF/MYD88/NFKBIZ/PNP/PRKCQ/PSMB10/PTPN22/PTPRC/PYCARD/RASGRP1/SASH3/SH2D2A/SHB/SLAMF1/TNFAIP3/TNFRSF1B/TNFRSF4/TNFSF13B/VSIG4/XCL1	56
GO:0044772	BP	GO:0044772	mitotic cell cycle phase transition	68/1188	467/18614	1.32721757055554e-10	8.17186818442055e-09	6.62361400343038e-09	ANLN/AURKA/AURKB/AVEN/BLM/BUB1/BUB1B/CCL2/CCNA2/CCNB1/CCNB2/CCNE1/CDC20/CDC25A/CDC25C/CDC6/CDC7/CDCA5/CDCA8/CDK1/CDKN1A/CDKN3/CDT1/CENPE/CENPF/CHEK1/CKS1B/CKS2/DBF4/DLGAP5/DTL/E2F1/EIF4EBP1/EIF4G1/ESPL1/FBXO5/FOXM1/HSPA2/ID4/JADE1/KIF14/KNTC1/MAD2L1/MELK/NABP2/NDC80/NUF2/ORC1/PKMYT1/PLK1/PLK2/PML/PSME3/RCC1/RRM1/RRM2/SPC24/SPC25/TACC3/TFDP1/TICRR/TMOD3/TRIP13/TTK/UBE2C/ZNF655/ZPR1/ZWINT	68
GO:1903557	BP	GO:1903557	positive regulation of tumor necrosis factor superfamily cytokine production	28/1188	109/18614	1.37327788956232e-10	8.22728011063854e-09	6.66852750450157e-09	ARFGEF2/CD14/CD2/CD86/CLEC7A/CYBB/EPHB2/HLA-E/IFIH1/IFNG/IL12B/IL17A/IL23A/IL6/LGALS9/MAPKAPK2/MIF/MYD88/NOD2/OAS1/OAS2/OAS3/PTPRC/PYCARD/RASGRP1/SASH3/STAT3/TLR2	28
GO:0007094	BP	GO:0007094	mitotic spindle assembly checkpoint signaling	18/1188	46/18614	1.38393922974778e-10	8.22728011063854e-09	6.66852750450157e-09	AURKB/BUB1/BUB1B/CCNB1/CDC20/CDCA8/CDT1/CENPF/KNTC1/MAD2L1/NDC80/NUF2/PLK1/SPC24/SPC25/TRIP13/TTK/ZWINT	18
GO:0071173	BP	GO:0071173	spindle assembly checkpoint signaling	18/1188	46/18614	1.38393922974778e-10	8.22728011063854e-09	6.66852750450157e-09	AURKB/BUB1/BUB1B/CCNB1/CDC20/CDCA8/CDT1/CENPF/KNTC1/MAD2L1/NDC80/NUF2/PLK1/SPC24/SPC25/TRIP13/TTK/ZWINT	18
GO:0071174	BP	GO:0071174	mitotic spindle checkpoint signaling	18/1188	46/18614	1.38393922974778e-10	8.22728011063854e-09	6.66852750450157e-09	AURKB/BUB1/BUB1B/CCNB1/CDC20/CDCA8/CDT1/CENPF/KNTC1/MAD2L1/NDC80/NUF2/PLK1/SPC24/SPC25/TRIP13/TTK/ZWINT	18
GO:0051784	BP	GO:0051784	negative regulation of nuclear division	21/1188	63/18614	1.40812105544113e-10	8.29948957121541e-09	6.72705605433414e-09	AURKB/BUB1/BUB1B/CCNB1/CDC20/CDCA8/CDT1/CENPF/CHEK1/FBXO5/KNTC1/LIF/MAD2L1/NDC80/NUF2/PLK1/SPC24/SPC25/TRIP13/TTK/ZWINT	21
GO:0030097	BP	GO:0030097	hemopoiesis	110/1188	930/18614	1.74716483602065e-10	1.0210549753558e-08	8.27604396009781e-09	ACP6/ANLN/BATF2/BLNK/BMP2/C1QC/CCR1/CD2/CD3D/CD3G/CD74/CD80/CD83/CD86/CLEC4D/CLEC4E/CLPTM1/CTLA4/CTNNBIP1/CTSL/DMTN/EIF6/ENTPD7/FANCA/FST/FZD7/GATA3/GPR18/GPR183/GPR68/HCLS1/HERC6/HLA-B/HLA-DRA/HMGB3/HOXB8/IFI16/IFNG/IL12B/IL15/IL17A/IL1B/IL23A/IL2RG/IL34/IL36B/IL4I1/IL6/IL7R/IRF1/IRF7/ISG15/ITCH/ITK/ITM2A/KIT/LCK/LEO1/LGALS9/LIF/LILRB2/LILRB3/LTF/LY6D/LYAR/LYN/MALT1/MAPK14/MELK/MEOX1/MFHAS1/NCAP…	110
GO:0002819	BP	GO:0002819	regulation of adaptive immune response	40/1188	205/18614	1.81182889181378e-10	1.04994723007965e-08	8.51022681603818e-09	AKIRIN2/ARG1/C3/CD1B/CD274/CD80/CLEC7A/EPHB2/EXOSC3/GATA3/HLA-B/HLA-DRA/HLA-E/HLA-F/IL12B/IL1B/IL1R1/IL23A/IL4I1/IL6/IL7R/IRF1/IRF7/MALT1/NFKBIZ/NOD2/PRKCQ/PTPRC/PYCARD/RAET1E/RSAD2/SAMSN1/SASH3/SLAMF1/TAP2/TNFAIP3/TNFRSF1B/TNFSF13B/ULBP2/XCL1	40
GO:0022407	BP	GO:0022407	regulation of cell-cell adhesion	70/1188	491/18614	1.8370681650275e-10	1.0557018388358e-08	8.55687013710176e-09	ABAT/ABCA12/ARG1/ASS1/BMP2/CCDC88B/CCL2/CCL5/CD24/CD274/CD74/CD80/CD83/CD86/CORO1A/CTLA4/CXCL13/DMTN/EBI3/F11R/FUT3/FXYD5/GATA3/HLA-DPA1/HLA-DRA/HLA-E/ICOS/IDO1/IFNG/IL12B/IL15/IL1B/IL23A/IL2RG/IL36B/IL4I1/IL6/IL7R/IRF1/ITCH/ITGB2/LAPTM5/LCK/LGALS9/LILRB2/LYN/MALT1/MAPK14/NFKBIZ/NOD2/NR4A3/PIK3R6/PNP/PRKCQ/PTPN22/PTPRC/PYCARD/RASGRP1/SASH3/SHB/SIRPA/SLAMF1/SOCS1/TJP1/TNFSF13B/VAV1/VNN1/VSIG4/XCL1…	70
GO:0044403	BP	GO:0044403	biological process involved in symbiotic interaction	52/1188	313/18614	1.85283645824512e-10	1.0559636542197e-08	8.55899225165865e-09	ACE2/ALYREF/APOE/APOL1/ARG1/ARL8B/CCL4/CCL5/CCL8/CCR5/CD74/CD80/CD86/CDK1/CH25H/CTSL/CXCL6/CXCL8/CXCR4/F11R/FURIN/GAPDH/IFI27/IFIT1/IFITM1/INHBB/ITCH/KPNA3/KRT6A/LGALS9/LTF/LY6E/MPEG1/MYD88/P4HB/PIK3C2G/PLSCR1/PPIB/PSMC3/RAB5A/SELPLG/SERPINB3/SIGLEC1/SLAMF1/TMPRSS4/TNFRSF4/TREM1/TRIM10/TRIM21/TRIM25/VAMP8/VPS37B	52
GO:0032946	BP	GO:0032946	positive regulation of mononuclear cell proliferation	33/1188	148/18614	1.90049831942536e-10	1.07424888612764e-08	8.70720110107735e-09	CCDC88B/CCL5/CD24/CD274/CD74/CD80/CD86/CDKN1A/CORO1A/EBI3/EPHB2/GPR183/HLA-DPA1/HLA-E/IL12B/IL15/IL1B/IL23A/IL6/LGALS9/LILRB2/MIF/MYD88/PNP/PRKCQ/PTPN22/PTPRC/PYCARD/SASH3/SLAMF1/TNFRSF4/TNFSF13B/XCL1	33
GO:0002700	BP	GO:0002700	regulation of production of molecular mediator of immune response	38/1188	189/18614	2.0789963808878e-10	1.16559016606523e-08	9.44755736629373e-09	ACP5/ARG1/BST2/CD244/CD74/CD86/CD96/CLEC7A/EPHB2/EXOSC3/GATA3/HLA-E/HLA-F/HMOX1/IL17A/IL1B/IL1R1/IL6/KIT/LAPTM5/MALT1/MAPKAPK2/MIF/MYD88/NLRX1/NOD2/NR4A3/PANX1/PTPN22/PTPRC/PYCARD/RSAD2/SASH3/SLAMF1/SLC7A5/TNFRSF1B/TNFRSF4/XCL1	38
GO:0031577	BP	GO:0031577	spindle checkpoint signaling	18/1188	47/18614	2.10977026173484e-10	1.17330449394544e-08	9.51008496588457e-09	AURKB/BUB1/BUB1B/CCNB1/CDC20/CDCA8/CDT1/CENPF/KNTC1/MAD2L1/NDC80/NUF2/PLK1/SPC24/SPC25/TRIP13/TTK/ZWINT	18
GO:0070663	BP	GO:0070663	regulation of leukocyte proliferation	47/1188	268/18614	2.1720366238653e-10	1.19826916465401e-08	9.71243324018928e-09	ARG1/BST2/CCDC88B/CCL5/CD24/CD274/CD74/CD80/CD86/CDKN1A/CORO1A/CTLA4/EBI3/EPHB2/GPR183/GSTP1/HLA-DPA1/HLA-E/IDO1/IL12B/IL15/IL1B/IL23A/IL34/IL4I1/IL6/IRF1/ITCH/KIT/LGALS9/LILRB2/LYN/MIF/MYD88/PNP/PRKCQ/PTPN22/PTPRC/PYCARD/SASH3/SLAMF1/TNFAIP3/TNFRSF1B/TNFRSF4/TNFSF13B/VSIG4/XCL1	47
GO:0071706	BP	GO:0071706	tumor necrosis factor superfamily cytokine production	38/1188	190/18614	2.44206071702127e-10	1.32601974051801e-08	1.07479008764053e-08	ACP5/ARFGEF2/CD14/CD2/CD274/CD86/CLEC7A/CYBB/EPHB2/GPR18/GSTP1/HLA-E/IFIH1/IFNG/IL12B/IL17A/IL23A/IL6/LGALS9/LTF/MAPKAPK2/MIF/MYD88/NLRC3/NOD2/OAS1/OAS2/OAS3/PTPN22/PTPRC/PYCARD/RASGRP1/SASH3/SIRPA/SLAMF1/STAT3/TLR2/TNFAIP3	38
GO:1903555	BP	GO:1903555	regulation of tumor necrosis factor superfamily cytokine production	38/1188	190/18614	2.44206071702127e-10	1.32601974051801e-08	1.07479008764053e-08	ACP5/ARFGEF2/CD14/CD2/CD274/CD86/CLEC7A/CYBB/EPHB2/GPR18/GSTP1/HLA-E/IFIH1/IFNG/IL12B/IL17A/IL23A/IL6/LGALS9/LTF/MAPKAPK2/MIF/MYD88/NLRC3/NOD2/OAS1/OAS2/OAS3/PTPN22/PTPRC/PYCARD/RASGRP1/SASH3/SIRPA/SLAMF1/STAT3/TLR2/TNFAIP3	38
GO:0046651	BP	GO:0046651	lymphocyte proliferation	51/1188	306/18614	2.46675247543903e-10	1.32896289614278e-08	1.07717562866622e-08	ARG1/CCDC88B/CCL5/CD24/CD274/CD74/CD80/CD86/CDKN1A/CORO1A/CTLA4/CTPS1/EBI3/EPHB2/GPR183/HELLS/HLA-DPA1/HLA-E/IDO1/IL12B/IL15/IL1B/IL23A/IL4I1/IL6/IL7R/IRF1/ITCH/LGALS9/LILRB2/LYN/MALT1/MIF/MYD88/NFKBIZ/PNP/PRKCQ/PSMB10/PTPN22/PTPRC/PYCARD/RASGRP1/SASH3/SH2D2A/SHB/SLAMF1/TNFRSF1B/TNFRSF4/TNFSF13B/VSIG4/XCL1	51
GO:0002702	BP	GO:0002702	positive regulation of production of molecular mediator of immune response	31/1188	134/18614	2.52626644939554e-10	1.34449330058686e-08	1.08976361981259e-08	CD244/CD74/CD86/CLEC7A/EPHB2/EXOSC3/GATA3/HLA-E/HLA-F/IL17A/IL1B/IL1R1/IL6/KIT/LAPTM5/MALT1/MAPKAPK2/MIF/MYD88/NOD2/NR4A3/PANX1/PTPN22/PTPRC/PYCARD/RSAD2/SASH3/SLAMF1/SLC7A5/TNFRSF4/XCL1	31
GO:0033047	BP	GO:0033047	regulation of mitotic sister chromatid segregation	19/1188	53/18614	2.53457263741723e-10	1.34449330058686e-08	1.08976361981259e-08	AURKB/BUB1/BUB1B/CCNB1/CDC20/CDCA8/CDT1/CENPF/FBXO5/KNTC1/MAD2L1/NDC80/NUF2/PLK1/SPC24/SPC25/TRIP13/TTK/ZWINT	19
GO:0032760	BP	GO:0032760	positive regulation of tumor necrosis factor production	27/1188	105/18614	2.85259576538059e-10	1.50164125176065e-08	1.21713808872406e-08	ARFGEF2/CD14/CD2/CLEC7A/CYBB/EPHB2/HLA-E/IFIH1/IFNG/IL12B/IL17A/IL23A/IL6/LGALS9/MAPKAPK2/MIF/MYD88/NOD2/OAS1/OAS2/OAS3/PTPRC/PYCARD/RASGRP1/SASH3/STAT3/TLR2	27
GO:0046635	BP	GO:0046635	positive regulation of alpha-beta T cell activation	22/1188	72/18614	3.48705201473019e-10	1.82172050708935e-08	1.47657465695513e-08	CD80/CD83/CD86/EBI3/HLA-DRA/HLA-E/IFNG/IL12B/IL23A/IL2RG/LGALS9/MALT1/NFKBIZ/PNP/PRKCQ/PTPN22/PTPRC/SASH3/SHB/SOCS1/XCL1/ZBTB16	22
GO:1901987	BP	GO:1901987	regulation of cell cycle phase transition	66/1188	457/18614	3.54814733477353e-10	1.83970105418032e-08	1.49114858311416e-08	ANLN/AURKA/AURKB/AVEN/BLM/BUB1/BUB1B/CCL2/CCNB1/CDC20/CDC25A/CDC25C/CDC45/CDC6/CDC7/CDCA5/CDCA8/CDK1/CDKN1A/CDT1/CENPE/CENPF/CHEK1/DBF4/DLGAP5/DNA2/DTL/DTX3L/E2F1/EIF4G1/EME1/ESPL1/FBXO5/FBXO6/GLI1/HSPA2/JADE1/KIF14/KNTC1/MAD2L1/MAPK14/NABP2/NDC80/NPM1/NUF2/ORC1/PARP9/PLK1/PLK2/PML/PSME3/RAD51/RRM1/RRM2/SPC24/SPC25/TFDP1/TICRR/TIMELESS/TIPIN/TMOD3/TRIP13/TTK/UBE2C/ZNF655/ZWINT	66
GO:0045089	BP	GO:0045089	positive regulation of innate immune response	50/1188	300/18614	3.69997597941247e-10	1.9041070413454e-08	1.54335211709978e-08	AIM2/AKIRIN2/BIRC3/CASP1/CCL5/CD14/CLEC4E/CLEC7A/DDX60/DHX58/GBP5/HLA-E/HLA-F/IFI16/IFI35/IFIH1/IL12B/IL18RAP/IRF1/IRF7/ITCH/LTF/LYN/MAPKAPK2/MFHAS1/MMP12/MYD88/NFKBIZ/NLRX1/NMI/NOD2/OAS1/OAS3/OASL/PARP9/PLSCR1/POLR3G/PTPN22/PYCARD/RAET1E/RASGRP1/RSAD2/SLC15A2/SLC46A2/TLR2/TLR8/TNFAIP3/TNIP3/VAV1/ZNFX1	50
GO:0002821	BP	GO:0002821	positive regulation of adaptive immune response	30/1188	129/18614	4.27950483607666e-10	2.17011730292554e-08	1.75896368276569e-08	AKIRIN2/C3/CD1B/CD274/CLEC7A/EXOSC3/GATA3/HLA-B/HLA-DRA/HLA-E/HLA-F/IL12B/IL1B/IL1R1/IL23A/IL6/MALT1/NFKBIZ/NOD2/PRKCQ/PTPRC/PYCARD/RAET1E/RSAD2/SASH3/SLAMF1/TAP2/TNFSF13B/ULBP2/XCL1	30
GO:0002703	BP	GO:0002703	regulation of leukocyte mediated immunity	44/1188	246/18614	4.27981370646568e-10	2.17011730292554e-08	1.75896368276569e-08	ARG1/BST2/C3/CD1B/CD96/CLEC7A/CXCL6/DNASE1L3/EXOSC3/GATA3/HLA-B/HLA-DRA/HLA-E/HLA-F/HMOX1/IL12B/IL18RAP/IL1B/IL1R1/IL23A/IL4I1/IL6/IL7R/ITGB2/KIT/LGALS9/LYN/MALT1/NOD2/PIK3R6/PLA2G3/PTPRC/RAET1E/RASGRP1/RSAD2/SASH3/SERPINB4/SLAMF1/TAP2/TNFRSF1B/ULBP2/VAMP8/VAV1/XCL1	44
GO:0031348	BP	GO:0031348	negative regulation of defense response	48/1188	284/18614	5.12518258571309e-10	2.57979993511514e-08	2.09102724011806e-08	ACP5/AOAH/APOE/ARG1/CD96/CST7/CXCL17/DHX58/FURIN/GATA3/GSTP1/HLA-B/HLA-E/HLA-F/IFI16/IL12B/ISG15/ITCH/LGALS9/LYAR/LYN/MAPK14/MFHAS1/MIR142/MMP12/NLRC3/NLRX1/NMI/NOD2/OAS1/OAS3/PARP14/PBK/PLK2/PPARD/PPARG/PTPN22/PTPRC/SAMHD1/SERPINB4/SIGLEC10/SIRPA/SLAMF8/TNFAIP3/TNFRSF1B/TRIM21/USP18/VSIG4	48
GO:0002720	BP	GO:0002720	positive regulation of cytokine production involved in immune response	23/1188	80/18614	5.39243830347645e-10	2.69465612614302e-08	2.18412260804424e-08	CD74/CLEC7A/GATA3/HLA-E/HLA-F/IL1B/IL1R1/IL6/KIT/LAPTM5/MALT1/MAPKAPK2/MIF/MYD88/NOD2/NR4A3/PANX1/PYCARD/RSAD2/SASH3/SLAMF1/SLC7A5/XCL1	23
GO:0032943	BP	GO:0032943	mononuclear cell proliferation	51/1188	313/18614	5.61460162665285e-10	2.78548869189914e-08	2.25774590212243e-08	ARG1/CCDC88B/CCL5/CD24/CD274/CD74/CD80/CD86/CDKN1A/CORO1A/CTLA4/CTPS1/EBI3/EPHB2/GPR183/HELLS/HLA-DPA1/HLA-E/IDO1/IL12B/IL15/IL1B/IL23A/IL4I1/IL6/IL7R/IRF1/ITCH/LGALS9/LILRB2/LYN/MALT1/MIF/MYD88/NFKBIZ/PNP/PRKCQ/PSMB10/PTPN22/PTPRC/PYCARD/RASGRP1/SASH3/SH2D2A/SHB/SLAMF1/TNFRSF1B/TNFRSF4/TNFSF13B/VSIG4/XCL1	51
GO:0042098	BP	GO:0042098	T cell proliferation	40/1188	213/18614	6.00082682908891e-10	2.95583584381408e-08	2.39581883176407e-08	ARG1/CCDC88B/CCL5/CD24/CD274/CD80/CD86/CORO1A/CTLA4/CTPS1/EBI3/HLA-DPA1/HLA-E/IDO1/IL12B/IL15/IL1B/IL23A/IL4I1/IL6/IRF1/ITCH/LGALS9/LILRB2/MALT1/PNP/PRKCQ/PSMB10/PTPN22/PTPRC/PYCARD/RASGRP1/SASH3/SH2D2A/SLAMF1/TNFRSF1B/TNFRSF4/TNFSF13B/VSIG4/XCL1	40
GO:0002274	BP	GO:0002274	myeloid leukocyte activation	43/1188	240/18614	6.39229004416692e-10	3.12632852089185e-08	2.53400971515687e-08	ADAM10/BATF2/C1QA/CCL5/CD2/CD74/CLEC4D/CRLF2/CST7/CTSC/CXCL6/CXCL8/CXCR2/DNASE1L3/HMOX1/IFI35/IFNG/IL15/IL18RAP/IL6/ITGB2/KIT/LCP2/LGALS9/LYN/MFHAS1/MIF/MIR142/MYD88/NMI/NR4A3/PLA2G3/PLSCR1/PREX1/PTPRC/PYCARD/RASGRP1/S100A12/SLAMF1/SPHK1/TLR2/VAMP8/VSIG4	43
GO:0007091	BP	GO:0007091	metaphase/anaphase transition of mitotic cell cycle	25/1188	95/18614	7.64775364714358e-10	3.71400768666917e-08	3.01034632070663e-08	AURKB/BUB1/BUB1B/CCNB1/CDC20/CDC6/CDCA8/CDT1/CENPE/CENPF/DLGAP5/ESPL1/FBXO5/KNTC1/MAD2L1/NDC80/NUF2/PLK1/SPC24/SPC25/TACC3/TRIP13/TTK/UBE2C/ZWINT	25
GO:0007093	BP	GO:0007093	mitotic cell cycle checkpoint signaling	31/1188	140/18614	8.06652898531692e-10	3.88998488690528e-08	3.1529826214231e-08	AURKB/BLM/BUB1/BUB1B/CCNB1/CDC20/CDC6/CDCA8/CDK1/CDKN1A/CDT1/CENPF/CHEK1/DTL/EME1/KNTC1/MAD2L1/NABP2/NDC80/NUF2/ORC1/PLK1/PLK2/PML/SPC24/SPC25/TICRR/TIPIN/TRIP13/TTK/ZWINT	31
GO:0002456	BP	GO:0002456	T cell mediated immunity	29/1188	125/18614	8.86247983757736e-10	4.21487316965059e-08	3.41631709165414e-08	ARG1/CD1B/CTSC/GATA3/HLA-B/HLA-DRA/HLA-E/HLA-F/IL12B/IL1B/IL1R1/IL23A/IL4I1/IL6/IL7R/MALT1/NFKBIZ/NOD2/PRF1/PTPRC/RAB27A/RAET1E/RSAD2/SASH3/SLAMF1/TAP2/TNFRSF1B/ULBP2/XCL1	29
GO:0002832	BP	GO:0002832	negative regulation of response to biotic stimulus	29/1188	125/18614	8.86247983757736e-10	4.21487316965059e-08	3.41631709165414e-08	ARG1/CD96/DHX58/HLA-B/HLA-E/HLA-F/IFI16/IL4I1/ISG15/ITCH/LGALS9/LTF/LYAR/MMP12/NLRC3/NLRX1/NMI/OAS1/OAS3/PARP14/PPARG/PTPN22/SAMHD1/SERPINB4/SLAMF8/TNFAIP3/TRIM21/USP18/VSIG4	29
GO:0061844	BP	GO:0061844	antimicrobial humoral immune response mediated by antimicrobial peptide	23/1188	82/18614	9.25244993054215e-10	4.37019826856292e-08	3.54221406857814e-08	ANG/CCL13/CXCL1/CXCL10/CXCL11/CXCL13/CXCL2/CXCL3/CXCL6/CXCL8/CXCL9/GAPDH/GNLY/IL17A/KRT6A/LGALS4/LTF/NOD2/PGLYRP4/RNASE6/S100A12/S100A7/S100A9	23
GO:0019730	BP	GO:0019730	antimicrobial humoral response	29/1188	126/18614	1.08205135041225e-09	5.07607218533529e-08	4.11435207353315e-08	ANG/CCL13/CXCL1/CXCL10/CXCL11/CXCL13/CXCL2/CXCL3/CXCL6/CXCL8/CXCL9/GAPDH/GNLY/HLA-E/IL17A/IL36RN/KRT6A/LGALS4/LTF/NOD2/PGLYRP4/PI3/PRSS2/RNASE6/S100A12/S100A7/S100A9/WFDC12/WFDC5	29
GO:0002709	BP	GO:0002709	regulation of T cell mediated immunity	25/1188	97/18614	1.23121777625e-09	5.7368093142027e-08	4.64990497289295e-08	ARG1/CD1B/GATA3/HLA-B/HLA-DRA/HLA-E/HLA-F/IL12B/IL1B/IL1R1/IL23A/IL4I1/IL6/IL7R/MALT1/NOD2/PTPRC/RAET1E/RSAD2/SASH3/SLAMF1/TAP2/TNFRSF1B/ULBP2/XCL1	25
GO:0042102	BP	GO:0042102	positive regulation of T cell proliferation	26/1188	105/18614	1.47229920860417e-09	6.81407741109687e-08	5.52307226964898e-08	CCDC88B/CCL5/CD24/CD274/CD80/CD86/CORO1A/EBI3/HLA-DPA1/HLA-E/IL12B/IL15/IL1B/IL23A/IL6/LGALS9/LILRB2/PNP/PRKCQ/PTPN22/PTPRC/PYCARD/SASH3/SLAMF1/TNFSF13B/XCL1	26
GO:0051383	BP	GO:0051383	kinetochore organization	12/1188	22/18614	1.5381026537881e-09	7.06196063035086e-08	5.72399116912368e-08	CDT1/CENPA/CENPE/CENPF/CENPK/CENPN/CENPW/DLGAP5/KNTC1/NDC80/NUF2/SMC2	12
GO:0044784	BP	GO:0044784	metaphase/anaphase transition of cell cycle	25/1188	98/18614	1.55387456835608e-09	7.06196063035086e-08	5.72399116912368e-08	AURKB/BUB1/BUB1B/CCNB1/CDC20/CDC6/CDCA8/CDT1/CENPE/CENPF/DLGAP5/ESPL1/FBXO5/KNTC1/MAD2L1/NDC80/NUF2/PLK1/SPC24/SPC25/TACC3/TRIP13/TTK/UBE2C/ZWINT	25
GO:0032640	BP	GO:0032640	tumor necrosis factor production	36/1188	185/18614	1.58287887186663e-09	7.06196063035086e-08	5.72399116912368e-08	ACP5/ARFGEF2/CD14/CD2/CLEC7A/CYBB/EPHB2/GPR18/GSTP1/HLA-E/IFIH1/IFNG/IL12B/IL17A/IL23A/IL6/LGALS9/LTF/MAPKAPK2/MIF/MYD88/NLRC3/NOD2/OAS1/OAS2/OAS3/PTPN22/PTPRC/PYCARD/RASGRP1/SASH3/SIRPA/SLAMF1/STAT3/TLR2/TNFAIP3	36
GO:0032680	BP	GO:0032680	regulation of tumor necrosis factor production	36/1188	185/18614	1.58287887186663e-09	7.06196063035086e-08	5.72399116912368e-08	ACP5/ARFGEF2/CD14/CD2/CLEC7A/CYBB/EPHB2/GPR18/GSTP1/HLA-E/IFIH1/IFNG/IL12B/IL17A/IL23A/IL6/LGALS9/LTF/MAPKAPK2/MIF/MYD88/NLRC3/NOD2/OAS1/OAS2/OAS3/PTPN22/PTPRC/PYCARD/RASGRP1/SASH3/SIRPA/SLAMF1/STAT3/TLR2/TNFAIP3	36
GO:0030071	BP	GO:0030071	regulation of mitotic metaphase/anaphase transition	24/1188	91/18614	1.58730263588223e-09	7.06196063035086e-08	5.72399116912368e-08	AURKB/BUB1/BUB1B/CCNB1/CDC20/CDC6/CDCA8/CDT1/CENPE/CENPF/DLGAP5/ESPL1/FBXO5/KNTC1/MAD2L1/NDC80/NUF2/PLK1/SPC24/SPC25/TRIP13/TTK/UBE2C/ZWINT	24
GO:0070098	BP	GO:0070098	chemokine-mediated signaling pathway	24/1188	91/18614	1.58730263588223e-09	7.06196063035086e-08	5.72399116912368e-08	CCL13/CCL18/CCL2/CCL20/CCL22/CCL4/CCL5/CCL8/CCR1/CCR5/CXCL1/CXCL10/CXCL11/CXCL13/CXCL2/CXCL3/CXCL6/CXCL8/CXCL9/CXCR2/CXCR4/CXCR6/LYN/XCL1	24
GO:0030098	BP	GO:0030098	lymphocyte differentiation	61/1188	422/18614	1.60941961893961e-09	7.09644413298867e-08	5.75194137656763e-08	BLNK/CD2/CD3D/CD3G/CD74/CD80/CD83/CD86/CLEC4D/CLEC4E/CLPTM1/CTLA4/CTSL/ENTPD7/FANCA/FZD7/GATA3/GPR18/GPR183/HLA-DRA/HMGB3/IFNG/IL12B/IL15/IL1B/IL23A/IL2RG/IL36B/IL4I1/IL6/IL7R/IRF1/ITK/ITM2A/KIT/LCK/LGALS9/LILRB2/LY6D/MALT1/NFKBIZ/PIK3R6/PNP/PREX1/PTPN22/PTPRC/RASGRP1/RORC/RSAD2/SASH3/SHB/SLAMF1/SLAMF8/SLC39A7/SLC46A2/SOCS1/STAT3/TNFSF13B/VAV1/VNN1/ZBTB16	61
GO:0006261	BP	GO:0006261	DNA-templated DNA replication	33/1188	160/18614	1.61563475765548e-09	7.09644413298867e-08	5.75194137656763e-08	ALYREF/BLM/CCNE1/CDC45/CDC6/CDC7/CDT1/DBF4/DNA2/EME1/FBXO5/FEN1/GINS1/GINS2/MCM10/MCM3/MCM5/MCM6/ORC1/ORC6/POLB/POLD3/POLE2/POLG2/POLQ/RAD51/RRM1/SAMHD1/TICRR/TIMELESS/TIPIN/WDHD1/ZPR1	33
GO:0050670	BP	GO:0050670	regulation of lymphocyte proliferation	42/1188	239/18614	1.85456285000957e-09	8.09434519852276e-08	6.56077863660945e-08	ARG1/CCDC88B/CCL5/CD24/CD274/CD74/CD80/CD86/CDKN1A/CORO1A/CTLA4/EBI3/EPHB2/GPR183/HLA-DPA1/HLA-E/IDO1/IL12B/IL15/IL1B/IL23A/IL4I1/IL6/IRF1/ITCH/LGALS9/LILRB2/LYN/MIF/MYD88/PNP/PRKCQ/PTPN22/PTPRC/PYCARD/SASH3/SLAMF1/TNFRSF1B/TNFRSF4/TNFSF13B/VSIG4/XCL1	42
GO:0045787	BP	GO:0045787	positive regulation of cell cycle	54/1188	354/18614	2.04670037512125e-09	8.8549358305813e-08	7.17726664739081e-08	AURKA/AURKB/BTC/CCNB1/CDC25A/CDC25C/CDC6/CDC7/CDCA5/CDCA8/CDK1/CDT1/CHEK1/DBF4/DLGAP5/DTL/EGF/EIF4EBP1/EIF4G1/ESPL1/FBXO5/FEN1/FOSL1/GLI1/HSPA2/IL1B/KIF14/KIF20B/KIF23/MAD2L1/NCAPG/NCAPG2/NCAPH/NDC80/NPM1/NUSAP1/PLK4/PLSCR1/PSRC1/RACGAP1/RAD51AP1/RANBP1/RRM1/RRM2/SHB/SMC2/SPAG5/SPHK1/TFDP1/TGFA/TMOD3/TRIM21/UBE2C/ZPR1	54
GO:0002683	BP	GO:0002683	negative regulation of immune system process	67/1188	487/18614	2.05450947345274e-09	8.8549358305813e-08	7.17726664739081e-08	ACP5/ARG1/BST2/C1QC/CCL2/CD274/CD74/CD80/CD86/CD96/CST7/CTLA4/DHX58/EZR/FCRLB/FURIN/GBP1/GPR18/GPR68/HLA-B/HLA-E/HLA-F/HMGB3/HMOX1/IDO1/IFI16/IL12B/IL4I1/IL7R/IRF1/ISG15/ITCH/LAPTM5/LGALS9/LILRB2/LILRB3/LTF/LYAR/LYN/MAPK14/MFHAS1/MIF/MMP12/NLRC3/NLRX1/NMI/NOD2/OAS1/OAS3/PARP14/PLK2/PPARG/PTPN22/PTPRC/SAMHD1/SAMSN1/SERPINB4/SLAMF1/SLAMF8/SOCS1/TBC1D10C/TMEM176B/TNFAIP3/TRIM21/USP18/VSIG4/XCL1	67
GO:0060284	BP	GO:0060284	regulation of cell development	98/1188	833/18614	2.45225244706397e-09	1.05035607918963e-07	8.51354069559311e-08	ASPA/ASPM/AURKA/BHLHE40/BMP2/BRINP1/C1QC/CCR1/CD2/CD74/CD80/CD83/CD86/CLEC7A/CLPTM1/CTLA4/CTNNBIP1/CXCR4/E2F1/EGR2/EIF6/EPHA4/EPHB2/F11R/FANCA/FGF13/FGF2/FRZB/GATA3/GPR68/HCLS1/HLA-B/HLA-DRA/HMGB3/HOXB8/ID1/ID4/IFNG/IL12B/IL15/IL17A/IL1B/IL23A/IL2RG/IL34/IL36B/IL4I1/IL6/IL7R/IRF1/IRF7/ISG15/KIF14/KIT/LEO1/LGALS9/LHX2/LIF/LILRB2/LILRB3/LRP4/LRP8/LTF/LYN/MALT1/MAP6/MAPK14/MIR142/NFKBIZ/NOG/PIK3R6/P…	98
GO:0035710	BP	GO:0035710	CD4-positive, alpha-beta T cell activation	27/1188	115/18614	2.53742708187973e-09	1.08012945411374e-07	8.75486537022829e-08	CD274/CD80/CD83/CD86/CDH26/CTSL/ENTPD7/GATA3/GPR183/HLA-DRA/IFNG/IL12B/IL23A/IL2RG/IL6/ITCH/LGALS9/MALT1/NFKBIZ/PRKCQ/RORC/RSAD2/SASH3/SHB/SOCS1/STAT3/XCL1	27
GO:0045069	BP	GO:0045069	regulation of viral genome replication	23/1188	86/18614	2.57784354612792e-09	1.090601784914e-07	8.83974764606992e-08	APOBEC3B/BST2/CCL5/CXCL8/IFI16/IFIH1/IFIT1/IFIT5/IFITM1/ISG15/LTF/MX1/N4BP1/OAS1/OAS2/OAS3/OASL/PLSCR1/PPIH/RSAD2/TOP2A/ZC3HAV1/ZNFX1	23
GO:0002824	BP	GO:0002824	positive regulation of adaptive immune response based on somatic recombination of immune receptors built from immunoglobulin superfamily domains	28/1188	123/18614	2.72458136845739e-09	1.14565323883428e-07	9.2859608899286e-08	C3/CD1B/CD274/CLEC7A/EXOSC3/GATA3/HLA-B/HLA-DRA/HLA-E/HLA-F/IL12B/IL1B/IL1R1/IL23A/IL6/MALT1/NFKBIZ/NOD2/PRKCQ/PTPRC/RAET1E/RSAD2/SASH3/SLAMF1/TAP2/TNFSF13B/ULBP2/XCL1	28
GO:0032944	BP	GO:0032944	regulation of mononuclear cell proliferation	42/1188	243/18614	3.10507276067805e-09	1.29148813286802e-07	1.04680088923086e-07	ARG1/CCDC88B/CCL5/CD24/CD274/CD74/CD80/CD86/CDKN1A/CORO1A/CTLA4/EBI3/EPHB2/GPR183/HLA-DPA1/HLA-E/IDO1/IL12B/IL15/IL1B/IL23A/IL4I1/IL6/IRF1/ITCH/LGALS9/LILRB2/LYN/MIF/MYD88/PNP/PRKCQ/PTPN22/PTPRC/PYCARD/SASH3/SLAMF1/TNFRSF1B/TNFRSF4/TNFSF13B/VSIG4/XCL1	42
GO:0071346	BP	GO:0071346	cellular response to type II interferon	27/1188	116/18614	3.1088606446649e-09	1.29148813286802e-07	1.04680088923086e-07	ACTR2/ARG1/ASS1/CASP1/CCL13/CCL18/CCL2/CCL20/CCL22/CCL4/CCL5/CCL8/GAPDH/GBP1/GBP5/HLA-DPA1/IFNG/IL12B/IRF1/LGALS9/PARP14/PARP9/PPARG/SIRPA/STAT1/TLR2/XCL1	27
GO:1902105	BP	GO:1902105	regulation of leukocyte differentiation	50/1188	319/18614	3.2091851444539e-09	1.32518208120683e-07	1.07411113249607e-07	C1QC/CCR1/CD2/CD74/CD80/CD83/CD86/CLPTM1/CTLA4/CTNNBIP1/FANCA/GATA3/GPR68/HCLS1/HLA-B/HLA-DRA/HMGB3/IFNG/IL12B/IL15/IL17A/IL23A/IL2RG/IL34/IL36B/IL4I1/IL7R/IRF1/IRF7/LGALS9/LIF/LILRB2/LILRB3/LTF/LYN/MALT1/NFKBIZ/PIK3R6/PLA2G3/PNP/PTPRC/RASGRP1/SASH3/SHB/SLAMF8/SLC46A2/SOCS1/TMEM176B/VNN1/ZBTB16	50
GO:1902099	BP	GO:1902099	regulation of metaphase/anaphase transition of cell cycle	24/1188	94/18614	3.23020715094412e-09	1.32592312576849e-07	1.07471177766374e-07	AURKB/BUB1/BUB1B/CCNB1/CDC20/CDC6/CDCA8/CDT1/CENPE/CENPF/DLGAP5/ESPL1/FBXO5/KNTC1/MAD2L1/NDC80/NUF2/PLK1/SPC24/SPC25/TRIP13/TTK/UBE2C/ZWINT	24
GO:1901988	BP	GO:1901988	negative regulation of cell cycle phase transition	45/1188	274/18614	4.49672151505557e-09	1.8348752406996e-07	1.48723707536251e-07	AURKB/AVEN/BLM/BUB1/BUB1B/CCL2/CCNB1/CDC20/CDC45/CDC6/CDCA8/CDK1/CDKN1A/CDT1/CENPF/CHEK1/DNA2/DTL/DTX3L/E2F1/EME1/FBXO5/FBXO6/JADE1/KNTC1/MAD2L1/MAPK14/NABP2/NDC80/NUF2/ORC1/PARP9/PLK1/PLK2/PML/RAD51/SPC24/SPC25/TICRR/TIMELESS/TIPIN/TRIP13/TTK/ZNF655/ZWINT	45
GO:0032609	BP	GO:0032609	type II interferon production	27/1188	118/18614	4.63095557050782e-09	1.86754793065625e-07	1.51371954936267e-07	CD14/CD2/CD244/CD274/CD96/CLEC7A/EBI3/GATA3/HLA-DPA1/IL12B/IL1B/IL1R1/IL23A/IL36RN/ISG15/LAPTM5/LGALS9/NOD2/PTPN22/PYCARD/RASGRP1/SASH3/SIRPA/SLAMF1/SLC7A5/TLR8/XCL1	27
GO:0032649	BP	GO:0032649	regulation of type II interferon production	27/1188	118/18614	4.63095557050782e-09	1.86754793065625e-07	1.51371954936267e-07	CD14/CD2/CD244/CD274/CD96/CLEC7A/EBI3/GATA3/HLA-DPA1/IL12B/IL1B/IL1R1/IL23A/IL36RN/ISG15/LAPTM5/LGALS9/NOD2/PTPN22/PYCARD/RASGRP1/SASH3/SIRPA/SLAMF1/SLC7A5/TLR8/XCL1	27
GO:1902107	BP	GO:1902107	positive regulation of leukocyte differentiation	35/1188	184/18614	4.97372816654904e-09	1.9825912969088e-07	1.6069666300198e-07	CCR1/CD74/CD80/CD83/CD86/CTNNBIP1/GATA3/GPR68/HCLS1/HLA-DRA/IFNG/IL12B/IL15/IL17A/IL23A/IL2RG/IL34/IL36B/IL4I1/IL7R/LGALS9/LIF/LILRB2/MALT1/NFKBIZ/PIK3R6/PLA2G3/PNP/PTPRC/RASGRP1/SASH3/SHB/SOCS1/VNN1/ZBTB16	35
GO:1903708	BP	GO:1903708	positive regulation of hemopoiesis	35/1188	184/18614	4.97372816654904e-09	1.9825912969088e-07	1.6069666300198e-07	CCR1/CD74/CD80/CD83/CD86/CTNNBIP1/GATA3/GPR68/HCLS1/HLA-DRA/IFNG/IL12B/IL15/IL17A/IL23A/IL2RG/IL34/IL36B/IL4I1/IL7R/LGALS9/LIF/LILRB2/MALT1/NFKBIZ/PIK3R6/PLA2G3/PNP/PTPRC/RASGRP1/SASH3/SHB/SOCS1/VNN1/ZBTB16	35
GO:2000516	BP	GO:2000516	positive regulation of CD4-positive, alpha-beta T cell activation	16/1188	44/18614	5.20688576284221e-09	2.06360254141149e-07	1.67262936483316e-07	CD80/CD83/CD86/HLA-DRA/IFNG/IL12B/IL23A/IL2RG/LGALS9/MALT1/NFKBIZ/PRKCQ/SASH3/SHB/SOCS1/XCL1	16
GO:0032102	BP	GO:0032102	negative regulation of response to external stimulus	62/1188	446/18614	5.5332672399137e-09	2.18042347922542e-07	1.76731723572582e-07	ABAT/ACP5/AOAH/APOE/ARG1/BBS2/CCL2/CD96/CST7/CXCL13/CXCL17/DHX58/EPHA4/FGF2/FURIN/GATA3/GPR18/GSTP1/HLA-B/HLA-E/HLA-F/IFI16/IL12B/ISG15/ITCH/LGALS9/LTF/LYAR/LYN/MAPK14/MFHAS1/MIF/MIR142/MMP12/NLRC3/NLRX1/NMI/NOD2/OAS1/OAS3/PARP14/PBK/PLAT/PLK2/PPARD/PPARG/PTPN22/PTPRC/SAMHD1/SEMA3G/SEMA4G/SEMA5B/SERPINB4/SIGLEC10/SIRPA/SLAMF8/TNFAIP3/TNFRSF1B/TRIM21/TSPAN8/USP18/VSIG4	62
GO:0046632	BP	GO:0046632	alpha-beta T cell differentiation	27/1188	119/18614	5.6308696395547e-09	2.20627710422553e-07	1.78827259485858e-07	CD80/CD83/CD86/CTSL/ENTPD7/GATA3/GPR18/GPR183/HLA-DRA/IFNG/IL12B/IL23A/IL2RG/IL6/IRF1/ITK/LGALS9/MALT1/NFKBIZ/PNP/RORC/RSAD2/SASH3/SHB/SOCS1/STAT3/ZBTB16	27
GO:0032479	BP	GO:0032479	regulation of type I interferon production	25/1188	104/18614	5.85653528880492e-09	2.25623839953066e-07	1.82876814957684e-07	CD14/DHX58/GAPDH/IFIH1/IRF1/IRF7/ISG15/ITCH/MMP12/MYD88/NLRC3/NLRX1/NMI/OAS1/OAS2/OAS3/POLR3G/PTPN22/PYCARD/REL/SIRPA/STAT1/TLR2/TLR8/TRIM21	25
GO:0032606	BP	GO:0032606	type I interferon production	25/1188	104/18614	5.85653528880492e-09	2.25623839953066e-07	1.82876814957684e-07	CD14/DHX58/GAPDH/IFIH1/IRF1/IRF7/ISG15/ITCH/MMP12/MYD88/NLRC3/NLRX1/NMI/OAS1/OAS2/OAS3/POLR3G/PTPN22/PYCARD/REL/SIRPA/STAT1/TLR2/TLR8/TRIM21	25
GO:0033045	BP	GO:0033045	regulation of sister chromatid segregation	25/1188	104/18614	5.85653528880492e-09	2.25623839953066e-07	1.82876814957684e-07	AURKB/BUB1/BUB1B/CCNB1/CDC20/CDC6/CDCA8/CDT1/CENPE/CENPF/DLGAP5/ESPL1/FBXO5/KNTC1/MAD2L1/NDC80/NUF2/PLK1/SPC24/SPC25/TACC3/TRIP13/TTK/UBE2C/ZWINT	25
GO:0002711	BP	GO:0002711	positive regulation of T cell mediated immunity	20/1188	69/18614	6.13644419053324e-09	2.35093995210651e-07	1.905527406534e-07	CD1B/GATA3/HLA-B/HLA-DRA/HLA-E/HLA-F/IL12B/IL1B/IL1R1/IL23A/IL6/MALT1/PTPRC/RAET1E/RSAD2/SASH3/SLAMF1/TAP2/ULBP2/XCL1	20
GO:0043372	BP	GO:0043372	positive regulation of CD4-positive, alpha-beta T cell differentiation	14/1188	34/18614	7.17634962602965e-09	2.73414955917682e-07	2.21613355709319e-07	CD80/CD83/CD86/HLA-DRA/IFNG/IL12B/IL23A/IL2RG/LGALS9/MALT1/NFKBIZ/SASH3/SHB/SOCS1	14
GO:0010948	BP	GO:0010948	negative regulation of cell cycle process	49/1188	317/18614	7.35282382629497e-09	2.78599302780935e-07	2.25815468580835e-07	AURKB/AVEN/BLM/BUB1/BUB1B/CCL2/CCNB1/CDC20/CDC45/CDC6/CDCA8/CDK1/CDKN1A/CDT1/CENPF/CHEK1/DNA2/DTL/DTX3L/E2F1/EME1/ESPL1/FBXO5/FBXO6/JADE1/KNTC1/LIF/MAD2L1/MAPK14/NABP2/NDC80/NEK2/NPM1/NUF2/ORC1/PARP9/PLK1/PLK2/PML/RAD51/SPC24/SPC25/TICRR/TIMELESS/TIPIN/TRIP13/TTK/ZNF655/ZWINT	49
GO:1901990	BP	GO:1901990	regulation of mitotic cell cycle phase transition	53/1188	357/18614	7.54831614821901e-09	2.84443651137258e-07	2.30552538090555e-07	ANLN/AURKA/AURKB/AVEN/BLM/BUB1/BUB1B/CCL2/CCNB1/CDC20/CDC25A/CDC25C/CDC6/CDC7/CDCA5/CDCA8/CDK1/CDKN1A/CDT1/CENPE/CENPF/CHEK1/DLGAP5/DTL/E2F1/EIF4G1/ESPL1/FBXO5/HSPA2/JADE1/KIF14/KNTC1/MAD2L1/NABP2/NDC80/NUF2/ORC1/PLK1/PLK2/PML/PSME3/RRM1/RRM2/SPC24/SPC25/TFDP1/TICRR/TMOD3/TRIP13/TTK/UBE2C/ZNF655/ZWINT	53
GO:0019079	BP	GO:0019079	viral genome replication	28/1188	129/18614	8.43592505849031e-09	3.16163800018202e-07	2.5626294085002e-07	APOBEC3B/BST2/CCL2/CCL5/CCL8/CXCL8/CXCR6/IFI16/IFI27/IFIH1/IFIT1/IFIT5/IFITM1/ISG15/LTF/MX1/N4BP1/OAS1/OAS2/OAS3/OASL/PLSCR1/PPIB/PPIH/RSAD2/TOP2A/ZC3HAV1/ZNFX1	28
GO:0046634	BP	GO:0046634	regulation of alpha-beta T cell activation	26/1188	114/18614	9.57787087098982e-09	3.57021608250518e-07	2.89379768563049e-07	CD274/CD80/CD83/CD86/EBI3/GATA3/HLA-DRA/HLA-E/IFNG/IL12B/IL23A/IL2RG/IRF1/ITCH/LGALS9/MALT1/NFKBIZ/PNP/PRKCQ/PTPN22/PTPRC/SASH3/SHB/SOCS1/XCL1/ZBTB16	26
GO:0002253	BP	GO:0002253	activation of immune response	66/1188	495/18614	9.66322279122543e-09	3.58266582625218e-07	2.90388868259236e-07	AIM2/BIRC3/BLNK/C1QA/C1QB/C1QC/C1R/C3/C3AR1/CASP1/CD14/CD3D/CD3G/CFB/CLEC4E/CLEC7A/CTLA4/DDX60/DHX58/EZR/FPR1/GATA3/GBP1/IFI16/IFI35/IFIH1/IL1B/IRF1/IRF7/ITCH/ITK/LAPTM5/LCK/LCP2/LTF/LYN/MALT1/MAPKAPK2/MFHAS1/MYD88/NFKBIZ/NLRX1/NMI/NOD2/NR4A3/OAS1/OAS3/OASL/PLSCR1/PTPN22/PTPRC/PYCARD/RSAD2/SHB/SLC15A2/SLC46A2/THEMIS2/TLR2/TLR8/TNFAIP3/TNIP3/TRAC/TRBC1/VAV1/VSIG4/ZNFX1	66
GO:1990868	BP	GO:1990868	response to chemokine	24/1188	99/18614	9.83446173398957e-09	3.60736426157404e-07	2.92390771598458e-07	CCL13/CCL18/CCL2/CCL20/CCL22/CCL4/CCL5/CCL8/CCR1/CCR5/CXCL1/CXCL10/CXCL11/CXCL13/CXCL2/CXCL3/CXCL6/CXCL8/CXCL9/CXCR2/CXCR4/CXCR6/LYN/XCL1	24
GO:1990869	BP	GO:1990869	cellular response to chemokine	24/1188	99/18614	9.83446173398957e-09	3.60736426157404e-07	2.92390771598458e-07	CCL13/CCL18/CCL2/CCL20/CCL22/CCL4/CCL5/CCL8/CCR1/CCR5/CXCL1/CXCL10/CXCL11/CXCL13/CXCL2/CXCL3/CXCL6/CXCL8/CXCL9/CXCR2/CXCR4/CXCR6/LYN/XCL1	24
GO:0007051	BP	GO:0007051	spindle organization	36/1188	198/18614	1.05091132115719e-08	3.83443622788357e-07	3.10795829314657e-07	ASPM/AUNIP/AURKA/AURKB/BORA/CCDC69/CCNB1/CCNB2/CDC20/CDCA8/CENPE/DLGAP5/ESPL1/EZR/FBXO5/KIF11/KIF15/KIF23/KIF4A/KIFC1/NDC80/NEK2/NUF2/PLK1/PLK2/PRC1/PSRC1/RACGAP1/RCC1/SAC3D1/SPAG5/SPC25/STARD9/TACC3/TPX2/TTK	36
GO:0002822	BP	GO:0002822	regulation of adaptive immune response based on somatic recombination of immune receptors built from immunoglobulin superfamily domains	35/1188	190/18614	1.1839375019485e-08	4.29707000707204e-07	3.48294079520584e-07	ARG1/C3/CD1B/CD274/CD80/CLEC7A/EPHB2/EXOSC3/GATA3/HLA-B/HLA-DRA/HLA-E/HLA-F/IL12B/IL1B/IL1R1/IL23A/IL4I1/IL6/IL7R/MALT1/NFKBIZ/NOD2/PRKCQ/PTPRC/RAET1E/RSAD2/SASH3/SLAMF1/TAP2/TNFAIP3/TNFRSF1B/TNFSF13B/ULBP2/XCL1	35
GO:0002705	BP	GO:0002705	positive regulation of leukocyte mediated immunity	30/1188	148/18614	1.34970349218004e-08	4.87306559270868e-07	3.94980740891486e-07	ARG1/C3/CD1B/CLEC7A/EXOSC3/GATA3/HLA-B/HLA-DRA/HLA-E/HLA-F/IL12B/IL18RAP/IL1B/IL1R1/IL23A/IL6/ITGB2/KIT/MALT1/NOD2/PTPRC/RAET1E/RASGRP1/RSAD2/SASH3/SLAMF1/TAP2/ULBP2/VAV1/XCL1	30
GO:0045582	BP	GO:0045582	positive regulation of T cell differentiation	26/1188	116/18614	1.40976296889265e-08	5.06339866327275e-07	4.10407969562497e-07	CD74/CD80/CD83/CD86/GATA3/HLA-DRA/IFNG/IL12B/IL23A/IL2RG/IL36B/IL4I1/IL7R/LGALS9/LILRB2/MALT1/NFKBIZ/PIK3R6/PNP/PTPRC/RASGRP1/SASH3/SHB/SOCS1/VNN1/ZBTB16	26
GO:0002228	BP	GO:0002228	natural killer cell mediated immunity	21/1188	79/18614	1.42046373763285e-08	5.0753978936353e-07	4.11380553413167e-07	ARL8B/CD2/CD96/CORO1A/GZMB/HLA-B/HLA-E/HLA-F/IL12B/IL18RAP/LGALS9/PIK3R6/PRDX1/RAB27A/RAET1E/RASGRP1/RNF19B/SERPINB4/SLAMF7/ULBP2/VAV1	21
GO:0042129	BP	GO:0042129	regulation of T cell proliferation	34/1188	183/18614	1.5274700858579e-08	5.42960500622477e-07	4.40090404552655e-07	ARG1/CCDC88B/CCL5/CD24/CD274/CD80/CD86/CORO1A/CTLA4/EBI3/HLA-DPA1/HLA-E/IDO1/IL12B/IL15/IL1B/IL23A/IL4I1/IL6/IRF1/ITCH/LGALS9/LILRB2/PNP/PRKCQ/PTPN22/PTPRC/PYCARD/SASH3/SLAMF1/TNFRSF1B/TNFSF13B/VSIG4/XCL1	34
GO:0002706	BP	GO:0002706	regulation of lymphocyte mediated immunity	34/1188	184/18614	1.76095880021058e-08	6.22747276218059e-07	5.04760660141332e-07	ARG1/C3/CD1B/CD96/EXOSC3/GATA3/HLA-B/HLA-DRA/HLA-E/HLA-F/IL12B/IL18RAP/IL1B/IL1R1/IL23A/IL4I1/IL6/IL7R/LGALS9/MALT1/NOD2/PIK3R6/PTPRC/RAET1E/RASGRP1/RSAD2/SASH3/SERPINB4/SLAMF1/TAP2/TNFRSF1B/ULBP2/VAV1/XCL1	34
GO:0045785	BP	GO:0045785	positive regulation of cell adhesion	64/1188	482/18614	1.90628753916571e-08	6.68326602410048e-07	5.4170446006798e-07	CCDC88B/CCL2/CCL5/CD24/CD274/CD74/CD80/CD83/CD86/CORO1A/CXCL13/DMTN/EBI3/EPHA4/F11R/FERMT1/FUT3/GATA3/HLA-DPA1/HLA-DRA/HLA-E/ICOS/IFNG/IL12B/IL15/IL1B/IL23A/IL2RG/IL36B/IL4I1/IL6/IL7R/ITGB2/LCK/LGALS9/LIF/LILRB2/LYN/MALT1/NFKBIZ/NOD2/NR4A3/P4HB/PIK3R6/PNP/PREX1/PRKCQ/PRSS2/PTPN22/PTPRC/PYCARD/RASGRP1/RELL2/SASH3/SHB/SIRPA/SLAMF1/SOCS1/TJP1/TNFSF13B/VAV1/VNN1/XCL1/ZBTB16	64
GO:0002764	BP	GO:0002764	immune response-regulating signaling pathway	61/1188	450/18614	1.90922767799854e-08	6.68326602410048e-07	5.4170446006798e-07	AIM2/BIRC3/BLNK/C3AR1/CASP1/CD14/CD24/CD3D/CD3G/CLEC4D/CLEC4E/CLEC7A/CTLA4/DDX60/DHX58/EZR/FPR1/GATA3/GBP1/IFI35/IFIH1/IRF1/IRF7/ITCH/ITK/KIT/LAPTM5/LCK/LCP2/LILRB2/LTF/LYN/MALT1/MAPKAPK2/MFHAS1/MYD88/NFKBIZ/NLRX1/NMI/NOD2/NR4A3/OAS1/OAS3/OASL/PLSCR1/PRKCQ/PTPN22/PTPRC/PYCARD/RSAD2/SHB/SLC15A2/SLC46A2/THEMIS2/TLR2/TLR8/TNFAIP3/TNIP3/TRAC/TRBC1/VAV1	61
GO:0006935	BP	GO:0006935	chemotaxis	76/1188	614/18614	1.95332254879341e-08	6.80308701842391e-07	5.51416413295746e-07	ABCC1/ADAM10/C3AR1/CCL13/CCL18/CCL2/CCL20/CCL22/CCL4/CCL5/CCL8/CCR1/CCR5/CD74/CDK5R1/CH25H/CORO1A/CXCL1/CXCL10/CXCL11/CXCL13/CXCL17/CXCL2/CXCL3/CXCL6/CXCL8/CXCL9/CXCR2/CXCR4/CYP7B1/EGR2/EPHA4/EPHB2/F3/FGF2/FOSL1/FPR1/GAP43/GATA3/GFRA3/GPR18/GPR183/IL1B/IL23A/IL34/IL6/ITGB2/KIT/LGALS9/LGR6/LHX2/LYN/MAPK14/MIF/NOD2/NOG/PIK3C2G/PPIB/PREX1/PRKCQ/RELN/RHOG/RNASE2/S100A12/S100A7/S100A8/S100A9/SEMA3G/SE…	76
GO:0031341	BP	GO:0031341	regulation of cell killing	25/1188	110/18614	1.98062210135382e-08	6.86350251805825e-07	5.56313322305674e-07	ARG1/CD1B/CLEC7A/CXCL6/DNASE1L3/HLA-B/HLA-DRA/HLA-E/HLA-F/IFNG/IL12B/IL18RAP/IL23A/IL7R/LGALS9/PIK3R6/PRF1/PTPRC/RAET1E/RASGRP1/SERPINB4/TAP2/ULBP2/VAV1/XCL1	25
GO:0042330	BP	GO:0042330	taxis	76/1188	616/18614	2.24500923747635e-08	7.74079185081846e-07	6.27421002684181e-07	ABCC1/ADAM10/C3AR1/CCL13/CCL18/CCL2/CCL20/CCL22/CCL4/CCL5/CCL8/CCR1/CCR5/CD74/CDK5R1/CH25H/CORO1A/CXCL1/CXCL10/CXCL11/CXCL13/CXCL17/CXCL2/CXCL3/CXCL6/CXCL8/CXCL9/CXCR2/CXCR4/CYP7B1/EGR2/EPHA4/EPHB2/F3/FGF2/FOSL1/FPR1/GAP43/GATA3/GFRA3/GPR18/GPR183/IL1B/IL23A/IL34/IL6/ITGB2/KIT/LGALS9/LGR6/LHX2/LYN/MAPK14/MIF/NOD2/NOG/PIK3C2G/PPIB/PREX1/PRKCQ/RELN/RHOG/RNASE2/S100A12/S100A7/S100A8/S100A9/SEMA3G/SE…	76
GO:0043367	BP	GO:0043367	CD4-positive, alpha-beta T cell differentiation	22/1188	89/18614	2.75423531696377e-08	9.44935658994139e-07	7.65906757427475e-07	CD80/CD83/CD86/CTSL/ENTPD7/GATA3/GPR183/HLA-DRA/IFNG/IL12B/IL23A/IL2RG/IL6/LGALS9/MALT1/NFKBIZ/RORC/RSAD2/SASH3/SHB/SOCS1/STAT3	22
GO:0051701	BP	GO:0051701	biological process involved in interaction with host	36/1188	206/18614	3.06199491693931e-08	1.04532262114918e-06	8.47274257892013e-07	ACE2/ALYREF/ARL8B/CCR5/CD74/CD80/CD86/CDK1/CH25H/CTSL/CXCL8/CXCR4/F11R/FURIN/IFIT1/IFITM1/INHBB/ITCH/KPNA3/KRT6A/LGALS9/LTF/LY6E/P4HB/PLSCR1/SELPLG/SERPINB3/SIGLEC1/SLAMF1/TMPRSS4/TNFRSF4/TRIM10/TRIM21/TRIM25/VAMP8/VPS37B	36
GO:0045580	BP	GO:0045580	regulation of T cell differentiation	33/1188	180/18614	3.47189039869342e-08	1.17627820683986e-06	9.53418805458489e-07	CD2/CD74/CD80/CD83/CD86/CLPTM1/CTLA4/FANCA/GATA3/HLA-DRA/IFNG/IL12B/IL15/IL23A/IL2RG/IL36B/IL4I1/IL7R/IRF1/LGALS9/LILRB2/MALT1/NFKBIZ/PIK3R6/PNP/PTPRC/RASGRP1/SASH3/SHB/SLC46A2/SOCS1/VNN1/ZBTB16	33
GO:0000226	BP	GO:0000226	microtubule cytoskeleton organization	78/1188	645/18614	3.47970931257731e-08	1.17627820683986e-06	9.53418805458489e-07	ANKFN1/ASPM/AUNIP/AURKA/AURKB/BBS2/BCAS3/BORA/CCDC69/CCDC88B/CCNB1/CCNB2/CDC20/CDCA8/CDK1/CDK5R1/CENPA/CENPE/CEP68/CHEK1/DAW1/DLGAP5/ESPL1/EZR/FBXO5/FBXW11/FBXW5/FGF13/FIGNL1/GAPDH/HOOK1/INSC/KIF11/KIF15/KIF18A/KIF18B/KIF20A/KIF23/KIF2C/KIF4A/KIFC1/MAD2L1/MAP6/MAP7/NDC80/NDEL1/NEK2/NINL/NPM1/NUF2/NUSAP1/PLA2G3/PLK1/PLK2/PLK4/PRC1/PSRC1/RACGAP1/RANBP1/RCC1/SAC3D1/SKA1/SKA2/SKA3/SLC16A1/SPAG5/SPC25…	78
GO:1903706	BP	GO:1903706	regulation of hemopoiesis	57/1188	415/18614	3.51911089568649e-08	1.18379457251971e-06	9.59511109427227e-07	C1QC/CCR1/CD2/CD74/CD80/CD83/CD86/CLPTM1/CTLA4/CTNNBIP1/EIF6/FANCA/GATA3/GPR68/HCLS1/HLA-B/HLA-DRA/HMGB3/HOXB8/IFNG/IL12B/IL15/IL17A/IL23A/IL2RG/IL34/IL36B/IL4I1/IL7R/IRF1/IRF7/ISG15/LEO1/LGALS9/LIF/LILRB2/LILRB3/LTF/LYN/MALT1/MAPK14/NFKBIZ/PIK3R6/PLA2G3/PNP/PTPRC/RASGRP1/SASH3/SHB/SLAMF8/SLC46A2/SOCS1/STAT1/STAT3/TMEM176B/VNN1/ZBTB16	57
GO:0042267	BP	GO:0042267	natural killer cell mediated cytotoxicity	20/1188	76/18614	3.76621562359566e-08	1.26076810389882e-06	1.02190112219177e-06	ARL8B/CD2/CORO1A/GZMB/HLA-B/HLA-E/HLA-F/IL12B/IL18RAP/LGALS9/PIK3R6/PRDX1/RAB27A/RAET1E/RASGRP1/RNF19B/SERPINB4/SLAMF7/ULBP2/VAV1	20
GO:0002250	BP	GO:0002250	adaptive immune response	82/1188	693/18614	4.05511685543191e-08	1.35092202101731e-06	1.09497434540267e-06	AKIRIN2/ARG1/C1QA/C1QB/C1QC/C1R/C3/CD1B/CD244/CD274/CD3D/CD3G/CD74/CD80/CD86/CLEC10A/CLEC4D/CLEC7A/CTLA4/CTSC/CTSL/CXCL13/EBI3/ENTPD7/EPHB2/EXO1/EXOSC3/GATA3/GPR183/HLA-B/HLA-DPA1/HLA-DRA/HLA-E/HLA-F/IFNG/IL12B/IL17A/IL1B/IL1R1/IL21R/IL23A/IL2RB/IL4I1/IL6/IL7R/IRF1/IRF7/ITK/LAMP3/LILRB2/LILRB3/LYN/MALT1/MYD88/NFKBIZ/NOD2/PRF1/PRKCQ/PTPRC/PYCARD/RAB27A/RAET1E/RNF19B/RORC/RSAD2/SAMSN1/SASH3/SIGLEC1…	82
GO:0042742	BP	GO:0042742	defense response to bacterium	47/1188	314/18614	4.1179208850504e-08	1.36524915496671e-06	1.10658703945433e-06	ACP5/AKIRIN2/ANG/CASP4/CCL20/CLEC4D/CLEC4E/CXCL13/CXCL6/GNLY/GSDMC/HLA-E/IL12B/IL17A/IL1B/IL23A/IL6/IL7R/ISG15/KRT6A/LCN2/LGALS4/LTF/MIAT/MPEG1/MYD88/NFKBIZ/NOD2/OAS1/OAS2/OAS3/PGLYRP4/PI3/PYCARD/RNASE4/RNASE6/S100A12/S100A7/S100A8/S100A9/SLAMF8/STAB2/TLR2/TREM1/WFDC12/WFDC5/ZNFX1	47
GO:0045621	BP	GO:0045621	positive regulation of lymphocyte differentiation	27/1188	130/18614	4.15719400509638e-08	1.37167511287773e-06	1.11179552591598e-06	CD74/CD80/CD83/CD86/GATA3/HLA-DRA/IFNG/IL12B/IL15/IL23A/IL2RG/IL36B/IL4I1/IL7R/LGALS9/LILRB2/MALT1/NFKBIZ/PIK3R6/PNP/PTPRC/RASGRP1/SASH3/SHB/SOCS1/VNN1/ZBTB16	27
GO:0032623	BP	GO:0032623	interleukin-2 production	18/1188	63/18614	4.49614119480773e-08	1.46944974783858e-06	1.19104563454373e-06	CD80/CD83/CD86/CLEC7A/EZR/GATA3/GBP1/IL1B/LAPTM5/MALT1/NOD2/PNP/PRKCQ/PTPRC/SASH3/TNFAIP3/VSIG4/XCL1	18
GO:0032663	BP	GO:0032663	regulation of interleukin-2 production	18/1188	63/18614	4.49614119480773e-08	1.46944974783858e-06	1.19104563454373e-06	CD80/CD83/CD86/CLEC7A/EZR/GATA3/GBP1/IL1B/LAPTM5/MALT1/NOD2/PNP/PRKCQ/PTPRC/SASH3/TNFAIP3/VSIG4/XCL1	18
GO:0051336	BP	GO:0051336	regulation of hydrolase activity	106/1188	979/18614	4.71951678054773e-08	1.53517866597439e-06	1.24432145505007e-06	A2ML1/ADAP2/ADCYAP1R1/AIM2/AKIRIN2/ANG/ANGPTL4/ARHGAP11A/ARHGAP9/BCAR3/BCAS3/BIRC3/BMP2/CASP1/CCL13/CCL18/CCL2/CCL20/CCL22/CCL4/CCL5/CCL8/CD86/CHP2/CLEC7A/CPEB2/CRY2/CST6/CST7/CSTB/CTSD/CTSL/CXCL13/DFFA/EGLN3/EPHA4/F11R/F3/FGF2/FURIN/GAPDH/GPR65/GZMA/IFI16/IFI6/IFNG/ITK/KIT/LAMP3/LAPTM5/LCK/LGALS9/LTF/LYN/MAGI2/MALT1/NDEL1/NLRP7/NPM1/OAS1/OAS2/OAS3/OASL/PI3/PLEK/PML/PPARG/PPP1R14D/PPP1R36/PPP6R1/…	106
GO:0071674	BP	GO:0071674	mononuclear cell migration	35/1188	202/18614	5.92268626011781e-08	1.91750443426162e-06	1.55421122022365e-06	ADAM10/C3AR1/CCL13/CCL18/CCL2/CCL20/CCL22/CCL4/CCL5/CCL8/CCR1/CCR5/CH25H/CORO1A/CXCL10/CXCL11/CXCL13/CXCL17/CXCR2/CXCR4/CYP7B1/F11R/GATA3/GPR183/IL34/IL6/LGALS9/LYN/PYCARD/S100A12/S100A7/SIRPA/SLAMF1/SLAMF8/XCL1	35
GO:0002440	BP	GO:0002440	production of molecular mediator of immune response	48/1188	328/18614	6.04750624585011e-08	1.94876649866273e-06	1.57955032786346e-06	ACP5/ARG1/BST2/CD244/CD74/CD86/CD96/CLEC7A/EPHB2/EXO1/EXOSC3/GATA3/HLA-DPA1/HLA-DRA/HLA-E/HLA-F/HMOX1/IL17A/IL1B/IL1R1/IL6/KIT/LAPTM5/LGALS4/MALT1/MAPKAPK2/MIF/MYD88/NFKBIZ/NLRX1/NOD2/NR4A3/PANX1/POLB/POLQ/PTPN22/PTPRC/PYCARD/RSAD2/SAMHD1/SASH3/SLAMF1/SLC7A5/TNFRSF1B/TNFRSF4/TREM1/XCL1/XRCC4	48
GO:2001251	BP	GO:2001251	negative regulation of chromosome organization	22/1188	93/18614	6.47273838722271e-08	2.07609320550176e-06	1.6827535293098e-06	AURKB/BUB1/BUB1B/CCNB1/CDC20/CDCA8/CDT1/CENPF/ESPL1/FBXO5/KNTC1/MAD2L1/NDC80/NUF2/PIF1/PLK1/SPC24/SPC25/TOP2A/TRIP13/TTK/ZWINT	22
GO:1901991	BP	GO:1901991	negative regulation of mitotic cell cycle phase transition	34/1188	194/18614	6.84457401777154e-08	2.18519363085891e-06	1.77118362740579e-06	AURKB/AVEN/BLM/BUB1/BUB1B/CCL2/CCNB1/CDC20/CDC6/CDCA8/CDK1/CDKN1A/CDT1/CENPF/CHEK1/DTL/FBXO5/JADE1/KNTC1/MAD2L1/NABP2/NDC80/NUF2/ORC1/PLK1/PLK2/PML/SPC24/SPC25/TICRR/TRIP13/TTK/ZNF655/ZWINT	34
GO:0046638	BP	GO:0046638	positive regulation of alpha-beta T cell differentiation	16/1188	52/18614	7.96392673190528e-08	2.53084049507921e-06	2.05134372769425e-06	CD80/CD83/CD86/HLA-DRA/IFNG/IL12B/IL23A/IL2RG/LGALS9/MALT1/NFKBIZ/PNP/SASH3/SHB/SOCS1/ZBTB16	16
GO:0044839	BP	GO:0044839	cell cycle G2/M phase transition	29/1188	151/18614	8.15596937466487e-08	2.57998003704995e-06	2.09117321967506e-06	AURKA/AURKB/AVEN/BLM/CCNA2/CCNB1/CCNB2/CDC25A/CDC25C/CDC6/CDC7/CDK1/CDKN1A/CENPF/CHEK1/DTL/FBXO5/FOXM1/HSPA2/KIF14/MELK/NABP2/NDC80/NPM1/ORC1/PKMYT1/PLK1/RRM1/TICRR	29
GO:0002708	BP	GO:0002708	positive regulation of lymphocyte mediated immunity	26/1188	126/18614	8.46326690389609e-08	2.66496294836838e-06	2.16005514346014e-06	C3/CD1B/EXOSC3/GATA3/HLA-B/HLA-DRA/HLA-E/HLA-F/IL12B/IL18RAP/IL1B/IL1R1/IL23A/IL6/MALT1/NOD2/PTPRC/RAET1E/RASGRP1/RSAD2/SASH3/SLAMF1/TAP2/ULBP2/VAV1/XCL1	26
GO:0044409	BP	GO:0044409	entry into host	30/1188	160/18614	8.57805131450386e-08	2.68882917567357e-06	2.17939964019213e-06	ACE2/CCR5/CD74/CD80/CD86/CDK1/CH25H/CTSL/CXCL8/CXCR4/F11R/FURIN/IFITM1/ITCH/KPNA3/KRT6A/LGALS9/LY6E/P4HB/PLSCR1/SELPLG/SERPINB3/SIGLEC1/SLAMF1/TMPRSS4/TNFRSF4/TRIM10/TRIM21/TRIM25/VAMP8	30
GO:0001910	BP	GO:0001910	regulation of leukocyte mediated cytotoxicity	22/1188	95/18614	9.72586483182085e-08	3.03482189503333e-06	2.45984006939599e-06	ARG1/CD1B/CXCL6/DNASE1L3/HLA-B/HLA-DRA/HLA-E/HLA-F/IL12B/IL18RAP/IL23A/IL7R/LGALS9/PIK3R6/PTPRC/RAET1E/RASGRP1/SERPINB4/TAP2/ULBP2/VAV1/XCL1	22
GO:0030155	BP	GO:0030155	regulation of cell adhesion	90/1188	803/18614	1.10210935673208e-07	3.42348924505603e-06	2.77486993089015e-06	ABAT/ABCA12/ADAM10/ADAMDEC1/ARG1/ASS1/BCAS3/BMP2/CCDC88B/CCL2/CCL5/CD24/CD274/CD74/CD80/CD83/CD86/CORO1A/CTLA4/CXCL13/CXCL8/CXCR4/CYTIP/DMTN/EBI3/EPHA4/EPHB2/F11R/FERMT1/FUT3/FXYD5/FZD7/GATA3/GBP1/HLA-DPA1/HLA-DRA/HLA-E/ICOS/IDO1/IFNG/IL12B/IL15/IL1B/IL23A/IL2RG/IL36B/IL4I1/IL6/IL7R/IRF1/ITCH/ITGB2/KIF14/LAPTM5/LCK/LGALS9/LIF/LILRB2/LYN/MALT1/MAPK14/MMP12/NFKBIZ/NOD2/NR4A3/P4HB/PIK3R6/PML/PNP/PRE…	90
GO:0002221	BP	GO:0002221	pattern recognition receptor signaling pathway	33/1188	189/18614	1.16513100139054e-07	3.60302393972609e-06	2.92038971790596e-06	AIM2/BIRC3/CASP1/CD14/CLEC4E/DDX60/DHX58/IFI35/IFIH1/IRF1/IRF7/ITCH/LTF/LYN/MAPKAPK2/MFHAS1/MYD88/NFKBIZ/NLRX1/NMI/NOD2/OAS1/OAS3/OASL/PTPN22/PYCARD/RSAD2/SLC15A2/SLC46A2/TLR2/TLR8/TNFAIP3/TNIP3	33
GO:0032611	BP	GO:0032611	interleukin-1 beta production	24/1188	112/18614	1.24938400072394e-07	3.82922314177436e-06	3.10373288600896e-06	ACP5/AIM2/CASP1/CLEC7A/GBP5/GSTP1/IFI16/IFNG/IL17A/IL6/LGALS9/MALT1/MYD88/NLRP7/NOD2/PANX1/PML/PYCARD/SERPINB1/SIRPA/SPHK1/STAT3/TLR8/TNFAIP3	24
GO:0032651	BP	GO:0032651	regulation of interleukin-1 beta production	24/1188	112/18614	1.24938400072394e-07	3.82922314177436e-06	3.10373288600896e-06	ACP5/AIM2/CASP1/CLEC7A/GBP5/GSTP1/IFI16/IFNG/IL17A/IL6/LGALS9/MALT1/MYD88/NLRP7/NOD2/PANX1/PML/PYCARD/SERPINB1/SIRPA/SPHK1/STAT3/TLR8/TNFAIP3	24
GO:0031343	BP	GO:0031343	positive regulation of cell killing	19/1188	74/18614	1.2609926610704e-07	3.8477015003281e-06	3.11871030753789e-06	ARG1/CD1B/CLEC7A/HLA-B/HLA-DRA/HLA-E/HLA-F/IFNG/IL12B/IL18RAP/IL23A/PRF1/PTPRC/RAET1E/RASGRP1/TAP2/ULBP2/VAV1/XCL1	19
GO:0050729	BP	GO:0050729	positive regulation of inflammatory response	29/1188	154/18614	1.27268436137672e-07	3.86626931984752e-06	3.13376024062619e-06	ABCC1/AIM2/C3/CAMK2N1/CASP1/CASP4/CTSC/HLA-E/IDO1/IFI35/IFNG/IL12B/IL15/IL1B/IL23A/IL6/LGALS2/MIR142/NFKBIZ/NMI/OSM/OSMR/PLA2G3/PYCARD/S100A12/S100A8/S100A9/TLR2/VAMP8	29
GO:0007052	BP	GO:0007052	mitotic spindle organization	26/1188	130/18614	1.63352763040296e-07	4.9196470140447e-06	3.98756344556377e-06	AURKA/AURKB/BORA/CCNB1/CDC20/CDCA8/CENPE/DLGAP5/KIF11/KIF15/KIF23/KIF4A/KIFC1/NDC80/NEK2/NUF2/PLK1/PLK2/PRC1/PSRC1/RACGAP1/RCC1/SPC25/TACC3/TPX2/TTK	26
GO:0002757	BP	GO:0002757	immune response-activating signaling pathway	56/1188	423/18614	1.6336994869725e-07	4.9196470140447e-06	3.98756344556377e-06	AIM2/BIRC3/BLNK/C3AR1/CASP1/CD14/CD3D/CD3G/CLEC4E/CLEC7A/CTLA4/DDX60/DHX58/EZR/FPR1/GATA3/GBP1/IFI35/IFIH1/IRF1/IRF7/ITCH/ITK/LAPTM5/LCK/LCP2/LTF/LYN/MALT1/MAPKAPK2/MFHAS1/MYD88/NFKBIZ/NLRX1/NMI/NOD2/NR4A3/OAS1/OAS3/OASL/PLSCR1/PTPN22/PTPRC/PYCARD/RSAD2/SHB/SLC15A2/SLC46A2/THEMIS2/TLR2/TLR8/TNFAIP3/TNIP3/TRAC/TRBC1/VAV1	56
GO:0032733	BP	GO:0032733	positive regulation of interleukin-10 production	14/1188	42/18614	1.68167939262948e-07	5.04211351807517e-06	4.08682726538331e-06	CD274/CD83/CLEC7A/IL12B/IL23A/IL6/ISG15/LGALS9/NOD2/PYCARD/SASH3/STAT3/TLR2/XCL1	14
GO:0001818	BP	GO:0001818	negative regulation of cytokine production	51/1188	371/18614	1.79441115794736e-07	5.35682222736147e-06	4.34191079913442e-06	ACP5/ARG1/BST2/CD24/CD274/CD83/CD96/CDH3/DHX58/EPHB2/EZR/FURIN/GATA3/GBP1/GPR18/GSTP1/HLA-F/HMOX1/IDO1/IFNG/IL12B/IL23A/IL36RN/IL6/INHBB/ITCH/LAPTM5/LGALS9/LTF/MIR142/N4BP1/NLRC3/NLRP7/NLRX1/NMI/NOD2/OAS1/OAS3/PML/PTPN22/PTPRC/PYCARD/REL/RNF128/SERPINB1/SIRPA/SLAMF1/TLR8/TNFAIP3/VSIG4/XCL1	51
GO:0045619	BP	GO:0045619	regulation of lymphocyte differentiation	35/1188	212/18614	2.02097940978655e-07	6.0071870732276e-06	4.8690565635057e-06	CD2/CD74/CD80/CD83/CD86/CLPTM1/CTLA4/FANCA/GATA3/HLA-DRA/HMGB3/IFNG/IL12B/IL15/IL23A/IL2RG/IL36B/IL4I1/IL7R/IRF1/LGALS9/LILRB2/MALT1/NFKBIZ/PIK3R6/PNP/PTPRC/RASGRP1/SASH3/SHB/SLAMF8/SLC46A2/SOCS1/VNN1/ZBTB16	35
GO:0032481	BP	GO:0032481	positive regulation of type I interferon production	17/1188	62/18614	2.05633402393849e-07	6.08604267342483e-06	4.93297206555835e-06	CD14/DHX58/GAPDH/IFIH1/IRF1/IRF7/ISG15/MMP12/MYD88/OAS1/OAS2/OAS3/POLR3G/PTPN22/STAT1/TLR2/TLR8	17
GO:0014015	BP	GO:0014015	positive regulation of gliogenesis	18/1188	69/18614	2.07556273624059e-07	6.11670112355347e-06	4.95782192057469e-06	ASPA/BMP2/CXCR4/E2F1/EGR2/IL1B/IL34/IL6/LIF/LYN/MIR142/PLAG1/RNF112/SLC7A5/SOX8/SPINT1/TLR2/TNFRSF1B	18
GO:0044000	BP	GO:0044000	movement in host	32/1188	185/18614	2.25302084422416e-07	6.61141776245523e-06	5.35880881649733e-06	ACE2/ARL8B/CCR5/CD74/CD80/CD86/CDK1/CH25H/CTSL/CXCL8/CXCR4/F11R/FURIN/IFITM1/ITCH/KPNA3/KRT6A/LGALS9/LY6E/P4HB/PLSCR1/SELPLG/SERPINB3/SIGLEC1/SLAMF1/TMPRSS4/TNFRSF4/TRIM10/TRIM21/TRIM25/VAMP8/VPS37B	32
GO:0044786	BP	GO:0044786	cell cycle DNA replication	14/1188	43/18614	2.34769203766887e-07	6.86003571684936e-06	5.56032324711047e-06	BLM/CDC45/CDC7/CDT1/DBF4/DNA2/FBXO5/FEN1/GINS1/MCM3/MCM6/RAD51/TIPIN/ZPR1	14
GO:0032729	BP	GO:0032729	positive regulation of type II interferon production	19/1188	77/18614	2.48879721471903e-07	7.21123764399263e-06	5.84498593991954e-06	CD14/CD2/CD244/CLEC7A/EBI3/HLA-DPA1/IL12B/IL1B/IL1R1/IL23A/ISG15/LGALS9/PTPN22/PYCARD/RASGRP1/SASH3/SLAMF1/SLC7A5/TLR8	19
GO:2000514	BP	GO:2000514	regulation of CD4-positive, alpha-beta T cell activation	19/1188	77/18614	2.48879721471903e-07	7.21123764399263e-06	5.84498593991954e-06	CD274/CD80/CD83/CD86/GATA3/HLA-DRA/IFNG/IL12B/IL23A/IL2RG/ITCH/LGALS9/MALT1/NFKBIZ/PRKCQ/SASH3/SHB/SOCS1/XCL1	19
GO:0032608	BP	GO:0032608	interferon-beta production	16/1188	56/18614	2.51091253394626e-07	7.21468868087227e-06	5.84778313826959e-06	IFIH1/IRF1/IRF7/ISG15/NLRC3/NLRX1/NMI/OAS1/OAS2/OAS3/POLR3G/PYCARD/REL/SIRPA/TLR2/TLR8	16
GO:0032648	BP	GO:0032648	regulation of interferon-beta production	16/1188	56/18614	2.51091253394626e-07	7.21468868087227e-06	5.84778313826959e-06	IFIH1/IRF1/IRF7/ISG15/NLRC3/NLRX1/NMI/OAS1/OAS2/OAS3/POLR3G/PYCARD/REL/SIRPA/TLR2/TLR8	16
GO:0010389	BP	GO:0010389	regulation of G2/M transition of mitotic cell cycle	22/1188	101/18614	3.06798076705106e-07	8.7787532653876e-06	7.11551774319333e-06	AURKA/AURKB/AVEN/BLM/CCNB1/CDC25A/CDC25C/CDC6/CDC7/CDK1/CDKN1A/CENPF/CHEK1/DTL/FBXO5/HSPA2/KIF14/NABP2/ORC1/PLK1/RRM1/TICRR	22
GO:0048247	BP	GO:0048247	lymphocyte chemotaxis	17/1188	64/18614	3.395808522704e-07	9.67665106304413e-06	7.84329850176523e-06	ADAM10/CCL13/CCL18/CCL2/CCL20/CCL22/CCL4/CCL5/CCL8/CH25H/CXCL10/CXCL11/CXCL13/CYP7B1/GPR183/S100A7/XCL1	17
GO:0046718	BP	GO:0046718	viral entry into host cell	28/1188	153/18614	3.86432553325397e-07	1.09664151758516e-05	8.88870200631516e-06	ACE2/CCR5/CD74/CD80/CD86/CDK1/CH25H/CTSL/CXCR4/F11R/FURIN/IFITM1/ITCH/KPNA3/LGALS9/LY6E/P4HB/PLSCR1/SELPLG/SERPINB3/SIGLEC1/SLAMF1/TMPRSS4/TNFRSF4/TRIM10/TRIM21/TRIM25/VAMP8	28
GO:0000086	BP	GO:0000086	G2/M transition of mitotic cell cycle	26/1188	136/18614	4.14007415421963e-07	1.17007997407781e-05	9.48394899003719e-06	AURKA/AURKB/AVEN/BLM/CCNA2/CCNB1/CDC25A/CDC25C/CDC6/CDC7/CDK1/CDKN1A/CENPF/CHEK1/DTL/FBXO5/FOXM1/HSPA2/KIF14/MELK/NABP2/ORC1/PKMYT1/PLK1/RRM1/TICRR	26
GO:0002758	BP	GO:0002758	innate immune response-activating signaling pathway	34/1188	209/18614	4.29283220749347e-07	1.20830085317857e-05	9.79374394061883e-06	AIM2/BIRC3/CASP1/CD14/CLEC4E/CLEC7A/DDX60/DHX58/IFI35/IFIH1/IRF1/IRF7/ITCH/LTF/LYN/MAPKAPK2/MFHAS1/MYD88/NFKBIZ/NLRX1/NMI/NOD2/OAS1/OAS3/OASL/PTPN22/PYCARD/RSAD2/SLC15A2/SLC46A2/TLR2/TLR8/TNFAIP3/TNIP3	34
GO:0098609	BP	GO:0098609	cell-cell adhesion	100/1188	950/18614	4.42615127781235e-07	1.24076175657699e-05	1.00568520689703e-05	ABAT/ABCA12/ARG1/ASS1/BMP2/CCDC88B/CCL2/CCL5/CD2/CD24/CD274/CD74/CD80/CD83/CD86/CDH26/CDH3/CDK5R1/CEACAM5/CLDN17/CLDN23/CORO1A/CTLA4/CXCL13/DMTN/DSC2/DSG3/EBI3/EZR/F11R/FUT3/FXYD5/GATA3/HLA-DPA1/HLA-DRA/HLA-E/ICOS/IDO1/IFNG/IGSF11/IL12B/IL15/IL1B/IL23A/IL2RG/IL36B/IL4I1/IL6/IL7R/IRF1/ITCH/ITGB2/KIT/LAPTM5/LCK/LGALS2/LGALS9/LILRB2/LYN/MALT1/MAPK14/MPZL2/NFKBIZ/NOD2/NR4A3/PCDH19/PCDHB14/PCDHB16/PCD…	100
GO:0045786	BP	GO:0045786	negative regulation of cell cycle	53/1188	404/18614	4.66611269644642e-07	1.30273332610099e-05	1.05591555159303e-05	AURKB/AVEN/BLM/BMP2/BRINP1/BUB1/BUB1B/CCL2/CCNB1/CDC20/CDC45/CDC6/CDCA8/CDK1/CDKN1A/CDT1/CENPF/CHEK1/DNA2/DTL/DTX3L/E2F1/EME1/ESPL1/FBXO5/FBXO6/GATA3/JADE1/KNTC1/LIF/MAD2L1/MAPK14/NABP2/NDC80/NEK2/NPM1/NUF2/ORC1/PARP9/PLK1/PLK2/PML/RAD51/SPC24/SPC25/TICRR/TIMELESS/TIPIN/TNFAIP3/TRIP13/TTK/ZNF655/ZWINT	53
GO:1902749	BP	GO:1902749	regulation of cell cycle G2/M phase transition	23/1188	112/18614	5.09599545140706e-07	1.41701550939125e-05	1.14854566413291e-05	AURKA/AURKB/AVEN/BLM/CCNB1/CDC25A/CDC25C/CDC6/CDC7/CDK1/CDKN1A/CENPF/CHEK1/DTL/FBXO5/HSPA2/KIF14/NABP2/NPM1/ORC1/PLK1/RRM1/TICRR	23
GO:0033044	BP	GO:0033044	regulation of chromosome organization	38/1188	250/18614	5.43108145531492e-07	1.50412601268481e-05	1.2191520831842e-05	AURKB/BUB1/BUB1B/CCNB1/CDC20/CDC6/CDCA5/CDCA8/CDT1/CENPE/CENPF/DLGAP5/EID3/ESPL1/FBXO5/FEN1/KNTC1/MAD2L1/NABP2/NCAPG/NCAPG2/NCAPH/NDC80/NEK2/NUF2/PIF1/PLK1/PML/PRKCQ/SMC2/SPC24/SPC25/TACC3/TOP2A/TRIP13/TTK/UBE2C/ZWINT	38
GO:0001913	BP	GO:0001913	T cell mediated cytotoxicity	16/1188	59/18614	5.51438605119099e-07	1.52047303848833e-05	1.2324019774046e-05	CD1B/CTSC/HLA-B/HLA-DRA/HLA-E/HLA-F/IL12B/IL23A/IL7R/PRF1/PTPRC/RAB27A/RAET1E/TAP2/ULBP2/XCL1	16
GO:0071396	BP	GO:0071396	cellular response to lipid	71/1188	608/18614	5.53420435992708e-07	1.52047303848833e-05	1.2324019774046e-05	AR/ARG1/ASS1/CASP1/CCL2/CCL5/CCNA2/CCR5/CD14/CD274/CD80/CD86/CMPK2/CRY2/CXCL1/CXCL10/CXCL11/CXCL13/CXCL2/CXCL3/CXCL6/CXCL8/CXCL9/CYP24A1/CYP27B1/CYP7B1/E2F1/EPHB2/FZD7/GJB2/GSTP1/IL12B/IL15/IL1B/IL24/IL36A/IL36B/IL36G/IL36RN/IL6/INHBB/KIF18A/KMO/LILRB2/LRP8/LTF/LYN/MALT1/MAPK14/MIF/MYD88/NFKBIZ/NLRP7/NOD2/NR4A3/NRIP1/PIM1/PLAT/PPARD/PTPN22/PYCARD/RORC/SIRPA/SLC7A5/TIFAB/TLR2/TNFAIP3/TNFRSF1B/TNIP…	71
GO:0033993	BP	GO:0033993	response to lipid	97/1188	921/18614	6.4837466125152e-07	1.77428240634543e-05	1.43812424864059e-05	ACP5/ADCYAP1R1/AKIRIN2/AQP3/AR/ARG1/ARPC1B/ASS1/BDKRB1/CASP1/CCL2/CCL5/CCNA2/CCR5/CD14/CD274/CD80/CD86/CD96/CMPK2/CRY2/CXCL1/CXCL10/CXCL11/CXCL13/CXCL2/CXCL3/CXCL6/CXCL8/CXCL9/CYBB/CYP24A1/CYP27B1/CYP7B1/E2F1/EPHB2/FMO1/FOSL1/FZD7/GHR/GJB2/GJB6/GPX3/GSTP1/IDO1/IL10RA/IL12B/IL15/IL1B/IL24/IL36A/IL36B/IL36G/IL36RN/IL6/INHBB/KIF18A/KMO/LGALS9/LILRB2/LRP8/LTF/LYN/MALT1/MAPK14/MAPKAPK2/MIF/MIR142/MYD8…	97
GO:0032612	BP	GO:0032612	interleukin-1 production	25/1188	131/18614	7.11756433496478e-07	1.93239069503611e-05	1.5662771081087e-05	ACP5/AIM2/CASP1/CLEC7A/GBP5/GSTP1/IFI16/IFNG/IL17A/IL6/LGALS9/MALT1/MIR142/MYD88/NLRP7/NOD2/PANX1/PML/PYCARD/SERPINB1/SIRPA/SPHK1/STAT3/TLR8/TNFAIP3	25
GO:0032652	BP	GO:0032652	regulation of interleukin-1 production	25/1188	131/18614	7.11756433496478e-07	1.93239069503611e-05	1.5662771081087e-05	ACP5/AIM2/CASP1/CLEC7A/GBP5/GSTP1/IFI16/IFNG/IL17A/IL6/LGALS9/MALT1/MIR142/MYD88/NLRP7/NOD2/PANX1/PML/PYCARD/SERPINB1/SIRPA/SPHK1/STAT3/TLR8/TNFAIP3	25
GO:0002218	BP	GO:0002218	activation of innate immune response	36/1188	233/18614	7.19214590559873e-07	1.94498188882388e-05	1.5764827557783e-05	AIM2/BIRC3/CASP1/CD14/CLEC4E/CLEC7A/DDX60/DHX58/IFI16/IFI35/IFIH1/IRF1/IRF7/ITCH/LTF/LYN/MAPKAPK2/MFHAS1/MYD88/NFKBIZ/NLRX1/NMI/NOD2/OAS1/OAS3/OASL/PTPN22/PYCARD/RSAD2/SLC15A2/SLC46A2/TLR2/TLR8/TNFAIP3/TNIP3/ZNFX1	36
GO:0034508	BP	GO:0034508	centromere complex assembly	11/1188	29/18614	8.11867374703814e-07	2.1869677406084e-05	1.7726216117094e-05	CENPA/CENPE/CENPF/CENPK/CENPN/CENPO/CENPW/DLGAP5/HELLS/HJURP/KNTC1	11
GO:1903046	BP	GO:1903046	meiotic cell cycle process	34/1188	215/18614	8.4262952279744e-07	2.26100124093819e-05	1.83262861603703e-05	ACTR2/ASPM/AURKA/BUB1/BUB1B/CCNB2/CCNE1/CDC20/CDC25A/CDC25C/CKS2/EME1/ESPL1/FANCA/FBXO5/FIGNL1/HSPA2/KIF18A/LIF/MND1/NCAPH/NDC1/NDC80/NUF2/PLK1/PSMD13/PTTG1/RAD51/RAD51AP1/RAD54L/SMC2/TOP2A/TRIP13/TTK	34
GO:0140013	BP	GO:0140013	meiotic nuclear division	32/1188	196/18614	8.57616441931423e-07	2.29229573006166e-05	1.85799400516355e-05	ACTR2/ASPM/AURKA/BUB1/BUB1B/CCNB2/CCNE1/CDC20/CKS2/EME1/ESPL1/FANCA/FBXO5/FIGNL1/HSPA2/KIF18A/LIF/MND1/NCAPH/NDC1/NDC80/NUF2/PLK1/PSMD13/PTTG1/RAD51/RAD51AP1/RAD54L/SMC2/TOP2A/TRIP13/TTK	32
GO:0043903	BP	GO:0043903	regulation of biological process involved in symbiotic interaction	16/1188	61/18614	9.02999017206539e-07	2.40427846434606e-05	1.94876032569263e-05	ARG1/CD74/CH25H/CXCL6/CXCL8/FURIN/IFITM1/KRT6A/LGALS9/LTF/LY6E/P4HB/TMPRSS4/TRIM10/TRIM21/TRIM25	16
GO:0050000	BP	GO:0050000	chromosome localization	20/1188	92/18614	1.08369258130549e-06	2.87428616949332e-05	2.32971967883892e-05	ACTR2/AURKB/CCNB1/CDCA5/CDCA8/CDT1/CENPE/CENPF/DLGAP5/KIF14/KIF18A/KIF2C/KIFC1/NDC80/NDEL1/NUF2/NUP98/PSRC1/RRS1/SPAG5	20
GO:0043370	BP	GO:0043370	regulation of CD4-positive, alpha-beta T cell differentiation	15/1188	55/18614	1.14818459601739e-06	3.03367087131643e-05	2.45890712032761e-05	CD80/CD83/CD86/GATA3/HLA-DRA/IFNG/IL12B/IL23A/IL2RG/LGALS9/MALT1/NFKBIZ/SASH3/SHB/SOCS1	15
GO:0002688	BP	GO:0002688	regulation of leukocyte chemotaxis	24/1188	126/18614	1.22394036175287e-06	3.22148577658313e-05	2.6111383370461e-05	ADAM10/C3AR1/CCL2/CCL4/CCL5/CCR1/CD74/CXCL10/CXCL13/CXCL17/CXCL8/CXCR2/GPR18/IL23A/IL34/IL6/LGALS9/LYN/MIF/NOD2/S100A7/SLAMF1/SLAMF8/XCL1	24
GO:0032731	BP	GO:0032731	positive regulation of interleukin-1 beta production	16/1188	63/18614	1.44532225995958e-06	3.7753569335914e-05	3.06007224895749e-05	AIM2/CASP1/CLEC7A/GBP5/IFI16/IFNG/IL17A/IL6/LGALS9/MALT1/MYD88/NOD2/PANX1/PYCARD/STAT3/TLR8	16
GO:0032757	BP	GO:0032757	positive regulation of interleukin-8 production	16/1188	63/18614	1.44532225995958e-06	3.7753569335914e-05	3.06007224895749e-05	AFAP1L2/CD14/CD2/CD244/CD74/CLEC7A/F3/IL1B/IL6/LGALS9/MYD88/NOD2/PYCARD/STAT3/TLR2/TLR8	16
GO:0045597	BP	GO:0045597	positive regulation of cell differentiation	92/1188	878/18614	1.58518010628043e-06	4.12505736336221e-05	3.34351792029756e-05	AR/ASPA/ASPM/AURKA/BMP2/CCR1/CD24/CD74/CD80/CD83/CD86/CLEC7A/CTNNBIP1/CXCL9/CXCR4/CYP27B1/DUOXA1/E2F1/EGR2/EIF4G1/EPHA4/EPHB2/F11R/FBXO5/FGF2/FRZB/GATA3/GHR/GPR68/HCLS1/HLA-DRA/ID4/IFITM1/IFNG/IL12B/IL15/IL17A/IL1B/IL23A/IL2RG/IL34/IL36B/IL4I1/IL6/IL7R/ISG15/KCTD11/KIT/LGALS9/LIF/LILRB2/LRP8/LTF/LYN/MALT1/MAP6/MAPK14/MIR142/NFKBIZ/OLFM1/PA2G4/PIK3R6/PIM1/PLA2G3/PLAG1/PNP/PPARD/PPARG/PTPRC/RASGRP1…	92
GO:0008608	BP	GO:0008608	attachment of spindle microtubules to kinetochore	13/1188	43/18614	1.64817273678039e-06	4.27285683941262e-05	3.46331508995008e-05	AURKB/CCNB1/CDCA8/CDT1/CENPE/KIF2C/NDC80/NEK2/NUF2/RACGAP1/SPAG5/SPC24/SPC25	13
GO:0002548	BP	GO:0002548	monocyte chemotaxis	17/1188	71/18614	1.66675554867722e-06	4.30484878789442e-05	3.48924579675775e-05	CCL13/CCL18/CCL2/CCL20/CCL22/CCL4/CCL5/CCL8/CCR1/CXCL10/CXCL17/IL6/LYN/S100A12/S100A7/SLAMF8/XCL1	17
GO:0071347	BP	GO:0071347	cellular response to interleukin-1	22/1188	111/18614	1.68412797151548e-06	4.33348749685475e-05	3.51245857374202e-05	CCL13/CCL18/CCL2/CCL20/CCL22/CCL4/CCL5/CCL8/CXCL8/GBP1/IL17A/IL1B/IL1R1/IL6/INHBB/KMO/MYD88/NLRP7/PYCARD/SIRPA/TOLLIP/XCL1	22
GO:0030335	BP	GO:0030335	positive regulation of cell migration	66/1188	569/18614	1.75596142103094e-06	4.48485554052938e-05	3.63514820494124e-05	ADAM10/AGO2/ARHGEF39/BCAS3/BDKRB1/BMP2/C3AR1/CCL20/CCL4/CCL5/CCR1/CD274/CD74/CEMIP/CLEC7A/CORO1A/CXCL10/CXCL13/CXCL17/CXCL8/CXCR2/CXCR4/DMTN/EGF/ELP6/EPHA4/EPHB2/F3/FAM110C/FBXO5/FERMT1/FGF2/FGFBP1/GATA3/HMOX1/IFNG/IL1B/IL1R1/IL23A/IL34/IL6/KIF20B/KIT/LGALS9/LGR6/LYN/NR4A3/PFN1/PLK2/PLP1/PTPRC/PYCARD/RELN/RHOJ/S100A7/SEMA3G/SEMA4G/SEMA5B/SERPINB3/SLAMF1/SPHK1/SPRY2/SRGAP2C/STAT3/TJP1/XCL1	66
GO:0051345	BP	GO:0051345	positive regulation of hydrolase activity	66/1188	569/18614	1.75596142103094e-06	4.48485554052938e-05	3.63514820494124e-05	ADAP2/ADCYAP1R1/AIM2/AKIRIN2/ANG/ARHGAP11A/BCAR3/BCAS3/BMP2/CASP1/CCL13/CCL18/CCL2/CCL20/CCL22/CCL4/CCL5/CCL8/CD86/CHP2/CLEC7A/CTSD/CTSL/CXCL13/EGLN3/EPHA4/F11R/F3/FGF2/GPR65/IFI16/IFNG/ITK/KIT/LAPTM5/LCK/LGALS9/LYN/MAGI2/MALT1/NDEL1/PLEK/PML/PPARG/PPP1R14D/PREX1/PRSS22/PSME3/PTPRC/PYCARD/RALGPS2/RANGAP1/RASGEF1B/RASGRP1/RGS1/RHOG/S100A8/S100A9/SERPINB3/STAT3/TBC1D10C/TBC1D12/TNFSF10/VAV1/XCL1/XDH	66
GO:0032615	BP	GO:0032615	interleukin-12 production	16/1188	64/18614	1.81390272918932e-06	4.59877691929762e-05	3.7274858715152e-05	ACP5/CLEC7A/HLA-B/IDO1/IFNG/IL12B/IL17A/IL23A/IRF1/LAPTM5/LGALS9/MAPK14/NOD2/SLAMF1/TLR2/TLR8	16
GO:0032655	BP	GO:0032655	regulation of interleukin-12 production	16/1188	64/18614	1.81390272918932e-06	4.59877691929762e-05	3.7274858715152e-05	ACP5/CLEC7A/HLA-B/IDO1/IFNG/IL12B/IL17A/IL23A/IRF1/LAPTM5/LGALS9/MAPK14/NOD2/SLAMF1/TLR2/TLR8	16
GO:0045930	BP	GO:0045930	negative regulation of mitotic cell cycle	36/1188	243/18614	1.98772574503781e-06	5.02100979405887e-05	4.06972188399875e-05	AURKB/AVEN/BLM/BUB1/BUB1B/CCL2/CCNB1/CDC20/CDC6/CDCA8/CDK1/CDKN1A/CDT1/CENPF/CHEK1/DTL/EME1/FBXO5/JADE1/KNTC1/MAD2L1/NABP2/NDC80/NUF2/ORC1/PLK1/PLK2/PML/SPC24/SPC25/TICRR/TIPIN/TRIP13/TTK/ZNF655/ZWINT	36
GO:0050864	BP	GO:0050864	regulation of B cell activation	24/1188	130/18614	2.18877966338063e-06	5.49125409691641e-05	4.45087300870468e-05	AKIRIN2/CD74/CDKN1A/CTLA4/EPHB2/EXOSC3/GPR183/HMGB3/IL2RG/IL4I1/IL6/LAPTM5/LYN/MIF/NOD2/PTPRC/SAMSN1/SASH3/SLAMF8/TBC1D10C/THEMIS2/TNFAIP3/TNFRSF4/TNFSF13B	24
GO:0002292	BP	GO:0002292	T cell differentiation involved in immune response	18/1188	80/18614	2.18981275616591e-06	5.49125409691641e-05	4.45087300870468e-05	CD80/CD86/CLEC4D/CLEC4E/ENTPD7/GATA3/GPR183/HLA-DRA/IFNG/IL12B/IL23A/IL6/LGALS9/MALT1/NFKBIZ/RORC/SHB/STAT3	18
GO:0002366	BP	GO:0002366	leukocyte activation involved in immune response	41/1188	296/18614	2.32966226653608e-06	5.82077934421478e-05	4.71796591735568e-05	CD244/CD74/CD80/CD86/CLEC4D/CLEC4E/CORO1A/DNASE1L3/ENTPD7/EXO1/EXOSC3/GATA3/GPR183/HLA-DRA/HLA-F/HMOX1/IFI35/IFNG/IL12B/IL23A/IL6/ITGB2/ITM2A/KIT/LGALS9/LYN/MALT1/MYD88/NFKBIZ/NMI/NR4A3/PLA2G3/PTPRC/PYCARD/RAB27A/RASGRP1/RORC/SHB/SLAMF1/STAT3/VAMP8	41
GO:0002369	BP	GO:0002369	T cell cytokine production	12/1188	38/18614	2.47559602872801e-06	6.11889254985962e-05	4.95959815602555e-05	ARG1/GATA3/HLA-F/IL1B/IL1R1/IL6/MALT1/RSAD2/SASH3/SLAMF1/TNFRSF1B/XCL1	12
GO:0002724	BP	GO:0002724	regulation of T cell cytokine production	12/1188	38/18614	2.47559602872801e-06	6.11889254985962e-05	4.95959815602555e-05	ARG1/GATA3/HLA-F/IL1B/IL1R1/IL6/MALT1/RSAD2/SASH3/SLAMF1/TNFRSF1B/XCL1	12
GO:0033260	BP	GO:0033260	nuclear DNA replication	12/1188	38/18614	2.47559602872801e-06	6.11889254985962e-05	4.95959815602555e-05	BLM/CDC45/CDC7/CDT1/DBF4/DNA2/FEN1/GINS1/MCM3/MCM6/RAD51/TIPIN	12
GO:0046637	BP	GO:0046637	regulation of alpha-beta T cell differentiation	17/1188	73/18614	2.51923870243145e-06	6.20452503284545e-05	5.0290065826733e-05	CD80/CD83/CD86/GATA3/HLA-DRA/IFNG/IL12B/IL23A/IL2RG/LGALS9/MALT1/NFKBIZ/PNP/SASH3/SHB/SOCS1/ZBTB16	17
GO:0019882	BP	GO:0019882	antigen processing and presentation	22/1188	114/18614	2.68336768311986e-06	6.58523257750696e-05	5.33758471525247e-05	ARL8B/CD1B/CD74/CTSD/CTSF/CTSL/HLA-B/HLA-DPA1/HLA-DRA/HLA-E/HLA-F/LILRB2/NOD2/PSMB8/PYCARD/RAB10/RAB27A/RAB3B/RAET1E/TAP1/TAP2/ULBP2	22
GO:0070371	BP	GO:0070371	ERK1 and ERK2 cascade	45/1188	341/18614	2.88677125716626e-06	7.05928176929735e-05	5.72181984903055e-05	ACE2/APOE/BMP2/BMPER/CCL13/CCL18/CCL2/CCL20/CCL22/CCL4/CCL5/CCL8/CCR1/CD74/CDK1/CXCL17/DUSP5/EGF/EPHA4/EPHB2/EZR/FGF2/GBP1/GPR183/GSTP1/IL1B/IL26/LGALS9/LIF/LYN/MFHAS1/MIF/NOD2/P2RY1/PTPN22/PTPRC/PYCARD/RASGRP1/RPS6KA6/S100A7/SIRPA/SLAMF1/SPRY2/TBC1D10C/XCL1	45
GO:0070555	BP	GO:0070555	response to interleukin-1	25/1188	141/18614	2.91215037010003e-06	7.09617984177025e-05	5.75172715835267e-05	CCL13/CCL18/CCL2/CCL20/CCL22/CCL4/CCL5/CCL8/CXCL8/GBP1/GHR/IL17A/IL1B/IL1R1/IL6/INHBB/KMO/LGALS9/MIR142/MYD88/NLRP7/PYCARD/SIRPA/TOLLIP/XCL1	25
GO:0002263	BP	GO:0002263	cell activation involved in immune response	41/1188	300/18614	3.2818020650474e-06	7.96877008470665e-05	6.45899516879233e-05	CD244/CD74/CD80/CD86/CLEC4D/CLEC4E/CORO1A/DNASE1L3/ENTPD7/EXO1/EXOSC3/GATA3/GPR183/HLA-DRA/HLA-F/HMOX1/IFI35/IFNG/IL12B/IL23A/IL6/ITGB2/ITM2A/KIT/LGALS9/LYN/MALT1/MYD88/NFKBIZ/NMI/NR4A3/PLA2G3/PTPRC/PYCARD/RAB27A/RASGRP1/RORC/SHB/SLAMF1/STAT3/VAMP8	41
GO:0032740	BP	GO:0032740	positive regulation of interleukin-17 production	10/1188	27/18614	3.34581921414712e-06	8.09570852658194e-05	6.56188366652676e-05	IL12B/IL15/IL23A/IL6/MYD88/NOD2/OSM/PRKCQ/SLC7A5/SPHK1	10
GO:0045859	BP	GO:0045859	regulation of protein kinase activity	70/1188	627/18614	3.36939775434249e-06	8.12425416571533e-05	6.58502100683056e-05	ANG/APOE/BLM/BMP2/BORA/BTC/CAMK2N1/CCL5/CCNA2/CCNB1/CCNB2/CCNE1/CD24/CD86/CDC25A/CDC25C/CDC6/CDK5R1/CDKN1A/CDKN3/CEMIP/CENPE/EGF/EPHA4/EPHB2/FGF2/GHR/GSTP1/HERC5/IFNG/IL12B/IL1B/IL23A/IL34/KIF14/KIT/LCP2/LRP8/LTF/LYN/MALT1/MIF/NCAPG2/NOD2/NPM1/PIK3R5/PIK3R6/PKMYT1/PLK1/PPARG/PSRC1/PTPN22/PTPRC/PYCARD/RASGRP1/RELN/S100A12/SERPINB3/SERTAD1/SESN2/SH3BP5L/SHB/SOCS1/SPRY2/SYAP1/TGFA/TNFAIP3/TPX2/WWTR1…	70
GO:0001912	BP	GO:0001912	positive regulation of leukocyte mediated cytotoxicity	16/1188	67/18614	3.48002808836256e-06	8.36176783879728e-05	6.77753498962229e-05	ARG1/CD1B/HLA-B/HLA-DRA/HLA-E/HLA-F/IL12B/IL18RAP/IL23A/PTPRC/RAET1E/RASGRP1/TAP2/ULBP2/VAV1/XCL1	16
GO:2000147	BP	GO:2000147	positive regulation of cell motility	67/1188	594/18614	3.8583239059394e-06	9.23854224144378e-05	7.48819442271133e-05	ADAM10/AGO2/ARHGEF39/BCAS3/BDKRB1/BMP2/C3AR1/CCL20/CCL4/CCL5/CCR1/CD274/CD74/CEMIP/CLEC7A/CORO1A/CXCL10/CXCL13/CXCL17/CXCL8/CXCR2/CXCR4/DMTN/DUOXA2/EGF/ELP6/EPHA4/EPHB2/F3/FAM110C/FBXO5/FERMT1/FGF2/FGFBP1/GATA3/HMOX1/IFNG/IL1B/IL1R1/IL23A/IL34/IL6/KIF20B/KIT/LGALS9/LGR6/LYN/NR4A3/PFN1/PLK2/PLP1/PTPRC/PYCARD/RELN/RHOJ/S100A7/SEMA3G/SEMA4G/SEMA5B/SERPINB3/SLAMF1/SPHK1/SPRY2/SRGAP2C/STAT3/TJP1/XCL1	67
GO:0051382	BP	GO:0051382	kinetochore assembly	8/1188	17/18614	3.88923007746216e-06	9.28032201182666e-05	7.52205853626809e-05	CENPA/CENPE/CENPF/CENPK/CENPN/CENPW/DLGAP5/KNTC1	8
GO:0050731	BP	GO:0050731	positive regulation of peptidyl-tyrosine phosphorylation	29/1188	181/18614	4.05716987627995e-06	9.64767016097468e-05	7.81980836408224e-05	BTC/CCL5/CD74/CD80/EGF/EPHA4/GFRA1/GHR/HCLS1/IFNG/IL12B/IL15/IL23A/IL24/IL34/IL6/KIT/LIF/LRP4/LRP8/LYN/MIF/NOD2/OSM/PARP14/PARP9/PTPRC/RELN/TGFA	29
GO:0071887	BP	GO:0071887	leukocyte apoptotic process	22/1188	117/18614	4.1966229819764e-06	9.94498697034683e-05	8.0607950928901e-05	AURKB/CCL5/CD274/CD3G/CD74/CTSL/CXCR2/DFFA/HCLS1/IDO1/IL6/IL7R/IRF7/LGALS9/LYN/MIAT/MIF/NFKBIZ/NOD2/PRKCQ/SLC46A2/SLC7A11	22
GO:0001916	BP	GO:0001916	positive regulation of T cell mediated cytotoxicity	12/1188	40/18614	4.53490291997416e-06	0.000107098	8.68072620946748e-05	CD1B/HLA-B/HLA-DRA/HLA-E/HLA-F/IL12B/IL23A/PTPRC/RAET1E/TAP2/ULBP2/XCL1	12
GO:0051050	BP	GO:0051050	positive regulation of transport	93/1188	913/18614	4.56511459011452e-06	0.000107444	8.70873306035858e-05	ABAT/ABCA12/ABCG4/ACE2/ADCYAP1R1/ALOX12B/ANG/APLNR/APOE/ATG13/BAG3/BCAS3/BDKRB1/BMP2/C3/CCL2/CCL4/CCL5/CCR1/CD14/CDH3/CDK1/CDK5R1/CEMIP/CHP2/CLEC7A/CXCL10/CXCL11/CXCL9/EGF/EHD1/EPHB2/EZR/GABBR1/GLUL/GPD1L/GPR68/GZMB/HCLS1/HLA-F/HOMER1/HSPA2/IFNG/IL15/IL1B/IL2RB/IL2RG/INHBB/ITGB2/KIF20B/KLF15/KMO/LDLRAP1/LHCGR/LIPG/LRRC55/LYAR/MAGI2/MAPK14/MIF/NCBP2/NOD2/NR4A3/OAZ1/P2RX5/P2RY1/P2RY2/PCSK9/PLA2G3/P…	93
GO:0045132	BP	GO:0045132	meiotic chromosome segregation	21/1188	109/18614	4.62298653028128e-06	0.000108436	8.78913658281189e-05	ACTR2/ASPM/AURKA/BUB1/BUB1B/CCNB2/CCNE1/EME1/ESPL1/FBXO5/MND1/NCAPH/NDC1/NDC80/NUF2/PLK1/PTTG1/SMC2/TOP2A/TRIP13/TTK	21
GO:0071900	BP	GO:0071900	regulation of protein serine/threonine kinase activity	47/1188	369/18614	4.66647980683687e-06	0.000109085	8.84175121295407e-05	APOE/BLM/BMP2/CCNA2/CCNB1/CCNB2/CCNE1/CD24/CDC25A/CDC25C/CDC6/CDK5R1/CDKN1A/CDKN3/CEMIP/EGF/EPHA4/FGF2/GHR/GSTP1/HERC5/IFNG/IL1B/IL34/KIT/LTF/LYN/MIF/NOD2/PIK3R5/PIK3R6/PKMYT1/PLK1/PPARG/PSRC1/PTPN22/PTPRC/PYCARD/RASGRP1/S100A12/SERPINB3/SERTAD1/SESN2/SPRY2/SYAP1/TGFA/TNFAIP3	47
GO:0070372	BP	GO:0070372	regulation of ERK1 and ERK2 cascade	42/1188	315/18614	4.71859648008137e-06	0.00010978	8.89810037621732e-05	ACE2/APOE/BMP2/BMPER/CCL13/CCL18/CCL2/CCL20/CCL22/CCL4/CCL5/CCL8/CCR1/CD74/CXCL17/EPHA4/EPHB2/EZR/FGF2/GBP1/GPR183/GSTP1/IL1B/IL26/LGALS9/LIF/LYN/MFHAS1/MIF/NOD2/P2RY1/PTPN22/PTPRC/PYCARD/RASGRP1/RPS6KA6/S100A7/SIRPA/SLAMF1/SPRY2/TBC1D10C/XCL1	42
GO:0006569	BP	GO:0006569	tryptophan catabolic process	6/1188	9/18614	4.74397780886464e-06	0.00010978	8.89810037621732e-05	IDO1/IDO2/IL4I1/KMO/KYNU/TDO2	6
GO:0042436	BP	GO:0042436	indole-containing compound catabolic process	6/1188	9/18614	4.74397780886464e-06	0.00010978	8.89810037621732e-05	IDO1/IDO2/IL4I1/KMO/KYNU/TDO2	6
GO:0052547	BP	GO:0052547	regulation of peptidase activity	52/1188	425/18614	4.83624721985296e-06	0.000111541	9.04082828284429e-05	A2ML1/AIM2/AKIRIN2/BIRC3/CASP1/CLEC7A/CST6/CST7/CSTB/CTSD/CTSL/EGLN3/EPHA4/F3/FURIN/GAPDH/IFI16/IFI6/LAMP3/LAPTM5/LCK/LGALS9/LTF/LYN/MALT1/NLRP7/PI3/PML/PPARG/PRSS22/PSMB8/PSME3/PYCARD/PZP/S100A8/S100A9/SERPINA1/SERPINA3/SERPINB1/SERPINB13/SERPINB3/SERPINB4/SERPINB7/SERPINB8/SPINK1/SPINT1/STAT3/TNFAIP8/TNFSF10/WFDC12/WFDC5/XDH	52
GO:1905820	BP	GO:1905820	positive regulation of chromosome separation	10/1188	28/18614	4.90754504640473e-06	0.000112808	9.14353129698566e-05	AURKB/CDCA8/CDT1/DLGAP5/ESPL1/NCAPG/NCAPG2/NCAPH/PLSCR1/SMC2	10
GO:0006275	BP	GO:0006275	regulation of DNA replication	24/1188	136/18614	4.97399014903041e-06	0.000113935	9.23485381002879e-05	BCAR3/BLM/CCNA2/CDC6/CDC7/CDK1/CDT1/DBF4/DNA2/EGF/FBXO5/GINS1/GINS2/GLI1/JADE1/MCM3/MCM5/MCM6/POLG2/RBBP6/TICRR/TIMELESS/TIPIN/TNFAIP1	24
GO:0046633	BP	GO:0046633	alpha-beta T cell proliferation	13/1188	47/18614	4.98960368756546e-06	0.000113935	9.23485381002879e-05	CD274/EBI3/HLA-E/IL12B/IL15/IL23A/IRF1/ITCH/LGALS9/PRKCQ/PTPN22/PTPRC/XCL1	13
GO:0097696	BP	GO:0097696	receptor signaling pathway via STAT	29/1188	184/18614	5.65784352485457e-06	0.000128767	0.000104371	CCL2/CCL5/CDK5R1/CRLF2/EGF/EPHB2/GHR/HCLS1/IFNG/IL10RA/IL12B/IL15/IL23A/IL24/IL26/IL6/IL7R/KIT/LIF/LYN/NMI/OSM/PARP14/PARP9/PPARG/PTPRC/SOCS1/STAT1/STAT3	29
GO:0050730	BP	GO:0050730	regulation of peptidyl-tyrosine phosphorylation	36/1188	255/18614	6.1333911695954e-06	0.000139131	0.000112771	BTC/CCL5/CD74/CD80/DMTN/EGF/EPHA4/GFRA1/GHR/HCLS1/IFNG/IL12B/IL15/IL23A/IL24/IL34/IL6/ITGB2/KIT/LIF/LRP4/LRP8/LYN/MIF/NCAPG2/NOD2/OSM/PARP14/PARP9/PTPRC/RELN/SAMSN1/SH3BP5L/SOCS1/SPINK1/TGFA	36
GO:0045931	BP	GO:0045931	positive regulation of mitotic cell cycle	23/1188	129/18614	6.51516551447525e-06	0.000147307	0.000119398	AURKA/CCNB1/CDC25A/CDC25C/CDC6/CDC7/CDCA5/CDK1/CDT1/DLGAP5/DTL/EIF4EBP1/EIF4G1/ESPL1/FBXO5/HSPA2/RRM1/RRM2/SHB/SPHK1/TFDP1/TMOD3/UBE2C	23
GO:0000076	BP	GO:0000076	DNA replication checkpoint signaling	8/1188	18/18614	6.60855086003962e-06	0.000148445	0.00012032	CDC45/CDC6/CDT1/DNA2/ORC1/TICRR/TIMELESS/TIPIN	8
GO:0002830	BP	GO:0002830	positive regulation of type 2 immune response	8/1188	18/18614	6.60855086003962e-06	0.000148445	0.00012032	CD74/CD86/GATA3/IDO1/IL6/NOD2/RSAD2/XCL1	8
GO:0060759	BP	GO:0060759	regulation of response to cytokine stimulus	28/1188	177/18614	7.58848315187517e-06	0.000169903	0.000137713	ARG1/CASP1/CASP4/CCL5/CD24/CD74/CXCR4/GSTP1/IFIH1/IL1R1/IL36RN/IL6/IRF7/ISG15/LAPTM5/MMP12/OAS1/OAS3/PARP14/PARP9/PPARG/PTPRC/PYCARD/SAMHD1/SPHK1/TLR2/TNFAIP3/USP18	28
GO:0002294	BP	GO:0002294	CD4-positive, alpha-beta T cell differentiation involved in immune response	16/1188	71/18614	7.7849723254958e-06	0.000173738	0.000140822	CD80/CD86/ENTPD7/GATA3/GPR183/HLA-DRA/IFNG/IL12B/IL23A/IL6/LGALS9/MALT1/NFKBIZ/RORC/SHB/STAT3	16
GO:0050691	BP	GO:0050691	regulation of defense response to virus by host	12/1188	42/18614	7.96913425758283e-06	0.000177275	0.000143688	AIM2/DTX3L/IL12B/IL15/IL1B/IL23A/MMP12/PARP9/PTPN22/PYCARD/STAT1/TNFAIP3	12
GO:0051225	BP	GO:0051225	spindle assembly	23/1188	131/18614	8.49399203974319e-06	0.000188343	0.000152659	ASPM/AURKA/AURKB/CCDC69/CCNB2/CDC20/CDCA8/FBXO5/KIF11/KIF15/KIF23/KIF4A/KIFC1/NDC80/NEK2/PLK1/PRC1/RACGAP1/RCC1/SAC3D1/SPAG5/STARD9/TPX2	23
GO:0040017	BP	GO:0040017	positive regulation of locomotion	67/1188	609/18614	8.89885669314165e-06	0.000196688	0.000159423	ADAM10/AGO2/ARHGEF39/BCAS3/BDKRB1/BMP2/C3AR1/CCL20/CCL4/CCL5/CCR1/CD274/CD74/CEMIP/CLEC7A/CORO1A/CXCL10/CXCL13/CXCL17/CXCL8/CXCR2/CXCR4/DMTN/DUOXA2/EGF/ELP6/EPHA4/EPHB2/F3/FAM110C/FBXO5/FERMT1/FGF2/FGFBP1/GATA3/HMOX1/IFNG/IL1B/IL1R1/IL23A/IL34/IL6/KIF20B/KIT/LGALS9/LGR6/LYN/NR4A3/PFN1/PLK2/PLP1/PTPRC/PYCARD/RELN/RHOJ/S100A7/SEMA3G/SEMA4G/SEMA5B/SERPINB3/SLAMF1/SPHK1/SPRY2/SRGAP2C/STAT3/TJP1/XCL1	67
GO:0002287	BP	GO:0002287	alpha-beta T cell activation involved in immune response	16/1188	72/18614	9.42254897945248e-06	0.000206279	0.000167197	CD80/CD86/ENTPD7/GATA3/GPR183/HLA-DRA/IFNG/IL12B/IL23A/IL6/LGALS9/MALT1/NFKBIZ/RORC/SHB/STAT3	16
GO:0002293	BP	GO:0002293	alpha-beta T cell differentiation involved in immune response	16/1188	72/18614	9.42254897945248e-06	0.000206279	0.000167197	CD80/CD86/ENTPD7/GATA3/GPR183/HLA-DRA/IFNG/IL12B/IL23A/IL6/LGALS9/MALT1/NFKBIZ/RORC/SHB/STAT3	16
GO:0051310	BP	GO:0051310	metaphase plate congression	16/1188	72/18614	9.42254897945248e-06	0.000206279	0.000167197	AURKB/CCNB1/CDCA5/CDCA8/CDT1/CENPE/CENPF/KIF14/KIF18A/KIF2C/KIFC1/NDC80/NUF2/PSRC1/RRS1/SPAG5	16
GO:0031570	BP	GO:0031570	DNA integrity checkpoint signaling	23/1188	132/18614	9.67508974753192e-06	0.000211137	0.000171135	BLM/CDC45/CDC6/CDK1/CDKN1A/CDT1/CHEK1/DNA2/DTL/DTX3L/E2F1/EME1/FBXO6/MAPK14/ORC1/PARP9/PLK1/PLK2/PML/RAD51/TICRR/TIMELESS/TIPIN	23
GO:0051231	BP	GO:0051231	spindle elongation	7/1188	14/18614	9.77152081893802e-06	0.000211901	0.000171754	AURKB/CDCA8/KIF11/KIF23/KIF4A/PRC1/RACGAP1	7
GO:0051255	BP	GO:0051255	spindle midzone assembly	7/1188	14/18614	9.77152081893802e-06	0.000211901	0.000171754	AURKB/CCDC69/CDCA8/KIF23/KIF4A/PRC1/RACGAP1	7
GO:0007080	BP	GO:0007080	mitotic metaphase plate congression	14/1188	57/18614	9.93298983425386e-06	0.000214727	0.000174044	AURKB/CCNB1/CDCA5/CDCA8/CDT1/CENPE/KIF14/KIF18A/KIF2C/KIFC1/NDC80/NUF2/PSRC1/RRS1	14
GO:0002507	BP	GO:0002507	tolerance induction	10/1188	30/18614	9.99069609674085e-06	0.0002153	0.000174509	CD274/HLA-B/HLA-E/ICOS/IDO1/ITCH/LGALS9/LILRB2/LYN/TNFAIP3	10
GO:0032735	BP	GO:0032735	positive regulation of interleukin-12 production	12/1188	43/18614	1.0415958072087e-05	0.000223765	0.00018137	CLEC7A/IDO1/IFNG/IL12B/IL17A/IL23A/IRF1/LAPTM5/LGALS9/MAPK14/NOD2/TLR2	12
GO:0001914	BP	GO:0001914	regulation of T cell mediated cytotoxicity	13/1188	50/18614	1.05205509756828e-05	0.00022531	0.000182622	CD1B/HLA-B/HLA-DRA/HLA-E/HLA-F/IL12B/IL23A/IL7R/PTPRC/RAET1E/TAP2/ULBP2/XCL1	13
GO:0035743	BP	GO:0035743	CD4-positive, alpha-beta T cell cytokine production	8/1188	19/18614	1.07759887914063e-05	0.000230066	0.000186477	ARG1/GATA3/IL1B/IL1R1/IL6/RSAD2/SLAMF1/XCL1	8
GO:0090329	BP	GO:0090329	regulation of DNA-templated DNA replication	14/1188	58/18614	1.2331312630361e-05	0.000262459	0.000212733	BLM/CDC7/CDT1/DBF4/FBXO5/GINS1/GINS2/MCM3/MCM5/MCM6/POLG2/TICRR/TIMELESS/TIPIN	14
GO:0006270	BP	GO:0006270	DNA replication initiation	11/1188	37/18614	1.24955899592771e-05	0.000265137	0.000214904	CCNE1/CDC45/CDC6/CDT1/MCM10/MCM3/MCM5/MCM6/ORC1/ORC6/TICRR	11
GO:2000106	BP	GO:2000106	regulation of leukocyte apoptotic process	18/1188	90/18614	1.27250432429137e-05	0.000269178	0.000218179	AURKB/CCL5/CD274/CD3G/CD74/CXCR2/HCLS1/IDO1/IL7R/IRF7/LGALS9/LYN/MIAT/MIF/NOD2/PRKCQ/SLC46A2/SLC7A11	18
GO:0061082	BP	GO:0061082	myeloid leukocyte cytokine production	13/1188	51/18614	1.33011986433963e-05	0.000279683	0.000226694	ACP5/CD74/HMOX1/KIT/LAPTM5/MAPKAPK2/MIF/MYD88/NLRX1/NOD2/NR4A3/PANX1/PYCARD	13
GO:0032613	BP	GO:0032613	interleukin-10 production	15/1188	66/18614	1.33433458537272e-05	0.000279683	0.000226694	CD274/CD83/CLEC7A/IDO1/IL12B/IL23A/IL6/ISG15/LGALS9/NOD2/PYCARD/SASH3/STAT3/TLR2/XCL1	15
GO:0032653	BP	GO:0032653	regulation of interleukin-10 production	15/1188	66/18614	1.33433458537272e-05	0.000279683	0.000226694	CD274/CD83/CLEC7A/IDO1/IL12B/IL23A/IL6/ISG15/LGALS9/NOD2/PYCARD/SASH3/STAT3/TLR2/XCL1	15
GO:0046640	BP	GO:0046640	regulation of alpha-beta T cell proliferation	12/1188	44/18614	1.34956715886113e-05	0.000282019	0.000228587	CD274/EBI3/HLA-E/IL12B/IL23A/IRF1/ITCH/LGALS9/PRKCQ/PTPN22/PTPRC/XCL1	12
GO:0032732	BP	GO:0032732	positive regulation of interleukin-1 production	16/1188	74/18614	1.3645072192241e-05	0.000283816	0.000230044	AIM2/CASP1/CLEC7A/GBP5/IFI16/IFNG/IL17A/IL6/LGALS9/MALT1/MYD88/NOD2/PANX1/PYCARD/STAT3/TLR8	16
GO:0046641	BP	GO:0046641	positive regulation of alpha-beta T cell proliferation	9/1188	25/18614	1.3693131499337e-05	0.000283816	0.000230044	EBI3/HLA-E/IL12B/IL23A/LGALS9/PRKCQ/PTPN22/PTPRC/XCL1	9
GO:0032602	BP	GO:0032602	chemokine production	19/1188	99/18614	1.37463233145522e-05	0.000283816	0.000230044	CD74/CLEC7A/CXCL6/GSTP1/HMOX1/IFNG/IL17A/IL1B/IL6/LGALS9/MIF/MYD88/NOD2/OAS1/OAS3/PYCARD/SIRPA/TLR2/TREM1	19
GO:1901992	BP	GO:1901992	positive regulation of mitotic cell cycle phase transition	19/1188	99/18614	1.37463233145522e-05	0.000283816	0.000230044	CCNB1/CDC25A/CDC25C/CDC6/CDC7/CDCA5/CDK1/CDT1/DLGAP5/DTL/EIF4G1/ESPL1/FBXO5/HSPA2/RRM1/RRM2/TFDP1/TMOD3/UBE2C	19
GO:1902751	BP	GO:1902751	positive regulation of cell cycle G2/M phase transition	10/1188	31/18614	1.39077836428416e-05	0.000286293	0.000232051	CCNB1/CDC25A/CDC25C/CDC7/CDK1/DTL/FBXO5/HSPA2/NPM1/RRM1	10
GO:0007259	BP	GO:0007259	receptor signaling pathway via JAK-STAT	27/1188	173/18614	1.41204492413857e-05	0.000289428	0.000234593	CCL2/CCL5/CDK5R1/EGF/EPHB2/GHR/HCLS1/IFNG/IL10RA/IL12B/IL15/IL23A/IL24/IL26/IL6/IL7R/KIT/LIF/LYN/NMI/OSM/PARP14/PARP9/PTPRC/SOCS1/STAT1/STAT3	27
GO:0030162	BP	GO:0030162	regulation of proteolysis	76/1188	727/18614	1.41440545306088e-05	0.000289428	0.000234593	A2ML1/AIM2/AKIRIN2/APOE/AURKA/BIRC3/CASP1/CDC20/CHAC1/CLEC7A/CST6/CST7/CSTB/CTSC/CTSD/CTSL/EGF/EGLN3/ENO1/EPHA4/F3/FBXW11/FURIN/GAPDH/HSPBP1/IFI16/IFI6/IFNG/IL1B/ITCH/LAMP3/LAPTM5/LCK/LGALS9/LTF/LYN/MALT1/N4BP1/NLRP7/NUDT15/PBK/PI3/PLAT/PLK1/PML/PPARG/PRSS22/PSMB8/PSMC3/PSME3/PYCARD/PZP/RNF144B/RNF19B/S100A8/S100A9/SERPINA1/SERPINA3/SERPINB1/SERPINB13/SERPINB3/SERPINB4/SERPINB7/SERPINB8/SMURF1/SP…	76
GO:0014013	BP	GO:0014013	regulation of gliogenesis	20/1188	108/18614	1.43518601652245e-05	0.000292812	0.000237335	ASPA/BMP2/CXCR4/E2F1/EGR2/ID4/IL1B/IL34/IL6/LIF/LYN/MIR142/NOG/PLAG1/RNF112/SLC7A5/SOX8/SPINT1/TLR2/TNFRSF1B	20
GO:0042113	BP	GO:0042113	B cell activation	37/1188	276/18614	1.51006560919931e-05	0.00030718	0.000248981	AKIRIN2/BLNK/BST2/CD74/CD86/CDKN1A/CTLA4/CTPS1/EPHB2/EXO1/EXOSC3/GPR183/HMGB3/IL2RG/IL4I1/IL6/IL7R/ITM2A/KIT/LAPTM5/LYN/MALT1/MIF/NFKBIZ/NOD2/PTPRC/RASGRP1/SAMSN1/SASH3/SHB/SLAMF8/SLC39A7/TBC1D10C/THEMIS2/TNFAIP3/TNFRSF4/TNFSF13B	37
GO:0008544	BP	GO:0008544	epidermis development	46/1188	375/18614	1.57493334623225e-05	0.000319434	0.000258913	ABCA12/ALOX12B/ALOXE3/AQP3/CDH3/CNFN/CST6/CYP27B1/EDAR/FABP5/FERMT1/FGF2/FLG/FLG2/FOXE1/FST/GLI1/HPSE/IL17A/INTU/KRT15/KRT16/KRT6A/KRT6B/KRT77/KRT78/KRT9/LCE3D/LHX2/LRP4/NFKBIZ/PPARD/S100A7/SCEL/SPINT1/SPRR1A/SPRR1B/SPRR2B/SPRR2G/SPRR3/STS/SULT2B1/TFDP1/TGM3/TMEM79/UGCG	46
GO:0007017	BP	GO:0007017	microtubule-based process	92/1188	929/18614	1.58257199369984e-05	0.000320042	0.000259406	ACTR2/ANKFN1/APBA1/ARL8B/ASPM/AUNIP/AURKA/AURKB/BAG3/BBS2/BCAS3/BORA/CCDC69/CCDC88B/CCNB1/CCNB2/CDC20/CDCA8/CDK1/CDK5R1/CENPA/CENPE/CEP68/CHEK1/DAW1/DLG2/DLGAP5/ENKUR/ESPL1/EZR/FBXO5/FBXW11/FBXW5/FGF13/FIGNL1/GAPDH/HOOK1/INSC/INTU/KIF11/KIF14/KIF15/KIF18A/KIF18B/KIF20A/KIF20B/KIF23/KIF2C/KIF4A/KIFC1/MAD2L1/MAP6/MAP7/MREG/NDC80/NDEL1/NEK2/NINL/NPM1/NUF2/NUSAP1/PLA2G3/PLK1/PLK2/PLK4/PRC1/PSRC1/RAB2…	92
GO:0030101	BP	GO:0030101	natural killer cell activation	19/1188	100/18614	1.59695914961791e-05	0.000322007	0.000260999	CD2/CD244/CORO1A/GATA3/HLA-E/HLA-F/IL12B/IL15/IL21R/IL23A/IL2RB/PRDX1/PTPN22/PTPRC/RAB27A/RASGRP1/SLAMF1/SLAMF7/ULBP2	19
GO:0042531	BP	GO:0042531	positive regulation of tyrosine phosphorylation of STAT protein	15/1188	67/18614	1.61885336706593e-05	0.00032547	0.000263806	CCL5/GHR/HCLS1/IFNG/IL12B/IL15/IL23A/IL24/IL6/KIT/LIF/LYN/OSM/PARP14/PARP9	15
GO:0002544	BP	GO:0002544	chronic inflammatory response	8/1188	20/18614	1.6955708697834e-05	0.000339903	0.000275504	CCL5/CXCL13/IDO1/NFKBIZ/S100A8/S100A9/TNFAIP3/VNN1	8
GO:0001959	BP	GO:0001959	regulation of cytokine-mediated signaling pathway	26/1188	165/18614	1.70133819852922e-05	0.00034007	0.00027564	ARG1/CASP1/CASP4/CCL5/CD24/CD74/CXCR4/GSTP1/IL1R1/IL36RN/IL6/IRF7/ISG15/LAPTM5/MMP12/OAS1/OAS3/PARP14/PARP9/PPARG/PTPRC/PYCARD/SAMHD1/SPHK1/TNFAIP3/USP18	26
GO:0051656	BP	GO:0051656	establishment of organelle localization	52/1188	445/18614	1.77371539306362e-05	0.000353513	0.000286536	ANKFN1/AURKB/BBS2/CCNB1/CDCA5/CDCA8/CDH3/CDT1/CENPA/CENPE/CENPF/EIF6/ESPL1/EZR/FBXW11/FNBP1L/HMOX1/IFNG/INSC/KIF14/KIF18A/KIF2C/KIFC1/KIT/LGALS9/LMNB1/LYN/MAD2L1/MLPH/MREG/MYO1F/MYO1H/MYO5C/NDC80/NDEL1/NPM1/NR4A3/NUF2/NUSAP1/PLA2G3/PLK1/PSRC1/RAB27A/RASGRP1/RRS1/SAR1A/SHROOM2/SPAG5/SPRY2/TMED9/VAMP8/YKT6	52
GO:0051303	BP	GO:0051303	establishment of chromosome localization	17/1188	84/18614	1.86992911682324e-05	0.000371615	0.000301208	AURKB/CCNB1/CDCA5/CDCA8/CDT1/CENPE/CENPF/KIF14/KIF18A/KIF2C/KIFC1/NDC80/NDEL1/NUF2/PSRC1/RRS1/SPAG5	17
GO:0019883	BP	GO:0019883	antigen processing and presentation of endogenous antigen	10/1188	32/18614	1.90774259134809e-05	0.000376957	0.000305538	CD1B/CD74/HLA-B/HLA-DRA/HLA-E/HLA-F/RAET1E/TAP1/TAP2/ULBP2	10
GO:0035456	BP	GO:0035456	response to interferon-beta	10/1188	32/18614	1.90774259134809e-05	0.000376957	0.000305538	AIM2/BST2/IFI16/IFITM1/IRF1/OAS1/PLSCR1/PNPT1/STAT1/XAF1	10
GO:0002704	BP	GO:0002704	negative regulation of leukocyte mediated immunity	15/1188	68/18614	1.95578052507677e-05	0.000384419	0.000311586	ARG1/BST2/CD96/HLA-B/HLA-E/HLA-F/HMOX1/IL4I1/IL7R/LGALS9/NOD2/PTPRC/SERPINB4/SLAMF1/XCL1	15
GO:0006974	BP	GO:0006974	cellular response to DNA damage stimulus	87/1188	871/18614	1.96424726309036e-05	0.000384419	0.000311586	ACTR2/AEN/ASCC2/AUNIP/BCL2A1/BLM/CD74/CDC45/CDC7/CDCA5/CDK1/CDKN1A/CHEK1/CTLA4/DDIAS/DNA2/DTL/DTX3L/E2F1/EGLN3/EID3/EME1/EXO1/FANCA/FANCI/FBXO45/FBXO5/FBXO6/FEN1/FIGNL1/FOXM1/GINS2/HMOX1/IFI16/IRF7/JMY/LYN/MAPK14/MAPKAPK2/MCM10/MCM3/MCM5/MCM6/MIF/NABP2/NEIL3/NPM1/PARP9/PARPBP/PIF1/PLK1/PLK2/PML/POLB/POLD3/POLE2/POLI/POLQ/PPP4C/PTTG1/PYCARD/RAD51/RAD51AP1/RAD54L/RBBP6/RBM24/REXO4/RNASEH2A/RPA3/RPS…	87
GO:0002407	BP	GO:0002407	dendritic cell chemotaxis	9/1188	26/18614	1.97596151113325e-05	0.000384419	0.000311586	CCL5/CCR1/CCR5/CXCR2/CXCR4/GPR183/LGALS9/SLAMF1/SLAMF8	9
GO:0002726	BP	GO:0002726	positive regulation of T cell cytokine production	9/1188	26/18614	1.97596151113325e-05	0.000384419	0.000311586	GATA3/IL1B/IL1R1/IL6/MALT1/RSAD2/SASH3/SLAMF1/XCL1	9
GO:0070106	BP	GO:0070106	interleukin-27-mediated signaling pathway	5/1188	7/18614	1.97895322377306e-05	0.000384419	0.000311586	MX1/OAS1/OAS2/OASL/STAT1	5
GO:2000646	BP	GO:2000646	positive regulation of receptor catabolic process	5/1188	7/18614	1.97895322377306e-05	0.000384419	0.000311586	APOE/DTX3L/ITCH/LAPTM5/PCSK9	5
GO:0040001	BP	GO:0040001	establishment of mitotic spindle localization	11/1188	39/18614	2.17669334898442e-05	0.000421643	0.000341758	ANKFN1/CENPA/ESPL1/FBXW11/INSC/MAD2L1/NDC80/NDEL1/NUSAP1/PLK1/SPRY2	11
GO:0051653	BP	GO:0051653	spindle localization	14/1188	61/18614	2.28660281617329e-05	0.000441692	0.000358009	ACTR2/ANKFN1/ASPM/CENPA/ESPL1/FBXW11/INSC/MAD2L1/NDC80/NDEL1/NUSAP1/PLK1/SPAG5/SPRY2	14
GO:0045685	BP	GO:0045685	regulation of glial cell differentiation	16/1188	77/18614	2.31418333751393e-05	0.000444601	0.000360367	ASPA/BMP2/CDK1/CXCR4/EGR2/EPHA4/ID4/IL34/IL6/LIF/MIR142/NOG/RNF112/SPINT1/TLR2/TNFRSF1B	16
GO:0052548	BP	GO:0052548	regulation of endopeptidase activity	42/1188	336/18614	2.32382049107759e-05	0.000444601	0.000360367	A2ML1/AIM2/AKIRIN2/BIRC3/CASP1/CLEC7A/CST7/CTSD/EGLN3/EPHA4/F3/FURIN/GAPDH/IFI16/IFI6/LAMP3/LAPTM5/LCK/LGALS9/LTF/LYN/MALT1/PML/PPARG/PSMB8/PSME3/PYCARD/S100A8/S100A9/SERPINA1/SERPINA3/SERPINB1/SERPINB13/SERPINB3/SERPINB4/SERPINB7/SERPINB8/SPINK1/STAT3/TNFAIP8/TNFSF10/XDH	42
GO:0006568	BP	GO:0006568	tryptophan metabolic process	6/1188	11/18614	2.33389965156638e-05	0.000444601	0.000360367	IDO1/IDO2/IL4I1/KMO/KYNU/TDO2	6
GO:0051256	BP	GO:0051256	mitotic spindle midzone assembly	6/1188	11/18614	2.33389965156638e-05	0.000444601	0.000360367	AURKB/CDCA8/KIF23/KIF4A/PRC1/RACGAP1	6
GO:2000644	BP	GO:2000644	regulation of receptor catabolic process	6/1188	11/18614	2.33389965156638e-05	0.000444601	0.000360367	APOE/DTX3L/FURIN/ITCH/LAPTM5/PCSK9	6
GO:0032635	BP	GO:0032635	interleukin-6 production	27/1188	178/18614	2.38768933813763e-05	0.000452349	0.000366646	AFAP1L2/AKIRIN2/CD74/CLEC7A/HLA-B/IFIH1/IFNG/IL17A/IL1B/IL36A/IL36RN/IL6/LGALS9/LILRB2/MAPKAPK2/MYD88/NLRC3/NLRX1/NOD2/PTPN22/PYCARD/SIRPA/SLAMF1/STAT3/TLR2/TLR8/TNFAIP3	27
GO:0032675	BP	GO:0032675	regulation of interleukin-6 production	27/1188	178/18614	2.38768933813763e-05	0.000452349	0.000366646	AFAP1L2/AKIRIN2/CD74/CLEC7A/HLA-B/IFIH1/IFNG/IL17A/IL1B/IL36A/IL36RN/IL6/LGALS9/LILRB2/MAPKAPK2/MYD88/NLRC3/NLRX1/NOD2/PTPN22/PYCARD/SIRPA/SLAMF1/STAT3/TLR2/TLR8/TNFAIP3	27
GO:1901989	BP	GO:1901989	positive regulation of cell cycle phase transition	21/1188	121/18614	2.47555642178046e-05	0.000467711	0.000379097	CCNB1/CDC25A/CDC25C/CDC6/CDC7/CDCA5/CDK1/CDT1/DLGAP5/DTL/EIF4G1/ESPL1/FBXO5/GLI1/HSPA2/NPM1/RRM1/RRM2/TFDP1/TMOD3/UBE2C	21
GO:0006268	BP	GO:0006268	DNA unwinding involved in DNA replication	8/1188	21/18614	2.58596266242561e-05	0.000487235	0.000394923	BLM/CDC45/GINS1/GINS2/MCM3/MCM5/MCM6/RAD51	8
GO:0002753	BP	GO:0002753	cytosolic pattern recognition receptor signaling pathway	18/1188	95/18614	2.75551843258101e-05	0.000517767	0.00041967	BIRC3/DDX60/DHX58/IFIH1/IRF7/ITCH/MYD88/NLRX1/NOD2/OAS1/OAS3/OASL/PTPN22/RSAD2/SLC15A2/SLC46A2/TLR8/TNFAIP3	18
GO:0051984	BP	GO:0051984	positive regulation of chromosome segregation	9/1188	27/18614	2.7966513059925e-05	0.000524068	0.000424777	AURKB/CCNB1/CDC6/CDCA8/CDT1/NCAPG/NCAPG2/NCAPH/SMC2	9
GO:0072676	BP	GO:0072676	lymphocyte migration	21/1188	122/18614	2.81336521911393e-05	0.000525643	0.000426054	ADAM10/CCL13/CCL18/CCL2/CCL20/CCL22/CCL4/CCL5/CCL8/CH25H/CORO1A/CXCL10/CXCL11/CXCL13/CYP7B1/F11R/GATA3/GPR183/PYCARD/S100A7/XCL1	21
GO:0032722	BP	GO:0032722	positive regulation of chemokine production	15/1188	70/18614	2.82029771774084e-05	0.000525643	0.000426054	CD74/CLEC7A/HMOX1/IFNG/IL17A/IL1B/IL6/LGALS9/MIF/MYD88/NOD2/OAS1/OAS3/PYCARD/TLR2	15
GO:0051338	BP	GO:0051338	regulation of transferase activity	85/1188	855/18614	2.90714372557274e-05	0.000540368	0.000437989	ANG/APOE/AURKB/BLM/BMP2/BORA/BTC/BUB1B/CAMK2N1/CCL5/CCNA2/CCNB1/CCNB2/CCNE1/CD24/CD74/CD86/CDC20/CDC25A/CDC25C/CDC6/CDK5R1/CDKN1A/CDKN3/CEMIP/CENPE/DTX3L/EGF/EPHA4/EPHB2/FBXO5/FGF2/GHR/GINS1/GINS2/GSTP1/HERC5/IFNG/IL12B/IL1B/IL23A/IL34/KIF14/KIT/LCP2/LRP8/LTF/LYN/MAD2L1/MALT1/MIF/NCAPG2/NEK2/NOD2/NPM1/PIF1/PIK3R5/PIK3R6/PKMYT1/PLK1/POLG2/PPARG/PRKCQ/PSRC1/PTPN22/PTPRC/PYCARD/RASGRP1/RELN/S100A12/…	85
GO:0002768	BP	GO:0002768	immune response-regulating cell surface receptor signaling pathway	41/1188	329/18614	3.10762617062487e-05	0.00057608	0.000466935	BLNK/C3AR1/CD14/CD24/CD3D/CD3G/CLEC4D/CLEC4E/CLEC7A/CTLA4/EZR/FPR1/GATA3/GBP1/IFI35/ITK/KIT/LAPTM5/LCK/LCP2/LILRB2/LTF/LYN/MALT1/MFHAS1/NFKBIZ/NMI/NOD2/NR4A3/OAS1/PLSCR1/PRKCQ/PTPN22/PTPRC/SHB/THEMIS2/TNFAIP3/TNIP3/TRAC/TRBC1/VAV1	41
GO:0002690	BP	GO:0002690	positive regulation of leukocyte chemotaxis	18/1188	96/18614	3.19197277255038e-05	0.0005884	0.000476921	ADAM10/C3AR1/CCL4/CCL5/CCR1/CD74/CXCL10/CXCL13/CXCL17/CXCL8/CXCR2/IL23A/IL34/IL6/LGALS9/S100A7/SLAMF1/XCL1	18
GO:0052372	BP	GO:0052372	modulation by symbiont of entry into host	13/1188	55/18614	3.19251943692067e-05	0.0005884	0.000476921	CD74/CH25H/CXCL8/FURIN/IFITM1/KRT6A/LGALS9/LY6E/P4HB/TMPRSS4/TRIM10/TRIM21/TRIM25	13
GO:0043408	BP	GO:0043408	regulation of MAPK cascade	72/1188	695/18614	3.19968220369384e-05	0.0005884	0.000476921	ACE2/ALOX12B/APOE/AR/BCAR3/BMP2/BMPER/CCL13/CCL18/CCL2/CCL20/CCL22/CCL4/CCL5/CCL8/CCR1/CD24/CD74/CXCL17/DOK2/DUSP5/EDAR/EGF/EPHA4/EPHB2/EZR/FGF2/FOXM1/FZD7/GBP1/GHR/GPR183/GSTP1/IL1B/IL26/IL34/IL6/ITCH/KIT/LAPTM5/LGALS9/LIF/LYN/MFHAS1/MIF/MYD88/NOD2/OSM/P2RY1/PBK/PIK3R5/PIK3R6/PPARG/PRDX1/PTPN22/PTPRC/PYCARD/RASGRP1/RELL2/REN/RPS6KA6/S100A12/S100A7/SERPINB3/SIRPA/SLAMF1/SPHK1/SPRY2/TBC1D10C/TGFA/…	72
GO:0050688	BP	GO:0050688	regulation of defense response to virus	16/1188	79/18614	3.23607197684839e-05	0.000593509	0.000481062	AIM2/DHX58/DTX3L/HERC5/IL12B/IL15/IL1B/IL23A/ITCH/MMP12/NLRX1/PARP9/PTPN22/PYCARD/STAT1/TNFAIP3	16
GO:0032743	BP	GO:0032743	positive regulation of interleukin-2 production	10/1188	34/18614	3.44895519405828e-05	0.000630875	0.000511349	CD80/CD83/CD86/CLEC7A/IL1B/MALT1/PNP/PRKCQ/PTPRC/SASH3	10
GO:0032620	BP	GO:0032620	interleukin-17 production	12/1188	48/18614	3.51581127069199e-05	0.000639711	0.00051851	IFNG/IL12B/IL15/IL23A/IL36RN/IL6/MYD88/NOD2/OSM/PRKCQ/SLC7A5/SPHK1	12
GO:0032660	BP	GO:0032660	regulation of interleukin-17 production	12/1188	48/18614	3.51581127069199e-05	0.000639711	0.00051851	IFNG/IL12B/IL15/IL23A/IL36RN/IL6/MYD88/NOD2/OSM/PRKCQ/SLC7A5/SPHK1	12
GO:0042063	BP	GO:0042063	gliogenesis	40/1188	320/18614	3.6050307077668e-05	0.000654218	0.000530269	ASPA/BMP2/BNIP3/C1QA/CCL2/CDK1/CDK5R1/CXCR4/E2F1/EGR2/EPHA4/FGF2/GAP43/GPR183/ID4/IFNG/IL1B/IL34/IL6/KLF15/LIF/LRP8/LYN/MAL/MIR142/NOG/P2RY1/PLAG1/PLP1/RELN/RNF112/S100A8/S100A9/SLC7A5/SOX8/SPINT1/SRGAP2C/STAT3/TLR2/TNFRSF1B	40
GO:0045862	BP	GO:0045862	positive regulation of proteolysis	44/1188	365/18614	3.65915440208859e-05	0.000662297	0.000536818	AIM2/AKIRIN2/APOE/AURKA/CASP1/CDC20/CLEC7A/CTSC/CTSD/CTSL/EGF/EGLN3/ENO1/EPHA4/F3/FBXW11/FURIN/HSPBP1/IFI16/IFNG/IL1B/LAPTM5/LCK/LGALS9/LYN/MALT1/PLK1/PML/PPARG/PRSS22/PSMC3/PSME3/PYCARD/RNF144B/RNF19B/S100A8/S100A9/SERPINB3/SMURF1/STAT3/TNFRSF1B/TNFSF10/XDH/ZFAND2A	44
GO:0010971	BP	GO:0010971	positive regulation of G2/M transition of mitotic cell cycle	9/1188	28/18614	3.8889182118961e-05	0.000700208	0.000567546	CCNB1/CDC25A/CDC25C/CDC7/CDK1/DTL/FBXO5/HSPA2/RRM1	9
GO:0032703	BP	GO:0032703	negative regulation of interleukin-2 production	9/1188	28/18614	3.8889182118961e-05	0.000700208	0.000567546	EZR/GATA3/GBP1/LAPTM5/NOD2/PTPRC/TNFAIP3/VSIG4/XCL1	9
GO:0002707	BP	GO:0002707	negative regulation of lymphocyte mediated immunity	13/1188	56/18614	3.91715079321088e-05	0.000703455	0.000570177	ARG1/CD96/HLA-B/HLA-E/HLA-F/IL4I1/IL7R/LGALS9/NOD2/PTPRC/SERPINB4/SLAMF1/XCL1	13
GO:1904892	BP	GO:1904892	regulation of receptor signaling pathway via STAT	20/1188	116/18614	4.22497132753449e-05	0.000754438	0.000611501	CCL5/CDK5R1/CRLF2/EGF/EPHB2/GHR/IFNG/IL10RA/IL12B/IL23A/IL24/IL26/IL6/IL7R/KIT/LIF/PARP14/PPARG/PTPRC/SOCS1	20
GO:0010562	BP	GO:0010562	positive regulation of phosphorus metabolic process	85/1188	864/18614	4.23386539428172e-05	0.000754438	0.000611501	ADCYAP1R1/ANG/APLNR/AR/AURKB/BCAR3/BMP2/BORA/BTC/C3/CCL5/CD24/CD244/CD74/CD80/CD86/CDC6/CDCA2/CDCA8/CDK5R1/CDKN1A/CEMIP/CENPE/CHP2/EGF/EIF4G1/ENO1/EPHA4/FGF2/FZD7/GFRA1/GHR/HCLS1/HSPA2/IFNG/IL12B/IL15/IL1B/IL23A/IL24/IL34/IL6/INHBB/KIF14/KIT/LCP2/LHCGR/LIF/LILRB2/LRP4/LRP8/LTF/LYN/MAGI2/MALT1/MIF/NCBP2/NOD2/OSM/P2RY1/PARP14/PARP9/PFN2/PIK3R5/PIK3R6/PLEK/PLK1/PPARG/PPP1R14D/PSRC1/PTPRC/RAB38/RASGR…	85
GO:0045937	BP	GO:0045937	positive regulation of phosphate metabolic process	85/1188	864/18614	4.23386539428172e-05	0.000754438	0.000611501	ADCYAP1R1/ANG/APLNR/AR/AURKB/BCAR3/BMP2/BORA/BTC/C3/CCL5/CD24/CD244/CD74/CD80/CD86/CDC6/CDCA2/CDCA8/CDK5R1/CDKN1A/CEMIP/CENPE/CHP2/EGF/EIF4G1/ENO1/EPHA4/FGF2/FZD7/GFRA1/GHR/HCLS1/HSPA2/IFNG/IL12B/IL15/IL1B/IL23A/IL24/IL34/IL6/INHBB/KIF14/KIT/LCP2/LHCGR/LIF/LILRB2/LRP4/LRP8/LTF/LYN/MAGI2/MALT1/MIF/NCBP2/NOD2/OSM/P2RY1/PARP14/PARP9/PFN2/PIK3R5/PIK3R6/PLEK/PLK1/PPARG/PPP1R14D/PSRC1/PTPRC/RAB38/RASGR…	85
GO:0032642	BP	GO:0032642	regulation of chemokine production	18/1188	98/18614	4.25322047011407e-05	0.000755416	0.000612294	CD74/CLEC7A/CXCL6/GSTP1/HMOX1/IFNG/IL17A/IL1B/IL6/LGALS9/MIF/MYD88/NOD2/OAS1/OAS3/PYCARD/SIRPA/TLR2	18
GO:0043410	BP	GO:0043410	positive regulation of MAPK cascade	55/1188	495/18614	4.26126465143388e-05	0.000755416	0.000612294	ALOX12B/APOE/AR/BCAR3/BMP2/BMPER/CCL13/CCL18/CCL2/CCL20/CCL22/CCL4/CCL5/CCL8/CCR1/CD24/CD74/CXCL17/DOK2/EDAR/EGF/EPHA4/FGF2/FZD7/GHR/GPR183/IL1B/IL26/IL34/IL6/KIT/LAPTM5/LGALS9/LIF/MFHAS1/MIF/MYD88/NOD2/OSM/P2RY1/PIK3R5/PIK3R6/PTPN22/PTPRC/PYCARD/RASGRP1/RELL2/S100A12/S100A7/SLAMF1/SPHK1/SPRY2/TGFA/XCL1/XDH	55
GO:0062207	BP	GO:0062207	regulation of pattern recognition receptor signaling pathway	19/1188	107/18614	4.28729981255356e-05	0.000758083	0.000614455	BIRC3/CD14/DDX60/DHX58/IFI35/IRF1/IRF7/LTF/LYN/MFHAS1/NLRX1/NOD2/OASL/PTPN22/RSAD2/SLC15A2/SLC46A2/TLR2/TNFAIP3	19
GO:0000022	BP	GO:0000022	mitotic spindle elongation	6/1188	12/18614	4.41515178188115e-05	0.000776706	0.00062955	AURKB/CDCA8/KIF23/KIF4A/PRC1/RACGAP1	6
GO:0000727	BP	GO:0000727	double-strand break repair via break-induced replication	6/1188	12/18614	4.41515178188115e-05	0.000776706	0.00062955	CDC45/CDC7/GINS2/MCM3/MCM5/MCM6	6
GO:0002719	BP	GO:0002719	negative regulation of cytokine production involved in immune response	10/1188	35/18614	4.55402407958334e-05	0.00079707	0.000646056	ACP5/ARG1/BST2/CD96/HLA-F/HMOX1/NLRX1/NOD2/SLAMF1/XCL1	10
GO:0061081	BP	GO:0061081	positive regulation of myeloid leukocyte cytokine production involved in immune response	10/1188	35/18614	4.55402407958334e-05	0.00079707	0.000646056	CD74/KIT/LAPTM5/MAPKAPK2/MIF/MYD88/NOD2/NR4A3/PANX1/PYCARD	10
GO:0050766	BP	GO:0050766	positive regulation of phagocytosis	15/1188	73/18614	4.7474203581881e-05	0.000828497	0.000671528	C3/CCL2/CLEC7A/IFNG/IL15/IL1B/IL2RB/IL2RG/LYAR/NOD2/PTPRC/PYCARD/RAB27A/RAB31/SIRPA	15
GO:0000165	BP	GO:0000165	MAPK cascade	79/1188	791/18614	4.75760753535103e-05	0.000828497	0.000671528	ACE2/ALOX12B/APOE/AR/BCAR3/BMP2/BMPER/CCL13/CCL18/CCL2/CCL20/CCL22/CCL4/CCL5/CCL8/CCR1/CCR5/CD24/CD74/CDC42EP5/CDK1/CXCL17/DOK2/DUSP5/EDAR/EGF/EPHA4/EPHB2/EZR/FGF13/FGF2/FOXM1/FZD7/GBP1/GHR/GPR183/GSTP1/IL1B/IL26/IL34/IL6/ITCH/KIT/LAPTM5/LGALS9/LIF/LYN/MAP3K9/MAPK14/MAPKAPK2/MFHAS1/MIF/MYD88/NOD2/OSM/P2RY1/PBK/PIK3R5/PIK3R6/PPARG/PRDX1/PTPN22/PTPRC/PYCARD/RASGRP1/RELL2/REN/RPS6KA6/S100A12/S100A7/…	79
GO:0031663	BP	GO:0031663	lipopolysaccharide-mediated signaling pathway	14/1188	65/18614	4.87593319757622e-05	0.000846963	0.000686496	CCL2/CCL5/CD14/IL1B/LTF/LYN/MALT1/MAPK14/MIF/MYD88/PTPN22/TIFAB/TLR2/TNFAIP3	14
GO:0036261	BP	GO:0036261	7-methylguanosine cap hypermethylation	5/1188	8/18614	4.99851556686622e-05	0.000866074	0.000701987	SNRPB/SNRPD1/SNRPD3/SNRPF/SNRPG	5
GO:0002685	BP	GO:0002685	regulation of leukocyte migration	31/1188	227/18614	5.06411621629067e-05	0.000875242	0.000709417	ADAM10/BDKRB1/C3AR1/CCL2/CCL20/CCL4/CCL5/CCR1/CD74/CORO1A/CXCL10/CXCL13/CXCL17/CXCL8/CXCR2/GPR18/HMOX1/IL1R1/IL23A/IL34/IL6/LGALS9/LYN/MIF/MYD88/NOD2/PYCARD/S100A7/SLAMF1/SLAMF8/XCL1	31
GO:0042509	BP	GO:0042509	regulation of tyrosine phosphorylation of STAT protein	16/1188	82/18614	5.22726457590158e-05	0.00090118	0.000730441	CCL5/GHR/HCLS1/IFNG/IL12B/IL15/IL23A/IL24/IL6/KIT/LIF/LYN/OSM/PARP14/PARP9/SOCS1	16
GO:0061436	BP	GO:0061436	establishment of skin barrier	9/1188	29/18614	5.32108898793666e-05	0.000915068	0.000741698	ABCA12/ALOX12B/ALOXE3/FLG/FLG2/KRT16/NFKBIZ/TMEM79/UGCG	9
GO:0051091	BP	GO:0051091	positive regulation of DNA-binding transcription factor activity	35/1188	271/18614	5.56451158718612e-05	0.000954549	0.000773699	AIM2/AR/BMP2/CLEC7A/FOSL1/HCLS1/IL18RAP/IL1B/IL6/JMY/KIT/LGALS9/LRP8/LTF/MALT1/MYD88/NDP/NOD2/NPM1/PPARG/PRKCQ/PYCARD/RELN/S100A12/S100A8/S100A9/SLCO3A1/SPHK1/STAT3/TFDP1/TLR2/TRIM14/TRIM21/TRIM25/WNT2	35
GO:0140888	BP	GO:0140888	interferon-mediated signaling pathway	18/1188	100/18614	5.61640741002214e-05	0.000961061	0.000778977	ARG1/IFI27/IFITM1/IFNG/IRF1/IRF7/ISG15/MMP12/MYD88/OAS1/OAS2/OAS3/PARP14/PARP9/PPARG/SAMHD1/STAT1/USP18	18
GO:0002687	BP	GO:0002687	positive regulation of leukocyte migration	23/1188	147/18614	5.72236891091965e-05	0.000976769	0.000791709	ADAM10/BDKRB1/C3AR1/CCL20/CCL4/CCL5/CCR1/CD74/CORO1A/CXCL10/CXCL13/CXCL17/CXCL8/CXCR2/IL1R1/IL23A/IL34/IL6/LGALS9/PYCARD/S100A7/SLAMF1/XCL1	23
GO:0045687	BP	GO:0045687	positive regulation of glial cell differentiation	11/1188	43/18614	5.90084472100412e-05	0.00100475	0.000814386	ASPA/BMP2/CXCR4/EGR2/IL34/LIF/MIR142/RNF112/SPINT1/TLR2/TNFRSF1B	11
GO:0045589	BP	GO:0045589	regulation of regulatory T cell differentiation	10/1188	36/18614	5.94729611272194e-05	0.00101016	0.000818775	CTLA4/FANCA/HLA-DRA/IFNG/IL2RG/IL4I1/IRF1/LGALS9/LILRB2/SOCS1	10
GO:0031424	BP	GO:0031424	keratinization	16/1188	83/18614	6.09717252343892e-05	0.00103307	0.000837346	ABCA12/CDH3/CNFN/KRT16/KRT6A/KRT6B/KRT77/KRT78/LCE3D/SPRR1A/SPRR1B/SPRR2B/SPRR2G/SPRR3/TGM3/TMEM79	16
GO:0002286	BP	GO:0002286	T cell activation involved in immune response	20/1188	119/18614	6.145800760012e-05	0.00103876	0.000841956	CD74/CD80/CD86/CLEC4D/CLEC4E/ENTPD7/GATA3/GPR183/HLA-DRA/IFNG/IL12B/IL23A/IL6/LGALS9/MALT1/NFKBIZ/RAB27A/RORC/SHB/STAT3	20
GO:0050764	BP	GO:0050764	regulation of phagocytosis	18/1188	101/18614	6.43300832246231e-05	0.00108465	0.000879147	C3/CCL2/CLEC7A/IFNG/IL15/IL1B/IL2RB/IL2RG/LYAR/NOD2/PLSCR1/PTPRC/PYCARD/RAB27A/RAB31/SIRPA/SPHK1/TLR2	18
GO:0051321	BP	GO:0051321	meiotic cell cycle	36/1188	284/18614	6.49638633056039e-05	0.00109266	0.000885643	ACTR2/ASPM/AURKA/BUB1/BUB1B/CCNB2/CCNE1/CDC20/CDC25A/CDC25C/CKS2/EME1/ESPL1/EXO1/FANCA/FBXO5/FIGNL1/HSPA2/KIF18A/LIF/MND1/NCAPH/NDC1/NDC80/NEK2/NUF2/PLK1/PSMD13/PTTG1/RAD51/RAD51AP1/RAD54L/SMC2/TOP2A/TRIP13/TTK	36
GO:0050920	BP	GO:0050920	regulation of chemotaxis	31/1188	230/18614	6.51224378633012e-05	0.00109266	0.000885645	ADAM10/C3AR1/CCL2/CCL4/CCL5/CCR1/CD74/CXCL10/CXCL13/CXCL17/CXCL8/CXCR2/CXCR4/F3/FGF2/GPR18/GPR183/IL23A/IL34/IL6/LGALS9/LYN/MIF/NOD2/S100A7/SEMA3G/SEMA4G/SEMA5B/SLAMF1/SLAMF8/XCL1	31
GO:0009620	BP	GO:0009620	response to fungus	14/1188	67/18614	6.94167108395441e-05	0.00115907	0.000939474	ARG1/CLEC4D/CLEC4E/CLEC7A/GAPDH/GNLY/IL17A/IL36RN/LTF/MALT1/MYD88/S100A12/S100A8/S100A9	14
GO:1901224	BP	GO:1901224	positive regulation of NIK/NF-kappaB signaling	14/1188	67/18614	6.94167108395441e-05	0.00115907	0.000939474	CD14/CD86/EDAR/IFI35/IL12B/IL1B/IL23A/LAPTM5/LGALS9/NMI/NOD2/NR3C2/SPHK1/TLR2	14
GO:0030855	BP	GO:0030855	epithelial cell differentiation	73/1188	725/18614	7.10281215164244e-05	0.00118312	0.000958961	ABCA12/ALDOC/AQP3/AR/BMP2/CD24/CDH3/CDK1/CNFN/CXCR4/CYP27B1/DHRS9/EHF/EZR/F11R/FGF2/FLG/FRZB/FST/FZD7/GATA3/GLI1/HPSE/ID1/IFNG/IL17A/IL1B/INTU/KLF15/KRT15/KRT16/KRT6A/KRT6B/KRT77/KRT78/KRT9/LCE3D/LIF/MAGI2/MYD88/NFKBIZ/PLK4/POF1B/PPARG/PSAPL1/RAB10/RHCG/S100A7/SCEL/SLC7A11/SOX8/SPDEF/SPRR1A/SPRR1B/SPRR2B/SPRR2G/SPRR3/SPRY2/STAT1/SULT2B1/SYNE4/TAGLN2/TGM3/THRA/TJP1/TMEM79/TMOD1/TNMD/TOLLIP/TYMS/UG…	73
GO:0051640	BP	GO:0051640	organelle localization	61/1188	577/18614	7.16406155953057e-05	0.00119044	0.0009649	ACTR2/ANKFN1/ARL8B/ASPM/AURKB/BBS2/CCNB1/CDCA5/CDCA8/CDH3/CDT1/CENPA/CENPE/CENPF/DLGAP5/EIF6/ESPL1/ESYT3/EZR/FBXW11/FNBP1L/HMOX1/IFNG/INSC/KIF14/KIF18A/KIF2C/KIFC1/KIT/LGALS9/LMNB1/LYN/MAD2L1/MAP6/MLPH/MREG/MYO1F/MYO1H/MYO5C/NDC80/NDEL1/NPM1/NR4A3/NUF2/NUP98/NUSAP1/PLA2G3/PLEK/PLK1/PSRC1/RAB27A/RAB3B/RASGRP1/RRS1/SAR1A/SHROOM2/SPAG5/SPRY2/TMED9/VAMP8/YKT6	61
GO:0043588	BP	GO:0043588	skin development	38/1188	308/18614	7.41556433576108e-05	0.00122672	0.000994301	ABCA12/ALOX12B/ALOXE3/AQP3/CDH3/CNFN/CYP27B1/EDAR/FERMT1/FLG/FLG2/FOXE1/FST/HPSE/IL17A/INTU/KRT16/KRT6A/KRT6B/KRT77/KRT78/KRT9/LCE3D/LHX2/LRP4/MYD88/NFKBIZ/RYR1/S100A7/SCEL/SPRR1A/SPRR1B/SPRR2B/SPRR2G/SPRR3/TGM3/TMEM79/UGCG	38
GO:0072538	BP	GO:0072538	T-helper 17 type immune response	11/1188	44/18614	7.41793724171842e-05	0.00122672	0.000994301	CLEC7A/ENTPD7/EPHB2/IL12B/IL23A/IL6/MALT1/NFKBIZ/PRKCQ/RORC/STAT3	11
GO:0006586	BP	GO:0006586	indolalkylamine metabolic process	6/1188	13/18614	7.75630515495166e-05	0.0012796	0.00103717	IDO1/IDO2/IL4I1/KMO/KYNU/TDO2	6
GO:0019441	BP	GO:0019441	tryptophan catabolic process to kynurenine	4/1188	5/18614	7.83672381794044e-05	0.00128979	0.00104542	IDO1/IDO2/KYNU/TDO2	4
GO:1903902	BP	GO:1903902	positive regulation of viral life cycle	8/1188	24/18614	7.86791547426421e-05	0.00129184	0.00104708	CD74/FURIN/KPNA2/LGALS9/P4HB/TMPRSS4/TRIM21/VPS37B	8
GO:0070374	BP	GO:0070374	positive regulation of ERK1 and ERK2 cascade	30/1188	222/18614	8.08377185709727e-05	0.00132413	0.00107325	APOE/BMP2/BMPER/CCL13/CCL18/CCL2/CCL20/CCL22/CCL4/CCL5/CCL8/CCR1/CD74/CXCL17/FGF2/GPR183/IL26/LGALS9/MFHAS1/MIF/NOD2/P2RY1/PTPN22/PTPRC/PYCARD/RASGRP1/S100A7/SLAMF1/SPRY2/XCL1	30
GO:0002715	BP	GO:0002715	regulation of natural killer cell mediated immunity	12/1188	52/18614	8.2172944288843e-05	0.00134281	0.0010884	CD96/HLA-B/HLA-E/HLA-F/IL12B/IL18RAP/LGALS9/PIK3R6/RAET1E/RASGRP1/SERPINB4/VAV1	12
GO:0032677	BP	GO:0032677	regulation of interleukin-8 production	18/1188	103/18614	8.38683505140102e-05	0.00136727	0.00110823	AFAP1L2/CD14/CD2/CD244/CD74/CLEC7A/F3/IL1B/IL6/LGALS9/MYD88/NOD2/PTPN22/PTPRC/PYCARD/STAT3/TLR2/TLR8	18
GO:0062208	BP	GO:0062208	positive regulation of pattern recognition receptor signaling pathway	11/1188	45/18614	9.25679620044771e-05	0.00150554	0.0012203	CD14/DDX60/DHX58/IFI35/LTF/MFHAS1/OASL/PTPN22/RSAD2/SLC46A2/TLR2	11
GO:0007260	BP	GO:0007260	tyrosine phosphorylation of STAT protein	16/1188	86/18614	9.51633226411288e-05	0.00154268	0.0012504	CCL5/GHR/HCLS1/IFNG/IL12B/IL15/IL23A/IL24/IL6/KIT/LIF/LYN/OSM/PARP14/PARP9/SOCS1	16
GO:0032637	BP	GO:0032637	interleukin-8 production	18/1188	104/18614	9.54697261470174e-05	0.00154268	0.0012504	AFAP1L2/CD14/CD2/CD244/CD74/CLEC7A/F3/IL1B/IL6/LGALS9/MYD88/NOD2/PTPN22/PTPRC/PYCARD/STAT3/TLR2/TLR8	18
GO:0038061	BP	GO:0038061	NIK/NF-kappaB signaling	22/1188	142/18614	9.55227182791637e-05	0.00154268	0.0012504	BIRC3/CD14/CD86/EDAR/IFI35/IL12B/IL1B/IL23A/LAPTM5/LGALS9/MALT1/NLRC3/NMI/NOD2/NR3C2/PPP4C/PRDX1/PTPN22/REL/SPHK1/TLR2/ZFP91	22
GO:0042093	BP	GO:0042093	T-helper cell differentiation	14/1188	69/18614	9.73131284259854e-05	0.00156792	0.00127086	CD80/CD86/ENTPD7/GATA3/GPR183/HLA-DRA/IL12B/IL23A/IL6/MALT1/NFKBIZ/RORC/SHB/STAT3	14
GO:0010001	BP	GO:0010001	glial cell differentiation	31/1188	235/18614	9.77264598757925e-05	0.00157091	0.00127329	ASPA/BMP2/BNIP3/C1QA/CDK1/CXCR4/EGR2/EPHA4/FGF2/GAP43/ID4/IFNG/IL1B/IL34/IL6/KLF15/LIF/LYN/MAL/MIR142/NOG/PLP1/RELN/RNF112/S100A8/S100A9/SOX8/SPINT1/STAT3/TLR2/TNFRSF1B	31
GO:0032728	BP	GO:0032728	positive regulation of interferon-beta production	10/1188	38/18614	9.84056224060579e-05	0.00157199	0.00127416	IFIH1/IRF1/IRF7/ISG15/OAS1/OAS2/OAS3/POLR3G/TLR2/TLR8	10
GO:0001934	BP	GO:0001934	positive regulation of protein phosphorylation	72/1188	720/18614	9.84773797033453e-05	0.00157199	0.00127416	ANG/APLNR/AURKB/BCAR3/BMP2/BORA/BTC/C3/CCL5/CD24/CD74/CD80/CD86/CDC6/CDCA8/CDK5R1/CDKN1A/CEMIP/CENPE/EGF/EIF4G1/EPHA4/FGF2/GFRA1/GHR/HCLS1/HSPA2/IFNG/IL12B/IL15/IL1B/IL23A/IL24/IL34/IL6/INHBB/KIF14/KIT/LCP2/LIF/LRP4/LRP8/LTF/LYN/MALT1/MIF/NCBP2/NOD2/OSM/P2RY1/PARP14/PARP9/PFN2/PIK3R5/PIK3R6/PLK1/PPARG/PSRC1/PTPRC/RASGRP1/RELN/S100A12/SESN2/SLCO3A1/SOCS1/SPHK1/SPRY2/SYAP1/TGFA/TPX2/TTK/ZFP91	72
GO:0043549	BP	GO:0043549	regulation of kinase activity	72/1188	720/18614	9.84773797033453e-05	0.00157199	0.00127416	ANG/APOE/BLM/BMP2/BORA/BTC/CAMK2N1/CCL5/CCNA2/CCNB1/CCNB2/CCNE1/CD24/CD74/CD86/CDC25A/CDC25C/CDC6/CDK5R1/CDKN1A/CDKN3/CEMIP/CENPE/EGF/EPHA4/EPHB2/FGF2/GHR/GSTP1/HERC5/IFNG/IL12B/IL1B/IL23A/IL34/KIF14/KIT/LCP2/LRP8/LTF/LYN/MALT1/MIF/NCAPG2/NOD2/NPM1/PIK3R5/PIK3R6/PKMYT1/PLK1/PPARG/PSRC1/PTPN22/PTPRC/PYCARD/RASGRP1/RELN/S100A12/SERPINB3/SERTAD1/SESN2/SH3BP5L/SHB/SLAMF8/SOCS1/SPRY2/SYAP1/TGFA/TNFAIP…	72
GO:0071622	BP	GO:0071622	regulation of granulocyte chemotaxis	12/1188	53/18614	0.00010012	0.00159452	0.00129242	C3AR1/CCL5/CD74/CXCL17/CXCL8/CXCR2/IL23A/IL34/NOD2/S100A7/SLAMF1/XCL1	12
GO:0018108	BP	GO:0018108	peptidyl-tyrosine phosphorylation	43/1188	370/18614	0.000104312	0.00165528	0.00134167	BTC/CCL5/CD74/CD80/DMTN/EGF/EPHA4/EPHB2/GFRA1/GHR/HCLS1/IFNG/IL12B/IL15/IL23A/IL24/IL34/IL6/ITGB2/ITK/KIT/LCK/LIF/LRP4/LRP8/LYN/MELK/MIF/NCAPG2/NOD2/OSM/PARP14/PARP9/PBK/PTPRC/RELN/SAMSN1/SH3BP5L/SOCS1/SPINK1/STYK1/TGFA/TTK	43
GO:0002526	BP	GO:0002526	acute inflammatory response	19/1188	114/18614	0.000104415	0.00165528	0.00134167	ASS1/C3/CD163/CTNNBIP1/CXCR2/DNASE1L3/F3/GATA3/GSTP1/HLA-E/IL1B/IL6/OSM/OSMR/PLSCR1/S100A8/SERPINA1/SERPINA3/VNN1	19
GO:0002437	BP	GO:0002437	inflammatory response to antigenic stimulus	15/1188	78/18614	0.000105639	0.00167085	0.00135428	C3/CXCR2/FURIN/GATA3/HLA-E/IL12B/IL36A/IL36B/IL36G/IL36RN/LYN/MAPK14/NOD2/PLK2/RASGRP1	15
GO:0060700	BP	GO:0060700	regulation of ribonuclease activity	5/1188	9/18614	0.000106537	0.00167734	0.00135955	NPM1/OAS1/OAS2/OAS3/OASL	5
GO:0090306	BP	GO:0090306	meiotic spindle assembly	5/1188	9/18614	0.000106537	0.00167734	0.00135955	ASPM/AURKA/CCNB2/FBXO5/NDC80	5
GO:0046425	BP	GO:0046425	regulation of receptor signaling pathway via JAK-STAT	18/1188	105/18614	0.000108461	0.00170376	0.00138096	CCL5/CDK5R1/EGF/EPHB2/GHR/IFNG/IL10RA/IL12B/IL23A/IL24/IL26/IL6/IL7R/KIT/LIF/PARP14/PTPRC/SOCS1	18
GO:0002483	BP	GO:0002483	antigen processing and presentation of endogenous peptide antigen	8/1188	25/18614	0.000109261	0.00171241	0.00138798	HLA-B/HLA-DRA/HLA-E/HLA-F/RAET1E/TAP1/TAP2/ULBP2	8
GO:0048708	BP	GO:0048708	astrocyte differentiation	16/1188	87/18614	0.000109803	0.00171701	0.0013917	BMP2/C1QA/EPHA4/GAP43/ID4/IFNG/IL1B/IL6/LIF/MIR142/NOG/PLP1/S100A8/S100A9/SOX8/STAT3	16
GO:0061982	BP	GO:0061982	meiosis I cell cycle process	21/1188	134/18614	0.000115493	0.0018019	0.00146051	AURKA/CCNB2/CCNE1/CDC25A/CDC25C/CKS2/EME1/ESPL1/FBXO5/HSPA2/MND1/NDC1/NDC80/PLK1/PSMD13/PTTG1/RAD51/RAD51AP1/RAD54L/TOP2A/TRIP13	21
GO:0030216	BP	GO:0030216	keratinocyte differentiation	25/1188	174/18614	0.000115982	0.00180544	0.00146338	ABCA12/AQP3/CDH3/CNFN/CYP27B1/FLG/IL17A/INTU/KRT16/KRT6A/KRT6B/KRT77/KRT78/LCE3D/NFKBIZ/S100A7/SCEL/SPRR1A/SPRR1B/SPRR2B/SPRR2G/SPRR3/TGM3/TMEM79/UGCG	25
GO:0018212	BP	GO:0018212	peptidyl-tyrosine modification	43/1188	372/18614	0.000117856	0.00183048	0.00148368	BTC/CCL5/CD74/CD80/DMTN/EGF/EPHA4/EPHB2/GFRA1/GHR/HCLS1/IFNG/IL12B/IL15/IL23A/IL24/IL34/IL6/ITGB2/ITK/KIT/LCK/LIF/LRP4/LRP8/LYN/MELK/MIF/NCAPG2/NOD2/OSM/PARP14/PARP9/PBK/PTPRC/RELN/SAMSN1/SH3BP5L/SOCS1/SPINK1/STYK1/TGFA/TTK	43
GO:0010952	BP	GO:0010952	positive regulation of peptidase activity	26/1188	185/18614	0.000123705	0.00191702	0.00155382	AIM2/AKIRIN2/CASP1/CLEC7A/CTSD/CTSL/EGLN3/EPHA4/F3/IFI16/LAPTM5/LCK/LGALS9/LYN/MALT1/PML/PPARG/PRSS22/PSME3/PYCARD/S100A8/S100A9/SERPINB3/STAT3/TNFSF10/XDH	26
GO:0045066	BP	GO:0045066	regulatory T cell differentiation	10/1188	39/18614	0.000124833	0.00193015	0.00156446	CTLA4/FANCA/HLA-DRA/IFNG/IL2RG/IL4I1/IRF1/LGALS9/LILRB2/SOCS1	10
GO:0007100	BP	GO:0007100	mitotic centrosome separation	6/1188	14/18614	0.000128407	0.00196776	0.00159495	AURKA/CHEK1/KIF11/NDEL1/NEK2/RANBP1	6
GO:0032688	BP	GO:0032688	negative regulation of interferon-beta production	6/1188	14/18614	0.000128407	0.00196776	0.00159495	NLRC3/NLRX1/NMI/PYCARD/REL/SIRPA	6
GO:0046598	BP	GO:0046598	positive regulation of viral entry into host cell	6/1188	14/18614	0.000128407	0.00196776	0.00159495	CD74/FURIN/LGALS9/P4HB/TMPRSS4/TRIM21	6
GO:0075294	BP	GO:0075294	positive regulation by symbiont of entry into host	6/1188	14/18614	0.000128407	0.00196776	0.00159495	CD74/FURIN/LGALS9/P4HB/TMPRSS4/TRIM21	6
GO:0048002	BP	GO:0048002	antigen processing and presentation of peptide antigen	14/1188	71/18614	0.000134465	0.00205604	0.0016665	CD74/CTSD/CTSF/CTSL/HLA-B/HLA-DPA1/HLA-DRA/HLA-E/HLA-F/PYCARD/RAET1E/TAP1/TAP2/ULBP2	14
GO:0050728	BP	GO:0050728	negative regulation of inflammatory response	26/1188	187/18614	0.000147772	0.0022545	0.00182736	ACP5/AOAH/APOE/CST7/CXCL17/FURIN/GATA3/GSTP1/IL12B/LYN/MAPK14/MFHAS1/MIR142/NLRC3/NLRX1/NOD2/PBK/PLK2/PPARD/PPARG/PTPRC/SIGLEC10/SIRPA/SLAMF8/TNFAIP3/TNFRSF1B	26
GO:1901623	BP	GO:1901623	regulation of lymphocyte chemotaxis	8/1188	26/18614	0.000149039	0.00226882	0.00183896	ADAM10/CCL2/CCL4/CCL5/CXCL10/CXCL13/S100A7/XCL1	8
GO:0043086	BP	GO:0043086	negative regulation of catalytic activity	67/1188	667/18614	0.0001497	0.00227385	0.00184304	A2ML1/ANGPTL4/APOE/BCAS3/BIRC3/BMP2/BUB1B/CAMK2N1/CDC20/CDKN1A/CPEB2/CRY2/CST6/CST7/CSTB/CYP27B1/DFFA/DTX3L/EPHB2/F11R/FBXO5/GABBR1/GAPDH/GSTP1/GZMA/IFI16/IFI6/IFIT1/IFNG/IL1B/LAMP3/LTF/LYN/MAD2L1/NCAPG2/NLRP7/NPM1/PARP9/PI3/PIF1/PLK1/PPARG/PPP1R14D/PPP1R36/PTPN22/PTPRC/PYCARD/PZP/SERPINA1/SERPINA3/SERPINB1/SERPINB13/SERPINB3/SERPINB4/SERPINB7/SERPINB8/SH3BP5L/SHB/SLN/SPINK1/SPINT1/SPRY2/TNFAIP3/…	67
GO:0071677	BP	GO:0071677	positive regulation of mononuclear cell migration	14/1188	72/18614	0.000157254	0.00238336	0.0019318	ADAM10/CCL20/CCL4/CCL5/CCR1/CORO1A/CXCL10/CXCL13/CXCL17/LGALS9/PYCARD/S100A7/SLAMF1/XCL1	14
GO:0002828	BP	GO:0002828	regulation of type 2 immune response	9/1188	33/18614	0.00016254	0.00245269	0.001988	ARG1/CD74/CD86/GATA3/IDO1/IL6/NOD2/RSAD2/XCL1	9
GO:0036336	BP	GO:0036336	dendritic cell migration	9/1188	33/18614	0.00016254	0.00245269	0.001988	CCL5/CCR1/CCR5/CXCR2/CXCR4/GPR183/LGALS9/SLAMF1/SLAMF8	9
GO:0006310	BP	GO:0006310	DNA recombination	39/1188	332/18614	0.000171678	0.00258492	0.00209517	ACTR2/ALYREF/AUNIP/BLM/CDC45/CDC7/CHEK1/EID3/EME1/EXO1/EXOSC3/FEN1/FIGNL1/GINS2/HMGB3/IL7R/KPNA2/MCM3/MCM5/MCM6/MND1/NABP2/NFKBIZ/PARPBP/PGBD5/PIF1/POLB/POLQ/PPP4C/PTPRC/RAD51/RAD51AP1/RAD54L/RPA3/SAMHD1/TIMELESS/TOP2A/TRIP13/XRCC4	39
GO:0042269	BP	GO:0042269	regulation of natural killer cell mediated cytotoxicity	11/1188	48/18614	0.000172743	0.00258965	0.00209901	HLA-B/HLA-E/HLA-F/IL12B/IL18RAP/LGALS9/PIK3R6/RAET1E/RASGRP1/SERPINB4/VAV1	11
GO:0046596	BP	GO:0046596	regulation of viral entry into host cell	11/1188	48/18614	0.000172743	0.00258965	0.00209901	CD74/CH25H/FURIN/IFITM1/LGALS9/LY6E/P4HB/TMPRSS4/TRIM10/TRIM21/TRIM25	11
GO:0050832	BP	GO:0050832	defense response to fungus	12/1188	56/18614	0.000175495	0.00261385	0.00211862	ARG1/CLEC4D/CLEC4E/CLEC7A/GAPDH/GNLY/IL17A/IL36RN/LTF/S100A12/S100A8/S100A9	12
GO:0051293	BP	GO:0051293	establishment of spindle localization	12/1188	56/18614	0.000175495	0.00261385	0.00211862	ANKFN1/CENPA/ESPL1/FBXW11/INSC/MAD2L1/NDC80/NDEL1/NUSAP1/PLK1/SPAG5/SPRY2	12
GO:2000107	BP	GO:2000107	negative regulation of leukocyte apoptotic process	12/1188	56/18614	0.000175495	0.00261385	0.00211862	AURKB/CCL5/CD74/CXCR2/HCLS1/IDO1/IL7R/IRF7/MIF/NOD2/PRKCQ/SLC46A2	12
GO:0050769	BP	GO:0050769	positive regulation of neurogenesis	30/1188	232/18614	0.000179778	0.00267187	0.00216566	ASPA/ASPM/BMP2/CXCR4/E2F1/EGR2/EPHA4/EPHB2/FGF2/ID4/IFNG/IL1B/IL34/IL6/KIT/LIF/LRP8/LYN/MAP6/MIR142/PLAG1/RELN/RNF112/SLC7A5/SMURF1/SOX8/SPINT1/TLR2/TNFRSF1B/WNT2	30
GO:0032755	BP	GO:0032755	positive regulation of interleukin-6 production	17/1188	100/18614	0.000185272	0.00274761	0.00222704	AKIRIN2/CD74/CLEC7A/IFIH1/IFNG/IL17A/IL1B/IL36A/IL6/LGALS9/LILRB2/MYD88/NOD2/PYCARD/STAT3/TLR2/TLR8	17
GO:0051092	BP	GO:0051092	positive regulation of NF-kappaB transcription factor activity	23/1188	159/18614	0.000193177	0.00285868	0.00231707	AIM2/AR/CLEC7A/IL18RAP/IL1B/LGALS9/LTF/MALT1/MYD88/NOD2/NPM1/PRKCQ/PYCARD/S100A12/S100A8/S100A9/SLCO3A1/SPHK1/STAT3/TLR2/TRIM14/TRIM21/TRIM25	23
GO:0051294	BP	GO:0051294	establishment of spindle orientation	10/1188	41/18614	0.000195894	0.00288651	0.00233963	ANKFN1/CENPA/FBXW11/INSC/MAD2L1/NDC80/NDEL1/PLK1/SPAG5/SPRY2	10
GO:2000403	BP	GO:2000403	positive regulation of lymphocyte migration	10/1188	41/18614	0.000195894	0.00288651	0.00233963	ADAM10/CCL20/CCL4/CCL5/CORO1A/CXCL10/CXCL13/PYCARD/S100A7/XCL1	10
GO:0002444	BP	GO:0002444	myeloid leukocyte mediated immunity	18/1188	110/18614	0.000199557	0.00292849	0.00237365	ARG1/C3/CXCL6/DNASE1L3/HLA-E/HMOX1/IL6/ITGB2/KIT/LGALS9/LYN/MYD88/NDST2/NR4A3/PLA2G3/RASGRP1/TREM1/VAMP8	18
GO:0002710	BP	GO:0002710	negative regulation of T cell mediated immunity	8/1188	27/18614	0.000200017	0.00292849	0.00237365	ARG1/HLA-F/IL4I1/IL7R/NOD2/PTPRC/SLAMF1/XCL1	8
GO:0010818	BP	GO:0010818	T cell chemotaxis	8/1188	27/18614	0.000200017	0.00292849	0.00237365	ADAM10/CCL5/CXCL10/CXCL11/CXCL13/GPR183/S100A7/XCL1	8
GO:0001787	BP	GO:0001787	natural killer cell proliferation	6/1188	15/18614	0.000202471	0.00294565	0.00238756	HLA-E/IL12B/IL15/IL23A/PTPN22/SLAMF1	6
GO:0051299	BP	GO:0051299	centrosome separation	6/1188	15/18614	0.000202471	0.00294565	0.00238756	AURKA/CHEK1/KIF11/NDEL1/NEK2/RANBP1	6
GO:0071639	BP	GO:0071639	positive regulation of monocyte chemotactic protein-1 production	6/1188	15/18614	0.000202471	0.00294565	0.00238756	CLEC7A/IL1B/LGALS9/NOD2/OAS1/OAS3	6
GO:0000132	BP	GO:0000132	establishment of mitotic spindle orientation	9/1188	34/18614	0.000208639	0.0030219	0.00244937	ANKFN1/CENPA/FBXW11/INSC/MAD2L1/NDC80/NDEL1/PLK1/SPRY2	9
GO:2000406	BP	GO:2000406	positive regulation of T cell migration	9/1188	34/18614	0.000208639	0.0030219	0.00244937	ADAM10/CCL20/CCL5/CORO1A/CXCL10/CXCL13/PYCARD/S100A7/XCL1	9
GO:0051090	BP	GO:0051090	regulation of DNA-binding transcription factor activity	50/1188	465/18614	0.000209027	0.0030219	0.00244937	AIM2/AR/BHLHE40/BMP2/CLEC7A/CTNNBIP1/E2F1/FANCA/FOSL1/GLI1/HCLS1/HMOX1/ID1/IL18RAP/IL1B/IL6/ITCH/JMY/KIT/LGALS9/LRP8/LTF/MALT1/MDFI/MYD88/NDP/NFKBIE/NLRC3/NOD2/NPM1/PIM1/PPARG/PRKCQ/PYCARD/RELN/S100A12/S100A8/S100A9/SLCO3A1/SPHK1/STAT3/TFDP1/TLR2/TNFAIP3/TNFRSF4/TRIM14/TRIM21/TRIM25/WNT2/XCL1	50
GO:0140895	BP	GO:0140895	cell surface toll-like receptor signaling pathway	11/1188	49/18614	0.000210046	0.00303028	0.00245616	CD14/IFI35/LTF/LYN/MFHAS1/NMI/NOD2/OAS1/PTPN22/TNFAIP3/TNIP3	11
GO:0034340	BP	GO:0034340	response to type I interferon	15/1188	83/18614	0.000218105	0.00313999	0.00254508	CH25H/IFI27/IFIT1/IFITM1/IRF7/ISG15/MMP12/MX1/MYD88/OAS1/OAS2/OAS3/SAMHD1/STAT1/USP18	15
GO:0051315	BP	GO:0051315	attachment of mitotic spindle microtubules to kinetochore	7/1188	21/18614	0.000222782	0.00317304	0.00257187	AURKB/CDCA8/CDT1/CENPE/KIF2C/NDC80/NUF2	7
GO:0071605	BP	GO:0071605	monocyte chemotactic protein-1 production	7/1188	21/18614	0.000222782	0.00317304	0.00257187	CLEC7A/GSTP1/IL1B/LGALS9/NOD2/OAS1/OAS3	7
GO:0071637	BP	GO:0071637	regulation of monocyte chemotactic protein-1 production	7/1188	21/18614	0.000222782	0.00317304	0.00257187	CLEC7A/GSTP1/IL1B/LGALS9/NOD2/OAS1/OAS3	7
GO:0007056	BP	GO:0007056	spindle assembly involved in female meiosis	4/1188	6/18614	0.000223162	0.00317304	0.00257187	AURKA/CCNB2/FBXO5/NDC80	4
GO:0008315	BP	GO:0008315	G2/MI transition of meiotic cell cycle	4/1188	6/18614	0.000223162	0.00317304	0.00257187	CCNB2/CDC25A/CDC25C/NDC80	4
GO:0072718	BP	GO:0072718	response to cisplatin	4/1188	6/18614	0.000223162	0.00317304	0.00257187	HMOX1/NFKBIZ/RAD51/TIMELESS	4
GO:0034612	BP	GO:0034612	response to tumor necrosis factor	32/1188	257/18614	0.000224899	0.00319115	0.00258655	ADAM10/AIM2/ASS1/BIRC3/CASP1/CASP4/CCL13/CCL18/CCL2/CCL20/CCL22/CCL4/CCL5/CCL8/CD14/CXCL8/EIF5A/GATA3/GBP1/GSTP1/LAPTM5/MAPK14/MIR142/PYCARD/SPHK1/STAT1/TNFAIP3/TNFRSF1B/TNFRSF4/TNFSF13B/TXNDC17/XCL1	32
GO:0010950	BP	GO:0010950	positive regulation of endopeptidase activity	24/1188	171/18614	0.000226309	0.00320458	0.00259743	AIM2/AKIRIN2/CASP1/CLEC7A/CTSD/EGLN3/EPHA4/F3/IFI16/LAPTM5/LCK/LGALS9/LYN/MALT1/PML/PPARG/PSME3/PYCARD/S100A8/S100A9/SERPINB3/STAT3/TNFSF10/XDH	24
GO:0098773	BP	GO:0098773	skin epidermis development	19/1188	121/18614	0.000233667	0.00330198	0.00267639	ABCA12/ALOX12B/ALOXE3/CDH3/EDAR/FERMT1/FLG/FLG2/FOXE1/FST/HPSE/INTU/KRT16/LHX2/LRP4/NFKBIZ/TGM3/TMEM79/UGCG	19
GO:0002532	BP	GO:0002532	production of molecular mediator involved in inflammatory response	17/1188	102/18614	0.000236993	0.00334213	0.00270892	CLEC7A/EPHB2/GBP5/IL17A/IL6/LYN/MAPK14/MYD88/NLRC3/NLRP7/NOD2/PLA2G3/PYCARD/SIRPA/SLAMF8/STAT3/VAMP8	17
GO:0042119	BP	GO:0042119	neutrophil activation	10/1188	42/18614	0.000242556	0.0034136	0.00276685	CCL5/CXCL6/CXCL8/CXCR2/DNASE1L3/IL15/IL18RAP/ITGB2/MYD88/PREX1	10
GO:0006909	BP	GO:0006909	phagocytosis	30/1188	236/18614	0.000243097	0.00341424	0.00276738	ANXA11/ARL8B/C3/CCL2/CD14/CLCN3/CLEC7A/CORO1A/IFNG/IL15/IL1B/IL2RB/IL2RG/ITGB2/LYAR/LYN/MYD88/NCF2/NOD2/PLSCR1/PTPRC/PYCARD/RAB27A/RAB31/RAB5A/SIRPA/SLAMF1/SPHK1/TLR2/VAV1	30
GO:0031401	BP	GO:0031401	positive regulation of protein modification process	90/1188	976/18614	0.000252967	0.0035449	0.00287328	ANG/APLNR/AURKB/BCAR3/BIRC3/BMP2/BORA/BTC/C3/CCL5/CD24/CD74/CD80/CD86/CDC20/CDC6/CDCA2/CDCA8/CDK5R1/CDKN1A/CEMIP/CENPE/EGF/EIF4G1/EPHA4/FANCI/FGF2/GATA3/GFRA1/GHR/HCLS1/HSPA2/HSPBP1/IFNG/IL12B/IL15/IL1B/IL23A/IL24/IL34/IL6/INHBB/KIF14/KIT/LAPTM5/LCP2/LIF/LILRB2/LRP4/LRP8/LTF/LYN/MAGI2/MALT1/MIF/NCBP2/NMI/NOD2/OSM/P2RY1/PARP14/PARP9/PFN2/PHF19/PIK3R5/PIK3R6/PLK1/PML/PPARG/PPP1R14D/PSRC1/PTPN22/PTP…	90
GO:0002269	BP	GO:0002269	leukocyte activation involved in inflammatory response	11/1188	50/18614	0.000253941	0.0035449	0.00287328	C1QA/CST7/CTSC/IFNG/IL6/ITGB2/MIR142/MYD88/PTPRC/SPHK1/TLR2	11
GO:1904894	BP	GO:1904894	positive regulation of receptor signaling pathway via STAT	11/1188	50/18614	0.000253941	0.0035449	0.00287328	CCL5/CRLF2/GHR/IL10RA/IL12B/IL23A/IL26/IL6/IL7R/KIT/SOCS1	11
GO:0048872	BP	GO:0048872	homeostasis of number of cells	36/1188	304/18614	0.000256575	0.00357443	0.00289722	CCNB2/CD74/CORO1A/CXCL6/CXCR2/DMTN/GATA3/GPR183/HCLS1/HMOX1/IL6/IL7R/ISG15/KIT/LGALS2/LGALS9/LYAR/LYN/MAPK14/MFHAS1/MIF/NCAPG2/NFKBIZ/POLB/PRDX1/RACGAP1/SASH3/SLC46A2/SLC7A11/STAT1/STAT3/THRA/TMOD3/TNFAIP3/TNFSF13B/TRIM10	36
GO:0030099	BP	GO:0030099	myeloid cell differentiation	46/1188	421/18614	0.00025764	0.00358203	0.00290337	BATF2/BMP2/C1QC/CCR1/CD74/CTNNBIP1/DMTN/EIF6/GATA3/GPR183/GPR68/HCLS1/HMGB3/HOXB8/IFI16/IFNG/IL12B/IL15/IL17A/IL23A/IL34/IRF7/ISG15/KIT/LEO1/LIF/LILRB3/LTF/LYAR/LYN/MAPK14/MFHAS1/NCAPG2/PLA2G3/PML/PPARG/RACGAP1/SOCS1/STAT1/STAT3/THRA/TIFAB/TLR2/TMOD3/TRIM10/ZBTB16	46
GO:0002698	BP	GO:0002698	negative regulation of immune effector process	19/1188	122/18614	0.000260526	0.00360502	0.00292201	ACP5/ARG1/BST2/CD96/HLA-B/HLA-E/HLA-F/HMOX1/IL4I1/IL7R/LGALS9/NLRX1/NOD2/PTPRC/SERPINB4/SLAMF1/SLAMF8/VSIG4/XCL1	19
GO:0071675	BP	GO:0071675	regulation of mononuclear cell migration	19/1188	122/18614	0.000260526	0.00360502	0.00292201	ADAM10/C3AR1/CCL2/CCL20/CCL4/CCL5/CCR1/CORO1A/CXCL10/CXCL13/CXCL17/IL34/LGALS9/LYN/PYCARD/S100A7/SLAMF1/SLAMF8/XCL1	19
GO:0007163	BP	GO:0007163	establishment or maintenance of cell polarity	29/1188	226/18614	0.000260862	0.00360502	0.00292201	ACTR2/AMOTL1/ANKFN1/BCAS3/CCL4/CD3G/CENPA/DLG2/FBXW11/FERMT1/FGF13/GATA3/INSC/KIF20B/KIF2C/LHX2/MAD2L1/MAP7/NDC80/NDEL1/PARVG/PLK1/RAB10/RHOG/RHOJ/RHOV/SPAG5/SPRY2/SYNE4	29
GO:0007143	BP	GO:0007143	female meiotic nuclear division	9/1188	35/18614	0.000265096	0.0036562	0.00296349	AURKA/CCNB2/FBXO5/NCAPH/NDC80/PLK1/TOP2A/TRIP13/TTK	9
GO:0001776	BP	GO:0001776	leukocyte homeostasis	17/1188	103/18614	0.000267261	0.00367138	0.0029758	CCNB2/CD74/CORO1A/CXCL6/CXCR2/GPR183/IL6/IL7R/LGALS2/LGALS9/LYN/MIF/SASH3/SLC46A2/SLC7A11/TNFAIP3/TNFSF13B	17
GO:0048144	BP	GO:0048144	fibroblast proliferation	17/1188	103/18614	0.000267261	0.00367138	0.0029758	CCNA2/CCNB1/CD74/CDC6/CDK1/CDKN1A/CKS1B/CKS2/E2F1/GSTP1/LIF/MIF/NLRC3/PML/PRDX1/SPHK1/WNT2	17
GO:0050921	BP	GO:0050921	positive regulation of chemotaxis	21/1188	143/18614	0.000292062	0.0040041	0.00324548	ADAM10/C3AR1/CCL4/CCL5/CCR1/CD74/CXCL10/CXCL13/CXCL17/CXCL8/CXCR2/CXCR4/F3/FGF2/IL23A/IL34/IL6/LGALS9/S100A7/SLAMF1/XCL1	21
GO:0002763	BP	GO:0002763	positive regulation of myeloid leukocyte differentiation	12/1188	59/18614	0.000294737	0.00402477	0.00326223	CCR1/CD74/CTNNBIP1/GPR68/HCLS1/IFNG/IL12B/IL17A/IL23A/IL34/LIF/PLA2G3	12
GO:0070228	BP	GO:0070228	regulation of lymphocyte apoptotic process	12/1188	59/18614	0.000294737	0.00402477	0.00326223	AURKB/CCL5/CD274/CD3G/CD74/IDO1/IL7R/LGALS9/LYN/MIF/PRKCQ/SLC46A2	12
GO:0034142	BP	GO:0034142	toll-like receptor 4 signaling pathway	10/1188	43/18614	0.000298176	0.00405566	0.00328727	CD14/IFI35/LTF/LYN/MFHAS1/NMI/OAS1/PTPN22/TNFAIP3/TNIP3	10
GO:0045840	BP	GO:0045840	positive regulation of mitotic nuclear division	10/1188	43/18614	0.000298176	0.00405566	0.00328727	AURKA/BTC/CDT1/DLGAP5/EGF/ESPL1/IL1B/NUSAP1/SPHK1/TGFA	10
GO:0045058	BP	GO:0045058	T cell selection	11/1188	51/18614	0.000305332	0.00412826	0.00334611	CD3D/CD3G/CD74/CTSL/GATA3/IL12B/IL15/IL23A/IL6/PTPRC/STAT3	11
GO:0000212	BP	GO:0000212	meiotic spindle organization	6/1188	16/18614	0.000306507	0.00412826	0.00334611	ASPM/AURKA/CCNB2/ESPL1/FBXO5/NDC80	6
GO:0009074	BP	GO:0009074	aromatic amino acid family catabolic process	6/1188	16/18614	0.000306507	0.00412826	0.00334611	IDO1/IDO2/IL4I1/KMO/KYNU/TDO2	6
GO:0010819	BP	GO:0010819	regulation of T cell chemotaxis	6/1188	16/18614	0.000306507	0.00412826	0.00334611	ADAM10/CCL5/CXCL10/CXCL13/S100A7/XCL1	6
GO:2000318	BP	GO:2000318	positive regulation of T-helper 17 type immune response	6/1188	16/18614	0.000306507	0.00412826	0.00334611	CLEC7A/IL12B/IL23A/MALT1/NFKBIZ/PRKCQ	6
GO:0010942	BP	GO:0010942	positive regulation of cell death	62/1188	621/18614	0.00030766	0.00413549	0.00335198	ACOX2/ALDH1A3/BCL2A1/BMP2/BNIP3/C1QA/CCL2/CCL5/CD274/CDK5R1/CDKN1A/CLEC7A/CTLA4/CTSC/CTSD/CTSL/CXCR2/DFFA/E2F1/EIF4G1/EIF5A/FOSL1/FRZB/GZMA/HMOX1/IDO1/IFNG/IL12B/IL19/IL6/INHBB/ITGB2/JMY/KMO/LAPTM5/LCK/LGALS2/LGALS9/LYN/MAL/MAP3K9/MELK/MIAT/MMP3/OLFM1/PCSK9/PLAGL2/PML/PPARG/PRF1/PTPRC/PYCARD/S100A8/S100A9/SPDEF/TNFAIP8/TNFRSF1B/TNFSF10/TOP2A/UBE2M/VNN1/ZBTB16	62
GO:0032069	BP	GO:0032069	regulation of nuclease activity	7/1188	22/18614	0.000308843	0.00413549	0.00335198	DFFA/GZMA/NPM1/OAS1/OAS2/OAS3/OASL	7
GO:0045624	BP	GO:0045624	positive regulation of T-helper cell differentiation	7/1188	22/18614	0.000308843	0.00413549	0.00335198	CD80/CD86/IL12B/IL23A/MALT1/NFKBIZ/SHB	7
GO:0045860	BP	GO:0045860	positive regulation of protein kinase activity	41/1188	366/18614	0.00032647	0.00436306	0.00353643	ANG/BORA/BTC/CCL5/CD24/CD86/CDC6/CDK5R1/CDKN1A/CEMIP/CENPE/EGF/EPHA4/FGF2/GHR/IFNG/IL12B/IL1B/IL23A/IL34/KIF14/KIT/LCP2/LRP8/LTF/MALT1/MIF/NOD2/PIK3R5/PIK3R6/PSRC1/PTPRC/RASGRP1/RELN/S100A12/SESN2/SOCS1/SYAP1/TGFA/TPX2/ZFP91	41
GO:0048245	BP	GO:0048245	eosinophil chemotaxis	8/1188	29/18614	0.000344947	0.00459219	0.00372215	CCL13/CCL18/CCL2/CCL22/CCL4/CCL5/CCL8/XCL1	8
GO:1900017	BP	GO:1900017	positive regulation of cytokine production involved in inflammatory response	8/1188	29/18614	0.000344947	0.00459219	0.00372215	CLEC7A/GBP5/IL17A/IL6/MYD88/NOD2/PLA2G3/STAT3	8
GO:0002285	BP	GO:0002285	lymphocyte activation involved in immune response	27/1188	208/18614	0.000347731	0.00462034	0.00374496	CD244/CD74/CD80/CD86/CLEC4D/CLEC4E/CORO1A/ENTPD7/EXO1/EXOSC3/GATA3/GPR183/HLA-DRA/HLA-F/IFNG/IL12B/IL23A/IL6/ITM2A/LGALS9/MALT1/NFKBIZ/PTPRC/RAB27A/RORC/SHB/STAT3	27
GO:0039530	BP	GO:0039530	MDA-5 signaling pathway	5/1188	11/18614	0.000350622	0.00463197	0.00375439	DDX60/DHX58/IFIH1/IRF7/OAS3	5
GO:0044771	BP	GO:0044771	meiotic cell cycle phase transition	5/1188	11/18614	0.000350622	0.00463197	0.00375439	CCNB2/CDC25A/CDC25C/NDC80/TTK	5
GO:0070189	BP	GO:0070189	kynurenine metabolic process	5/1188	11/18614	0.000350622	0.00463197	0.00375439	IDO1/IDO2/KMO/KYNU/TDO2	5
GO:0002534	BP	GO:0002534	cytokine production involved in inflammatory response	14/1188	78/18614	0.000376806	0.00495888	0.00401936	CLEC7A/EPHB2/GBP5/IL17A/IL6/MAPK14/MYD88/NLRC3/NLRP7/NOD2/PLA2G3/PYCARD/SIRPA/STAT3	14
GO:1900015	BP	GO:1900015	regulation of cytokine production involved in inflammatory response	14/1188	78/18614	0.000376806	0.00495888	0.00401936	CLEC7A/EPHB2/GBP5/IL17A/IL6/MAPK14/MYD88/NLRC3/NLRP7/NOD2/PLA2G3/PYCARD/SIRPA/STAT3	14
GO:0010934	BP	GO:0010934	macrophage cytokine production	9/1188	37/18614	0.000416168	0.00545608	0.00442236	ACP5/CD74/LAPTM5/MAPKAPK2/MYD88/NLRX1/NOD2/PANX1/PYCARD	9
GO:0010935	BP	GO:0010935	regulation of macrophage cytokine production	9/1188	37/18614	0.000416168	0.00545608	0.00442236	ACP5/CD74/LAPTM5/MAPKAPK2/MYD88/NLRX1/NOD2/PANX1/PYCARD	9
GO:0043068	BP	GO:0043068	positive regulation of programmed cell death	56/1188	553/18614	0.000417948	0.00546031	0.00442579	ALDH1A3/BCL2A1/BMP2/BNIP3/CCL2/CCL5/CD274/CDK5R1/CDKN1A/CLEC7A/CTLA4/CTSC/CTSD/CTSL/CXCR2/DFFA/E2F1/EIF5A/FOSL1/FRZB/GZMA/HMOX1/IDO1/IFNG/IL12B/IL19/IL6/INHBB/JMY/LAPTM5/LCK/LGALS2/LGALS9/LYN/MAL/MAP3K9/MELK/MIAT/OLFM1/PCSK9/PLAGL2/PML/PPARG/PRF1/PTPRC/PYCARD/S100A8/S100A9/SPDEF/TNFAIP8/TNFRSF1B/TNFSF10/TOP2A/UBE2M/VNN1/ZBTB16	56
GO:0006925	BP	GO:0006925	inflammatory cell apoptotic process	7/1188	23/18614	0.000419659	0.00546031	0.00442579	CTSL/CXCR2/IL6/IRF7/MIAT/NOD2/SLC7A11	7
GO:0019885	BP	GO:0019885	antigen processing and presentation of endogenous peptide antigen via MHC class I	7/1188	23/18614	0.000419659	0.00546031	0.00442579	HLA-B/HLA-E/HLA-F/RAET1E/TAP1/TAP2/ULBP2	7
GO:0045591	BP	GO:0045591	positive regulation of regulatory T cell differentiation	7/1188	23/18614	0.000419659	0.00546031	0.00442579	HLA-DRA/IFNG/IL2RG/IL4I1/LGALS9/LILRB2/SOCS1	7
GO:0048146	BP	GO:0048146	positive regulation of fibroblast proliferation	11/1188	53/18614	0.000434631	0.0056407	0.00457201	CCNA2/CCNB1/CD74/CDC6/CDKN1A/E2F1/LIF/MIF/PML/SPHK1/WNT2	11
GO:0051250	BP	GO:0051250	negative regulation of lymphocyte activation	23/1188	168/18614	0.000435159	0.0056407	0.00457201	ARG1/CD274/CD74/CD80/CD86/CTLA4/HLA-F/HMGB3/IDO1/IL4I1/IRF1/ITCH/LAPTM5/LGALS9/LILRB2/LYN/PTPN22/SAMSN1/SOCS1/TBC1D10C/TNFAIP3/VSIG4/XCL1	23
GO:0031295	BP	GO:0031295	T cell costimulation	10/1188	45/18614	0.000441626	0.00570309	0.00462257	CD24/CD274/CD80/CD86/ICOS/LCK/LILRB2/LYN/TNFSF13B/VAV1	10
GO:1902622	BP	GO:1902622	regulation of neutrophil migration	10/1188	45/18614	0.000441626	0.00570309	0.00462257	C3AR1/CD74/CXCL8/CXCR2/IL1R1/IL23A/MYD88/NOD2/SLAMF8/XCL1	10
GO:0072539	BP	GO:0072539	T-helper 17 cell differentiation	8/1188	30/18614	0.000444298	0.00572687	0.00464185	ENTPD7/IL12B/IL23A/IL6/MALT1/NFKBIZ/RORC/STAT3	8
GO:0002476	BP	GO:0002476	antigen processing and presentation of endogenous peptide antigen via MHC class Ib	6/1188	17/18614	0.000448214	0.00574513	0.00465665	HLA-B/HLA-E/HLA-F/RAET1E/TAP2/ULBP2	6
GO:0002484	BP	GO:0002484	antigen processing and presentation of endogenous peptide antigen via MHC class I via ER pathway	6/1188	17/18614	0.000448214	0.00574513	0.00465665	HLA-B/HLA-E/HLA-F/RAET1E/TAP2/ULBP2	6
GO:0044320	BP	GO:0044320	cellular response to leptin stimulus	6/1188	17/18614	0.000448214	0.00574513	0.00465665	BBS2/CCNA2/INHBB/NR4A3/STAT3/UGCG	6
GO:0002275	BP	GO:0002275	myeloid cell activation involved in immune response	16/1188	98/18614	0.000454021	0.00580878	0.00470824	DNASE1L3/HMOX1/IFI35/IFNG/ITGB2/KIT/LGALS9/LYN/MYD88/NMI/NR4A3/PLA2G3/PYCARD/RASGRP1/SLAMF1/VAMP8	16
GO:0002429	BP	GO:0002429	immune response-activating cell surface receptor signaling pathway	35/1188	302/18614	0.000465142	0.00594004	0.00481463	BLNK/C3AR1/CD14/CD3D/CD3G/CLEC7A/CTLA4/EZR/FPR1/GATA3/GBP1/IFI35/ITK/LAPTM5/LCK/LCP2/LTF/LYN/MALT1/MFHAS1/NFKBIZ/NMI/NOD2/NR4A3/OAS1/PLSCR1/PTPN22/PTPRC/SHB/THEMIS2/TNFAIP3/TNIP3/TRAC/TRBC1/VAV1	35
GO:0050830	BP	GO:0050830	defense response to Gram-positive bacterium	18/1188	118/18614	0.000484223	0.00617228	0.00500287	ACP5/ANG/CASP4/HLA-E/IL17A/IL1B/IL6/IL7R/KRT6A/MPEG1/MYD88/NOD2/PGLYRP4/PYCARD/RNASE4/RNASE6/STAB2/TLR2	18
GO:0070227	BP	GO:0070227	lymphocyte apoptotic process	14/1188	80/18614	0.000492846	0.00619973	0.00502512	AURKB/CCL5/CD274/CD3G/CD74/DFFA/IDO1/IL7R/LGALS9/LYN/MIF/NFKBIZ/PRKCQ/SLC46A2	14
GO:0072678	BP	GO:0072678	T cell migration	13/1188	71/18614	0.000494106	0.00619973	0.00502512	ADAM10/CCL2/CCL20/CCL5/CORO1A/CXCL10/CXCL11/CXCL13/F11R/GPR183/PYCARD/S100A7/XCL1	13
GO:0032747	BP	GO:0032747	positive regulation of interleukin-23 production	4/1188	7/18614	0.000494325	0.00619973	0.00502512	CLEC7A/IFNG/IL17A/MYD88	4
GO:0032829	BP	GO:0032829	regulation of CD4-positive, CD25-positive, alpha-beta regulatory T cell differentiation	4/1188	7/18614	0.000494325	0.00619973	0.00502512	HLA-DRA/IFNG/IL2RG/LGALS9	4
GO:0032831	BP	GO:0032831	positive regulation of CD4-positive, CD25-positive, alpha-beta regulatory T cell differentiation	4/1188	7/18614	0.000494325	0.00619973	0.00502512	HLA-DRA/IFNG/IL2RG/LGALS9	4
GO:0034136	BP	GO:0034136	negative regulation of toll-like receptor 2 signaling pathway	4/1188	7/18614	0.000494325	0.00619973	0.00502512	LYN/MFHAS1/NOD2/TNFAIP3	4
GO:0034354	BP	GO:0034354	'de novo' NAD biosynthetic process from tryptophan	4/1188	7/18614	0.000494325	0.00619973	0.00502512	IDO1/IDO2/KMO/KYNU	4
GO:0038165	BP	GO:0038165	oncostatin-M-mediated signaling pathway	4/1188	7/18614	0.000494325	0.00619973	0.00502512	CRLF2/IL13RA1/OSM/OSMR	4
GO:0006302	BP	GO:0006302	double-strand break repair	35/1188	303/18614	0.000494468	0.00619973	0.00502512	ACTR2/AUNIP/BLM/CDC45/CDC7/CDCA5/CHEK1/DNA2/DTX3L/EID3/EME1/FEN1/FIGNL1/FOXM1/GINS2/MCM3/MCM5/MCM6/NABP2/PARP9/PARPBP/PML/POLB/POLQ/PPP4C/RAD51/RAD51AP1/RAD54L/RPA3/SAMHD1/TDP1/TDP2/TIMELESS/TRIP13/XRCC4	35
GO:0071356	BP	GO:0071356	cellular response to tumor necrosis factor	29/1188	235/18614	0.000502433	0.00628816	0.00509679	AIM2/ASS1/BIRC3/CASP1/CASP4/CCL13/CCL18/CCL2/CCL20/CCL22/CCL4/CCL5/CCL8/CXCL8/EIF5A/GATA3/GBP1/GSTP1/LAPTM5/MAPK14/PYCARD/SPHK1/STAT1/TNFAIP3/TNFRSF1B/TNFRSF4/TNFSF13B/TXNDC17/XCL1	29
GO:0002695	BP	GO:0002695	negative regulation of leukocyte activation	26/1188	202/18614	0.000505642	0.00631686	0.00512005	ARG1/CD274/CD74/CD80/CD86/CST7/CTLA4/HLA-F/HMGB3/HMOX1/IDO1/IL4I1/IRF1/ITCH/LAPTM5/LGALS9/LILRB2/LYN/PTPN22/PTPRC/SAMSN1/SOCS1/TBC1D10C/TNFAIP3/VSIG4/XCL1	26
GO:0033028	BP	GO:0033028	myeloid cell apoptotic process	9/1188	38/18614	0.000514784	0.00640786	0.00519381	CTSL/CXCR2/IL6/IRF7/MIAT/MIF/NOD2/SLC7A11/THRA	9
GO:0043368	BP	GO:0043368	positive T cell selection	9/1188	38/18614	0.000514784	0.00640786	0.00519381	CD3D/CD3G/CD74/CTSL/IL12B/IL23A/IL6/PTPRC/STAT3	9
GO:0034504	BP	GO:0034504	protein localization to nucleus	35/1188	304/18614	0.000525421	0.00652847	0.00529158	AKIRIN2/BAG3/BYSL/CDK1/CDKN1A/CHP2/CRY2/DTX3L/FERMT1/GLUL/HCLS1/HEATR3/IFNG/KPNA2/KPNA3/LIF/LMNB1/MAPK14/MFHAS1/MMP12/NOLC1/NUP98/NXT1/PARP9/PLK1/PML/POLR1A/POM121/RANGAP1/RRS1/SESN2/STAT3/WWTR1/ZBTB16/ZPR1	35
GO:0042327	BP	GO:0042327	positive regulation of phosphorylation	74/1188	788/18614	0.00052787	0.00654711	0.00530669	ANG/APLNR/AR/AURKB/BCAR3/BMP2/BORA/BTC/C3/CCL5/CD24/CD74/CD80/CD86/CDC6/CDCA8/CDK5R1/CDKN1A/CEMIP/CENPE/EGF/EIF4G1/EPHA4/FGF2/FZD7/GFRA1/GHR/HCLS1/HSPA2/IFNG/IL12B/IL15/IL1B/IL23A/IL24/IL34/IL6/INHBB/KIF14/KIT/LCP2/LIF/LRP4/LRP8/LTF/LYN/MALT1/MIF/NCBP2/NOD2/OSM/P2RY1/PARP14/PARP9/PFN2/PIK3R5/PIK3R6/PLK1/PPARG/PSRC1/PTPRC/RASGRP1/RELN/S100A12/SESN2/SLCO3A1/SOCS1/SPHK1/SPRY2/SYAP1/TGFA/TPX2/TTK/ZFP…	74
GO:0042116	BP	GO:0042116	macrophage activation	17/1188	109/18614	0.000529154	0.00655125	0.00531004	C1QA/CD74/CST7/CTSC/IFI35/IFNG/IL6/ITGB2/MFHAS1/MIF/MIR142/NMI/PLA2G3/PTPRC/SPHK1/TLR2/VSIG4	17
GO:0046427	BP	GO:0046427	positive regulation of receptor signaling pathway via JAK-STAT	10/1188	46/18614	0.000532435	0.00658006	0.00533339	CCL5/GHR/IL10RA/IL12B/IL23A/IL26/IL6/IL7R/KIT/SOCS1	10
GO:0007127	BP	GO:0007127	meiosis I	19/1188	129/18614	0.000536059	0.00661299	0.00536009	AURKA/CCNB2/CCNE1/CKS2/EME1/ESPL1/FBXO5/HSPA2/MND1/NDC1/NDC80/PLK1/PSMD13/PTTG1/RAD51/RAD51AP1/RAD54L/TOP2A/TRIP13	19
GO:0050866	BP	GO:0050866	negative regulation of cell activation	28/1188	225/18614	0.000544229	0.0067018	0.00543206	ABAT/APOE/ARG1/CD274/CD74/CD80/CD86/CST7/CTLA4/HLA-F/HMGB3/HMOX1/IDO1/IL4I1/IRF1/ITCH/LAPTM5/LGALS9/LILRB2/LYN/PTPN22/PTPRC/SAMSN1/SOCS1/TBC1D10C/TNFAIP3/VSIG4/XCL1	28
GO:0006913	BP	GO:0006913	nucleocytoplasmic transport	37/1188	328/18614	0.000546859	0.00671022	0.00543889	AKIRIN2/ALYREF/BAG3/CDK1/CDKN1A/CHP2/CRY2/EGR2/EIF4A3/EIF6/FERMT1/HCLS1/HEATR3/IFI27/IFNG/IL1B/KPNA2/KPNA3/MALT1/MAPK14/MMP12/MX2/NCBP2/NDC1/NOLC1/NPM1/NUP98/NXT1/PML/POM121/RANBP1/RANGAP1/RRS1/SMURF1/STAT3/XPO5/ZPR1	37
GO:0051169	BP	GO:0051169	nuclear transport	37/1188	328/18614	0.000546859	0.00671022	0.00543889	AKIRIN2/ALYREF/BAG3/CDK1/CDKN1A/CHP2/CRY2/EGR2/EIF4A3/EIF6/FERMT1/HCLS1/HEATR3/IFI27/IFNG/IL1B/KPNA2/KPNA3/MALT1/MAPK14/MMP12/MX2/NCBP2/NDC1/NOLC1/NPM1/NUP98/NXT1/PML/POM121/RANBP1/RANGAP1/RRS1/SMURF1/STAT3/XPO5/ZPR1	37
GO:0060907	BP	GO:0060907	positive regulation of macrophage cytokine production	7/1188	24/18614	0.000560062	0.00685638	0.00555736	CD74/LAPTM5/MAPKAPK2/MYD88/NOD2/PANX1/PYCARD	7
GO:0000724	BP	GO:0000724	double-strand break repair via homologous recombination	23/1188	171/18614	0.00056076	0.00685638	0.00555736	ACTR2/AUNIP/BLM/CDC45/CDC7/CHEK1/EID3/FEN1/FIGNL1/GINS2/MCM3/MCM5/MCM6/NABP2/PARPBP/POLQ/PPP4C/RAD51/RAD51AP1/RAD54L/RPA3/SAMHD1/TIMELESS	23
GO:0002230	BP	GO:0002230	positive regulation of defense response to virus by host	8/1188	31/18614	0.000565657	0.00690401	0.00559597	AIM2/DTX3L/IL12B/IL23A/PARP9/PTPN22/PYCARD/STAT1	8
GO:0090307	BP	GO:0090307	mitotic spindle assembly	13/1188	72/18614	0.000568328	0.00691456	0.00560452	AURKB/CDC20/CDCA8/KIF11/KIF15/KIF23/KIF4A/KIFC1/NEK2/PLK1/PRC1/RACGAP1/TPX2	13
GO:0032817	BP	GO:0032817	regulation of natural killer cell proliferation	5/1188	12/18614	0.000569529	0.00691456	0.00560452	HLA-E/IL12B/IL15/IL23A/PTPN22	5
GO:0072182	BP	GO:0072182	regulation of nephron tubule epithelial cell differentiation	5/1188	12/18614	0.000569529	0.00691456	0.00560452	CD24/GATA3/LIF/STAT1/WWTR1	5
GO:1901222	BP	GO:1901222	regulation of NIK/NF-kappaB signaling	17/1188	110/18614	0.000589403	0.00714327	0.00578989	CD14/CD86/EDAR/IFI35/IL12B/IL1B/IL23A/LAPTM5/LGALS9/NLRC3/NMI/NOD2/NR3C2/PRDX1/PTPN22/SPHK1/TLR2	17
GO:1901361	BP	GO:1901361	organic cyclic compound catabolic process	54/1188	536/18614	0.000593815	0.00718412	0.005823	ABCC1/AGO2/ALDH4A1/ALDH6A1/AMPD3/ANG/APOBEC3B/APOE/CECR2/CYP24A1/CYP39A1/DFFA/DIO2/DNA2/DNASE1L3/E2F1/EIF4A3/ENTPD7/EXOSC3/FEN1/HMOX1/IDO1/IDO2/IL4I1/IL6/KMO/KYNU/LSM2/MAPK14/MAPKAPK2/MIAT/MOXD1/MYD88/NCBP2/NPM1/NUDT15/OAS2/PKP1/PNP/PNPT1/POP1/RBM24/REXO4/RNASE2/RNASE6/RNASEH2A/SAMHD1/STS/TDO2/TET1/TNFRSF1B/XDH/ZC3HAV1/ZPR1	54
GO:0051347	BP	GO:0051347	positive regulation of transferase activity	53/1188	524/18614	0.000606246	0.00731676	0.00593052	ANG/APOE/AURKB/BORA/BTC/CCL5/CD24/CD74/CD86/CDC20/CDC6/CDK5R1/CDKN1A/CEMIP/CENPE/EGF/EPHA4/FGF2/GHR/GINS1/GINS2/IFNG/IL12B/IL1B/IL23A/IL34/KIF14/KIT/LCP2/LRP8/LTF/LYN/MALT1/MIF/NEK2/NOD2/PIK3R5/PIK3R6/PLK1/POLG2/PRKCQ/PSRC1/PTPRC/RASGRP1/RELN/S100A12/SESN2/SOCS1/SYAP1/TGFA/TPX2/UBE2C/ZFP91	53
GO:0061900	BP	GO:0061900	glial cell activation	11/1188	55/18614	0.000606901	0.00731676	0.00593052	C1QA/CST7/CTSC/IFNG/IL1B/IL6/ITGB2/MIR142/PTPRC/SPHK1/TLR2	11
GO:0006281	BP	GO:0006281	DNA repair	58/1188	587/18614	0.000614526	0.00739577	0.00599455	ACTR2/ASCC2/AUNIP/BLM/CDC45/CDC7/CDCA5/CDK1/CHEK1/DNA2/DTL/DTX3L/EID3/EME1/EXO1/FANCA/FANCI/FBXO6/FEN1/FIGNL1/FOXM1/GINS2/JMY/MCM3/MCM5/MCM6/NABP2/NEIL3/NPM1/PARP9/PARPBP/PIF1/PML/POLB/POLD3/POLE2/POLI/POLQ/PPP4C/PTTG1/RAD51/RAD51AP1/RAD54L/REXO4/RNASEH2A/RPA3/RRM1/SAMHD1/SSRP1/TDP1/TDP2/TICRR/TIMELESS/TRIP13/UBE2T/UHRF1/WDHD1/XRCC4	58
GO:0051052	BP	GO:0051052	regulation of DNA metabolic process	54/1188	537/18614	0.00062047	0.00745429	0.00604199	ACTR2/ALYREF/AUNIP/AURKB/BCAR3/BLM/CCNA2/CDC6/CDC7/CDK1/CDKN1A/CDT1/CHEK1/DBF4/DFFA/DNA2/EGF/EID3/EXOSC3/FBXO5/FGF2/FIGNL1/FOXM1/GATA3/GINS1/GINS2/GLI1/GZMA/IL6/IL7R/JADE1/KPNA2/MCM3/MCM5/MCM6/NABP2/NEK2/NPM1/PARPBP/PIF1/PML/POLG2/POLQ/PPP4C/PRKCQ/PTPRC/RAD51/RAD51AP1/RBBP6/TFDP1/TICRR/TIMELESS/TIPIN/TNFAIP1	54
GO:0002573	BP	GO:0002573	myeloid leukocyte differentiation	28/1188	227/18614	0.00062694	0.00751891	0.00609437	BATF2/BMP2/C1QC/CCR1/CD74/CTNNBIP1/GATA3/GPR183/GPR68/HCLS1/IFI16/IFNG/IL12B/IL15/IL17A/IL23A/IL34/IRF7/KIT/LIF/LILRB3/LTF/LYN/MAPK14/PLA2G3/PPARG/SOCS1/TLR2	28
GO:0045740	BP	GO:0045740	positive regulation of DNA replication	9/1188	39/18614	0.00063177	0.00752278	0.0060975	BCAR3/CDC7/CDK1/CDT1/DBF4/DNA2/EGF/GLI1/TNFAIP1	9
GO:0002428	BP	GO:0002428	antigen processing and presentation of peptide antigen via MHC class Ib	6/1188	18/18614	0.000636206	0.00752278	0.0060975	HLA-B/HLA-E/HLA-F/RAET1E/TAP2/ULBP2	6
GO:0002827	BP	GO:0002827	positive regulation of T-helper 1 type immune response	6/1188	18/18614	0.000636206	0.00752278	0.0060975	IL12B/IL1B/IL1R1/IL23A/SLAMF1/XCL1	6
GO:0008356	BP	GO:0008356	asymmetric cell division	6/1188	18/18614	0.000636206	0.00752278	0.0060975	ACTR2/ASPM/FGF13/INSC/RAB10/ZBTB16	6
GO:0034501	BP	GO:0034501	protein localization to kinetochore	6/1188	18/18614	0.000636206	0.00752278	0.0060975	AURKB/CDK1/CDT1/KNTC1/NDC80/TTK	6
GO:0051988	BP	GO:0051988	regulation of attachment of spindle microtubules to kinetochore	6/1188	18/18614	0.000636206	0.00752278	0.0060975	AURKB/CCNB1/CDCA8/NEK2/RACGAP1/SPAG5	6
GO:1903083	BP	GO:1903083	protein localization to condensed chromosome	6/1188	18/18614	0.000636206	0.00752278	0.0060975	AURKB/CDK1/CDT1/KNTC1/NDC80/TTK	6
GO:0001774	BP	GO:0001774	microglial cell activation	10/1188	47/18614	0.000638171	0.00752278	0.0060975	C1QA/CST7/CTSC/IFNG/IL6/ITGB2/MIR142/PTPRC/SPHK1/TLR2	10
GO:0002701	BP	GO:0002701	negative regulation of production of molecular mediator of immune response	10/1188	47/18614	0.000638171	0.00752278	0.0060975	ACP5/ARG1/BST2/CD96/HLA-F/HMOX1/NLRX1/NOD2/SLAMF1/XCL1	10
GO:0031294	BP	GO:0031294	lymphocyte costimulation	10/1188	47/18614	0.000638171	0.00752278	0.0060975	CD24/CD274/CD80/CD86/ICOS/LCK/LILRB2/LYN/TNFSF13B/VAV1	10
GO:0048524	BP	GO:0048524	positive regulation of viral process	12/1188	64/18614	0.000644047	0.00757909	0.00614315	CCL5/CD74/FURIN/IFIT1/KPNA2/LGALS9/P4HB/PPIH/TMPRSS4/TOP2A/TRIM21/VPS37B	12
GO:0071260	BP	GO:0071260	cellular response to mechanical stimulus	13/1188	73/18614	0.000651749	0.00765667	0.00620602	BAG3/BNIP3/CASP1/CASP5/CHEK1/F11R/FGF2/IL1B/IRF1/MYD88/SLC2A1/TLR8/TMEM150C	13
GO:0002752	BP	GO:0002752	cell surface pattern recognition receptor signaling pathway	11/1188	56/18614	0.000712356	0.00832731	0.00674961	CD14/IFI35/LTF/LYN/MFHAS1/NMI/NOD2/OAS1/PTPN22/TNFAIP3/TNIP3	11
GO:0038066	BP	GO:0038066	p38MAPK cascade	11/1188	56/18614	0.000712356	0.00832731	0.00674961	BMP2/EZR/IL1B/LGALS9/MAPK14/MAPKAPK2/MFHAS1/PTPN22/RELL2/SPHK1/XDH	11
GO:0071353	BP	GO:0071353	cellular response to interleukin-4	8/1188	32/18614	0.000712458	0.00832731	0.00674961	ARG1/CORO1A/GATA3/IL24/IL2RG/PARP14/PML/XCL1	8
GO:0050871	BP	GO:0050871	positive regulation of B cell activation	14/1188	83/18614	0.000723165	0.00843815	0.00683945	AKIRIN2/CD74/CDKN1A/EPHB2/EXOSC3/GPR183/IL2RG/IL6/MIF/NOD2/PTPRC/SASH3/TNFRSF4/TNFSF13B	14
GO:0000079	BP	GO:0000079	regulation of cyclin-dependent protein serine/threonine kinase activity	17/1188	112/18614	0.000727726	0.00847703	0.00687096	BLM/CCNA2/CCNB1/CCNB2/CCNE1/CDC25A/CDC25C/CDC6/CDK5R1/CDKN1A/CDKN3/HERC5/PKMYT1/PLK1/PSRC1/SERTAD1/TNFAIP3	17
GO:0002475	BP	GO:0002475	antigen processing and presentation via MHC class Ib	7/1188	25/18614	0.000735373	0.00852292	0.00690815	CD1B/HLA-B/HLA-E/HLA-F/RAET1E/TAP2/ULBP2	7
GO:0060333	BP	GO:0060333	type II interferon-mediated signaling pathway	7/1188	25/18614	0.000735373	0.00852292	0.00690815	ARG1/IFNG/IRF1/PARP14/PARP9/PPARG/STAT1	7
GO:0070423	BP	GO:0070423	nucleotide-binding oligomerization domain containing signaling pathway	7/1188	25/18614	0.000735373	0.00852292	0.00690815	BIRC3/ITCH/NOD2/PTPN22/SLC15A2/SLC46A2/TNFAIP3	7
GO:0060341	BP	GO:0060341	regulation of cellular localization	87/1188	969/18614	0.000743525	0.00860265	0.00697278	ABAT/ABCA12/ABHD17C/ADAM10/ADCYAP1R1/ANG/APOE/AR/ATG13/BAG3/BCAS3/BMPER/BORA/BYSL/CCL5/CCNE1/CDCA5/CDK1/CDK5R1/CDT1/CEMIP/CHP2/CTSD/DMTN/DTX3L/DZIP1L/EGF/EHD1/EPHB2/EZR/FERMT1/GBP1/GLUL/GPC6/GPD1L/GPR68/GZMB/HCLS1/IFI27/IFNG/IL12B/IL1B/IL6/INHBB/ITGB2/KIF20B/LDLRAP1/LHCGR/LIF/LRP4/MAPK14/MFHAS1/MX2/NCBP2/NDC80/NDEL1/NETO2/NOLC1/OAZ1/P2RX5/PARP9/PCSK9/PLA2G3/PLK1/PML/POLR1A/PPARD/PPARG/RAB38/RANGA…	87
GO:0010972	BP	GO:0010972	negative regulation of G2/M transition of mitotic cell cycle	12/1188	65/18614	0.000744748	0.00860265	0.00697278	AURKB/AVEN/BLM/CDC6/CDK1/CDKN1A/CHEK1/DTL/NABP2/ORC1/PLK1/TICRR	12
GO:0036230	BP	GO:0036230	granulocyte activation	10/1188	48/18614	0.000760651	0.00877166	0.00710977	CCL5/CXCL6/CXCL8/CXCR2/DNASE1L3/IL15/IL18RAP/ITGB2/MYD88/PREX1	10
GO:0002478	BP	GO:0002478	antigen processing and presentation of exogenous peptide antigen	9/1188	40/18614	0.000769603	0.00884373	0.00716818	CD74/CTSD/CTSF/CTSL/HLA-DPA1/HLA-DRA/HLA-E/HLA-F/TAP2	9
GO:0042092	BP	GO:0042092	type 2 immune response	9/1188	40/18614	0.000769603	0.00884373	0.00716818	ARG1/CD74/CD86/GATA3/IDO1/IL6/NOD2/RSAD2/XCL1	9
GO:1901606	BP	GO:1901606	alpha-amino acid catabolic process	15/1188	93/18614	0.000770748	0.00884373	0.00716818	ADHFE1/ALDH4A1/ALDH6A1/ARG1/ASPA/AUH/CRYM/GLUL/GPT2/IDO1/IDO2/IL4I1/KMO/KYNU/TDO2	15
GO:0000725	BP	GO:0000725	recombinational repair	23/1188	175/18614	0.000776649	0.00889663	0.00721106	ACTR2/AUNIP/BLM/CDC45/CDC7/CHEK1/EID3/FEN1/FIGNL1/GINS2/MCM3/MCM5/MCM6/NABP2/PARPBP/POLQ/PPP4C/RAD51/RAD51AP1/RAD54L/RPA3/SAMHD1/TIMELESS	23
GO:0030522	BP	GO:0030522	intracellular receptor signaling pathway	34/1188	299/18614	0.000781033	0.00893201	0.00723974	ALOXE3/AR/BIRC3/BMP2/CRY2/CYP24A1/CYP27B1/CYP7B1/DDX60/DHX58/FABP5/IFIH1/IRF7/ITCH/MYD88/NLRX1/NOD2/NR4A3/OAS1/OAS3/OASL/PIM1/PML/PPARD/PPARG/PTPN22/RORC/RSAD2/SLC15A2/SLC46A2/STAT3/THRA/TLR8/TNFAIP3	34
GO:0043405	BP	GO:0043405	regulation of MAP kinase activity	24/1188	186/18614	0.000787195	0.00898757	0.00728477	APOE/BMP2/CD24/EGF/EPHA4/FGF2/GHR/GSTP1/IL1B/IL34/KIT/LYN/MIF/NOD2/PIK3R5/PIK3R6/PPARG/PTPN22/PTPRC/RASGRP1/S100A12/SERPINB3/SPRY2/TGFA	24
GO:0042100	BP	GO:0042100	B cell proliferation	16/1188	103/18614	0.000797454	0.00907466	0.00735536	CD74/CDKN1A/CTLA4/CTPS1/EPHB2/GPR183/IL7R/LYN/MIF/NFKBIZ/PTPRC/RASGRP1/SASH3/SHB/TNFRSF4/TNFSF13B	16
GO:0045639	BP	GO:0045639	positive regulation of myeloid cell differentiation	16/1188	103/18614	0.000797454	0.00907466	0.00735536	CCR1/CD74/CTNNBIP1/GPR68/HCLS1/IFNG/IL12B/IL17A/IL23A/IL34/ISG15/LIF/MAPK14/PLA2G3/STAT1/STAT3	16
GO:0009063	BP	GO:0009063	amino acid catabolic process	17/1188	113/18614	0.000806718	0.00916495	0.00742854	ABAT/ADHFE1/ALDH4A1/ALDH6A1/ARG1/ASPA/AUH/CRYM/GLUL/GPT2/HAL/IDO1/IDO2/IL4I1/KMO/KYNU/TDO2	17
GO:0008285	BP	GO:0008285	negative regulation of cell population proliferation	73/1188	787/18614	0.000810274	0.00919022	0.00744902	ACE2/ANG/APOE/AR/ARG1/ATG13/BMP2/CCL2/CD274/CD80/CD86/CDC6/CDKN1A/CDKN3/CTLA4/CTNNBIP1/CXCL1/CXCL8/CYP27B1/E2F1/FERMT1/FGF2/FGFBP1/FOSL1/FRZB/GABBR1/GATA3/GJB6/GSTP1/HMOX1/IDO1/IFI35/IFIT3/IFITM1/IFNG/IL12B/IL15/IL1B/IL24/IL26/IL4I1/IL6/INTU/IRF1/ITCH/LGALS9/LIF/LILRB2/LYN/MAGI2/NLRC3/NMI/NOG/NPM1/OSM/PML/PPARD/PPARG/RERG/SLURP1/SPINT1/SPRY2/STAT1/STAT3/SULT2B1/TFDP1/TLR2/TNFAIP3/TNMD/VSIG4/XCL1/…	73
GO:0051235	BP	GO:0051235	maintenance of location	38/1188	347/18614	0.000817065	0.00925202	0.00749912	APLNR/APOE/ASPM/ATP7B/BDKRB1/C3/CCR5/CEMIP/CORO1A/CRY2/CXCL10/CXCL11/CXCL9/EHD1/FGF2/GM2A/IGSF11/IL1B/IL6/LCK/LCN2/LHCGR/LYN/MDFI/NFKBIE/NRIP1/PLCB4/PML/PPARG/PTPRC/RANGAP1/RYR1/S100A7/S100A8/S100A9/SQLE/TRPC1/XCL1	38
GO:0051302	BP	GO:0051302	regulation of cell division	24/1188	187/18614	0.000849779	0.00959104	0.00777391	ASPM/AURKA/AURKB/BLM/BTC/CDC6/CDCA8/FGF2/IL1B/INSC/INTU/KIF14/KIF18B/KIF20A/KIF20B/KIF23/ORC6/OSM/PLK1/PLK2/PRC1/RACGAP1/TGFA/WDR5	24
GO:0048662	BP	GO:0048662	negative regulation of smooth muscle cell proliferation	13/1188	75/18614	0.000849786	0.00959104	0.00777391	ACE2/ANG/APOE/BMP2/CDKN1A/CTNNBIP1/HMOX1/IFNG/IL12B/IL15/PPARD/PPARG/TNFAIP3	13
GO:0060760	BP	GO:0060760	positive regulation of response to cytokine stimulus	12/1188	66/18614	0.000858278	0.00967105	0.00783876	CASP1/CASP4/CD74/CXCR4/IFIH1/IL1R1/IRF7/LAPTM5/MMP12/PARP14/PARP9/TLR2	12
GO:1900180	BP	GO:1900180	regulation of protein localization to nucleus	19/1188	134/18614	0.000862468	0.00970241	0.00786418	BAG3/BYSL/CDK1/CHP2/DTX3L/FERMT1/GLUL/HCLS1/IFNG/LIF/MAPK14/MFHAS1/NOLC1/PARP9/PLK1/POLR1A/SESN2/WWTR1/ZPR1	19
GO:0007144	BP	GO:0007144	female meiosis I	5/1188	13/18614	0.000877007	0.00979839	0.00794198	AURKA/CCNB2/FBXO5/NDC80/TRIP13	5
GO:0035745	BP	GO:0035745	T-helper 2 cell cytokine production	5/1188	13/18614	0.000877007	0.00979839	0.00794198	ARG1/GATA3/IL6/RSAD2/XCL1	5
GO:0070424	BP	GO:0070424	regulation of nucleotide-binding oligomerization domain containing signaling pathway	5/1188	13/18614	0.000877007	0.00979839	0.00794198	BIRC3/PTPN22/SLC15A2/SLC46A2/TNFAIP3	5
GO:2000551	BP	GO:2000551	regulation of T-helper 2 cell cytokine production	5/1188	13/18614	0.000877007	0.00979839	0.00794198	ARG1/GATA3/IL6/RSAD2/XCL1	5
GO:0097193	BP	GO:0097193	intrinsic apoptotic signaling pathway	34/1188	301/18614	0.000878104	0.00979839	0.00794198	AEN/BCL2A1/BDKRB2/BNIP3/CASP4/CD24/CD74/CDKN1A/CHAC1/DDIAS/E2F1/EIF5A/ENO1/FIGNL1/HELLS/HMOX1/IFI16/IFI6/IL19/JMY/LCK/MELK/MIF/P4HB/PLAGL2/PML/POLB/PYCARD/S100A8/S100A9/TIFAB/TMEM117/TNFRSF1B/VNN1	34
GO:0007076	BP	GO:0007076	mitotic chromosome condensation	6/1188	19/18614	0.000879958	0.00980322	0.00794589	CDCA5/NCAPG/NCAPH/NUSAP1/PLK1/SMC2	6
GO:0072677	BP	GO:0072677	eosinophil migration	8/1188	33/18614	0.000888432	0.00988166	0.00800947	CCL13/CCL18/CCL2/CCL22/CCL4/CCL5/CCL8/XCL1	8
GO:0010817	BP	GO:0010817	regulation of hormone levels	53/1188	533/18614	0.000897006	0.00996095	0.00807373	ABAT/ABCA12/ACE2/ADAM10/ADH6/AKR1B10/ALDH1A3/BMP2/CCL5/CPLX3/CRY2/CRYM/CTSL/CYP17A1/CYP27B1/DHRS13/DHRS9/DIO2/DUOXA1/DUOXA2/FOXE1/FURIN/GABBR1/GATA3/GHR/GLUL/GPR68/IFNG/IL1B/IL4I1/IL6/INHBB/KLK6/LHCGR/LIF/LYN/NDST2/OSM/P2RY1/P4HB/PLA2G3/PPARD/PPARG/RDH12/RDH16/REN/SLC16A1/SLC7A5/SOX8/SPINK1/TG/VAMP8/VSNL1	53
GO:0019884	BP	GO:0019884	antigen processing and presentation of exogenous antigen	10/1188	49/18614	0.000901832	0.0099824	0.00809112	CD1B/CD74/CTSD/CTSF/CTSL/HLA-DPA1/HLA-DRA/HLA-E/HLA-F/TAP2	10
GO:0031640	BP	GO:0031640	killing of cells of another organism	10/1188	49/18614	0.000901832	0.0099824	0.00809112	CCL13/CLEC7A/GAPDH/GNLY/IFNG/KRT6A/LTF/PGLYRP4/PRF1/S100A12	10
GO:0016064	BP	GO:0016064	immunoglobulin mediated immune response	20/1188	145/18614	0.000909817	0.0100546	0.00814968	C1QA/C1QB/C1QC/C1R/C3/CD74/EXO1/EXOSC3/HLA-DPA1/HLA-DRA/HLA-E/IL21R/IL2RB/IRF7/MYD88/NFKBIZ/NOD2/PTPRC/TLR8/XCL1	20
GO:0051281	BP	GO:0051281	positive regulation of release of sequestered calcium ion into cytosol	9/1188	41/18614	0.000930959	0.0101777	0.00824944	APLNR/BDKRB1/CEMIP/CXCL10/CXCL11/CXCL9/LHCGR/TRPC1/XCL1	9
GO:0150077	BP	GO:0150077	regulation of neuroinflammatory response	9/1188	41/18614	0.000930959	0.0101777	0.00824944	CST7/CTSC/IL1B/IL6/MIR142/MMP3/PTPRC/SPHK1/TNFRSF1B	9
GO:0010911	BP	GO:0010911	regulation of isomerase activity	4/1188	8/18614	0.000938665	0.0101777	0.00824944	ITGB2/NOD2/PLSCR1/UHRF1	4
GO:0010912	BP	GO:0010912	positive regulation of isomerase activity	4/1188	8/18614	0.000938665	0.0101777	0.00824944	ITGB2/NOD2/PLSCR1/UHRF1	4
GO:0034627	BP	GO:0034627	'de novo' NAD biosynthetic process	4/1188	8/18614	0.000938665	0.0101777	0.00824944	IDO1/IDO2/KMO/KYNU	4
GO:0035744	BP	GO:0035744	T-helper 1 cell cytokine production	4/1188	8/18614	0.000938665	0.0101777	0.00824944	IL1B/IL1R1/SLAMF1/XCL1	4
GO:0035754	BP	GO:0035754	B cell chemotaxis	4/1188	8/18614	0.000938665	0.0101777	0.00824944	CH25H/CXCL13/CYP7B1/XCL1	4
GO:1905821	BP	GO:1905821	positive regulation of chromosome condensation	4/1188	8/18614	0.000938665	0.0101777	0.00824944	NCAPG/NCAPG2/NCAPH/SMC2	4
GO:2000321	BP	GO:2000321	positive regulation of T-helper 17 cell differentiation	4/1188	8/18614	0.000938665	0.0101777	0.00824944	IL12B/IL23A/MALT1/NFKBIZ	4
GO:2000501	BP	GO:2000501	regulation of natural killer cell chemotaxis	4/1188	8/18614	0.000938665	0.0101777	0.00824944	CCL2/CCL4/CCL5/XCL1	4
GO:2000554	BP	GO:2000554	regulation of T-helper 1 cell cytokine production	4/1188	8/18614	0.000938665	0.0101777	0.00824944	IL1B/IL1R1/SLAMF1/XCL1	4
GO:2000556	BP	GO:2000556	positive regulation of T-helper 1 cell cytokine production	4/1188	8/18614	0.000938665	0.0101777	0.00824944	IL1B/IL1R1/SLAMF1/XCL1	4
GO:0001911	BP	GO:0001911	negative regulation of leukocyte mediated cytotoxicity	7/1188	26/18614	0.000951391	0.0102834	0.00833507	HLA-B/HLA-E/HLA-F/IL7R/LGALS9/PTPRC/SERPINB4	7
GO:0035872	BP	GO:0035872	nucleotide-binding domain, leucine rich repeat containing receptor signaling pathway	7/1188	26/18614	0.000951391	0.0102834	0.00833507	BIRC3/ITCH/NOD2/PTPN22/SLC15A2/SLC46A2/TNFAIP3	7
GO:0010639	BP	GO:0010639	negative regulation of organelle organization	39/1188	362/18614	0.000959608	0.010356	0.0083939	AURKB/BNIP3/BUB1/BUB1B/CAPZA3/CCNB1/CDC20/CDCA8/CDT1/CENPF/CHEK1/CORO1A/DMTN/ESPL1/F11R/FBXO5/FGF13/KNTC1/LIF/LILRB2/MAD2L1/NDC80/NPM1/NUF2/PFN1/PFN2/PIF1/PLK1/PPARG/SPC24/SPC25/TJP1/TMOD1/TMOD3/TOP2A/TPX2/TRIP13/TTK/ZWINT	39
GO:0150076	BP	GO:0150076	neuroinflammatory response	13/1188	76/18614	0.00096634	0.0104123	0.00843958	C1QA/CST7/CTSC/IFNG/IL1B/IL6/ITGB2/MIR142/MMP3/PTPRC/SPHK1/TLR2/TNFRSF1B	13
GO:1902750	BP	GO:1902750	negative regulation of cell cycle G2/M phase transition	12/1188	67/18614	0.000985875	0.0106062	0.00859676	AURKB/AVEN/BLM/CDC6/CDK1/CDKN1A/CHEK1/DTL/NABP2/ORC1/PLK1/TICRR	12
GO:0009611	BP	GO:0009611	response to wounding	56/1188	575/18614	0.00106217	0.0114092	0.00924759	ABAT/APOE/ARG1/ARL8B/AURKA/BNIP3/CCR1/CDH3/CDK1/CDKN1A/CLEC7A/CXCR4/CYP4F11/DMTN/EPHA4/EPHB2/F11R/F3/FERMT1/FGF2/FZD7/GAP43/GLI1/HMOX1/HPSE/IL24/IL6/INHBB/KLK6/KRT6A/LCK/LYN/MAPK14/MMP12/NFKBIZ/NOG/P2RY1/PLAT/PLEK/PLLP/PLSCR1/PPARD/PPARG/PRKCQ/RAB27A/RANGAP1/S100A8/SERPINA1/SIGLEC10/SLC7A11/SPRR3/TGFA/TMPRSS4/TNFAIP3/TSPAN8/VAV1	56
GO:0070664	BP	GO:0070664	negative regulation of leukocyte proliferation	15/1188	96/18614	0.00107951	0.0115775	0.00938397	ARG1/CD274/CD80/CD86/CTLA4/GSTP1/IDO1/IL4I1/ITCH/LGALS9/LILRB2/LYN/TNFAIP3/VSIG4/XCL1	15
GO:1904029	BP	GO:1904029	regulation of cyclin-dependent protein kinase activity	17/1188	116/18614	0.00108903	0.011654	0.00944602	BLM/CCNA2/CCNB1/CCNB2/CCNE1/CDC25A/CDC25C/CDC6/CDK5R1/CDKN1A/CDKN3/HERC5/PKMYT1/PLK1/PSRC1/SERTAD1/TNFAIP3	17
GO:0007249	BP	GO:0007249	I-kappaB kinase/NF-kappaB signaling	33/1188	293/18614	0.00109003	0.011654	0.00944602	BIRC3/BST2/CASP1/CD74/CLEC4D/CLEC7A/EDAR/GAPDH/GSTP1/HMOX1/IFIT5/IL1B/LGALS9/LTF/MALT1/MYD88/NLRC3/NLRX1/NOD2/PLK2/PYCARD/REL/S100A12/SIRPA/STAT1/TIFAB/TLR2/TLR8/TNFAIP3/TNFSF10/TNIP3/TRIM21/TRIM25	33
GO:0071357	BP	GO:0071357	cellular response to type I interferon	13/1188	77/18614	0.00109598	0.0116987	0.00948223	IFI27/IFIT1/IFITM1/IRF7/ISG15/MMP12/MYD88/OAS1/OAS2/OAS3/SAMHD1/STAT1/USP18	13
GO:0032480	BP	GO:0032480	negative regulation of type I interferon production	8/1188	34/18614	0.0010976	0.0116987	0.00948223	DHX58/ITCH/NLRC3/NLRX1/NMI/PYCARD/REL/SIRPA	8
GO:0045622	BP	GO:0045622	regulation of T-helper cell differentiation	9/1188	42/18614	0.00111871	0.0119052	0.00964965	CD80/CD86/GATA3/HLA-DRA/IL12B/IL23A/MALT1/NFKBIZ/SHB	9
GO:0051785	BP	GO:0051785	positive regulation of nuclear division	11/1188	59/18614	0.00112372	0.0119402	0.00967798	AURKA/BTC/CDT1/DLGAP5/EGF/ESPL1/IL1B/NUSAP1/RAD51AP1/SPHK1/TGFA	11
GO:0140694	BP	GO:0140694	non-membrane-bounded organelle assembly	41/1188	390/18614	0.00116222	0.0123186	0.00998468	ANLN/ASPM/AURKA/AURKB/CCDC69/CCNB2/CDC20/CDCA8/CENPA/CENPE/CENPF/CENPK/CENPN/CENPW/DLGAP5/EIF6/EZR/FBXO5/KIF11/KIF15/KIF23/KIF4A/KIFC1/KNTC1/NDC80/NEK2/NPM1/PLK1/PLK2/PLK4/PRC1/RACGAP1/RCC1/RRS1/SAC3D1/SPAG5/SQLE/STARD9/TMOD1/TMOD3/TPX2	41
GO:0051129	BP	GO:0051129	negative regulation of cellular component organization	67/1188	719/18614	0.00116313	0.0123186	0.00998468	APOE/AR/AURKB/BCAS3/BNIP3/BUB1/BUB1B/CAPZA3/CCNB1/CDC20/CDCA8/CDT1/CENPF/CH25H/CHEK1/CORO1A/CTNNBIP1/CXCL10/DMTN/DNAJB1/EPHA4/EPHB2/ESPL1/F11R/FBXO5/FGF13/HSPA2/ID1/IL1B/KIF14/KNTC1/LIF/LILRB2/LRP4/MAD2L1/MIR142/NDC80/NLRC3/NPM1/NUF2/PCSK9/PFN1/PFN2/PIF1/PLK1/PPARG/SEMA3G/SEMA4G/SEMA5B/SLN/SOST/SPC24/SPC25/SPRY2/SRGAP2C/TET1/THRA/TJP1/TLR2/TMOD1/TMOD3/TNFRSF1B/TOP2A/TPX2/TRIP13/TTK/ZWINT	67
GO:1901652	BP	GO:1901652	response to peptide	51/1188	514/18614	0.00116496	0.0123186	0.00998468	ABCC1/ARG1/ASS1/BCAR3/CASP4/CCNA2/CDC6/CPEB2/CRY2/CTSD/CYBB/EGR2/EIF6/EPHA4/EPHB2/GHR/GJB2/GKAP1/ID1/IL1B/INHBB/KLF15/LHCGR/LYN/MAPK14/MMP12/MMP3/NDEL1/NOD2/NR4A3/PCSK9/PLAT/PNPT1/PPARG/PRKCQ/PTPN22/RAB10/RAB31/RANGAP1/SESN2/SLC2A1/SOCS1/SPINK1/STAT1/STAT3/SYAP1/TIMELESS/TLR2/TNFAIP3/TNFSF10/TSHR	51
GO:0001960	BP	GO:0001960	negative regulation of cytokine-mediated signaling pathway	14/1188	87/18614	0.00116648	0.0123186	0.00998468	ARG1/CCL5/GSTP1/IL36RN/IL6/ISG15/MMP12/OAS1/OAS3/PARP14/PPARG/PTPRC/SAMHD1/USP18	14
GO:0019724	BP	GO:0019724	B cell mediated immunity	20/1188	148/18614	0.00117715	0.0124123	0.0100606	C1QA/C1QB/C1QC/C1R/C3/CD74/EXO1/EXOSC3/HLA-DPA1/HLA-DRA/HLA-E/IL21R/IL2RB/IRF7/MYD88/NFKBIZ/NOD2/PTPRC/TLR8/XCL1	20
GO:0060339	BP	GO:0060339	negative regulation of type I interferon-mediated signaling pathway	6/1188	20/18614	0.00118974	0.0124687	0.0101064	ISG15/MMP12/OAS1/OAS3/SAMHD1/USP18	6
GO:0140131	BP	GO:0140131	positive regulation of lymphocyte chemotaxis	6/1188	20/18614	0.00118974	0.0124687	0.0101064	ADAM10/CCL4/CCL5/CXCL13/S100A7/XCL1	6
GO:1903978	BP	GO:1903978	regulation of microglial cell activation	6/1188	20/18614	0.00118974	0.0124687	0.0101064	CST7/CTSC/IL6/MIR142/PTPRC/SPHK1	6
GO:2001185	BP	GO:2001185	regulation of CD8-positive, alpha-beta T cell activation	6/1188	20/18614	0.00118974	0.0124687	0.0101064	CD274/HLA-E/IRF1/PTPN22/SOCS1/XCL1	6
GO:0045637	BP	GO:0045637	regulation of myeloid cell differentiation	26/1188	214/18614	0.0012026	0.0125844	0.0102001	C1QC/CCR1/CD74/CTNNBIP1/EIF6/GPR68/HCLS1/HMGB3/HOXB8/IFNG/IL12B/IL17A/IL23A/IL34/IRF7/ISG15/LEO1/LIF/LILRB3/LTF/LYN/MAPK14/PLA2G3/STAT1/STAT3/ZBTB16	26
GO:0032753	BP	GO:0032753	positive regulation of interleukin-4 production	7/1188	27/18614	0.00121437	0.0126309	0.0102379	CD86/GATA3/HLA-E/LGALS9/PRKCQ/SASH3/SLC7A5	7
GO:0034143	BP	GO:0034143	regulation of toll-like receptor 4 signaling pathway	7/1188	27/18614	0.00121437	0.0126309	0.0102379	CD14/IFI35/LTF/LYN/MFHAS1/PTPN22/TNFAIP3	7
GO:0042403	BP	GO:0042403	thyroid hormone metabolic process	7/1188	27/18614	0.00121437	0.0126309	0.0102379	CRYM/DIO2/DUOXA1/DUOXA2/FOXE1/GATA3/TG	7
GO:0045954	BP	GO:0045954	positive regulation of natural killer cell mediated cytotoxicity	7/1188	27/18614	0.00121437	0.0126309	0.0102379	HLA-E/HLA-F/IL12B/IL18RAP/RAET1E/RASGRP1/VAV1	7
GO:0033365	BP	GO:0033365	protein localization to organelle	83/1188	932/18614	0.00123873	0.0128567	0.0104209	ABHD17C/ADAM10/AKIRIN2/ATG13/AURKA/AURKB/BAG3/BBS2/BUB1B/BYSL/CDCA5/CDK1/CDKN1A/CDT1/CENPA/CEP68/CHP2/CRY2/DTX3L/DZIP1L/EGF/EHD1/EZR/FERMT1/GBP1/GBP5/GLUL/GPC6/GRPEL1/GZMB/HCLS1/HEATR3/IFNG/IL10RA/INTU/ISG15/KIF20B/KNTC1/KPNA2/KPNA3/LAPTM5/LHCGR/LIF/LMNB1/MAPK14/MFHAS1/MICALL1/MMP12/NABP2/NDC80/NETO2/NOLC1/NUP98/NXT1/PARP9/PLK1/PML/POLR1A/POM121/RAB10/RANGAP1/RNF128/RRS1/SEC61A1/SESN2/SMURF1/SPAG…	83
GO:0070373	BP	GO:0070373	negative regulation of ERK1 and ERK2 cascade	13/1188	78/18614	0.00123981	0.0128567	0.0104209	ACE2/EPHA4/EPHB2/EZR/GBP1/GSTP1/LIF/LYN/PTPRC/RPS6KA6/SIRPA/SPRY2/TBC1D10C	13
GO:0043392	BP	GO:0043392	negative regulation of DNA binding	10/1188	51/18614	0.0012488	0.0129111	0.010465	CTNNBIP1/E2F1/GZMA/HMOX1/ID1/IFI16/LHX2/MDFI/NEK2/ZNF593	10
GO:0044818	BP	GO:0044818	mitotic G2/M transition checkpoint	10/1188	51/18614	0.0012488	0.0129111	0.010465	BLM/CDC6/CDK1/CDKN1A/CHEK1/DTL/NABP2/ORC1/PLK1/TICRR	10
GO:0045576	BP	GO:0045576	mast cell activation	12/1188	69/18614	0.00128862	0.0132676	0.0107539	CRLF2/HMOX1/KIT/LCP2/LGALS9/LYN/NR4A3/PLA2G3/PLSCR1/RASGRP1/S100A12/VAMP8	12
GO:0001833	BP	GO:0001833	inner cell mass cell proliferation	5/1188	14/18614	0.0012929	0.0132676	0.0107539	CHEK1/GINS1/NCAPG2/NDEL1/ZPR1	5
GO:0070942	BP	GO:0070942	neutrophil mediated cytotoxicity	5/1188	14/18614	0.0012929	0.0132676	0.0107539	ARG1/CXCL6/DNASE1L3/MYD88/TREM1	5
GO:0072160	BP	GO:0072160	nephron tubule epithelial cell differentiation	5/1188	14/18614	0.0012929	0.0132676	0.0107539	CD24/GATA3/LIF/STAT1/WWTR1	5
GO:1902969	BP	GO:1902969	mitotic DNA replication	5/1188	14/18614	0.0012929	0.0132676	0.0107539	CDC45/GINS1/MCM3/MCM6/RAD51	5
GO:0002886	BP	GO:0002886	regulation of myeloid leukocyte mediated immunity	11/1188	60/18614	0.00129801	0.0133003	0.0107804	ARG1/C3/CXCL6/DNASE1L3/HLA-E/HMOX1/ITGB2/LGALS9/LYN/PLA2G3/VAMP8	11
GO:0051702	BP	GO:0051702	biological process involved in interaction with symbiont	17/1188	118/18614	0.00132056	0.0135113	0.0109514	APOE/APOL1/ARG1/CCL4/CCL5/CCL8/CXCL6/GAPDH/IFI27/LTF/MPEG1/MYD88/PIK3C2G/PPIB/PSMC3/RAB5A/TREM1	17
GO:0032689	BP	GO:0032689	negative regulation of type II interferon production	9/1188	43/18614	0.0013359	0.013648	0.0110622	CD274/CD96/GATA3/IL36RN/LAPTM5/LGALS9/NOD2/SLAMF1/XCL1	9
GO:0030212	BP	GO:0030212	hyaluronan metabolic process	8/1188	35/18614	0.00134427	0.0136525	0.0110659	CEMIP/EGF/FGF2/HMMR/HYAL4/IL15/IL1B/STAB2	8
GO:0032633	BP	GO:0032633	interleukin-4 production	8/1188	35/18614	0.00134427	0.0136525	0.0110659	CD83/CD86/GATA3/HLA-E/LGALS9/PRKCQ/SASH3/SLC7A5	8
GO:0032673	BP	GO:0032673	regulation of interleukin-4 production	8/1188	35/18614	0.00134427	0.0136525	0.0110659	CD83/CD86/GATA3/HLA-E/LGALS9/PRKCQ/SASH3/SLC7A5	8
GO:0070670	BP	GO:0070670	response to interleukin-4	8/1188	35/18614	0.00134427	0.0136525	0.0110659	ARG1/CORO1A/GATA3/IL24/IL2RG/PARP14/PML/XCL1	8
GO:0050767	BP	GO:0050767	regulation of neurogenesis	40/1188	381/18614	0.00135967	0.0137886	0.0111762	ASPA/ASPM/BHLHE40/BMP2/BRINP1/CXCR4/E2F1/EGR2/EPHA4/EPHB2/FGF13/FGF2/ID1/ID4/IFNG/IL1B/IL34/IL6/KIT/LHX2/LIF/LRP4/LRP8/LYN/MAP6/MIR142/NOG/PLAG1/RELN/RNF112/SEMA3G/SEMA4G/SEMA5B/SLC7A5/SMURF1/SOX8/SPINT1/TLR2/TNFRSF1B/WNT2	40
GO:0051928	BP	GO:0051928	positive regulation of calcium ion transport	18/1188	129/18614	0.00140477	0.0142251	0.01153	ADCYAP1R1/APLNR/BDKRB1/CCL2/CCL4/CCL5/CCR1/CEMIP/CXCL10/CXCL11/CXCL9/HOMER1/HSPA2/LHCGR/P2RX5/PLP1/TRPC1/XCL1	18
GO:0043409	BP	GO:0043409	negative regulation of MAPK cascade	23/1188	183/18614	0.0014314	0.0144735	0.0117313	ACE2/APOE/BMP2/DUSP5/EPHA4/EPHB2/EZR/FOXM1/GBP1/GSTP1/IL1B/ITCH/LIF/LYN/PBK/PPARG/PTPN22/PTPRC/RPS6KA6/SERPINB3/SIRPA/SPRY2/TBC1D10C	23
GO:0045055	BP	GO:0045055	regulated exocytosis	27/1188	228/18614	0.00143539	0.0144926	0.0117468	ABCA12/ARL8B/CORO1A/CPLX3/DMTN/DNAJC5/FBXO45/HLA-F/HMOX1/ITGB2/KIT/LGALS9/LYN/NAPA/NR4A3/P2RY1/PFN2/PLA2G3/PLEK/RAB10/RAB27A/RAB31/RAB5A/RASGRP1/RIMS3/TMEM79/VAMP8	27
GO:0006968	BP	GO:0006968	cellular defense response	10/1188	52/18614	0.00145918	0.0147112	0.011924	CCR5/CXCL9/CXCR2/FOSL1/GNLY/ITK/LGALS3BP/LILRB2/NCF2/PRF1	10
GO:0009913	BP	GO:0009913	epidermal cell differentiation	28/1188	240/18614	0.00148514	0.0149512	0.0121185	ABCA12/AQP3/CDH3/CNFN/CYP27B1/FGF2/FLG/GLI1/IL17A/INTU/KRT16/KRT6A/KRT6B/KRT77/KRT78/LCE3D/NFKBIZ/S100A7/SCEL/SPRR1A/SPRR1B/SPRR2B/SPRR2G/SPRR3/SULT2B1/TGM3/TMEM79/UGCG	28
GO:0010758	BP	GO:0010758	regulation of macrophage chemotaxis	7/1188	28/18614	0.00153101	0.0152791	0.0123843	C3AR1/CCL5/CXCL17/IL34/MIF/SLAMF1/SLAMF8	7
GO:0032801	BP	GO:0032801	receptor catabolic process	7/1188	28/18614	0.00153101	0.0152791	0.0123843	APOE/DTX3L/FURIN/ITCH/LAPTM5/PCSK9/SMURF1	7
GO:0032958	BP	GO:0032958	inositol phosphate biosynthetic process	7/1188	28/18614	0.00153101	0.0152791	0.0123843	ADCYAP1R1/CD244/FGF2/ITPKC/LHCGR/P2RY1/PLEK	7
GO:0036037	BP	GO:0036037	CD8-positive, alpha-beta T cell activation	7/1188	28/18614	0.00153101	0.0152791	0.0123843	CD274/GPR18/HLA-E/IRF1/PTPN22/SOCS1/XCL1	7
GO:0070269	BP	GO:0070269	pyroptosis	7/1188	28/18614	0.00153101	0.0152791	0.0123843	AIM2/CASP1/CASP4/GSDMC/GZMA/GZMB/PYCARD	7
GO:0071624	BP	GO:0071624	positive regulation of granulocyte chemotaxis	7/1188	28/18614	0.00153101	0.0152791	0.0123843	C3AR1/CD74/CXCL8/CXCR2/IL23A/S100A7/XCL1	7
GO:0002716	BP	GO:0002716	negative regulation of natural killer cell mediated immunity	6/1188	21/18614	0.00157652	0.0155755	0.0126245	CD96/HLA-B/HLA-E/HLA-F/LGALS9/SERPINB4	6
GO:0006590	BP	GO:0006590	thyroid hormone generation	6/1188	21/18614	0.00157652	0.0155755	0.0126245	DIO2/DUOXA1/DUOXA2/FOXE1/GATA3/TG	6
GO:0044321	BP	GO:0044321	response to leptin	6/1188	21/18614	0.00157652	0.0155755	0.0126245	BBS2/CCNA2/INHBB/NR4A3/STAT3/UGCG	6
GO:0060252	BP	GO:0060252	positive regulation of glial cell proliferation	6/1188	21/18614	0.00157652	0.0155755	0.0126245	E2F1/IL1B/IL6/LYN/PLAG1/SLC7A5	6
GO:0090231	BP	GO:0090231	regulation of spindle checkpoint	6/1188	21/18614	0.00157652	0.0155755	0.0126245	AURKB/CCNB1/CDCA8/CDT1/MAD2L1/NDC80	6
GO:0090266	BP	GO:0090266	regulation of mitotic cell cycle spindle assembly checkpoint	6/1188	21/18614	0.00157652	0.0155755	0.0126245	AURKB/CCNB1/CDCA8/CDT1/MAD2L1/NDC80	6
GO:1903504	BP	GO:1903504	regulation of mitotic spindle checkpoint	6/1188	21/18614	0.00157652	0.0155755	0.0126245	AURKB/CCNB1/CDCA8/CDT1/MAD2L1/NDC80	6
GO:0030261	BP	GO:0030261	chromosome condensation	9/1188	44/18614	0.00158581	0.0156267	0.0126661	CDCA5/CDK1/NCAPG/NCAPG2/NCAPH/NUSAP1/PLK1/SMC2/TOP2A	9
GO:0051101	BP	GO:0051101	regulation of DNA binding	17/1188	120/18614	0.00159243	0.0156267	0.0126661	CDT1/CTNNBIP1/E2F1/EGF/GATA3/GZMA/HJURP/HMOX1/ID1/IFI16/IFNG/LHX2/LIF/MDFI/NEK2/PPARG/ZNF593	17
GO:0010533	BP	GO:0010533	regulation of activation of Janus kinase activity	4/1188	9/18614	0.00160437	0.0156267	0.0126661	CCL5/IL12B/IL23A/SOCS1	4
GO:0032627	BP	GO:0032627	interleukin-23 production	4/1188	9/18614	0.00160437	0.0156267	0.0126661	CLEC7A/IFNG/IL17A/MYD88	4
GO:0032667	BP	GO:0032667	regulation of interleukin-23 production	4/1188	9/18614	0.00160437	0.0156267	0.0126661	CLEC7A/IFNG/IL17A/MYD88	4
GO:0035740	BP	GO:0035740	CD8-positive, alpha-beta T cell proliferation	4/1188	9/18614	0.00160437	0.0156267	0.0126661	HLA-E/IRF1/PTPN22/XCL1	4
GO:0046602	BP	GO:0046602	regulation of mitotic centrosome separation	4/1188	9/18614	0.00160437	0.0156267	0.0126661	CHEK1/KIF11/NEK2/RANBP1	4
GO:0048861	BP	GO:0048861	leukemia inhibitory factor signaling pathway	4/1188	9/18614	0.00160437	0.0156267	0.0126661	CRLF2/IL13RA1/LIF/OSMR	4
GO:2000553	BP	GO:2000553	positive regulation of T-helper 2 cell cytokine production	4/1188	9/18614	0.00160437	0.0156267	0.0126661	GATA3/IL6/RSAD2/XCL1	4
GO:2000564	BP	GO:2000564	regulation of CD8-positive, alpha-beta T cell proliferation	4/1188	9/18614	0.00160437	0.0156267	0.0126661	HLA-E/IRF1/PTPN22/XCL1	4
GO:0071103	BP	GO:0071103	DNA conformation change	14/1188	90/18614	0.00163195	0.015861	0.0128559	ASCC2/BLM/CDC45/DNA2/GINS1/GINS2/HMGB3/MCM3/MCM5/MCM6/POLQ/RAD51/TOP1/TOP2A	14
GO:1905332	BP	GO:1905332	positive regulation of morphogenesis of an epithelium	8/1188	36/18614	0.00163302	0.015861	0.0128559	AR/EGF/FGF2/GATA3/LIF/NOG/SOX8/WNT2B	8
GO:0070302	BP	GO:0070302	regulation of stress-activated protein kinase signaling cascade	24/1188	196/18614	0.00163577	0.0158654	0.0128595	BMP2/EDAR/EZR/FOXM1/FZD7/GSTP1/IL1B/IL26/ITCH/LYN/MFHAS1/MYD88/NOD2/PBK/PRDX1/PTPN22/PYCARD/RASGRP1/RELL2/SERPINB3/SIRPA/SLAMF1/SPHK1/XDH	24
GO:0006606	BP	GO:0006606	protein import into nucleus	21/1188	163/18614	0.00165715	0.0160502	0.0130093	AKIRIN2/BAG3/CDK1/CDKN1A/CHP2/CRY2/FERMT1/HCLS1/HEATR3/IFNG/KPNA2/KPNA3/MAPK14/MMP12/NOLC1/NUP98/NXT1/PML/POM121/STAT3/ZPR1	21
GO:1902930	BP	GO:1902930	regulation of alcohol biosynthetic process	10/1188	53/18614	0.00169745	0.0164174	0.0133069	ABCG4/ADCYAP1R1/APOE/BMP2/CD244/CYP27B1/ERLIN1/LHCGR/P2RY1/PLEK	10
GO:0043065	BP	GO:0043065	positive regulation of apoptotic process	52/1188	536/18614	0.00171176	0.0165326	0.0134003	ALDH1A3/BCL2A1/BMP2/BNIP3/CCL2/CCL5/CD274/CDK5R1/CTLA4/CTSC/CTSD/CTSL/CXCR2/DFFA/E2F1/EIF5A/FOSL1/FRZB/GZMA/HMOX1/IDO1/IFNG/IL12B/IL19/IL6/INHBB/JMY/LCK/LGALS2/LGALS9/LYN/MAL/MAP3K9/MELK/MIAT/OLFM1/PCSK9/PLAGL2/PML/PPARG/PTPRC/PYCARD/S100A8/S100A9/SPDEF/TNFAIP8/TNFRSF1B/TNFSF10/TOP2A/UBE2M/VNN1/ZBTB16	52
GO:0032880	BP	GO:0032880	regulation of protein localization	77/1188	863/18614	0.00174475	0.0168277	0.0136395	ABAT/ABCA12/ABHD17C/ADAM10/ANG/APOE/AR/ATG13/BAG3/BCAS3/BMPER/BORA/BYSL/CCL5/CCNE1/CDCA5/CDK1/CDK5R1/CDT1/CEMIP/CHP2/CTSD/DMTN/DTX3L/DZIP1L/EGF/EPHB2/EZR/FERMT1/GBP1/GLUL/GPC6/GPD1L/GPR68/GZMB/HCLS1/IFI27/IFNG/IL12B/IL1B/IL6/INHBB/ITGB2/KIF20B/LDLRAP1/LIF/LRP4/MAPK14/MFHAS1/NDC80/NDEL1/NETO2/NOLC1/OAZ1/PARP9/PLK1/POLR1A/PPARD/PPARG/RAB38/RANGAP1/RHOG/RSAD2/SAR1A/SESN2/SHISA6/SLC16A1/SLC7A11/TLR2/…	77
GO:0002520	BP	GO:0002520	immune system development	24/1188	197/18614	0.00175295	0.0168832	0.0136845	CCNB2/CD274/EXO1/EXOSC3/FOXE1/GATA3/HLA-B/HLA-E/ICOS/IDO1/IL15/IL7R/ITCH/LGALS9/LILRB2/LYN/NFKBIZ/POLB/POLQ/PTPRC/SAMHD1/SLC46A2/TNFAIP3/XRCC4	24
GO:0044270	BP	GO:0044270	cellular nitrogen compound catabolic process	48/1188	486/18614	0.00176067	0.0169339	0.0137255	ABCC1/ACADL/AGO2/ALDH6A1/AMPD3/ANG/APOBEC3B/CECR2/DFFA/DNA2/DNASE1L3/E2F1/EIF4A3/ENTPD7/EXOSC3/FEN1/HMOX1/IDO1/IDO2/IL4I1/IL6/KMO/KYNU/LSM2/MAPK14/MAPKAPK2/MIAT/MYD88/NCBP2/NPM1/NUDT15/OAS2/PKP1/PNP/PNPT1/POP1/RBM24/REXO4/RNASE2/RNASE6/RNASEH2A/SAMHD1/TDO2/TET1/TNFRSF1B/XDH/ZC3HAV1/ZPR1	48
GO:0051960	BP	GO:0051960	regulation of nervous system development	46/1188	461/18614	0.00177182	0.0170173	0.0137932	ASPA/ASPM/BHLHE40/BMP2/BRINP1/CST7/CTSC/CXCR4/E2F1/EGR2/EPHA4/EPHB2/FGF13/FGF2/ID1/ID4/IFNG/IL1B/IL34/IL6/KIF14/KIT/LHX2/LIF/LRP4/LRP8/LRRN1/LYN/MAP6/MIR142/NOG/PLAG1/RELN/RNF112/SEMA3G/SEMA4G/SEMA5B/SLC7A5/SMURF1/SOX8/SPINT1/TG/TLR2/TNFRSF1B/WNT2/ZPR1	46
GO:0002517	BP	GO:0002517	T cell tolerance induction	5/1188	15/18614	0.00183811	0.0175077	0.0141907	HLA-B/ICOS/IDO1/ITCH/LILRB2	5
GO:0010820	BP	GO:0010820	positive regulation of T cell chemotaxis	5/1188	15/18614	0.00183811	0.0175077	0.0141907	ADAM10/CCL5/CXCL13/S100A7/XCL1	5
GO:0030174	BP	GO:0030174	regulation of DNA-templated DNA replication initiation	5/1188	15/18614	0.00183811	0.0175077	0.0141907	CDT1/MCM3/MCM5/MCM6/TICRR	5
GO:0032725	BP	GO:0032725	positive regulation of granulocyte macrophage colony-stimulating factor production	5/1188	15/18614	0.00183811	0.0175077	0.0141907	CD80/IL12B/IL1B/IL23A/RASGRP1	5
GO:0042976	BP	GO:0042976	activation of Janus kinase activity	5/1188	15/18614	0.00183811	0.0175077	0.0141907	CCL5/GHR/IL12B/IL23A/SOCS1	5
GO:0098883	BP	GO:0098883	synapse pruning	5/1188	15/18614	0.00183811	0.0175077	0.0141907	C1QA/C1QB/C1QC/C3/EPHA4	5
GO:0048871	BP	GO:0048871	multicellular organismal-level homeostasis	69/1188	759/18614	0.00186605	0.0177493	0.0143865	ABAT/ABCA12/ACADL/ACP5/AQP3/BBS2/CCNB2/CD74/CDH3/CLCN3/CORO1A/CXCL6/CXCR2/CXCR4/DIO2/DMTN/EIF4G1/F11R/FABP5/FMO1/GATA3/GJB6/GPR183/HCLS1/HMOX1/ID1/IL15/IL17A/IL1B/IL6/IL7R/ISG15/KIT/LCN2/LGALS2/LGALS9/LPCAT1/LTF/LYAR/LYN/MAPK14/MFHAS1/MIF/MUC4/NCAPG2/NFKBIZ/NOD2/NR4A3/OAS1/POLB/PRDX1/RACGAP1/RDH12/SASH3/SERPINA3/SLC2A1/SLC46A2/SLC7A11/SLN/STAT1/STAT3/THRA/TJP1/TMOD3/TNFAIP3/TNFSF13B/TRIM10/TSHR/W…	69
GO:1901615	BP	GO:1901615	organic hydroxy compound metabolic process	53/1188	551/18614	0.00187009	0.0177556	0.0143916	ABAT/ABCG4/ACADL/ADCYAP1R1/ADH6/AKR1B10/ALDH1A3/APOE/APOL1/BMP2/CD244/CDH3/CH25H/CRYM/CYP24A1/CYP27B1/CYP39A1/CYP7B1/DHRS13/DHRS9/DIO2/DUOXA1/DUOXA2/ERLIN1/FGF2/FOXE1/GATA3/GDPD3/GK/IFNG/INPP1/ITGB2/ITPKC/KIT/LDLRAP1/LHCGR/MOXD1/OSBPL3/P2RY1/PCSK9/PLEK/PPARD/RAB38/RDH12/RDH16/SLC7A11/SPHK1/SPTLC2/SQLE/STAR/SULT2B1/TG/TRPC1	53
GO:0030890	BP	GO:0030890	positive regulation of B cell proliferation	9/1188	45/18614	0.00187185	0.0177556	0.0143916	CD74/CDKN1A/EPHB2/GPR183/MIF/PTPRC/SASH3/TNFRSF4/TNFSF13B	9
GO:0071897	BP	GO:0071897	DNA biosynthetic process	24/1188	198/18614	0.00187723	0.0177821	0.0144131	AURKB/CDKN1A/CENPF/CHEK1/DTL/FGF2/GINS1/GINS2/JADE1/NEK2/NHP2/PIF1/POLB/POLD3/POLE2/POLG2/POLI/POLQ/PRKCQ/RRM1/SPHK1/TFDP1/TK1/TYMS	24
GO:0002260	BP	GO:0002260	lymphocyte homeostasis	12/1188	72/18614	0.00188364	0.0177939	0.0144227	CCNB2/CD74/CORO1A/IL7R/LGALS2/LGALS9/LYN/MIF/SASH3/SLC46A2/TNFAIP3/TNFSF13B	12
GO:0042130	BP	GO:0042130	negative regulation of T cell proliferation	12/1188	72/18614	0.00188364	0.0177939	0.0144227	ARG1/CD274/CD80/CD86/CTLA4/IDO1/IL4I1/ITCH/LGALS9/LILRB2/VSIG4/XCL1	12
GO:0071214	BP	GO:0071214	cellular response to abiotic stimulus	36/1188	339/18614	0.0018927	0.0178307	0.0144525	AURKB/BAG3/BDKRB2/BLM/BNIP3/CASP1/CASP5/CDC25A/CDKN1A/CHEK1/CRY2/F11R/FGF2/FIGNL1/GATA3/GPR68/IFI16/IL1B/IRF1/LRRC8D/MAPK14/MMP1/MMP3/MYD88/N4BP1/NPM1/PBK/POLD3/PYCARD/RAD51/RAD51AP1/SLC2A1/TIFAB/TLR8/TMEM150C/TSPYL5	36
GO:0104004	BP	GO:0104004	cellular response to environmental stimulus	36/1188	339/18614	0.0018927	0.0178307	0.0144525	AURKB/BAG3/BDKRB2/BLM/BNIP3/CASP1/CASP5/CDC25A/CDKN1A/CHEK1/CRY2/F11R/FGF2/FIGNL1/GATA3/GPR68/IFI16/IL1B/IRF1/LRRC8D/MAPK14/MMP1/MMP3/MYD88/N4BP1/NPM1/PBK/POLD3/PYCARD/RAD51/RAD51AP1/SLC2A1/TIFAB/TLR8/TMEM150C/TSPYL5	36
GO:0031342	BP	GO:0031342	negative regulation of cell killing	7/1188	29/18614	0.00190839	0.0178808	0.0144931	HLA-B/HLA-E/HLA-F/IL7R/LGALS9/PTPRC/SERPINB4	7
GO:0032607	BP	GO:0032607	interferon-alpha production	7/1188	29/18614	0.00190839	0.0178808	0.0144931	IFIH1/IRF7/MMP12/NLRC3/NMI/STAT1/TLR8	7
GO:0032647	BP	GO:0032647	regulation of interferon-alpha production	7/1188	29/18614	0.00190839	0.0178808	0.0144931	IFIH1/IRF7/MMP12/NLRC3/NMI/STAT1/TLR8	7
GO:0090025	BP	GO:0090025	regulation of monocyte chemotaxis	7/1188	29/18614	0.00190839	0.0178808	0.0144931	CCL5/CCR1/CXCL10/CXCL17/LYN/S100A7/SLAMF8	7
GO:0046700	BP	GO:0046700	heterocycle catabolic process	48/1188	488/18614	0.00191415	0.0179104	0.0145171	ABCC1/AGO2/ALDH4A1/ALDH6A1/AMPD3/ANG/APOBEC3B/CECR2/DFFA/DNA2/DNASE1L3/E2F1/EIF4A3/ENTPD7/EXOSC3/FEN1/HMOX1/IDO1/IDO2/IL4I1/IL6/KMO/KYNU/LSM2/MAPK14/MAPKAPK2/MIAT/MYD88/NCBP2/NPM1/NUDT15/OAS2/PKP1/PNP/PNPT1/POP1/RBM24/REXO4/RNASE2/RNASE6/RNASEH2A/SAMHD1/TDO2/TET1/TNFRSF1B/XDH/ZC3HAV1/ZPR1	48
GO:0039531	BP	GO:0039531	regulation of viral-induced cytoplasmic pattern recognition receptor signaling pathway	10/1188	54/18614	0.00196623	0.018371	0.0148904	BIRC3/DDX60/DHX58/NLRX1/OASL/PTPN22/RSAD2/SLC15A2/SLC46A2/TNFAIP3	10
GO:0002504	BP	GO:0002504	antigen processing and presentation of peptide or polysaccharide antigen via MHC class II	8/1188	37/18614	0.0019687	0.018371	0.0148904	ARL8B/CD74/CTSD/CTSF/CTSL/HLA-DPA1/HLA-DRA/PYCARD	8
GO:0051962	BP	GO:0051962	positive regulation of nervous system development	31/1188	280/18614	0.00199011	0.0185457	0.015032	ASPA/ASPM/BMP2/CXCR4/E2F1/EGR2/EPHA4/EPHB2/FGF2/ID4/IFNG/IL1B/IL34/IL6/KIT/LIF/LRP8/LRRN1/LYN/MAP6/MIR142/PLAG1/RELN/RNF112/SLC7A5/SMURF1/SOX8/SPINT1/TLR2/TNFRSF1B/WNT2	31
GO:0031098	BP	GO:0031098	stress-activated protein kinase signaling cascade	28/1188	245/18614	0.00201862	0.0187825	0.0152239	BMP2/CDC42EP5/EDAR/EZR/FOXM1/FZD7/GSTP1/IL1B/IL26/ITCH/LGALS9/LYN/MAPK14/MAPKAPK2/MFHAS1/MYD88/NOD2/PBK/PRDX1/PTPN22/PYCARD/RASGRP1/RELL2/SERPINB3/SIRPA/SLAMF1/SPHK1/XDH	28
GO:0060761	BP	GO:0060761	negative regulation of response to cytokine stimulus	14/1188	92/18614	0.00202097	0.0187825	0.0152239	ARG1/CCL5/GSTP1/IL36RN/IL6/ISG15/MMP12/OAS1/OAS3/PARP14/PPARG/PTPRC/SAMHD1/USP18	14
GO:0051767	BP	GO:0051767	nitric-oxide synthase biosynthetic process	6/1188	22/18614	0.0020519	0.0190187	0.0154154	CCL2/GSTP1/IFNG/NOD2/STAT1/TLR2	6
GO:0051769	BP	GO:0051769	regulation of nitric-oxide synthase biosynthetic process	6/1188	22/18614	0.0020519	0.0190187	0.0154154	CCL2/GSTP1/IFNG/NOD2/STAT1/TLR2	6
GO:0000077	BP	GO:0000077	DNA damage checkpoint signaling	17/1188	123/18614	0.00208768	0.0192985	0.0156422	BLM/CDK1/CDKN1A/CHEK1/DTL/DTX3L/E2F1/EME1/FBXO6/MAPK14/PARP9/PLK1/PLK2/PML/RAD51/TICRR/TIPIN	17
GO:0002761	BP	GO:0002761	regulation of myeloid leukocyte differentiation	17/1188	123/18614	0.00208768	0.0192985	0.0156422	C1QC/CCR1/CD74/CTNNBIP1/GPR68/HCLS1/IFNG/IL12B/IL17A/IL23A/IL34/IRF7/LIF/LILRB3/LTF/LYN/PLA2G3	17
GO:0031400	BP	GO:0031400	negative regulation of protein modification process	49/1188	503/18614	0.00210625	0.0194441	0.0157602	APOE/BDKRB1/BDKRB2/BMP2/BUB1B/CAMK2N1/CDC20/CDKN1A/CRY2/DMTN/DTX3L/EIF4G1/EPHB2/FBXO5/FRY/GPD1L/GSTP1/IFNG/IL1B/ISG15/KLF15/LYN/MAD2L1/MFHAS1/N4BP1/NCAPG2/NOG/NPM1/PARP14/PBK/PLK1/PPARG/PPP1R14D/PTPN22/PTPRC/PYCARD/SAMSN1/SERPINB3/SH3BP5L/SHB/SIRPA/SOCS1/SPINK1/SPRY2/TNFAIP3/TRIM21/WDR5/WWTR1/XDH	49
GO:0043122	BP	GO:0043122	regulation of I-kappaB kinase/NF-kappaB signaling	29/1188	258/18614	0.00217976	0.0200957	0.0162884	BIRC3/BST2/CASP1/CD74/CLEC4D/CLEC7A/EDAR/GAPDH/GSTP1/HMOX1/IFIT5/IL1B/LGALS9/LTF/MALT1/MYD88/NLRC3/NLRX1/NOD2/PLK2/PYCARD/REL/S100A12/STAT1/TNFAIP3/TNFSF10/TNIP3/TRIM21/TRIM25	29
GO:0042088	BP	GO:0042088	T-helper 1 type immune response	9/1188	46/18614	0.00219766	0.0202337	0.0164002	CD80/EBI3/IL12B/IL1B/IL1R1/IL23A/NFKBIZ/SLAMF1/XCL1	9
GO:0032392	BP	GO:0032392	DNA geometric change	13/1188	83/18614	0.00221531	0.020369	0.0165099	ASCC2/BLM/CDC45/DNA2/GINS1/GINS2/HMGB3/MCM3/MCM5/MCM6/POLQ/RAD51/TOP2A	13
GO:0007584	BP	GO:0007584	response to nutrient	20/1188	156/18614	0.00223835	0.0205535	0.0166594	AQP3/ARG1/ASS1/CXCL10/CYBB/CYP24A1/CYP27B1/HMOX1/IL15/KYNU/LIPG/NFKBIZ/NOD2/PIM1/PPARD/PPARG/SLC16A1/STAT1/TRIM25/TYMS	20
GO:0006575	BP	GO:0006575	cellular modified amino acid metabolic process	17/1188	124/18614	0.00227902	0.0208991	0.0169396	ACADL/ALDH4A1/ASS1/ATIC/CRYM/DIO2/DUOXA1/DUOXA2/FOXE1/GATA3/GGH/PLA2G3/PLSCR1/SLC22A4/TG/TYMS/VNN1	17
GO:0021700	BP	GO:0021700	developmental maturation	34/1188	319/18614	0.00234567	0.0213945	0.0173411	ANG/ATP6V0D1/AURKA/BMP2/C1QA/C3/CDC20/CDH3/CDK5R1/CLCN3/CLEC7A/FBXO5/FERMT1/GATA3/IL15/KIF14/LTF/NTN4/PFN1/PLA2G3/PPARG/RAB38/RELN/REN/RND1/RYR1/SHB/SOX8/SPINK1/TMEM79/TRIP13/TYMS/ZBTB16/ZDHHC15	34
GO:0070948	BP	GO:0070948	regulation of neutrophil mediated cytotoxicity	3/1188	5/18614	0.00235219	0.0213945	0.0173411	ARG1/CXCL6/DNASE1L3	3
GO:0098708	BP	GO:0098708	glucose import across plasma membrane	3/1188	5/18614	0.00235219	0.0213945	0.0173411	SLC2A1/SLC2A3/SLC5A1	3
GO:2000503	BP	GO:2000503	positive regulation of natural killer cell chemotaxis	3/1188	5/18614	0.00235219	0.0213945	0.0173411	CCL4/CCL5/XCL1	3
GO:0002825	BP	GO:0002825	regulation of T-helper 1 type immune response	7/1188	30/18614	0.00235398	0.0213945	0.0173411	CD80/IL12B/IL1B/IL1R1/IL23A/SLAMF1/XCL1	7
GO:0097421	BP	GO:0097421	liver regeneration	7/1188	30/18614	0.00235398	0.0213945	0.0173411	AURKA/GLI1/HMOX1/IL6/PNPT1/SLC7A5/TYMS	7
GO:0070229	BP	GO:0070229	negative regulation of lymphocyte apoptotic process	8/1188	38/18614	0.00235641	0.0213945	0.0173411	AURKB/CCL5/CD74/IDO1/IL7R/MIF/PRKCQ/SLC46A2	8
GO:0033674	BP	GO:0033674	positive regulation of kinase activity	43/1188	430/18614	0.00235786	0.0213945	0.0173411	ANG/BORA/BTC/CCL5/CD24/CD74/CD86/CDC6/CDK5R1/CDKN1A/CEMIP/CENPE/EGF/EPHA4/FGF2/GHR/IFNG/IL12B/IL1B/IL23A/IL34/KIF14/KIT/LCP2/LRP8/LTF/LYN/MALT1/MIF/NOD2/PIK3R5/PIK3R6/PSRC1/PTPRC/RASGRP1/RELN/S100A12/SESN2/SOCS1/SYAP1/TGFA/TPX2/ZFP91	43
GO:0051170	BP	GO:0051170	import into nucleus	21/1188	168/18614	0.00240987	0.0218377	0.0177003	AKIRIN2/BAG3/CDK1/CDKN1A/CHP2/CRY2/FERMT1/HCLS1/HEATR3/IFNG/KPNA2/KPNA3/MAPK14/MMP12/NOLC1/NUP98/NXT1/PML/POM121/STAT3/ZPR1	21
GO:0000281	BP	GO:0000281	mitotic cytokinesis	13/1188	84/18614	0.00247119	0.022364	0.0181268	ANLN/AURKB/CDCA8/CENPA/CEP55/ESPL1/KIF20A/KIF20B/KIF23/KIF4A/NUSAP1/PLK1/RACGAP1	13
GO:0006690	BP	GO:0006690	icosanoid metabolic process	17/1188	125/18614	0.0024848	0.0224576	0.0182028	ABCC1/ALOX12B/ALOXE3/CASP1/CD74/CYP2J2/CYP4F11/CYP4Z1/FAAH2/FABP5/GSTP1/IL1B/MAPKAPK2/MIF/PLA2G3/PYCARD/TLR2	17
GO:0051403	BP	GO:0051403	stress-activated MAPK cascade	27/1188	237/18614	0.00251288	0.0225374	0.0182674	BMP2/CDC42EP5/EDAR/EZR/FOXM1/FZD7/GSTP1/IL1B/IL26/ITCH/LGALS9/MAPK14/MAPKAPK2/MFHAS1/MYD88/NOD2/PBK/PRDX1/PTPN22/PYCARD/RASGRP1/RELL2/SERPINB3/SIRPA/SLAMF1/SPHK1/XDH	27
GO:0030888	BP	GO:0030888	regulation of B cell proliferation	11/1188	65/18614	0.00253392	0.0225374	0.0182674	CD74/CDKN1A/CTLA4/EPHB2/GPR183/LYN/MIF/PTPRC/SASH3/TNFRSF4/TNFSF13B	11
GO:1905330	BP	GO:1905330	regulation of morphogenesis of an epithelium	11/1188	65/18614	0.00253392	0.0225374	0.0182674	AR/CXCL10/EGF/FGF2/GATA3/LIF/NOG/NTN4/SOX8/WNT2/WNT2B	11
GO:0002486	BP	GO:0002486	antigen processing and presentation of endogenous peptide antigen via MHC class I via ER pathway, TAP-independent	5/1188	16/18614	0.00253429	0.0225374	0.0182674	HLA-B/HLA-E/HLA-F/RAET1E/ULBP2	5
GO:0010919	BP	GO:0010919	regulation of inositol phosphate biosynthetic process	5/1188	16/18614	0.00253429	0.0225374	0.0182674	ADCYAP1R1/CD244/LHCGR/P2RY1/PLEK	5
GO:0030214	BP	GO:0030214	hyaluronan catabolic process	5/1188	16/18614	0.00253429	0.0225374	0.0182674	CEMIP/FGF2/HMMR/HYAL4/STAB2	5
GO:0051044	BP	GO:0051044	positive regulation of membrane protein ectodomain proteolysis	5/1188	16/18614	0.00253429	0.0225374	0.0182674	APOE/FURIN/IFNG/IL1B/TNFRSF1B	5
GO:1902931	BP	GO:1902931	negative regulation of alcohol biosynthetic process	5/1188	16/18614	0.00253429	0.0225374	0.0182674	APOE/BMP2/CYP27B1/ERLIN1/PLEK	5
GO:2000104	BP	GO:2000104	negative regulation of DNA-templated DNA replication	5/1188	16/18614	0.00253429	0.0225374	0.0182674	BLM/CDT1/FBXO5/TIMELESS/TIPIN	5
GO:2000696	BP	GO:2000696	regulation of epithelial cell differentiation involved in kidney development	5/1188	16/18614	0.00253429	0.0225374	0.0182674	CD24/GATA3/LIF/STAT1/WWTR1	5
GO:0002361	BP	GO:0002361	CD4-positive, CD25-positive, alpha-beta regulatory T cell differentiation	4/1188	10/18614	0.00253937	0.0225374	0.0182674	HLA-DRA/IFNG/IL2RG/LGALS9	4
GO:0009155	BP	GO:0009155	purine deoxyribonucleotide catabolic process	4/1188	10/18614	0.00253937	0.0225374	0.0182674	NUDT15/PNP/SAMHD1/XDH	4
GO:0032819	BP	GO:0032819	positive regulation of natural killer cell proliferation	4/1188	10/18614	0.00253937	0.0225374	0.0182674	HLA-E/IL12B/IL15/IL23A	4
GO:0035747	BP	GO:0035747	natural killer cell chemotaxis	4/1188	10/18614	0.00253937	0.0225374	0.0182674	CCL2/CCL4/CCL5/XCL1	4
GO:0051346	BP	GO:0051346	negative regulation of hydrolase activity	36/1188	345/18614	0.00254882	0.0225921	0.0183118	A2ML1/ANGPTL4/BCAS3/BIRC3/CPEB2/CRY2/CST6/CST7/CSTB/DFFA/F11R/GAPDH/GZMA/IFI16/IFI6/LAMP3/LTF/NLRP7/PI3/PPP1R14D/PPP1R36/PZP/SERPINA1/SERPINA3/SERPINB1/SERPINB13/SERPINB3/SERPINB4/SERPINB7/SERPINB8/SPINK1/SPINT1/SPRY2/TNFAIP8/WFDC12/WFDC5	36
GO:0032401	BP	GO:0032401	establishment of melanosome localization	6/1188	23/18614	0.00262798	0.0232341	0.0188321	BBS2/CDH3/MLPH/MREG/RAB27A/SHROOM2	6
GO:0046794	BP	GO:0046794	transport of virus	6/1188	23/18614	0.00262798	0.0232341	0.0188321	ACE2/BST2/CTSL/KPNA2/KPNA3/SIGLEC1	6
GO:0044774	BP	GO:0044774	mitotic DNA integrity checkpoint signaling	13/1188	85/18614	0.00275079	0.0242887	0.0196869	BLM/CDC6/CDK1/CDKN1A/CHEK1/DTL/EME1/ORC1/PLK1/PLK2/PML/TICRR/TIPIN	13
GO:0051208	BP	GO:0051208	sequestering of calcium ion	18/1188	137/18614	0.00277127	0.0244382	0.0198081	APLNR/ATP7B/BDKRB1/CCR5/CEMIP/CORO1A/CXCL10/CXCL11/CXCL9/FGF2/LCK/LHCGR/LYN/PLCB4/PTPRC/RYR1/TRPC1/XCL1	18
GO:0031100	BP	GO:0031100	animal organ regeneration	11/1188	66/18614	0.00286905	0.0252457	0.0204626	ATIC/AURKA/CCNA2/CDK1/GLI1/HMOX1/IL6/NR4A3/PNPT1/SLC7A5/TYMS	11
GO:0032872	BP	GO:0032872	regulation of stress-activated MAPK cascade	23/1188	193/18614	0.00287016	0.0252457	0.0204626	BMP2/EDAR/EZR/FOXM1/FZD7/GSTP1/IL1B/IL26/ITCH/MFHAS1/MYD88/NOD2/PBK/PRDX1/PTPN22/PYCARD/RASGRP1/RELL2/SERPINB3/SIRPA/SLAMF1/SPHK1/XDH	23
GO:2000316	BP	GO:2000316	regulation of T-helper 17 type immune response	7/1188	31/18614	0.00287558	0.0252611	0.0204751	CLEC7A/EPHB2/IL12B/IL23A/MALT1/NFKBIZ/PRKCQ	7
GO:2000404	BP	GO:2000404	regulation of T cell migration	9/1188	48/18614	0.00298386	0.0261722	0.0212136	ADAM10/CCL20/CCL5/CORO1A/CXCL10/CXCL13/PYCARD/S100A7/XCL1	9
GO:0002262	BP	GO:0002262	myeloid cell homeostasis	21/1188	171/18614	0.00298688	0.0261722	0.0212136	CXCR2/DMTN/GATA3/HCLS1/HMOX1/IL6/ISG15/KIT/LYAR/LYN/MAPK14/MFHAS1/NCAPG2/PRDX1/RACGAP1/SLC7A11/STAT1/STAT3/THRA/TMOD3/TRIM10	21
GO:0060337	BP	GO:0060337	type I interferon-mediated signaling pathway	12/1188	76/18614	0.00300986	0.0263401	0.0213497	IFI27/IFITM1/IRF7/ISG15/MMP12/MYD88/OAS1/OAS2/OAS3/SAMHD1/STAT1/USP18	12
GO:0007162	BP	GO:0007162	negative regulation of cell adhesion	33/1188	312/18614	0.00304201	0.0265877	0.0215503	ABAT/ABCA12/ADAM10/ADAMDEC1/ARG1/ASS1/BCAS3/BMP2/CD274/CD74/CD80/CD86/CTLA4/DMTN/EPHA4/EPHB2/FXYD5/FZD7/GBP1/IDO1/IL4I1/IRF1/ITCH/LAPTM5/LGALS9/LILRB2/MMP12/PTPN22/PTPRC/RND1/SOCS1/VSIG4/XCL1	33
GO:1900182	BP	GO:1900182	positive regulation of protein localization to nucleus	13/1188	86/18614	0.00305571	0.0266737	0.02162	BAG3/CDK1/CHP2/DTX3L/HCLS1/IFNG/LIF/MAPK14/PARP9/PLK1/SESN2/WWTR1/ZPR1	13
GO:0043406	BP	GO:0043406	positive regulation of MAP kinase activity	16/1188	117/18614	0.0031017	0.0270408	0.0219176	CD24/EGF/EPHA4/FGF2/GHR/IL1B/IL34/KIT/MIF/NOD2/PIK3R5/PIK3R6/PTPRC/RASGRP1/S100A12/TGFA	16
GO:0042445	BP	GO:0042445	hormone metabolic process	27/1188	241/18614	0.00317837	0.0276743	0.0224311	ACE2/ADAM10/ADH6/AKR1B10/ALDH1A3/BMP2/CRYM/CTSL/CYP17A1/CYP27B1/DHRS13/DHRS9/DIO2/DUOXA1/DUOXA2/FOXE1/FURIN/GATA3/GHR/IL4I1/KLK6/LHCGR/P4HB/RDH12/RDH16/REN/TG	27
GO:0050673	BP	GO:0050673	epithelial cell proliferation	47/1188	488/18614	0.00320139	0.0278396	0.0225651	ANG/APLNR/APOE/AR/ARG1/BMP2/BMPER/CCL2/CDH3/CYP7B1/EGF/F3/FERMT1/FGF2/FGFBP1/FST/FZD7/GATA3/GLI1/GLUL/HMOX1/ID1/IL12B/IL17A/IL26/IL6/INTU/KIT/MMP12/NFKBIZ/NLRC3/NOD2/NOG/NR4A3/PPARD/PPARG/SERPINB1/SLURP1/SPINK1/STAT1/STAT3/TGFA/TNFAIP3/TNMD/UHRF1/WNT2/XDH	47
GO:0034101	BP	GO:0034101	erythrocyte homeostasis	18/1188	139/18614	0.00324804	0.0282097	0.022865	DMTN/GATA3/HCLS1/HMOX1/ISG15/KIT/LYAR/LYN/MAPK14/MFHAS1/NCAPG2/PRDX1/RACGAP1/STAT1/STAT3/THRA/TMOD3/TRIM10	18
GO:1901653	BP	GO:1901653	cellular response to peptide	38/1188	375/18614	0.00327216	0.0283835	0.0230059	ABCC1/ARG1/ASS1/BCAR3/CASP4/CCNA2/CDC6/CPEB2/CTSD/EPHA4/EPHB2/GHR/GJB2/GKAP1/ID1/IL1B/INHBB/KLF15/LHCGR/LYN/NDEL1/NOD2/NR4A3/PCSK9/PLAT/PPARG/PRKCQ/PTPN22/RAB10/RAB31/RANGAP1/SOCS1/SPINK1/STAT1/STAT3/SYAP1/TIMELESS/TSHR	38
GO:0035458	BP	GO:0035458	cellular response to interferon-beta	6/1188	24/18614	0.00331729	0.0286667	0.0232355	AIM2/IFI16/IRF1/OAS1/PNPT1/STAT1	6
GO:0042430	BP	GO:0042430	indole-containing compound metabolic process	6/1188	24/18614	0.00331729	0.0286667	0.0232355	IDO1/IDO2/IL4I1/KMO/KYNU/TDO2	6
GO:0051905	BP	GO:0051905	establishment of pigment granule localization	6/1188	24/18614	0.00331729	0.0286667	0.0232355	BBS2/CDH3/MLPH/MREG/RAB27A/SHROOM2	6
GO:0006576	BP	GO:0006576	biogenic amine metabolic process	14/1188	97/18614	0.0033387	0.0288156	0.0233562	ABAT/AMD1/GATA3/GDPD3/IDO1/IDO2/IL4I1/ITGB2/KMO/KYNU/MOXD1/OAZ1/ODC1/TDO2	14
GO:0042770	BP	GO:0042770	signal transduction in response to DNA damage	22/1188	184/18614	0.00335948	0.0289452	0.0234612	BLM/CD74/CDK1/CDKN1A/CHEK1/DTL/DTX3L/E2F1/EME1/FBXO6/FOXM1/MAPK14/MIF/PARP9/PLK1/PLK2/PML/RAD51/RPS6KA6/SESN2/TICRR/TIPIN	22
GO:0032508	BP	GO:0032508	DNA duplex unwinding	12/1188	77/18614	0.0033632	0.0289452	0.0234612	ASCC2/BLM/CDC45/DNA2/GINS1/GINS2/MCM3/MCM5/MCM6/POLQ/RAD51/TOP2A	12
GO:1901617	BP	GO:1901617	organic hydroxy compound biosynthetic process	27/1188	242/18614	0.00336631	0.0289452	0.0234612	ABCG4/ADCYAP1R1/APOE/BMP2/CD244/CDH3/CH25H/CYP27B1/CYP39A1/CYP7B1/ERLIN1/FGF2/GATA3/IFNG/ITPKC/LHCGR/MOXD1/OSBPL3/P2RY1/PLEK/RAB38/SLC7A11/SPHK1/SPTLC2/SQLE/STAR/TRPC1	27
GO:0048145	BP	GO:0048145	regulation of fibroblast proliferation	13/1188	87/18614	0.00338761	0.0290836	0.0235734	CCNA2/CCNB1/CD74/CDC6/CDKN1A/E2F1/GSTP1/LIF/MIF/NLRC3/PML/SPHK1/WNT2	13
GO:0006887	BP	GO:0006887	exocytosis	36/1188	351/18614	0.00339198	0.0290836	0.0235734	ABCA12/ARFGEF2/ARL8B/CCL5/CCL8/CCR1/CORO1A/CPLX3/DMTN/DNAJC5/FBXO45/HLA-F/HMOX1/IFNG/ITGB2/KIT/LGALS9/LYN/NAPA/NR4A3/P2RY1/PFN2/PLA2G3/PLEK/RAB10/RAB27A/RAB27B/RAB31/RAB3B/RAB5A/RASGRP1/RIMS3/TMEM79/VAMP8/VSNL1/YKT6	36
GO:0097396	BP	GO:0097396	response to interleukin-17	5/1188	17/18614	0.00340349	0.0290836	0.0235734	CXCL10/IL17A/IL1B/NFKBIZ/STAT3	5
GO:0097398	BP	GO:0097398	cellular response to interleukin-17	5/1188	17/18614	0.00340349	0.0290836	0.0235734	CXCL10/IL17A/IL1B/NFKBIZ/STAT3	5
GO:1901970	BP	GO:1901970	positive regulation of mitotic sister chromatid separation	5/1188	17/18614	0.00340349	0.0290836	0.0235734	AURKB/CDCA8/CDT1/DLGAP5/ESPL1	5
GO:0072331	BP	GO:0072331	signal transduction by p53 class mediator	21/1188	173/18614	0.00343265	0.0292965	0.0237459	AEN/AURKA/AURKB/BDKRB2/CD74/CDKN1A/CHEK1/E2F1/EIF5A/FOXM1/IFI16/JMY/MIF/PAK1IP1/PLK2/PML/PYCARD/RPS6KA6/RRS1/SESN2/TIFAB	21
GO:0002717	BP	GO:0002717	positive regulation of natural killer cell mediated immunity	7/1188	32/18614	0.00348125	0.0296379	0.0240227	HLA-E/HLA-F/IL12B/IL18RAP/RAET1E/RASGRP1/VAV1	7
GO:0033032	BP	GO:0033032	regulation of myeloid cell apoptotic process	7/1188	32/18614	0.00348125	0.0296379	0.0240227	CXCR2/IRF7/MIAT/MIF/NOD2/SLC7A11/THRA	7
GO:0071496	BP	GO:0071496	cellular response to external stimulus	34/1188	327/18614	0.00349192	0.0296921	0.0240666	AQP3/BAG3/BNIP3/CASP1/CASP5/CDKN1A/CHEK1/CYP24A1/CYP27B1/DSC2/EIF4G1/F11R/FGF2/FOSL1/GLUL/HMOX1/IFI16/IL15/IL1B/INHBB/IRF1/JMY/LYN/MYD88/NUDT15/PCSK9/PIM1/PTPRC/SESN2/SLC2A1/SLC7A5/TLR8/TMEM150C/WNT2B	34
GO:0050852	BP	GO:0050852	T cell receptor signaling pathway	18/1188	140/18614	0.00351084	0.0298162	0.0241672	CD3D/CD3G/CTLA4/EZR/GATA3/GBP1/ITK/LAPTM5/LCK/LCP2/MALT1/NFKBIZ/PTPN22/PTPRC/SHB/THEMIS2/TRAC/TRBC1	18
GO:0043270	BP	GO:0043270	positive regulation of monoatomic ion transport	26/1188	231/18614	0.00352008	0.0298579	0.024201	ADCYAP1R1/APLNR/BDKRB1/CCL2/CCL4/CCL5/CCR1/CEMIP/CHP2/CXCL10/CXCL11/CXCL9/EPHB2/GPD1L/HOMER1/HSPA2/IFNG/LHCGR/LRRC55/P2RX5/P2RY1/PLP1/RELN/SCN3B/TRPC1/XCL1	26
GO:0009410	BP	GO:0009410	response to xenobiotic stimulus	43/1188	440/18614	0.00359911	0.0304908	0.0247139	AADAC/ABAT/ABCC1/ADCYAP1R1/AIM2/ARG1/ASS1/BCAR3/CBR3/CBX7/CDH3/CDK1/CENPF/CTPS1/CXCR4/CYBB/CYP2J2/E2F1/FMO1/FOSL1/GATA3/GSTA3/GSTP1/HMOX1/IL1B/LCK/LHCGR/LRP8/LYN/NFKBIZ/NUDT15/PNP/RAD51/RAD54L/REN/RORC/S100A12/SLC28A3/STAT1/TGFA/TOP1/TYMS/VAV1	43
GO:2000401	BP	GO:2000401	regulation of lymphocyte migration	11/1188	68/18614	0.00364617	0.0308515	0.0250064	ADAM10/CCL2/CCL20/CCL4/CCL5/CORO1A/CXCL10/CXCL13/PYCARD/S100A7/XCL1	11
GO:0032388	BP	GO:0032388	positive regulation of intracellular transport	23/1188	197/18614	0.00371767	0.031418	0.0254655	ABCA12/ATG13/BAG3/BCAS3/CDK1/CDK5R1/CEMIP/CHP2/EHD1/EZR/GZMB/HCLS1/IFNG/IL1B/ITGB2/KIF20B/LDLRAP1/MAPK14/NCBP2/OAZ1/SAR1A/SPAG5/ZPR1	23
GO:0050672	BP	GO:0050672	negative regulation of lymphocyte proliferation	13/1188	88/18614	0.00374819	0.0316075	0.0256191	ARG1/CD274/CD80/CD86/CTLA4/IDO1/IL4I1/ITCH/LGALS9/LILRB2/LYN/VSIG4/XCL1	13
GO:0002220	BP	GO:0002220	innate immune response activating cell surface receptor signaling pathway	12/1188	78/18614	0.00374927	0.0316075	0.0256191	CD14/CLEC7A/IFI35/LTF/LYN/MFHAS1/NMI/NOD2/OAS1/PTPN22/TNFAIP3/TNIP3	12
GO:0051209	BP	GO:0051209	release of sequestered calcium ion into cytosol	17/1188	130/18614	0.00376009	0.0316447	0.0256493	APLNR/BDKRB1/CCR5/CEMIP/CORO1A/CXCL10/CXCL11/CXCL9/FGF2/LCK/LHCGR/LYN/PLCB4/PTPRC/RYR1/TRPC1/XCL1	17
GO:0019439	BP	GO:0019439	aromatic compound catabolic process	48/1188	505/18614	0.00376286	0.0316447	0.0256493	ABCC1/AGO2/AMPD3/ANG/APOBEC3B/CECR2/DFFA/DIO2/DNA2/DNASE1L3/E2F1/EIF4A3/ENTPD7/EXOSC3/FEN1/HMOX1/IDO1/IDO2/IL4I1/IL6/KMO/KYNU/LSM2/MAPK14/MAPKAPK2/MIAT/MOXD1/MYD88/NCBP2/NPM1/NUDT15/OAS2/PKP1/PNP/PNPT1/POP1/RBM24/REXO4/RNASE2/RNASE6/RNASEH2A/SAMHD1/TDO2/TET1/TNFRSF1B/XDH/ZC3HAV1/ZPR1	48
GO:0001933	BP	GO:0001933	negative regulation of protein phosphorylation	35/1188	341/18614	0.00378546	0.0316806	0.0256783	APOE/BDKRB1/BDKRB2/BMP2/CAMK2N1/CDKN1A/DMTN/EIF4G1/EPHB2/GPD1L/GSTP1/IFNG/IL1B/LYN/NCAPG2/NOG/NPM1/PARP14/PBK/PLK1/PPARG/PTPN22/PTPRC/PYCARD/SAMSN1/SERPINB3/SH3BP5L/SHB/SIRPA/SOCS1/SPINK1/SPRY2/TNFAIP3/WWTR1/XDH	35
GO:0002725	BP	GO:0002725	negative regulation of T cell cytokine production	4/1188	11/18614	0.00379009	0.0316806	0.0256783	ARG1/HLA-F/SLAMF1/XCL1	4
GO:0033089	BP	GO:0033089	positive regulation of T cell differentiation in thymus	4/1188	11/18614	0.00379009	0.0316806	0.0256783	IL2RG/IL7R/RASGRP1/VNN1	4
GO:0035821	BP	GO:0035821	modulation of process of another organism	4/1188	11/18614	0.00379009	0.0316806	0.0256783	CLEC7A/IFNG/PRF1/S100A9	4
GO:0060623	BP	GO:0060623	regulation of chromosome condensation	4/1188	11/18614	0.00379009	0.0316806	0.0256783	NCAPG/NCAPG2/NCAPH/SMC2	4
GO:0001961	BP	GO:0001961	positive regulation of cytokine-mediated signaling pathway	10/1188	59/18614	0.00386907	0.032296	0.0261771	CASP1/CASP4/CD74/CXCR4/IL1R1/IRF7/LAPTM5/MMP12/PARP14/PARP9	10
GO:0033209	BP	GO:0033209	tumor necrosis factor-mediated signaling pathway	15/1188	109/18614	0.00387308	0.032296	0.0261771	AIM2/BIRC3/CASP1/CASP4/EIF5A/GSTP1/LAPTM5/PYCARD/SPHK1/STAT1/TNFAIP3/TNFRSF1B/TNFRSF4/TNFSF13B/TXNDC17	15
GO:0048246	BP	GO:0048246	macrophage chemotaxis	8/1188	41/18614	0.00388606	0.032365	0.0262331	C3AR1/CCL2/CCL5/CXCL17/IL34/MIF/SLAMF1/SLAMF8	8
GO:1901136	BP	GO:1901136	carbohydrate derivative catabolic process	21/1188	175/18614	0.00393272	0.0327141	0.0265161	AMPD3/AOAH/APOBEC3B/CEMIP/CHI3L2/CTSL/ENTPD7/FBXO6/FGF2/GM2A/GPD1L/HMMR/HPSE/HYAL4/MMP12/NUDT15/PGLYRP4/PNP/SAMHD1/STAB2/XDH	21
GO:0051651	BP	GO:0051651	maintenance of location in cell	26/1188	233/18614	0.00395186	0.0328338	0.0266131	APLNR/APOE/ASPM/ATP7B/BDKRB1/CCR5/CEMIP/CORO1A/CXCL10/CXCL11/CXCL9/FGF2/GM2A/LCK/LCN2/LHCGR/LYN/PLCB4/PML/PTPRC/RANGAP1/RYR1/S100A8/S100A9/TRPC1/XCL1	26
GO:0090305	BP	GO:0090305	nucleic acid phosphodiester bond hydrolysis	27/1188	245/18614	0.00398748	0.0330899	0.0268206	AEN/AGO2/ANG/DNA2/DNASE1L3/EME1/EXO1/EXOSC3/FEN1/N4BP1/NCBP2/NHP2/PGBD5/PLSCR1/PNPT1/POLR3K/POP1/REXO4/RNASE2/RNASE4/RNASE6/RNASEH2A/RPP40/RRS1/SAMHD1/TDP1/TDP2	27
GO:0050868	BP	GO:0050868	negative regulation of T cell activation	17/1188	131/18614	0.0040708	0.0337002	0.0273153	ARG1/CD274/CD74/CD80/CD86/CTLA4/IDO1/IL4I1/IRF1/ITCH/LAPTM5/LGALS9/LILRB2/PTPN22/SOCS1/VSIG4/XCL1	17
GO:0051283	BP	GO:0051283	negative regulation of sequestering of calcium ion	17/1188	131/18614	0.0040708	0.0337002	0.0273153	APLNR/BDKRB1/CCR5/CEMIP/CORO1A/CXCL10/CXCL11/CXCL9/FGF2/LCK/LHCGR/LYN/PLCB4/PTPRC/RYR1/TRPC1/XCL1	17
GO:2001056	BP	GO:2001056	positive regulation of cysteine-type endopeptidase activity	18/1188	142/18614	0.00408944	0.0338138	0.0274074	AIM2/CASP1/CLEC7A/CTSD/EGLN3/F3/IFI16/LAPTM5/LCK/LGALS9/MALT1/PML/PPARG/PYCARD/S100A8/S100A9/TNFSF10/XDH	18
GO:0032400	BP	GO:0032400	melanosome localization	6/1188	25/18614	0.00413263	0.0340893	0.0276307	BBS2/CDH3/MLPH/MREG/RAB27A/SHROOM2	6
GO:0090023	BP	GO:0090023	positive regulation of neutrophil chemotaxis	6/1188	25/18614	0.00413263	0.0340893	0.0276307	C3AR1/CD74/CXCL8/CXCR2/IL23A/XCL1	6
GO:0032945	BP	GO:0032945	negative regulation of mononuclear cell proliferation	13/1188	89/18614	0.00413922	0.0341028	0.0276416	ARG1/CD274/CD80/CD86/CTLA4/IDO1/IL4I1/ITCH/LGALS9/LILRB2/LYN/VSIG4/XCL1	13
GO:0048710	BP	GO:0048710	regulation of astrocyte differentiation	7/1188	33/18614	0.00417932	0.0343921	0.0278761	BMP2/EPHA4/ID4/IL6/LIF/MIR142/NOG	7
GO:0048660	BP	GO:0048660	regulation of smooth muscle cell proliferation	21/1188	176/18614	0.00420465	0.0345593	0.0280116	ACE2/ANG/APOE/BMP2/CCL5/CDKN1A/CTNNBIP1/FGF2/HMOX1/IFNG/IL12B/IL15/IL6/LDLRAP1/MYD88/NR4A3/PPARD/PPARG/RBPMS2/STAT1/TNFAIP3	21
GO:0019216	BP	GO:0019216	regulation of lipid metabolic process	35/1188	344/18614	0.00434992	0.0356842	0.0289234	AADAC/ABCG4/ACADL/APOE/BMP2/C3/CD74/CYP27B1/EIF6/ERLIN1/FABP5/FGF2/FMO1/IFNG/IL1B/KIT/LACTB/LDLRAP1/LHCGR/LPCAT1/LYN/NOD2/NR4A3/ORMDL2/PLA2G3/PPARD/PPARG/PSAPL1/RAB38/RORC/SAMD8/SERPINA3/SPHK1/STAR/THRA	35
GO:0010212	BP	GO:0010212	response to ionizing radiation	18/1188	143/18614	0.00440696	0.0356842	0.0289234	AEN/BLM/CDKN1A/CXCL10/FIGNL1/GATA3/IFI16/MAPK14/NABP2/PML/POLB/PTPRC/RAD51/RAD51AP1/RAD54L/TICRR/TSPYL5/XRCC4	18
GO:0071695	BP	GO:0071695	anatomical structure maturation	27/1188	247/18614	0.00445308	0.0356842	0.0289234	ANG/AURKA/BMP2/C1QA/C3/CDH3/CDK5R1/CLEC7A/FBXO5/FERMT1/GATA3/IL15/KIF14/LTF/NTN4/PLA2G3/PPARG/REN/RND1/RYR1/SHB/SOX8/SPINK1/TMEM79/TRIP13/TYMS/ZBTB16	27
GO:0016264	BP	GO:0016264	gap junction assembly	5/1188	18/18614	0.00446783	0.0356842	0.0289234	ACE2/APLNR/GJB2/GJB6/IL1B	5
GO:0032604	BP	GO:0032604	granulocyte macrophage colony-stimulating factor production	5/1188	18/18614	0.00446783	0.0356842	0.0289234	CD80/IL12B/IL1B/IL23A/RASGRP1	5
GO:0032645	BP	GO:0032645	regulation of granulocyte macrophage colony-stimulating factor production	5/1188	18/18614	0.00446783	0.0356842	0.0289234	CD80/IL12B/IL1B/IL23A/RASGRP1	5
GO:0035455	BP	GO:0035455	response to interferon-alpha	5/1188	18/18614	0.00446783	0.0356842	0.0289234	BST2/GATA3/IFITM1/LAMP3/MX2	5
GO:0051770	BP	GO:0051770	positive regulation of nitric-oxide synthase biosynthetic process	5/1188	18/18614	0.00446783	0.0356842	0.0289234	CCL2/IFNG/NOD2/STAT1/TLR2	5
GO:0051782	BP	GO:0051782	negative regulation of cell division	5/1188	18/18614	0.00446783	0.0356842	0.0289234	ASPM/AURKB/BLM/INTU/ORC6	5
GO:0072567	BP	GO:0072567	chemokine (C-X-C motif) ligand 2 production	5/1188	18/18614	0.00446783	0.0356842	0.0289234	CD74/MIF/MYD88/OAS1/OAS3	5
GO:2000341	BP	GO:2000341	regulation of chemokine (C-X-C motif) ligand 2 production	5/1188	18/18614	0.00446783	0.0356842	0.0289234	CD74/MIF/MYD88/OAS1/OAS3	5
GO:0016321	BP	GO:0016321	female meiosis chromosome segregation	3/1188	6/18614	0.00448122	0.0356842	0.0289234	NCAPH/PLK1/TTK	3
GO:0032020	BP	GO:0032020	ISG15-protein conjugation	3/1188	6/18614	0.00448122	0.0356842	0.0289234	HERC5/ISG15/UBE2L6	3
GO:0032799	BP	GO:0032799	low-density lipoprotein receptor particle metabolic process	3/1188	6/18614	0.00448122	0.0356842	0.0289234	APOE/FURIN/PCSK9	3
GO:0032802	BP	GO:0032802	low-density lipoprotein particle receptor catabolic process	3/1188	6/18614	0.00448122	0.0356842	0.0289234	APOE/FURIN/PCSK9	3
GO:0032803	BP	GO:0032803	regulation of low-density lipoprotein particle receptor catabolic process	3/1188	6/18614	0.00448122	0.0356842	0.0289234	APOE/FURIN/PCSK9	3
GO:0042270	BP	GO:0042270	protection from natural killer cell mediated cytotoxicity	3/1188	6/18614	0.00448122	0.0356842	0.0289234	HLA-B/HLA-E/SERPINB4	3
GO:0051712	BP	GO:0051712	positive regulation of killing of cells of another organism	3/1188	6/18614	0.00448122	0.0356842	0.0289234	CLEC7A/IFNG/PRF1	3
GO:0060374	BP	GO:0060374	mast cell differentiation	3/1188	6/18614	0.00448122	0.0356842	0.0289234	GATA3/KIT/PLA2G3	3
GO:0071373	BP	GO:0071373	cellular response to luteinizing hormone stimulus	3/1188	6/18614	0.00448122	0.0356842	0.0289234	CCNA2/LHCGR/PLAT	3
GO:0072257	BP	GO:0072257	metanephric nephron tubule epithelial cell differentiation	3/1188	6/18614	0.00448122	0.0356842	0.0289234	LIF/STAT1/WWTR1	3
GO:0072307	BP	GO:0072307	regulation of metanephric nephron tubule epithelial cell differentiation	3/1188	6/18614	0.00448122	0.0356842	0.0289234	LIF/STAT1/WWTR1	3
GO:0098704	BP	GO:0098704	carbohydrate import across plasma membrane	3/1188	6/18614	0.00448122	0.0356842	0.0289234	SLC2A1/SLC2A3/SLC5A1	3
GO:0140271	BP	GO:0140271	hexose import across plasma membrane	3/1188	6/18614	0.00448122	0.0356842	0.0289234	SLC2A1/SLC2A3/SLC5A1	3
GO:1904783	BP	GO:1904783	positive regulation of NMDA glutamate receptor activity	3/1188	6/18614	0.00448122	0.0356842	0.0289234	CCL2/EPHB2/IFNG	3
GO:2000348	BP	GO:2000348	regulation of CD40 signaling pathway	3/1188	6/18614	0.00448122	0.0356842	0.0289234	FANCA/SLAMF1/TNFAIP3	3
GO:2000609	BP	GO:2000609	regulation of thyroid hormone generation	3/1188	6/18614	0.00448122	0.0356842	0.0289234	DUOXA1/DUOXA2/GATA3	3
GO:2000379	BP	GO:2000379	positive regulation of reactive oxygen species metabolic process	11/1188	70/18614	0.00458302	0.0364527	0.0295463	ACE2/CDKN1A/CLCN3/CLEC7A/DUOXA1/DUOXA2/GSTP1/ITGB2/MAPK14/RAB27A/XDH	11
GO:1903556	BP	GO:1903556	negative regulation of tumor necrosis factor superfamily cytokine production	12/1188	80/18614	0.00462821	0.0367697	0.0298033	ACP5/CD274/GPR18/GSTP1/LGALS9/LTF/NLRC3/NOD2/PTPN22/SIRPA/SLAMF1/TNFAIP3	12
GO:0010466	BP	GO:0010466	negative regulation of peptidase activity	26/1188	236/18614	0.00468249	0.0371582	0.0301181	A2ML1/BIRC3/CST6/CST7/CSTB/GAPDH/IFI16/IFI6/LAMP3/LTF/NLRP7/PI3/PZP/SERPINA1/SERPINA3/SERPINB1/SERPINB13/SERPINB3/SERPINB4/SERPINB7/SERPINB8/SPINK1/SPINT1/TNFAIP8/WFDC12/WFDC5	26
GO:0051259	BP	GO:0051259	protein complex oligomerization	27/1188	248/18614	0.00470247	0.0372738	0.0302119	ALDH1A3/ATL1/BLM/CD74/EHD1/FARSA/GBP5/HOMER1/ISG15/KCTD11/LRRC8D/MIF/PNPT1/POLQ/PRF1/PRPH2/PYCARD/RNF112/RRM1/RRM2/RYR1/SAMHD1/STEAP4/TDO2/THG1L/TK1/TNFAIP1	27
GO:0051282	BP	GO:0051282	regulation of sequestering of calcium ion	17/1188	133/18614	0.00475566	0.0376522	0.0305185	APLNR/BDKRB1/CCR5/CEMIP/CORO1A/CXCL10/CXCL11/CXCL9/FGF2/LCK/LHCGR/LYN/PLCB4/PTPRC/RYR1/TRPC1/XCL1	17
GO:0033002	BP	GO:0033002	muscle cell proliferation	27/1188	249/18614	0.00496346	0.0391005	0.0316925	ACE2/ANG/APOE/BMP2/CCL5/CDK1/CDKN1A/CTNNBIP1/FGF2/GLI1/HMOX1/IFNG/IL12B/IL15/IL6/LDLRAP1/MAPK14/MYD88/NOG/NR4A3/PIM1/PPARD/PPARG/RBPMS2/STAT1/TNFAIP3/WNT2	27
GO:0001782	BP	GO:0001782	B cell homeostasis	7/1188	34/18614	0.00497828	0.0391005	0.0316925	CD74/IL7R/LYN/MIF/SASH3/TNFAIP3/TNFSF13B	7
GO:0006026	BP	GO:0006026	aminoglycan catabolic process	7/1188	34/18614	0.00497828	0.0391005	0.0316925	CEMIP/CHI3L2/FGF2/HMMR/HYAL4/PGLYRP4/STAB2	7
GO:0050869	BP	GO:0050869	negative regulation of B cell activation	7/1188	34/18614	0.00497828	0.0391005	0.0316925	CTLA4/HMGB3/LAPTM5/LYN/SAMSN1/TBC1D10C/TNFAIP3	7
GO:0090022	BP	GO:0090022	regulation of neutrophil chemotaxis	7/1188	34/18614	0.00497828	0.0391005	0.0316925	C3AR1/CD74/CXCL8/CXCR2/IL23A/NOD2/XCL1	7
GO:0110110	BP	GO:0110110	positive regulation of animal organ morphogenesis	7/1188	34/18614	0.00497828	0.0391005	0.0316925	AR/BMP2/FGF2/GATA3/SOX8/WNT2/WNT2B	7
GO:1902624	BP	GO:1902624	positive regulation of neutrophil migration	7/1188	34/18614	0.00497828	0.0391005	0.0316925	C3AR1/CD74/CXCL8/CXCR2/IL1R1/IL23A/XCL1	7
GO:0032816	BP	GO:0032816	positive regulation of natural killer cell activation	6/1188	26/18614	0.005087	0.0397282	0.0322012	HLA-E/HLA-F/IL12B/IL15/IL23A/RASGRP1	6
GO:0045672	BP	GO:0045672	positive regulation of osteoclast differentiation	6/1188	26/18614	0.005087	0.0397282	0.0322012	CCR1/GPR68/IFNG/IL12B/IL17A/IL23A	6
GO:0051875	BP	GO:0051875	pigment granule localization	6/1188	26/18614	0.005087	0.0397282	0.0322012	BBS2/CDH3/MLPH/MREG/RAB27A/SHROOM2	6
GO:0140374	BP	GO:0140374	antiviral innate immune response	6/1188	26/18614	0.005087	0.0397282	0.0322012	CXCL10/DHX58/IFIH1/IFIT1/MX1/OAS1	6
GO:1903901	BP	GO:1903901	negative regulation of viral life cycle	6/1188	26/18614	0.005087	0.0397282	0.0322012	BST2/CH25H/IFITM1/LY6E/TRIM10/TRIM25	6
GO:0043299	BP	GO:0043299	leukocyte degranulation	12/1188	81/18614	0.00512554	0.0399838	0.0324084	CORO1A/HLA-F/HMOX1/ITGB2/KIT/LGALS9/LYN/NR4A3/PLA2G3/RAB27A/RASGRP1/VAMP8	12
GO:0009394	BP	GO:0009394	2'-deoxyribonucleotide metabolic process	8/1188	43/18614	0.00526892	0.0409633	0.0332024	CMPK2/NUDT15/PNP/RRM1/RRM2/SAMHD1/TYMS/XDH	8
GO:0014002	BP	GO:0014002	astrocyte development	8/1188	43/18614	0.00526892	0.0409633	0.0332024	C1QA/IFNG/IL1B/IL6/MIR142/PLP1/S100A8/S100A9	8
GO:0071459	BP	GO:0071459	protein localization to chromosome, centromeric region	8/1188	43/18614	0.00526892	0.0409633	0.0332024	AURKB/BUB1B/CDK1/CDT1/CENPA/KNTC1/NDC80/TTK	8
GO:0002645	BP	GO:0002645	positive regulation of tolerance induction	4/1188	12/18614	0.00540037	0.041471	0.0336138	CD274/IDO1/ITCH/LILRB2	4
GO:0010455	BP	GO:0010455	positive regulation of cell fate commitment	4/1188	12/18614	0.00540037	0.041471	0.0336138	FGF2/IL12B/IL23A/SPDEF	4
GO:0016446	BP	GO:0016446	somatic hypermutation of immunoglobulin genes	4/1188	12/18614	0.00540037	0.041471	0.0336138	EXO1/POLB/POLQ/SAMHD1	4
GO:0034135	BP	GO:0034135	regulation of toll-like receptor 2 signaling pathway	4/1188	12/18614	0.00540037	0.041471	0.0336138	LYN/MFHAS1/NOD2/TNFAIP3	4
GO:0034145	BP	GO:0034145	positive regulation of toll-like receptor 4 signaling pathway	4/1188	12/18614	0.00540037	0.041471	0.0336138	CD14/IFI35/LTF/PTPN22	4
GO:0070943	BP	GO:0070943	neutrophil-mediated killing of symbiont cell	4/1188	12/18614	0.00540037	0.041471	0.0336138	ARG1/CXCL6/MYD88/TREM1	4
GO:0090232	BP	GO:0090232	positive regulation of spindle checkpoint	4/1188	12/18614	0.00540037	0.041471	0.0336138	AURKB/CDCA8/MAD2L1/NDC80	4
GO:0090267	BP	GO:0090267	positive regulation of mitotic cell cycle spindle assembly checkpoint	4/1188	12/18614	0.00540037	0.041471	0.0336138	AURKB/CDCA8/MAD2L1/NDC80	4
GO:1905668	BP	GO:1905668	positive regulation of protein localization to endosome	4/1188	12/18614	0.00540037	0.041471	0.0336138	ABHD17C/DTX3L/EGF/EZR	4
GO:2000562	BP	GO:2000562	negative regulation of CD4-positive, alpha-beta T cell proliferation	4/1188	12/18614	0.00540037	0.041471	0.0336138	CD274/ITCH/LGALS9/XCL1	4
GO:2001198	BP	GO:2001198	regulation of dendritic cell differentiation	4/1188	12/18614	0.00540037	0.041471	0.0336138	HLA-B/LGALS9/LILRB2/TMEM176B	4
GO:0061640	BP	GO:0061640	cytoskeleton-dependent cytokinesis	15/1188	113/18614	0.00544931	0.0417392	0.0338312	ACTR2/ANLN/AURKB/CDCA8/CECR2/CENPA/CEP55/ESPL1/KIF20A/KIF20B/KIF23/KIF4A/NUSAP1/PLK1/RACGAP1	15
GO:0009612	BP	GO:0009612	response to mechanical stimulus	24/1188	215/18614	0.00545283	0.0417392	0.0338312	BAG3/BDKRB1/BNIP3/CASP1/CASP5/CHEK1/CXCL10/CXCR4/F11R/FGF2/FOSL1/IL1B/IRF1/KIT/MAPK14/MYD88/P2RY1/SCEL/SLC2A1/SOST/STAT1/TIFAB/TLR8/TMEM150C	24
GO:0048659	BP	GO:0048659	smooth muscle cell proliferation	21/1188	180/18614	0.00545345	0.0417392	0.0338312	ACE2/ANG/APOE/BMP2/CCL5/CDKN1A/CTNNBIP1/FGF2/HMOX1/IFNG/IL12B/IL15/IL6/LDLRAP1/MYD88/NR4A3/PPARD/PPARG/RBPMS2/STAT1/TNFAIP3	21
GO:0043280	BP	GO:0043280	positive regulation of cysteine-type endopeptidase activity involved in apoptotic process	16/1188	124/18614	0.00552543	0.0422432	0.0342398	CASP1/CLEC7A/CTSD/EGLN3/F3/LAPTM5/LCK/LGALS9/MALT1/PML/PPARG/PYCARD/S100A8/S100A9/TNFSF10/XDH	16
GO:0043030	BP	GO:0043030	regulation of macrophage activation	10/1188	62/18614	0.00557222	0.0425067	0.0344533	CD74/CST7/CTSC/IL6/MFHAS1/MIF/MIR142/PTPRC/SPHK1/VSIG4	10
GO:0046173	BP	GO:0046173	polyol biosynthetic process	10/1188	62/18614	0.00557222	0.0425067	0.0344533	ADCYAP1R1/CD244/CYP27B1/FGF2/ITPKC/LHCGR/P2RY1/PLEK/SPHK1/SPTLC2	10
GO:0043123	BP	GO:0043123	positive regulation of I-kappaB kinase/NF-kappaB signaling	22/1188	192/18614	0.00559773	0.0426541	0.0345728	BIRC3/BST2/CASP1/CD74/CLEC4D/CLEC7A/EDAR/GAPDH/HMOX1/IFIT5/IL1B/LGALS9/LTF/MALT1/MYD88/NOD2/PLK2/REL/S100A12/TNFSF10/TRIM21/TRIM25	22
GO:0097190	BP	GO:0097190	apoptotic signaling pathway	55/1188	608/18614	0.00568354	0.0432602	0.035064	AEN/AR/BAG3/BCL2A1/BDKRB2/BNIP3/CASP1/CASP4/CASP5/CD24/CD74/CDKN1A/CHAC1/CTSC/CTSL/DDIAS/E2F1/EIF5A/ENO1/FIGNL1/GSTP1/GZMB/HELLS/HMOX1/IFI16/IFI27/IFI27L2/IFI6/IFNG/IL19/IL1B/INHBB/JMY/LCK/MAL/MELK/MIF/NFKBIZ/NOG/P4HB/PLAGL2/PML/POLB/PPARD/PSME3/PTPRC/PYCARD/S100A8/S100A9/TIFAB/TMEM117/TNFAIP3/TNFRSF1B/TNFSF10/VNN1	55
GO:0010759	BP	GO:0010759	positive regulation of macrophage chemotaxis	5/1188	19/18614	0.00574922	0.0436637	0.0353911	C3AR1/CCL5/CXCL17/IL34/SLAMF1	5
GO:0098543	BP	GO:0098543	detection of other organism	5/1188	19/18614	0.00574922	0.0436637	0.0353911	CLEC7A/HLA-B/NOD2/PGLYRP4/TLR2	5
GO:0045936	BP	GO:0045936	negative regulation of phosphate metabolic process	42/1188	439/18614	0.00575754	0.0436788	0.0354033	APOE/BDKRB1/BDKRB2/BMP2/CAMK2N1/CDKN1A/CRY2/DMTN/EIF4G1/EPHB2/GPD1L/GSTP1/IFNG/IL1B/LPCAT1/LYN/MFHAS1/NCAPG2/NOG/NPM1/PARP14/PBK/PLEK/PLK1/PPARG/PPP1R14D/PPP1R36/PTPN22/PTPRC/PYCARD/SAMSN1/SERPINB3/SH3BP5L/SHB/SIRPA/SOCS1/SPINK1/SPRY2/STAT3/TNFAIP3/WWTR1/XDH	42
GO:0002446	BP	GO:0002446	neutrophil mediated immunity	7/1188	35/18614	0.00588679	0.0445124	0.036079	ARG1/CXCL6/DNASE1L3/IL6/ITGB2/MYD88/TREM1	7
GO:0002495	BP	GO:0002495	antigen processing and presentation of peptide antigen via MHC class II	7/1188	35/18614	0.00588679	0.0445124	0.036079	CD74/CTSD/CTSF/CTSL/HLA-DPA1/HLA-DRA/PYCARD	7
GO:0007095	BP	GO:0007095	mitotic G2 DNA damage checkpoint signaling	7/1188	35/18614	0.00588679	0.0445124	0.036079	BLM/CDK1/CDKN1A/CHEK1/DTL/PLK1/TICRR	7
GO:0002639	BP	GO:0002639	positive regulation of immunoglobulin production	9/1188	53/18614	0.00592898	0.0447823	0.0362978	CD86/EPHB2/EXOSC3/HLA-E/IL6/PTPRC/SASH3/TNFRSF4/XCL1	9
GO:0010563	BP	GO:0010563	negative regulation of phosphorus metabolic process	42/1188	440/18614	0.00598531	0.0451583	0.0366026	APOE/BDKRB1/BDKRB2/BMP2/CAMK2N1/CDKN1A/CRY2/DMTN/EIF4G1/EPHB2/GPD1L/GSTP1/IFNG/IL1B/LPCAT1/LYN/MFHAS1/NCAPG2/NOG/NPM1/PARP14/PBK/PLEK/PLK1/PPARG/PPP1R14D/PPP1R36/PTPN22/PTPRC/PYCARD/SAMSN1/SERPINB3/SH3BP5L/SHB/SIRPA/SOCS1/SPINK1/SPRY2/STAT3/TNFAIP3/WWTR1/XDH	42
GO:1904427	BP	GO:1904427	positive regulation of calcium ion transmembrane transport	13/1188	93/18614	0.006045	0.0455588	0.0369272	ADCYAP1R1/APLNR/BDKRB1/CEMIP/CXCL10/CXCL11/CXCL9/HSPA2/LHCGR/P2RX5/PLP1/TRPC1/XCL1	13
GO:0009262	BP	GO:0009262	deoxyribonucleotide metabolic process	8/1188	44/18614	0.00608739	0.0457284	0.0370646	CMPK2/NUDT15/PNP/RRM1/RRM2/SAMHD1/TYMS/XDH	8
GO:0019692	BP	GO:0019692	deoxyribose phosphate metabolic process	8/1188	44/18614	0.00608739	0.0457284	0.0370646	CMPK2/NUDT15/PNP/RRM1/RRM2/SAMHD1/TYMS/XDH	8
GO:0033003	BP	GO:0033003	regulation of mast cell activation	8/1188	44/18614	0.00608739	0.0457284	0.0370646	CRLF2/HMOX1/LGALS9/LYN/NR4A3/PLA2G3/PLSCR1/VAMP8	8
GO:0032682	BP	GO:0032682	negative regulation of chemokine production	6/1188	27/18614	0.00619347	0.0462732	0.0375062	GSTP1/IL6/LGALS9/OAS1/OAS3/SIRPA	6
GO:0036010	BP	GO:0036010	protein localization to endosome	6/1188	27/18614	0.00619347	0.0462732	0.0375062	ABHD17C/DTX3L/EGF/EZR/MICALL1/TOLLIP	6
GO:0039529	BP	GO:0039529	RIG-I signaling pathway	6/1188	27/18614	0.00619347	0.0462732	0.0375062	BIRC3/DDX60/DHX58/NLRX1/OAS3/OASL	6
GO:0042832	BP	GO:0042832	defense response to protozoan	6/1188	27/18614	0.00619347	0.0462732	0.0375062	ARG1/BATF2/CCDC88B/CLEC7A/IL12B/MYD88	6
GO:2000108	BP	GO:2000108	positive regulation of leukocyte apoptotic process	6/1188	27/18614	0.00619347	0.0462732	0.0375062	CCL5/CD274/IDO1/LGALS9/LYN/MIAT	6
GO:0072332	BP	GO:0072332	intrinsic apoptotic signaling pathway by p53 class mediator	12/1188	83/18614	0.00624746	0.0466261	0.0377922	AEN/BDKRB2/CD74/CDKN1A/E2F1/EIF5A/IFI16/JMY/MIF/PML/PYCARD/TIFAB	12
GO:0002009	BP	GO:0002009	morphogenesis of an epithelium	48/1188	519/18614	0.00628194	0.0468327	0.0379597	ALDH1A3/APLNR/AR/BMP2/CECR2/CTNNBIP1/CXCL10/CXCR2/CXCR4/CYP7B1/EGF/EPHA4/FERMT1/FGF2/FLG2/FOXE1/FRZB/FST/FZD7/GATA3/GPC6/HOXB2/HS3ST3A1/ID4/INTU/KIF20B/KRT16/KRT6A/LHX2/LIF/MAGI2/MMP12/NOG/NTN4/PFN1/PML/RAB10/SMURF1/SOX8/SPINT1/SPRY2/STAT1/SYNE4/TGM3/TIMELESS/TMEM79/WNT2/WNT2B	48
GO:0021987	BP	GO:0021987	cerebral cortex development	16/1188	126/18614	0.00644681	0.0480099	0.0389139	AKIRIN2/ASPM/ATIC/BBS2/BNIP3/CDK5R1/FBXO45/FGF13/KIF14/LHX2/LRP8/NDEL1/RELN/SLC2A1/SRGAP2C/TACC3	16
GO:0006874	BP	GO:0006874	intracellular calcium ion homeostasis	31/1188	303/18614	0.00646073	0.0480617	0.0389559	APLNR/APOE/ATP13A3/ATP13A4/ATP13A5/ATP7B/BDKRB1/BNIP3/CCL13/CCL5/CCL8/CCR1/CCR5/CEMIP/CORO1A/CXCL10/CXCL11/CXCL9/FGF2/LCK/LHCGR/LYN/MICU3/P2RY1/PLCB4/PML/PTPRC/RYR1/SLC35G1/TRPC1/XCL1	31
GO:0009636	BP	GO:0009636	response to toxic substance	26/1188	242/18614	0.00648513	0.0481912	0.0390608	AKR1B10/APOE/ARG1/ASS1/ATP7B/CCL4/CCL5/CDK1/GPX2/GPX3/GSTP1/INHBB/LYN/PIM1/PRDX1/RAD51/RDH12/S100A9/SESN2/SLC15A2/SLC6A14/SLC7A11/SRXN1/TLR2/TXNDC17/TYMS	26
GO:0006066	BP	GO:0006066	alcohol metabolic process	36/1188	366/18614	0.00659924	0.0489864	0.0397053	ABCG4/ACADL/ADCYAP1R1/ADH6/AKR1B10/ALDH1A3/APOE/APOL1/BMP2/CD244/CH25H/CYP27B1/CYP39A1/CYP7B1/DHRS13/DHRS9/ERLIN1/FGF2/GDPD3/GK/INPP1/ITPKC/LDLRAP1/LHCGR/MOXD1/P2RY1/PCSK9/PLEK/PPARD/RDH12/RDH16/SPHK1/SPTLC2/SQLE/STAR/SULT2B1	36
GO:0071902	BP	GO:0071902	positive regulation of protein serine/threonine kinase activity	22/1188	195/18614	0.00670491	0.0497172	0.0402977	CD24/CDC6/CEMIP/EGF/EPHA4/FGF2/GHR/IFNG/IL1B/IL34/KIT/LTF/MIF/NOD2/PIK3R5/PIK3R6/PSRC1/PTPRC/RASGRP1/S100A12/SYAP1/TGFA	22
GO:0038093	BP	GO:0038093	Fc receptor signaling pathway	9/1188	54/18614	0.00672153	0.0497869	0.0403542	CLEC4D/CLEC4E/KIT/LCK/LYN/NR4A3/PRKCQ/PTPRC/VAV1	9
GO:0002474	BP	GO:0002474	antigen processing and presentation of peptide antigen via MHC class I	7/1188	36/18614	0.00691356	0.0510449	0.0413738	HLA-B/HLA-E/HLA-F/RAET1E/TAP1/TAP2/ULBP2	7
GO:0010922	BP	GO:0010922	positive regulation of phosphatase activity	7/1188	36/18614	0.00691356	0.0510449	0.0413738	BMP2/CHP2/IFNG/MAGI2/PLEK/PPP1R14D/PTPRC	7
GO:0030224	BP	GO:0030224	monocyte differentiation	7/1188	36/18614	0.00691356	0.0510449	0.0413738	CD74/CTNNBIP1/GPR68/IFI16/IL34/IRF7/PPARG	7
GO:0046006	BP	GO:0046006	regulation of activated T cell proliferation	8/1188	45/18614	0.00699886	0.0515642	0.0417948	ARG1/CD24/CD274/IL12B/IL23A/LGALS9/PYCARD/SLAMF1	8
GO:1900744	BP	GO:1900744	regulation of p38MAPK cascade	8/1188	45/18614	0.00699886	0.0515642	0.0417948	BMP2/EZR/IL1B/MFHAS1/PTPN22/RELL2/SPHK1/XDH	8
GO:0045861	BP	GO:0045861	negative regulation of proteolysis	33/1188	330/18614	0.00711019	0.0523285	0.0424143	A2ML1/BIRC3/CHAC1/CST6/CST7/CSTB/EPHA4/GAPDH/IFI16/IFI6/LAMP3/LTF/N4BP1/NLRP7/PBK/PI3/PLAT/PML/PZP/SERPINA1/SERPINA3/SERPINB1/SERPINB13/SERPINB3/SERPINB4/SERPINB7/SERPINB8/SPINK1/SPINT1/TNFAIP8/TRIM21/WFDC12/WFDC5	33
GO:1903038	BP	GO:1903038	negative regulation of leukocyte cell-cell adhesion	18/1188	150/18614	0.00724332	0.0528981	0.042876	ARG1/ASS1/CD274/CD74/CD80/CD86/CTLA4/IDO1/IL4I1/IRF1/ITCH/LAPTM5/LGALS9/LILRB2/PTPN22/SOCS1/VSIG4/XCL1	18
GO:0002643	BP	GO:0002643	regulation of tolerance induction	5/1188	20/18614	0.00726904	0.0528981	0.042876	CD274/HLA-B/IDO1/ITCH/LILRB2	5
GO:0036260	BP	GO:0036260	RNA capping	5/1188	20/18614	0.00726904	0.0528981	0.042876	SNRPB/SNRPD1/SNRPD3/SNRPF/SNRPG	5
GO:0039535	BP	GO:0039535	regulation of RIG-I signaling pathway	5/1188	20/18614	0.00726904	0.0528981	0.042876	BIRC3/DDX60/DHX58/NLRX1/OASL	5
GO:0045655	BP	GO:0045655	regulation of monocyte differentiation	5/1188	20/18614	0.00726904	0.0528981	0.042876	CD74/CTNNBIP1/GPR68/IL34/IRF7	5
GO:0045953	BP	GO:0045953	negative regulation of natural killer cell mediated cytotoxicity	5/1188	20/18614	0.00726904	0.0528981	0.042876	HLA-B/HLA-E/HLA-F/LGALS9/SERPINB4	5
GO:0002566	BP	GO:0002566	somatic diversification of immune receptors via somatic mutation	4/1188	13/18614	0.00741075	0.0528981	0.042876	EXO1/POLB/POLQ/SAMHD1	4
GO:0002664	BP	GO:0002664	regulation of T cell tolerance induction	4/1188	13/18614	0.00741075	0.0528981	0.042876	HLA-B/IDO1/ITCH/LILRB2	4
GO:0031392	BP	GO:0031392	regulation of prostaglandin biosynthetic process	4/1188	13/18614	0.00741075	0.0528981	0.042876	CD74/FABP5/IL1B/PLA2G3	4
GO:0033262	BP	GO:0033262	regulation of nuclear cell cycle DNA replication	4/1188	13/18614	0.00741075	0.0528981	0.042876	CDC7/CDT1/DBF4/TIPIN	4
GO:0033690	BP	GO:0033690	positive regulation of osteoblast proliferation	4/1188	13/18614	0.00741075	0.0528981	0.042876	BMP2/HPSE/LTF/SOX8	4
GO:0070234	BP	GO:0070234	positive regulation of T cell apoptotic process	4/1188	13/18614	0.00741075	0.0528981	0.042876	CCL5/CD274/IDO1/LGALS9	4
GO:0070486	BP	GO:0070486	leukocyte aggregation	4/1188	13/18614	0.00741075	0.0528981	0.042876	IL1B/NR4A3/S100A8/S100A9	4
GO:0071888	BP	GO:0071888	macrophage apoptotic process	4/1188	13/18614	0.00741075	0.0528981	0.042876	CTSL/IRF7/MIAT/NOD2	4
GO:1902047	BP	GO:1902047	polyamine transmembrane transport	4/1188	13/18614	0.00741075	0.0528981	0.042876	ATP13A3/ATP13A4/ATP13A5/OAZ1	4
GO:1905666	BP	GO:1905666	regulation of protein localization to endosome	4/1188	13/18614	0.00741075	0.0528981	0.042876	ABHD17C/DTX3L/EGF/EZR	4
GO:0000910	BP	GO:0000910	cytokinesis	21/1188	185/18614	0.00742897	0.0528981	0.042876	ACTR2/ANLN/ANXA11/AURKA/AURKB/CDC6/CDCA8/CECR2/CENPA/CEP55/ESPL1/KIF14/KIF20A/KIF20B/KIF23/KIF4A/NUSAP1/PLK1/PLK2/PRC1/RACGAP1	21
GO:0002675	BP	GO:0002675	positive regulation of acute inflammatory response	6/1188	28/18614	0.00746505	0.0528981	0.042876	C3/HLA-E/IL1B/IL6/OSM/OSMR	6
GO:0006027	BP	GO:0006027	glycosaminoglycan catabolic process	6/1188	28/18614	0.00746505	0.0528981	0.042876	CEMIP/FGF2/HMMR/HYAL4/PGLYRP4/STAB2	6
GO:0051873	BP	GO:0051873	killing by host of symbiont cells	6/1188	28/18614	0.00746505	0.0528981	0.042876	APOL1/ARG1/CXCL6/GAPDH/MYD88/TREM1	6
GO:0010536	BP	GO:0010536	positive regulation of activation of Janus kinase activity	3/1188	7/18614	0.0074714	0.0528981	0.042876	CCL5/IL12B/IL23A	3
GO:0031394	BP	GO:0031394	positive regulation of prostaglandin biosynthetic process	3/1188	7/18614	0.0074714	0.0528981	0.042876	CD74/IL1B/PLA2G3	3
GO:0031580	BP	GO:0031580	membrane raft distribution	3/1188	7/18614	0.0074714	0.0528981	0.042876	CD2/MAL/PTPRC	3
GO:0032762	BP	GO:0032762	mast cell cytokine production	3/1188	7/18614	0.0074714	0.0528981	0.042876	HMOX1/KIT/NR4A3	3
GO:0032763	BP	GO:0032763	regulation of mast cell cytokine production	3/1188	7/18614	0.0074714	0.0528981	0.042876	HMOX1/KIT/NR4A3	3
GO:0034775	BP	GO:0034775	glutathione transmembrane transport	3/1188	7/18614	0.0074714	0.0528981	0.042876	ABCC1/SLC25A39/SLC7A11	3
GO:0035425	BP	GO:0035425	autocrine signaling	3/1188	7/18614	0.0074714	0.0528981	0.042876	S100A8/S100A9/SERPINB3	3
GO:0035723	BP	GO:0035723	interleukin-15-mediated signaling pathway	3/1188	7/18614	0.0074714	0.0528981	0.042876	IL15/IL2RB/IL2RG	3
GO:0051305	BP	GO:0051305	chromosome movement towards spindle pole	3/1188	7/18614	0.0074714	0.0528981	0.042876	ACTR2/CENPE/DLGAP5	3
GO:0060331	BP	GO:0060331	negative regulation of response to type II interferon	3/1188	7/18614	0.0074714	0.0528981	0.042876	ARG1/PARP14/PPARG	3
GO:0060336	BP	GO:0060336	negative regulation of type II interferon-mediated signaling pathway	3/1188	7/18614	0.0074714	0.0528981	0.042876	ARG1/PARP14/PPARG	3
GO:0060558	BP	GO:0060558	regulation of calcidiol 1-monooxygenase activity	3/1188	7/18614	0.0074714	0.0528981	0.042876	CYP27B1/IFNG/IL1B	3
GO:0071350	BP	GO:0071350	cellular response to interleukin-15	3/1188	7/18614	0.0074714	0.0528981	0.042876	IL15/IL2RB/IL2RG	3
GO:0072679	BP	GO:0072679	thymocyte migration	3/1188	7/18614	0.0074714	0.0528981	0.042876	CCL20/CORO1A/XCL1	3
GO:0140507	BP	GO:0140507	granzyme-mediated programmed cell death signaling pathway	3/1188	7/18614	0.0074714	0.0528981	0.042876	BNIP3/GZMA/GZMB	3
GO:1902603	BP	GO:1902603	carnitine transmembrane transport	3/1188	7/18614	0.0074714	0.0528981	0.042876	SLC16A9/SLC22A4/SLC6A14	3
GO:1903490	BP	GO:1903490	positive regulation of mitotic cytokinesis	3/1188	7/18614	0.0074714	0.0528981	0.042876	AURKB/CDCA8/KIF20B	3
GO:0009308	BP	GO:0009308	amine metabolic process	15/1188	117/18614	0.00750744	0.0530988	0.0430386	ABAT/AMD1/GATA3/GDPD3/IDO1/IDO2/IL4I1/ITGB2/KMO/KYNU/MOXD1/OAZ1/ODC1/SLC7A11/TDO2	15
GO:0032386	BP	GO:0032386	regulation of intracellular transport	33/1188	332/18614	0.00776102	0.054836	0.0444467	ABCA12/ATG13/BAG3/BCAS3/CDK1/CDK5R1/CEMIP/CHP2/DMTN/EHD1/EZR/FERMT1/GZMB/HCLS1/IFI27/IFNG/IL1B/ITGB2/KIF20B/LDLRAP1/MAPK14/MX2/NCBP2/NDEL1/NOLC1/OAZ1/PCSK9/PLA2G3/RANGAP1/SAR1A/SPAG5/YOD1/ZPR1	33
GO:0045444	BP	GO:0045444	fat cell differentiation	26/1188	246/18614	0.00798012	0.0563264	0.0456547	ALDH6A1/ALOXE3/BBS2/BMP2/BNIP3/DIO2/E2F1/EGR2/FRZB/GATA3/ID4/IL6/INHBB/MAPK14/NR4A3/PIM1/PPARD/PPARG/PSMB8/RORC/SOCS1/SOX8/STEAP4/SYAP1/WWTR1/ZBTB16	26
GO:0002455	BP	GO:0002455	humoral immune response mediated by circulating immunoglobulin	8/1188	46/18614	0.00800964	0.0564193	0.04573	C1QA/C1QB/C1QC/C1R/C3/EXO1/NOD2/PTPRC	8
GO:0044788	BP	GO:0044788	modulation by host of viral process	8/1188	46/18614	0.00800964	0.0564193	0.04573	APOE/CCL8/IFI27/LTF/PIK3C2G/PPIB/PSMC3/RAB5A	8
GO:0051100	BP	GO:0051100	negative regulation of binding	19/1188	163/18614	0.00802213	0.0564496	0.0457546	AURKA/AURKB/CDKN1A/CTNNBIP1/E2F1/EIF4A3/GZMA/HMOX1/ID1/IFI16/IFIT1/LHX2/MDFI/NEK2/NOG/P2RY1/PCSK9/SLN/ZNF593	19
GO:0006873	BP	GO:0006873	intracellular monoatomic ion homeostasis	47/1188	513/18614	0.00803901	0.0565107	0.0458041	APLNR/APOE/ATOX1/ATP12A/ATP13A3/ATP13A4/ATP13A5/ATP6V0D1/ATP7B/BDKRB1/BNIP3/CCL13/CCL5/CCL8/CCR1/CCR5/CEMIP/CLCN3/CORO1A/CXCL10/CXCL11/CXCL9/FGF2/HMOX1/IFNG/LCK/LCN2/LHCGR/LYN/MICU3/P2RY1/P2RY2/PLCB4/PML/PTPRC/RAB38/RHCG/RYR1/S100A8/S100A9/SCO2/SLAMF8/SLC35G1/SLC39A7/STEAP4/TRPC1/XCL1	47
GO:0046822	BP	GO:0046822	regulation of nucleocytoplasmic transport	14/1188	107/18614	0.00806124	0.0565371	0.0458255	BAG3/CDK1/CHP2/FERMT1/HCLS1/IFI27/IFNG/IL1B/MAPK14/MX2/NCBP2/NOLC1/RANGAP1/ZPR1	14
GO:0033280	BP	GO:0033280	response to vitamin D	7/1188	37/18614	0.00806736	0.0565371	0.0458255	AQP3/CXCL10/CYP24A1/CYP27B1/IL15/PIM1/TRIM25	7
GO:0034110	BP	GO:0034110	regulation of homotypic cell-cell adhesion	7/1188	37/18614	0.00806736	0.0565371	0.0458255	ABAT/CCL5/DMTN/F11R/IL6/LYN/PRKCQ	7
GO:0031023	BP	GO:0031023	microtubule organizing center organization	18/1188	152/18614	0.00828073	0.0579426	0.0469647	AURKA/BCAS3/CDK1/CEP68/CHEK1/FBXW11/FBXW5/KIF11/NDC80/NDEL1/NEK2/NPM1/PLK1/PLK2/PLK4/RANBP1/SAC3D1/SLC16A1	18
GO:0033077	BP	GO:0033077	T cell differentiation in thymus	12/1188	86/18614	0.00828472	0.0579426	0.0469647	CD3D/CD3G/CD74/CLPTM1/FZD7/GATA3/IL1B/IL2RG/IL7R/PTPRC/RASGRP1/VNN1	12
GO:0034764	BP	GO:0034764	positive regulation of transmembrane transport	25/1188	235/18614	0.00845961	0.0591059	0.0479076	ACE2/ADCYAP1R1/APLNR/BDKRB1/C3/CCL2/CEMIP/CHP2/CXCL10/CXCL11/CXCL9/EPHB2/HSPA2/IFNG/KLF15/LHCGR/LRRC55/MAPK14/NR4A3/P2RX5/PLP1/RELN/SLC7A5/TRPC1/XCL1	25
GO:0030218	BP	GO:0030218	erythrocyte differentiation	16/1188	130/18614	0.00866045	0.0604478	0.0489953	DMTN/GATA3/HCLS1/ISG15/KIT/LYAR/LYN/MAPK14/MFHAS1/NCAPG2/RACGAP1/STAT1/STAT3/THRA/TMOD3/TRIM10	16
GO:0007292	BP	GO:0007292	female gamete generation	18/1188	153/18614	0.0088425	0.0616561	0.0499746	ANG/ASPM/AURKA/CCNB2/FBXO5/FOSL1/GAS2/INHBB/NCAPH/NDC80/NRIP1/PANX1/PLAT/PLK1/SHB/TOP2A/TRIP13/TTK	18
GO:0001562	BP	GO:0001562	response to protozoan	6/1188	29/18614	0.00891461	0.0620334	0.0502805	ARG1/BATF2/CCDC88B/CLEC7A/IL12B/MYD88	6
GO:0010575	BP	GO:0010575	positive regulation of vascular endothelial growth factor production	6/1188	29/18614	0.00891461	0.0620334	0.0502805	C3/C3AR1/CXCL17/HPSE/IL1B/IL6	6
GO:0033157	BP	GO:0033157	regulation of intracellular protein transport	24/1188	224/18614	0.00895693	0.0622651	0.0504683	ATG13/BAG3/BCAS3/CDK1/CDK5R1/CEMIP/CHP2/DMTN/FERMT1/GZMB/HCLS1/IFI27/IFNG/IL1B/ITGB2/KIF20B/MAPK14/NDEL1/NOLC1/OAZ1/RANGAP1/SAR1A/YOD1/ZPR1	24
GO:0043373	BP	GO:0043373	CD4-positive, alpha-beta T cell lineage commitment	5/1188	21/18614	0.00904796	0.0627714	0.0508786	CTSL/IL12B/IL23A/IL6/STAT3	5
GO:0090026	BP	GO:0090026	positive regulation of monocyte chemotaxis	5/1188	21/18614	0.00904796	0.0627714	0.0508786	CCL5/CCR1/CXCL10/CXCL17/S100A7	5
GO:0002861	BP	GO:0002861	regulation of inflammatory response to antigenic stimulus	8/1188	47/18614	0.00912607	0.0632497	0.0512663	C3/FURIN/HLA-E/IL12B/LYN/MAPK14/NOD2/PLK2	8
GO:0002335	BP	GO:0002335	mature B cell differentiation	7/1188	38/18614	0.00935693	0.0647713	0.0524996	GPR183/IL2RG/IL6/ITM2A/MALT1/NFKBIZ/SLAMF8	7
GO:0042060	BP	GO:0042060	wound healing	41/1188	439/18614	0.00936677	0.0647713	0.0524996	ABAT/APOE/ARL8B/CDH3/CDKN1A/CLEC7A/CXCR4/CYP4F11/DMTN/EPHB2/F11R/F3/FERMT1/FGF2/FZD7/HMOX1/HPSE/IL24/IL6/KRT6A/LCK/LYN/MAPK14/MMP12/NOG/P2RY1/PLAT/PLEK/PLSCR1/PPARD/PPARG/PRKCQ/RAB27A/S100A8/SERPINA1/SLC7A11/SPRR3/TGFA/TNFAIP3/TSPAN8/VAV1	41
GO:0072593	BP	GO:0072593	reactive oxygen species metabolic process	25/1188	237/18614	0.0093738	0.0647713	0.0524996	ACE2/ACP5/BNIP3/CDKN1A/CLCN3/CLEC7A/CYBB/DUOXA1/DUOXA2/EIF6/FOXM1/GPX3/GSTP1/IFI6/IL19/ITGB2/MAPK14/MMP3/NCF2/PRDX1/PREX1/RAB27A/SESN2/VAV1/XDH	25
GO:0050679	BP	GO:0050679	positive regulation of epithelial cell proliferation	24/1188	225/18614	0.00943964	0.0651609	0.0528154	ANG/APLNR/AR/ARG1/BMP2/CDH3/CYP7B1/EGF/F3/FGF2/FGFBP1/FZD7/GLUL/HMOX1/ID1/MMP12/NOD2/NOG/NR4A3/SPINK1/STAT3/TGFA/TNFAIP3/WNT2	24
GO:0002448	BP	GO:0002448	mast cell mediated immunity	9/1188	57/18614	0.0095908	0.0661382	0.0536075	HMOX1/KIT/LGALS9/LYN/NDST2/NR4A3/PLA2G3/RASGRP1/VAMP8	9
GO:0030856	BP	GO:0030856	regulation of epithelial cell differentiation	19/1188	166/18614	0.00968129	0.0666955	0.0540593	ABCA12/AQP3/BMP2/CD24/CYP27B1/F11R/FGF2/FRZB/FST/GATA3/ID1/IFNG/IL1B/LIF/SPRY2/STAT1/SULT2B1/WWTR1/XDH	19
GO:0043434	BP	GO:0043434	response to peptide hormone	40/1188	427/18614	0.00970755	0.0668096	0.0541518	ARG1/ASS1/BCAR3/CCNA2/CDC6/CPEB2/CRY2/CTSD/CYBB/EGR2/EIF6/GHR/GJB2/GKAP1/IL1B/INHBB/KLF15/LHCGR/LYN/MAPK14/NDEL1/NR4A3/PCSK9/PLAT/PNPT1/PPARG/PRKCQ/RAB10/RAB31/RANGAP1/SESN2/SLC2A1/SOCS1/SPINK1/STAT1/STAT3/SYAP1/TLR2/TNFSF10/TSHR	40
GO:0016322	BP	GO:0016322	neuron remodeling	4/1188	14/18614	0.0098579	0.0674405	0.0546632	C1QA/C3/NTN4/RND1	4
GO:0045059	BP	GO:0045059	positive thymic T cell selection	4/1188	14/18614	0.0098579	0.0674405	0.0546632	CD3D/CD3G/CD74/PTPRC	4
GO:0060330	BP	GO:0060330	regulation of response to type II interferon	4/1188	14/18614	0.0098579	0.0674405	0.0546632	ARG1/PARP14/PARP9/PPARG	4
GO:0060334	BP	GO:0060334	regulation of type II interferon-mediated signaling pathway	4/1188	14/18614	0.0098579	0.0674405	0.0546632	ARG1/PARP14/PARP9/PPARG	4
GO:0060732	BP	GO:0060732	positive regulation of inositol phosphate biosynthetic process	4/1188	14/18614	0.0098579	0.0674405	0.0546632	ADCYAP1R1/CD244/LHCGR/P2RY1	4
GO:0072540	BP	GO:0072540	T-helper 17 cell lineage commitment	4/1188	14/18614	0.0098579	0.0674405	0.0546632	IL12B/IL23A/IL6/STAT3	4
GO:0033273	BP	GO:0033273	response to vitamin	12/1188	88/18614	0.00990827	0.067718	0.054888	AQP3/ARG1/CXCL10/CYP24A1/CYP27B1/IL15/KYNU/NFKBIZ/PIM1/PPARD/TRIM25/TYMS	12
GO:0030010	BP	GO:0030010	establishment of cell polarity	18/1188	155/18614	0.0100577	0.0686709	0.0556604	AMOTL1/ANKFN1/BCAS3/CENPA/FBXW11/FERMT1/FGF13/GATA3/INSC/KIF20B/MAD2L1/NDC80/NDEL1/PLK1/RAB10/SPAG5/SPRY2/SYNE4	18
GO:0002673	BP	GO:0002673	regulation of acute inflammatory response	8/1188	48/18614	0.0103545	0.070558	0.05719	C3/DNASE1L3/GSTP1/HLA-E/IL1B/IL6/OSM/OSMR	8
GO:0050798	BP	GO:0050798	activated T cell proliferation	8/1188	48/18614	0.0103545	0.070558	0.05719	ARG1/CD24/CD274/IL12B/IL23A/LGALS9/PYCARD/SLAMF1	8
GO:1903829	BP	GO:1903829	positive regulation of protein localization	43/1188	468/18614	0.0103944	0.0707596	0.0573534	ABAT/ABCA12/ABHD17C/ANG/ATG13/BAG3/BCAS3/CDK1/CDK5R1/CDT1/CEMIP/CHP2/DTX3L/EGF/EPHB2/EZR/GLUL/GPD1L/GPR68/GZMB/HCLS1/IFNG/IL1B/ITGB2/KIF20B/LIF/LRP4/MAPK14/NDC80/OAZ1/PARP9/PLK1/PPARD/PPARG/RAB38/RHOG/SAR1A/SESN2/TLR2/VRK1/VSNL1/WWTR1/ZPR1	43
GO:0060045	BP	GO:0060045	positive regulation of cardiac muscle cell proliferation	6/1188	30/18614	0.0105548	0.0716394	0.0580665	CDK1/FGF2/GLI1/MAPK14/PIM1/WNT2	6
GO:0090330	BP	GO:0090330	regulation of platelet aggregation	6/1188	30/18614	0.0105548	0.0716394	0.0580665	ABAT/DMTN/F11R/IL6/LYN/PRKCQ	6
GO:0090382	BP	GO:0090382	phagosome maturation	6/1188	30/18614	0.0105548	0.0716394	0.0580665	ARL8B/CORO1A/MREG/RAB31/RAB38/SLAMF8	6
GO:0030225	BP	GO:0030225	macrophage differentiation	9/1188	58/18614	0.0107272	0.0726668	0.0588992	C1QC/GATA3/HCLS1/IFNG/IL15/IL34/LIF/SOCS1/TLR2	9
GO:0042306	BP	GO:0042306	regulation of protein import into nucleus	9/1188	58/18614	0.0107272	0.0726668	0.0588992	BAG3/CDK1/CHP2/FERMT1/HCLS1/IFNG/MAPK14/NOLC1/ZPR1	9
GO:0055074	BP	GO:0055074	calcium ion homeostasis	32/1188	327/18614	0.0107417	0.0726934	0.0589208	APLNR/APOE/ATP13A3/ATP13A4/ATP13A5/ATP7B/BDKRB1/BNIP3/CCL13/CCL5/CCL8/CCR1/CCR5/CEMIP/CORO1A/CXCL10/CXCL11/CXCL9/CYP27B1/FGF2/LCK/LHCGR/LYN/MICU3/P2RY1/PLCB4/PML/PTPRC/RYR1/SLC35G1/TRPC1/XCL1	32
GO:0042307	BP	GO:0042307	positive regulation of protein import into nucleus	7/1188	39/18614	0.0107909	0.0728124	0.0590172	BAG3/CDK1/CHP2/HCLS1/IFNG/MAPK14/ZPR1	7
GO:0070232	BP	GO:0070232	regulation of T cell apoptotic process	7/1188	39/18614	0.0107909	0.0728124	0.0590172	CCL5/CD274/IDO1/IL7R/LGALS9/PRKCQ/SLC46A2	7
GO:0097242	BP	GO:0097242	amyloid-beta clearance	7/1188	39/18614	0.0107909	0.0728124	0.0590172	APOE/C3/IFNG/ITGB2/LRP4/PLA2G3/RAB5A	7
GO:0018958	BP	GO:0018958	phenol-containing compound metabolic process	14/1188	111/18614	0.0110212	0.0742097	0.0601498	ABAT/CDH3/CRYM/DIO2/DUOXA1/DUOXA2/FOXE1/GATA3/ITGB2/MOXD1/RAB38/SLC7A11/TG/TRPC1	14
GO:0051048	BP	GO:0051048	negative regulation of secretion	20/1188	180/18614	0.01107	0.0742097	0.0601498	ABAT/APOE/CD74/CRY2/EGF/GABBR1/HLA-F/HMOX1/IL12B/IL1B/INHBB/LGALS9/LIF/OSM/P2RY1/RSAD2/TIFAB/TNFRSF1B/VAMP8/VSNL1	20
GO:0001832	BP	GO:0001832	blastocyst growth	5/1188	22/18614	0.0111056	0.0742097	0.0601498	CHEK1/GINS1/NCAPG2/NDEL1/ZPR1	5
GO:0032402	BP	GO:0032402	melanosome transport	5/1188	22/18614	0.0111056	0.0742097	0.0601498	BBS2/CDH3/MLPH/MREG/RAB27A	5
GO:0035739	BP	GO:0035739	CD4-positive, alpha-beta T cell proliferation	5/1188	22/18614	0.0111056	0.0742097	0.0601498	CD274/ITCH/LGALS9/PRKCQ/XCL1	5
GO:0045061	BP	GO:0045061	thymic T cell selection	5/1188	22/18614	0.0111056	0.0742097	0.0601498	CD3D/CD3G/CD74/GATA3/PTPRC	5
GO:0046597	BP	GO:0046597	negative regulation of viral entry into host cell	5/1188	22/18614	0.0111056	0.0742097	0.0601498	CH25H/IFITM1/LY6E/TRIM10/TRIM25	5
GO:0051444	BP	GO:0051444	negative regulation of ubiquitin-protein transferase activity	5/1188	22/18614	0.0111056	0.0742097	0.0601498	BUB1B/CDC20/DTX3L/FBXO5/MAD2L1	5
GO:0071636	BP	GO:0071636	positive regulation of transforming growth factor beta production	5/1188	22/18614	0.0111056	0.0742097	0.0601498	FERMT1/FURIN/LGALS9/SERPINB7/XCL1	5
GO:2000561	BP	GO:2000561	regulation of CD4-positive, alpha-beta T cell proliferation	5/1188	22/18614	0.0111056	0.0742097	0.0601498	CD274/ITCH/LGALS9/PRKCQ/XCL1	5
GO:0001781	BP	GO:0001781	neutrophil apoptotic process	3/1188	8/18614	0.011391	0.0750264	0.0608118	CXCR2/IL6/SLC7A11	3
GO:0002576	BP	GO:0002576	platelet degranulation	3/1188	8/18614	0.011391	0.0750264	0.0608118	DMTN/LYN/PLEK	3
GO:0015879	BP	GO:0015879	carnitine transport	3/1188	8/18614	0.011391	0.0750264	0.0608118	SLC16A9/SLC22A4/SLC6A14	3
GO:0021940	BP	GO:0021940	positive regulation of cerebellar granule cell precursor proliferation	3/1188	8/18614	0.011391	0.0750264	0.0608118	EGF/FGF2/GLI1	3
GO:0031055	BP	GO:0031055	chromatin remodeling at centromere	3/1188	8/18614	0.011391	0.0750264	0.0608118	CENPA/CENPW/HJURP	3
GO:0034080	BP	GO:0034080	CENP-A containing chromatin assembly	3/1188	8/18614	0.011391	0.0750264	0.0608118	CENPA/CENPW/HJURP	3
GO:0034699	BP	GO:0034699	response to luteinizing hormone	3/1188	8/18614	0.011391	0.0750264	0.0608118	CCNA2/LHCGR/PLAT	3
GO:0038134	BP	GO:0038134	ERBB2-EGFR signaling pathway	3/1188	8/18614	0.011391	0.0750264	0.0608118	BTC/EGF/TGFA	3
GO:0051121	BP	GO:0051121	hepoxilin metabolic process	3/1188	8/18614	0.011391	0.0750264	0.0608118	ALOX12B/ALOXE3/GSTP1	3
GO:0051122	BP	GO:0051122	hepoxilin biosynthetic process	3/1188	8/18614	0.011391	0.0750264	0.0608118	ALOX12B/ALOXE3/GSTP1	3
GO:0051307	BP	GO:0051307	meiotic chromosome separation	3/1188	8/18614	0.011391	0.0750264	0.0608118	ESPL1/NCAPH/TTK	3
GO:0051665	BP	GO:0051665	membrane raft localization	3/1188	8/18614	0.011391	0.0750264	0.0608118	CD2/MAL/PTPRC	3
GO:0051709	BP	GO:0051709	regulation of killing of cells of another organism	3/1188	8/18614	0.011391	0.0750264	0.0608118	CLEC7A/IFNG/PRF1	3
GO:1905276	BP	GO:1905276	regulation of epithelial tube formation	3/1188	8/18614	0.011391	0.0750264	0.0608118	EGF/FGF2/GATA3	3
GO:1905278	BP	GO:1905278	positive regulation of epithelial tube formation	3/1188	8/18614	0.011391	0.0750264	0.0608118	EGF/FGF2/GATA3	3
GO:0050678	BP	GO:0050678	regulation of epithelial cell proliferation	39/1188	419/18614	0.0116508	0.0766638	0.062139	ANG/APLNR/APOE/AR/ARG1/BMP2/CCL2/CDH3/CYP7B1/EGF/F3/FGF2/FGFBP1/FZD7/GATA3/GLI1/GLUL/HMOX1/ID1/IL12B/IL26/INTU/MMP12/NLRC3/NOD2/NOG/NR4A3/PPARD/PPARG/SLURP1/SPINK1/STAT1/STAT3/TGFA/TNFAIP3/TNMD/UHRF1/WNT2/XDH	39
GO:0032892	BP	GO:0032892	positive regulation of organic acid transport	8/1188	49/18614	0.0117013	0.0769061	0.0623353	ABAT/ACE2/GABBR1/IL1B/KMO/MIF/PLA2G3/SLC7A5	8
GO:0022612	BP	GO:0022612	gland morphogenesis	15/1188	123/18614	0.0117099	0.0769061	0.0623353	AR/ARG1/CYP7B1/EDAR/ELF3/GLI1/ID4/IL6/NOG/NTN4/PLAG1/PML/POLB/TGFA/TNFAIP3	15
GO:0022408	BP	GO:0022408	negative regulation of cell-cell adhesion	22/1188	205/18614	0.0117574	0.0771414	0.062526	ABAT/ABCA12/ARG1/ASS1/BMP2/CD274/CD74/CD80/CD86/CTLA4/FXYD5/IDO1/IL4I1/IRF1/ITCH/LAPTM5/LGALS9/LILRB2/PTPN22/SOCS1/VSIG4/XCL1	22
GO:0050829	BP	GO:0050829	defense response to Gram-negative bacterium	12/1188	90/18614	0.0117681	0.0771414	0.062526	CXCL6/IL12B/IL17A/IL23A/IL6/LTF/MPEG1/NFKBIZ/PYCARD/RNASE6/S100A7/TREM1	12
GO:0072073	BP	GO:0072073	kidney epithelium development	17/1188	146/18614	0.0118425	0.0775557	0.0628618	BMP2/BMPER/CD24/CTNNBIP1/CXCR2/EPHA4/FGF2/GATA3/HS3ST3A1/KLF15/LIF/MAGI2/NOG/SOX8/STAT1/WNT2B/WWTR1	17
GO:0040007	BP	GO:0040007	growth	76/1188	919/18614	0.0118832	0.0777237	0.0629981	ADAM10/APBA1/APOE/AR/ASPM/AURKA/BBS2/BDKRB1/BST2/CCNB2/CDK1/CDKN1A/CHEK1/CHPT1/CHST11/CISH/CXCR4/CYP27B1/EIF4G1/ENO1/EZR/FGF13/FGF2/FRZB/FZD7/GAP43/GAS2/GATA3/GHR/GINS1/GLI1/ITCH/JADE1/KIF14/KLK6/LGR6/LHX2/LRP4/MAGI2/MAPK14/MT1F/NCAPG2/NDEL1/NOG/NRN1/OLFM1/PIM1/PLAG1/PML/PNPT1/PPARD/PPIB/PRKCQ/PRSS2/PSAPL1/PSRC1/RBBP6/RERG/S100A8/S100A9/SASH3/SEMA3G/SEMA4G/SEMA5B/SESN2/SLC23A2/SMURF1/SPHK1/SPRY2/…	76
GO:0051348	BP	GO:0051348	negative regulation of transferase activity	28/1188	279/18614	0.0118907	0.0777237	0.0629981	APOE/BMP2/BUB1B/CAMK2N1/CDC20/CDKN1A/DTX3L/EPHB2/FBXO5/GSTP1/IFNG/IL1B/LYN/MAD2L1/NCAPG2/NPM1/PIF1/PLK1/PPARG/PTPN22/PTPRC/PYCARD/SERPINB3/SH3BP5L/SHB/SPRY2/TNFAIP3/WWTR1	28
GO:0090501	BP	GO:0090501	RNA phosphodiester bond hydrolysis	18/1188	158/18614	0.0121263	0.0791885	0.0641853	AGO2/ANG/EXO1/EXOSC3/FEN1/N4BP1/NCBP2/NHP2/PNPT1/POLR3K/POP1/RNASE2/RNASE4/RNASE6/RNASEH2A/RPP40/RRS1/SAMHD1	18
GO:0032506	BP	GO:0032506	cytokinetic process	7/1188	40/18614	0.0123779	0.0805661	0.0653019	ANLN/ANXA11/AURKB/CEP55/KIF20A/KIF20B/RACGAP1	7
GO:0071634	BP	GO:0071634	regulation of transforming growth factor beta production	7/1188	40/18614	0.0123779	0.0805661	0.0653019	CD24/CDH3/FERMT1/FURIN/LGALS9/SERPINB7/XCL1	7
GO:0140448	BP	GO:0140448	signaling receptor ligand precursor processing	7/1188	40/18614	0.0123779	0.0805661	0.0653019	ACE2/ADAM10/CASP1/CTSL/FURIN/P4HB/REN	7
GO:0019886	BP	GO:0019886	antigen processing and presentation of exogenous peptide antigen via MHC class II	6/1188	31/18614	0.0123978	0.0805661	0.0653019	CD74/CTSD/CTSF/CTSL/HLA-DPA1/HLA-DRA	6
GO:1900745	BP	GO:1900745	positive regulation of p38MAPK cascade	6/1188	31/18614	0.0123978	0.0805661	0.0653019	BMP2/IL1B/MFHAS1/RELL2/SPHK1/XDH	6
GO:0046890	BP	GO:0046890	regulation of lipid biosynthetic process	20/1188	182/18614	0.0124074	0.0805661	0.0653019	ABCG4/ACADL/APOE/BMP2/C3/CD74/CYP27B1/EIF6/ERLIN1/FABP5/IFNG/IL1B/LHCGR/LPCAT1/ORMDL2/PLA2G3/RAB38/SAMD8/SPHK1/STAR	20
GO:0051098	BP	GO:0051098	regulation of binding	35/1188	369/18614	0.0124495	0.0807639	0.0654623	APOE/AURKA/AURKB/BMP2/CDKN1A/CDT1/CTNNBIP1/DTX3L/E2F1/EGF/EIF4A3/EIF4G1/EPHA4/GATA3/GZMA/HJURP/HMOX1/ID1/IFI16/IFIT1/IFNG/LDLRAP1/LHX2/LIF/MDFI/NEK2/NOG/P2RY1/PARP9/PCSK9/PLK1/PPARG/SLN/TRIM21/ZNF593	35
GO:0006271	BP	GO:0006271	DNA strand elongation involved in DNA replication	4/1188	15/18614	0.0127742	0.0820212	0.0664813	DNA2/GINS1/MCM3/POLD3	4
GO:0009263	BP	GO:0009263	deoxyribonucleotide biosynthetic process	4/1188	15/18614	0.0127742	0.0820212	0.0664813	CMPK2/RRM1/RRM2/TYMS	4
GO:0009265	BP	GO:0009265	2'-deoxyribonucleotide biosynthetic process	4/1188	15/18614	0.0127742	0.0820212	0.0664813	CMPK2/RRM1/RRM2/TYMS	4
GO:0015846	BP	GO:0015846	polyamine transport	4/1188	15/18614	0.0127742	0.0820212	0.0664813	ATP13A3/ATP13A4/ATP13A5/OAZ1	4
GO:0045176	BP	GO:0045176	apical protein localization	4/1188	15/18614	0.0127742	0.0820212	0.0664813	INSC/MAL/NAPA/SHROOM2	4
GO:0046385	BP	GO:0046385	deoxyribose phosphate biosynthetic process	4/1188	15/18614	0.0127742	0.0820212	0.0664813	CMPK2/RRM1/RRM2/TYMS	4
GO:0060572	BP	GO:0060572	morphogenesis of an epithelial bud	4/1188	15/18614	0.0127742	0.0820212	0.0664813	AR/NOG/WNT2/WNT2B	4
GO:0072520	BP	GO:0072520	seminiferous tubule development	4/1188	15/18614	0.0127742	0.0820212	0.0664813	AR/INHBB/KIF18A/LHCGR	4
GO:0098760	BP	GO:0098760	response to interleukin-7	4/1188	15/18614	0.0127742	0.0820212	0.0664813	ATIC/IL2RG/IL7R/P4HB	4
GO:0098761	BP	GO:0098761	cellular response to interleukin-7	4/1188	15/18614	0.0127742	0.0820212	0.0664813	ATIC/IL2RG/IL7R/P4HB	4
GO:2001279	BP	GO:2001279	regulation of unsaturated fatty acid biosynthetic process	4/1188	15/18614	0.0127742	0.0820212	0.0664813	CD74/FABP5/IL1B/PLA2G3	4
GO:0016055	BP	GO:0016055	Wnt signaling pathway	42/1188	461/18614	0.0128357	0.0823396	0.0667394	AMOTL1/APOE/ASPM/BMP2/CCNE1/CD24/CDH3/CMAHP/CTNNBIP1/DEPDC1B/EGF/FBXW11/FERMT1/FGF2/FRZB/FZD7/GATA3/GLI1/GPC6/JADE1/KLF15/LEO1/LGR6/LRP4/MAGI2/MAPK14/MDFI/NDP/NOG/RAB5A/SCEL/SHISA2/SHISA6/SMURF1/SOST/TLE2/TLR2/TMEM88/TNFAIP3/WNT2/WNT2B/WWTR1	42
GO:0042326	BP	GO:0042326	negative regulation of phosphorylation	36/1188	383/18614	0.0129763	0.0831638	0.0674075	APOE/BDKRB1/BDKRB2/BMP2/CAMK2N1/CDKN1A/DMTN/EIF4G1/EPHB2/GPD1L/GSTP1/IFNG/IL1B/LYN/NCAPG2/NOG/NPM1/PARP14/PBK/PLK1/PPARG/PTPN22/PTPRC/PYCARD/SAMSN1/SERPINB3/SH3BP5L/SHB/SIRPA/SOCS1/SPINK1/SPRY2/STAT3/TNFAIP3/WWTR1/XDH	36
GO:0002224	BP	GO:0002224	toll-like receptor signaling pathway	10/1188	70/18614	0.0130061	0.0832007	0.0674374	BIRC3/IRF1/IRF7/MAPKAPK2/MFHAS1/MYD88/NFKBIZ/TLR2/TLR8/TNIP3	10
GO:0043112	BP	GO:0043112	receptor metabolic process	10/1188	70/18614	0.0130061	0.0832007	0.0674374	APOE/ARFGEF2/CTSD/DTX3L/FURIN/ITCH/LAPTM5/LMTK2/PCSK9/SMURF1	10
GO:0007098	BP	GO:0007098	centrosome cycle	16/1188	136/18614	0.0130732	0.0835522	0.0677222	AURKA/CDK1/CEP68/CHEK1/FBXW5/KIF11/NDC80/NDEL1/NEK2/NPM1/PLK1/PLK2/PLK4/RANBP1/SAC3D1/SLC16A1	16
GO:0051603	BP	GO:0051603	proteolysis involved in protein catabolic process	66/1188	785/18614	0.0130996	0.0836432	0.067796	ADRM1/AKIRIN2/AMN1/APOE/ASCC2/AURKA/CDC20/CLPP/CTSC/CTSF/CTSL/CTSW/DTL/DTX3L/EGF/EPHA4/ERLIN1/FBXL13/FBXO45/FBXO6/FBXW11/FBXW5/GZMA/GZMB/HERC5/HERC6/HSPBP1/IFI27/ISG15/ITCH/KBTBD7/KIF14/LAMP3/LAPTM5/MALT1/N4BP1/NUDT15/PBK/PLK1/PML/PSMA7/PSMB6/PSMC3/PSMD13/PSMD3/PSME3/RBBP6/RMND5A/RNF128/RNF144B/RNF19B/SMURF1/TNFAIP1/TNFAIP3/TOLLIP/TRIM25/TRIM9/UBE2C/UBE2L6/UCHL3/UHRF1/USP18/VPS37B/WWTR1/YOD1/ZFAN…	66
GO:0043407	BP	GO:0043407	negative regulation of MAP kinase activity	9/1188	60/18614	0.013299	0.0846815	0.0686376	APOE/BMP2/GSTP1/IL1B/LYN/PPARG/PTPN22/SERPINB3/SPRY2	9
GO:0046824	BP	GO:0046824	positive regulation of nucleocytoplasmic transport	9/1188	60/18614	0.013299	0.0846815	0.0686376	BAG3/CDK1/CHP2/HCLS1/IFNG/IL1B/MAPK14/NCBP2/ZPR1	9
GO:2000630	BP	GO:2000630	positive regulation of miRNA metabolic process	9/1188	60/18614	0.013299	0.0846815	0.0686376	AR/BMP2/FGF2/FOSL1/GATA3/MIAT/PNPT1/PPARG/STAT3	9
GO:0002363	BP	GO:0002363	alpha-beta T cell lineage commitment	5/1188	23/18614	0.0134605	0.0853945	0.0692155	CTSL/IL12B/IL23A/IL6/STAT3	5
GO:0032727	BP	GO:0032727	positive regulation of interferon-alpha production	5/1188	23/18614	0.0134605	0.0853945	0.0692155	IFIH1/IRF7/MMP12/STAT1/TLR8	5
GO:0051904	BP	GO:0051904	pigment granule transport	5/1188	23/18614	0.0134605	0.0853945	0.0692155	BBS2/CDH3/MLPH/MREG/RAB27A	5
GO:0072170	BP	GO:0072170	metanephric tubule development	5/1188	23/18614	0.0134605	0.0853945	0.0692155	CXCR2/LIF/SOX8/STAT1/WWTR1	5
GO:0044773	BP	GO:0044773	mitotic DNA damage checkpoint signaling	11/1188	81/18614	0.013612	0.086276	0.0699301	BLM/CDK1/CDKN1A/CHEK1/DTL/EME1/PLK1/PLK2/PML/TICRR/TIPIN	11
GO:0198738	BP	GO:0198738	cell-cell signaling by wnt	42/1188	463/18614	0.0137348	0.0869746	0.0704962	AMOTL1/APOE/ASPM/BMP2/CCNE1/CD24/CDH3/CMAHP/CTNNBIP1/DEPDC1B/EGF/FBXW11/FERMT1/FGF2/FRZB/FZD7/GATA3/GLI1/GPC6/JADE1/KLF15/LEO1/LGR6/LRP4/MAGI2/MAPK14/MDFI/NDP/NOG/RAB5A/SCEL/SHISA2/SHISA6/SMURF1/SOST/TLE2/TLR2/TMEM88/TNFAIP3/WNT2/WNT2B/WWTR1	42
GO:0048469	BP	GO:0048469	cell maturation	20/1188	184/18614	0.0138701	0.0877504	0.0711251	ANG/AURKA/C1QA/C3/CLEC7A/FBXO5/GATA3/IL15/KIF14/NTN4/PLA2G3/PPARG/REN/RND1/SHB/SOX8/SPINK1/TMEM79/TRIP13/TYMS	20
GO:0008630	BP	GO:0008630	intrinsic apoptotic signaling pathway in response to DNA damage	13/1188	103/18614	0.0139096	0.0879201	0.0712626	AEN/BCL2A1/CD74/CDKN1A/DDIAS/E2F1/HMOX1/IFI16/MIF/PML/POLB/PYCARD/TNFRSF1B	13
GO:0060627	BP	GO:0060627	regulation of vesicle-mediated transport	47/1188	530/18614	0.0140374	0.0886465	0.0718514	AP2S1/APOE/C3/CCL2/CD14/CDK5R1/CLEC7A/CORO1A/CPLX3/DNAJC5/EGF/EHD1/EZR/FBXO45/HLA-F/HMOX1/IFNG/IL15/IL1B/IL2RB/IL2RG/ITGB2/LDLRAP1/LGALS9/LYAR/LYN/MAGI2/NOD2/P2RY1/PCSK9/PFN2/PLA2G3/PLSCR1/PTPRC/PYCARD/RAB27A/RAB27B/RAB31/RAB3B/RAB5A/RIMS3/SIRPA/SLAMF1/SPHK1/TLR2/VAMP8/VSNL1	47
GO:0030003	BP	GO:0030003	intracellular monoatomic cation homeostasis	45/1188	504/18614	0.0143233	0.0903691	0.0732476	APLNR/APOE/ATOX1/ATP12A/ATP13A3/ATP13A4/ATP13A5/ATP6V0D1/ATP7B/BDKRB1/BNIP3/CCL13/CCL5/CCL8/CCR1/CCR5/CEMIP/CLCN3/CORO1A/CXCL10/CXCL11/CXCL9/FGF2/HMOX1/IFNG/LCK/LCN2/LHCGR/LYN/MICU3/P2RY1/PLCB4/PML/PTPRC/RAB38/RYR1/S100A8/S100A9/SCO2/SLAMF8/SLC35G1/SLC39A7/STEAP4/TRPC1/XCL1	45
GO:0045471	BP	GO:0045471	response to ethanol	15/1188	126/18614	0.0144071	0.0907049	0.0735198	ABAT/ADCYAP1R1/ADH6/CD14/CDK1/CYBB/EIF4G1/GABBR1/GATA3/MYD88/POLB/S100A8/SLC23A2/SPINK1/TYMS	15
GO:0002862	BP	GO:0002862	negative regulation of inflammatory response to antigenic stimulus	6/1188	32/18614	0.0144554	0.0907049	0.0735198	FURIN/IL12B/LYN/MAPK14/NOD2/PLK2	6
GO:0008156	BP	GO:0008156	negative regulation of DNA replication	6/1188	32/18614	0.0144554	0.0907049	0.0735198	BLM/CDC6/CDT1/FBXO5/TIMELESS/TIPIN	6
GO:0009072	BP	GO:0009072	aromatic amino acid metabolic process	6/1188	32/18614	0.0144554	0.0907049	0.0735198	IDO1/IDO2/IL4I1/KMO/KYNU/TDO2	6
GO:0051642	BP	GO:0051642	centrosome localization	6/1188	32/18614	0.0144554	0.0907049	0.0735198	ASPM/AURKA/DLGAP5/EZR/MAD2L1/NDEL1	6
GO:0061842	BP	GO:0061842	microtubule organizing center localization	6/1188	32/18614	0.0144554	0.0907049	0.0735198	ASPM/AURKA/DLGAP5/EZR/MAD2L1/NDEL1	6
GO:0045732	BP	GO:0045732	positive regulation of protein catabolic process	22/1188	209/18614	0.0144832	0.0907963	0.0735939	APOE/AURKA/CDC20/DTL/EZR/FURIN/HSPBP1/IFNG/IL1B/ITCH/LPCAT1/OAZ1/PCSK9/PLK1/PLK2/PSMC3/RNF128/RNF144B/RNF19B/TNFAIP3/TNFRSF1B/ZFAND2A	22
GO:0002820	BP	GO:0002820	negative regulation of adaptive immune response	9/1188	61/18614	0.0147441	0.092122	0.0746684	ARG1/HLA-F/IL4I1/IL7R/NOD2/PTPRC/SAMSN1/SLAMF1/XCL1	9
GO:0035306	BP	GO:0035306	positive regulation of dephosphorylation	9/1188	61/18614	0.0147441	0.092122	0.0746684	BMP2/CDCA2/CHP2/IFNG/LILRB2/MAGI2/PLEK/PPP1R14D/PTPRC	9
GO:0060135	BP	GO:0060135	maternal process involved in female pregnancy	9/1188	61/18614	0.0147441	0.092122	0.0746684	ACE2/AR/ARG1/CYP27B1/GJB2/LGALS9/LIF/NDP/PPARD	9
GO:0032873	BP	GO:0032873	negative regulation of stress-activated MAPK cascade	8/1188	51/18614	0.0147748	0.092122	0.0746684	EZR/FOXM1/GSTP1/ITCH/PBK/PTPN22/SERPINB3/SIRPA	8
GO:0043113	BP	GO:0043113	receptor clustering	8/1188	51/18614	0.0147748	0.092122	0.0746684	APOE/ITGB2/LRP4/MAGI2/RELN/SHISA6/SLC7A11/SSNA1	8
GO:0070303	BP	GO:0070303	negative regulation of stress-activated protein kinase signaling cascade	8/1188	51/18614	0.0147748	0.092122	0.0746684	EZR/FOXM1/GSTP1/ITCH/PBK/PTPN22/SERPINB3/SIRPA	8
GO:2000116	BP	GO:2000116	regulation of cysteine-type endopeptidase activity	24/1188	234/18614	0.0148042	0.0922219	0.0747494	AIM2/BIRC3/CASP1/CLEC7A/CST7/CTSD/EGLN3/F3/IFI16/IFI6/LAMP3/LAPTM5/LCK/LGALS9/LTF/MALT1/PML/PPARG/PYCARD/S100A8/S100A9/TNFAIP8/TNFSF10/XDH	24
GO:0051279	BP	GO:0051279	regulation of release of sequestered calcium ion into cytosol	11/1188	82/18614	0.0148433	0.0923821	0.0748793	APLNR/BDKRB1/CEMIP/CORO1A/CXCL10/CXCL11/CXCL9/LHCGR/LYN/TRPC1/XCL1	11
GO:0032465	BP	GO:0032465	regulation of cytokinesis	12/1188	93/18614	0.0150465	0.0934784	0.0757678	AURKA/AURKB/CDC6/CDCA8/KIF14/KIF20A/KIF20B/KIF23/PLK1/PLK2/PRC1/RACGAP1	12
GO:0051781	BP	GO:0051781	positive regulation of cell division	12/1188	93/18614	0.0150465	0.0934784	0.0757678	AURKB/BTC/CDC6/CDCA8/FGF2/IL1B/KIF14/KIF20B/KIF23/OSM/RACGAP1/TGFA	12
GO:0043547	BP	GO:0043547	positive regulation of GTPase activity	27/1188	272/18614	0.0152083	0.0943982	0.0765133	ADAP2/ARHGAP11A/BCAR3/BCAS3/CCL13/CCL18/CCL2/CCL20/CCL22/CCL4/CCL5/CCL8/CXCL13/F11R/GPR65/NDEL1/PREX1/RALGPS2/RANGAP1/RASGEF1B/RASGRP1/RGS1/RHOG/TBC1D10C/TBC1D12/VAV1/XCL1	27
GO:0006886	BP	GO:0006886	intracellular protein transport	72/1188	875/18614	0.0156442	0.0970166	0.0786357	ABCA12/AKIRIN2/AP2S1/APBA1/ARF3/ATG13/BAG3/BCAS3/CD24/CD74/CDK1/CDK5R1/CDKN1A/CEMIP/CHP2/CRY2/DLG2/DMTN/EGR2/EHD1/FERMT1/GRPEL1/GZMB/HCLS1/HEATR3/IFI27/IFNG/IL1B/ITGB2/KIF20B/KPNA2/KPNA3/LAPTM5/LHCGR/MAPK14/MICALL1/MLPH/MMP12/NAPA/NAPG/NDEL1/NOLC1/NPM1/NUP98/NXT1/OAZ1/PML/POM121/RAB27B/RAB31/RAB38/RAB5A/RANGAP1/RTP4/SAR1A/SEC24C/SEC61A1/SMURF1/SORCS2/SPCS3/STAT3/TMED9/TOMM40/TOMM40L/TRMT10B/VPS37…	72
GO:0072009	BP	GO:0072009	nephron epithelium development	14/1188	116/18614	0.0158424	0.0975648	0.07908	BMP2/CD24/CTNNBIP1/FGF2/GATA3/HS3ST3A1/KLF15/LIF/MAGI2/NOG/SOX8/STAT1/WNT2B/WWTR1	14
GO:0060338	BP	GO:0060338	regulation of type I interferon-mediated signaling pathway	7/1188	42/18614	0.016044	0.0975648	0.07908	IRF7/ISG15/MMP12/OAS1/OAS3/SAMHD1/USP18	7
GO:0001759	BP	GO:0001759	organ induction	5/1188	24/18614	0.0161298	0.0975648	0.07908	AR/BMP2/FGF2/WNT2/WNT2B	5
GO:0002922	BP	GO:0002922	positive regulation of humoral immune response	5/1188	24/18614	0.0161298	0.0975648	0.07908	C3/IL17A/IL1B/NOD2/PTPRC	5
GO:0043369	BP	GO:0043369	CD4-positive or CD8-positive, alpha-beta T cell lineage commitment	5/1188	24/18614	0.0161298	0.0975648	0.07908	CTSL/IL12B/IL23A/IL6/STAT3	5
GO:0048143	BP	GO:0048143	astrocyte activation	5/1188	24/18614	0.0161298	0.0975648	0.07908	C1QA/IFNG/IL1B/IL6/MIR142	5
GO:0051043	BP	GO:0051043	regulation of membrane protein ectodomain proteolysis	5/1188	24/18614	0.0161298	0.0975648	0.07908	APOE/FURIN/IFNG/IL1B/TNFRSF1B	5
GO:0060571	BP	GO:0060571	morphogenesis of an epithelial fold	5/1188	24/18614	0.0161298	0.0975648	0.07908	AR/CECR2/NOG/WNT2/WNT2B	5
GO:0070233	BP	GO:0070233	negative regulation of T cell apoptotic process	5/1188	24/18614	0.0161298	0.0975648	0.07908	CCL5/IDO1/IL7R/PRKCQ/SLC46A2	5
GO:0098581	BP	GO:0098581	detection of external biotic stimulus	5/1188	24/18614	0.0161298	0.0975648	0.07908	CLEC7A/HLA-B/NOD2/PGLYRP4/TLR2	5
GO:1903241	BP	GO:1903241	U2-type prespliceosome assembly	5/1188	24/18614	0.0161298	0.0975648	0.07908	SNRPB/SNRPD1/SNRPD3/SNRPF/SNRPG	5
GO:0016045	BP	GO:0016045	detection of bacterium	4/1188	16/18614	0.0161875	0.0975648	0.07908	HLA-B/NOD2/PGLYRP4/TLR2	4
GO:0023035	BP	GO:0023035	CD40 signaling pathway	4/1188	16/18614	0.0161875	0.0975648	0.07908	CD86/FANCA/SLAMF1/TNFAIP3	4
GO:0034134	BP	GO:0034134	toll-like receptor 2 signaling pathway	4/1188	16/18614	0.0161875	0.0975648	0.07908	LYN/MFHAS1/NOD2/TNFAIP3	4
GO:0046642	BP	GO:0046642	negative regulation of alpha-beta T cell proliferation	4/1188	16/18614	0.0161875	0.0975648	0.07908	CD274/ITCH/LGALS9/XCL1	4
GO:0051447	BP	GO:0051447	negative regulation of meiotic cell cycle	4/1188	16/18614	0.0161875	0.0975648	0.07908	FBXO5/LIF/TRIP13/TTK	4
GO:0070230	BP	GO:0070230	positive regulation of lymphocyte apoptotic process	4/1188	16/18614	0.0161875	0.0975648	0.07908	CCL5/CD274/IDO1/LGALS9	4
GO:0072578	BP	GO:0072578	neurotransmitter-gated ion channel clustering	4/1188	16/18614	0.0161875	0.0975648	0.07908	APOE/RELN/SHISA6/SLC7A11	4
GO:0001866	BP	GO:0001866	NK T cell proliferation	3/1188	9/18614	0.0162844	0.0975648	0.07908	IL12B/IL15/IL23A	3
GO:0002349	BP	GO:0002349	histamine production involved in inflammatory response	3/1188	9/18614	0.0162844	0.0975648	0.07908	LYN/PLA2G3/VAMP8	3
GO:0002370	BP	GO:0002370	natural killer cell cytokine production	3/1188	9/18614	0.0162844	0.0975648	0.07908	CD96/HLA-E/HLA-F	3
GO:0002441	BP	GO:0002441	histamine secretion involved in inflammatory response	3/1188	9/18614	0.0162844	0.0975648	0.07908	LYN/PLA2G3/VAMP8	3
GO:0002553	BP	GO:0002553	histamine secretion by mast cell	3/1188	9/18614	0.0162844	0.0975648	0.07908	LYN/PLA2G3/VAMP8	3
GO:0002579	BP	GO:0002579	positive regulation of antigen processing and presentation	3/1188	9/18614	0.0162844	0.0975648	0.07908	CD74/NOD2/PYCARD	3
GO:0002666	BP	GO:0002666	positive regulation of T cell tolerance induction	3/1188	9/18614	0.0162844	0.0975648	0.07908	IDO1/ITCH/LILRB2	3
GO:0002727	BP	GO:0002727	regulation of natural killer cell cytokine production	3/1188	9/18614	0.0162844	0.0975648	0.07908	CD96/HLA-E/HLA-F	3
GO:0019852	BP	GO:0019852	L-ascorbic acid metabolic process	3/1188	9/18614	0.0162844	0.0975648	0.07908	SLC23A2/SLC2A1/SLC2A3	3
GO:0032201	BP	GO:0032201	telomere maintenance via semi-conservative replication	3/1188	9/18614	0.0162844	0.0975648	0.07908	BLM/DNA2/FEN1	3
GO:0034635	BP	GO:0034635	glutathione transport	3/1188	9/18614	0.0162844	0.0975648	0.07908	ABCC1/SLC25A39/SLC7A11	3
GO:0043382	BP	GO:0043382	positive regulation of memory T cell differentiation	3/1188	9/18614	0.0162844	0.0975648	0.07908	HLA-DRA/IL12B/IL23A	3
GO:0045835	BP	GO:0045835	negative regulation of meiotic nuclear division	3/1188	9/18614	0.0162844	0.0975648	0.07908	FBXO5/LIF/TRIP13	3
GO:0070672	BP	GO:0070672	response to interleukin-15	3/1188	9/18614	0.0162844	0.0975648	0.07908	IL15/IL2RB/IL2RG	3
GO:1901334	BP	GO:1901334	lactone metabolic process	3/1188	9/18614	0.0162844	0.0975648	0.07908	SLC23A2/SLC2A1/SLC2A3	3
GO:1901993	BP	GO:1901993	regulation of meiotic cell cycle phase transition	3/1188	9/18614	0.0162844	0.0975648	0.07908	CDC25A/CDC25C/TTK	3
GO:1902965	BP	GO:1902965	regulation of protein localization to early endosome	3/1188	9/18614	0.0162844	0.0975648	0.07908	DTX3L/EGF/EZR	3
GO:1902966	BP	GO:1902966	positive regulation of protein localization to early endosome	3/1188	9/18614	0.0162844	0.0975648	0.07908	DTX3L/EGF/EZR	3
GO:1904749	BP	GO:1904749	regulation of protein localization to nucleolus	3/1188	9/18614	0.0162844	0.0975648	0.07908	BYSL/GLUL/POLR1A	3
GO:2001187	BP	GO:2001187	positive regulation of CD8-positive, alpha-beta T cell activation	3/1188	9/18614	0.0162844	0.0975648	0.07908	HLA-E/PTPN22/XCL1	3
GO:2001280	BP	GO:2001280	positive regulation of unsaturated fatty acid biosynthetic process	3/1188	9/18614	0.0162844	0.0975648	0.07908	CD74/IL1B/PLA2G3	3
GO:0034767	BP	GO:0034767	positive regulation of monoatomic ion transmembrane transport	19/1188	175/18614	0.0163569	0.0978293	0.0792944	ADCYAP1R1/APLNR/BDKRB1/CCL2/CEMIP/CHP2/CXCL10/CXCL11/CXCL9/EPHB2/HSPA2/IFNG/LHCGR/LRRC55/P2RX5/PLP1/RELN/TRPC1/XCL1	19
GO:1905475	BP	GO:1905475	regulation of protein localization to membrane	19/1188	175/18614	0.0163569	0.0978293	0.0792944	ADAM10/AR/CDK5R1/CEMIP/DMTN/EPHB2/EZR/GBP1/GPC6/GZMB/IFNG/ITGB2/LDLRAP1/LRP4/NETO2/RHOG/SHISA6/SLC7A11/VAMP8	19
GO:0010543	BP	GO:0010543	regulation of platelet activation	8/1188	52/18614	0.0165138	0.0986819	0.0799855	ABAT/APOE/DMTN/F11R/IL6/LYN/PLEK/PRKCQ	8
GO:0038094	BP	GO:0038094	Fc-gamma receptor signaling pathway	6/1188	33/18614	0.016739	0.0999413	0.0810063	CLEC4D/CLEC4E/LCK/LYN/PTPRC/VAV1	6
GO:0046683	BP	GO:0046683	response to organophosphorus	15/1188	129/18614	0.0175618	0.104763	0.0849144	ASS1/DMTN/EZR/FOSL1/IL1B/INHBB/P2RX5/P2RY1/P2RY2/PANX1/PLAT/PNPT1/REN/STAT1/TYMS	15
GO:0032814	BP	GO:0032814	regulation of natural killer cell activation	7/1188	43/18614	0.0181392	0.108021	0.0875549	HLA-E/HLA-F/IL12B/IL15/IL23A/PTPN22/RASGRP1	7
GO:0071604	BP	GO:0071604	transforming growth factor beta production	7/1188	43/18614	0.0181392	0.108021	0.0875549	CD24/CDH3/FERMT1/FURIN/LGALS9/SERPINB7/XCL1	7
GO:0072080	BP	GO:0072080	nephron tubule development	12/1188	96/18614	0.0189745	0.112897	0.0915075	BMP2/CD24/CTNNBIP1/FGF2/GATA3/HS3ST3A1/LIF/NOG/SOX8/STAT1/WNT2B/WWTR1	12
GO:0098586	BP	GO:0098586	cellular response to virus	11/1188	85/18614	0.0190413	0.113197	0.0917508	CCL5/CXCL10/EIF5A/IFI6/IFIH1/IFNG/IL6/LGALS9/MAPK14/MMP12/OAS1	11
GO:0046697	BP	GO:0046697	decidualization	5/1188	25/18614	0.0191291	0.113426	0.091936	CYP27B1/GJB2/LIF/NDP/PPARD	5
GO:0048714	BP	GO:0048714	positive regulation of oligodendrocyte differentiation	5/1188	25/18614	0.0191291	0.113426	0.091936	ASPA/CXCR4/IL34/TLR2/TNFRSF1B	5
GO:0051957	BP	GO:0051957	positive regulation of amino acid transport	5/1188	25/18614	0.0191291	0.113426	0.091936	ABAT/ACE2/GABBR1/KMO/SLC7A5	5
GO:0009411	BP	GO:0009411	response to UV	17/1188	154/18614	0.019259	0.114001	0.0924022	AURKB/CDC25A/CDKN1A/CHEK1/DTL/FEN1/IL12B/MAPK14/MMP1/MMP3/N4BP1/NPM1/PBK/PML/POLD3/SERPINB13/TIPIN	17
GO:0044546	BP	GO:0044546	NLRP3 inflammasome complex assembly	6/1188	34/18614	0.0192592	0.114001	0.0924022	AIM2/GBP5/MYD88/NLRC3/PTPN22/PYCARD	6
GO:0019731	BP	GO:0019731	antibacterial humoral response	9/1188	64/18614	0.0197724	0.116838	0.094702	ANG/HLA-E/LGALS4/LTF/NOD2/PI3/RNASE6/WFDC12/WFDC5	9
GO:0051445	BP	GO:0051445	regulation of meiotic cell cycle	9/1188	64/18614	0.0197724	0.116838	0.094702	ASPM/CDC20/CDC25A/CDC25C/FBXO5/LIF/RAD51AP1/TRIP13/TTK	9
GO:0070304	BP	GO:0070304	positive regulation of stress-activated protein kinase signaling cascade	15/1188	131/18614	0.0199414	0.117736	0.0954297	BMP2/EDAR/FZD7/IL1B/IL26/LYN/MFHAS1/MYD88/NOD2/PYCARD/RASGRP1/RELL2/SLAMF1/SPHK1/XDH	15
GO:0051260	BP	GO:0051260	protein homooligomerization	20/1188	191/18614	0.0200879	0.117989	0.0956343	ALDH1A3/ATL1/BLM/EHD1/GBP5/KCTD11/MIF/PNPT1/POLQ/PRF1/PRPH2/PYCARD/RNF112/RYR1/SAMHD1/STEAP4/TDO2/THG1L/TK1/TNFAIP1	20
GO:0002730	BP	GO:0002730	regulation of dendritic cell cytokine production	4/1188	17/18614	0.020121	0.117989	0.0956343	BST2/CLEC7A/KIT/NOD2	4
GO:0009151	BP	GO:0009151	purine deoxyribonucleotide metabolic process	4/1188	17/18614	0.020121	0.117989	0.0956343	NUDT15/PNP/SAMHD1/XDH	4
GO:0033623	BP	GO:0033623	regulation of integrin activation	4/1188	17/18614	0.020121	0.117989	0.0956343	CXCL13/FERMT1/KIF14/PLEK	4
GO:0034112	BP	GO:0034112	positive regulation of homotypic cell-cell adhesion	4/1188	17/18614	0.020121	0.117989	0.0956343	CCL5/DMTN/F11R/IL6	4
GO:0070206	BP	GO:0070206	protein trimerization	4/1188	17/18614	0.020121	0.117989	0.0956343	CD74/MIF/PNPT1/STEAP4	4
GO:1902570	BP	GO:1902570	protein localization to nucleolus	4/1188	17/18614	0.020121	0.117989	0.0956343	BYSL/GLUL/POLR1A/RRS1	4
GO:1904355	BP	GO:1904355	positive regulation of telomere capping	4/1188	17/18614	0.020121	0.117989	0.0956343	AURKB/NABP2/NEK2/PRKCQ	4
GO:0098771	BP	GO:0098771	inorganic ion homeostasis	47/1188	542/18614	0.0201724	0.11819	0.0957972	APLNR/APOE/ATOX1/ATP12A/ATP13A3/ATP13A4/ATP13A5/ATP6V0D1/ATP7B/BDKRB1/BNIP3/CCL13/CCL5/CCL8/CCR1/CCR5/CEMIP/CNNM4/CORO1A/CXCL10/CXCL11/CXCL9/CYP27B1/FGF2/HMOX1/IFNG/LCK/LCN2/LHCGR/LTF/LYN/MICU3/P2RY1/PLCB4/PML/PTPRC/RHCG/RHD/RYR1/S100A8/S100A9/SCO2/SLC35G1/SLC39A7/STEAP4/TRPC1/XCL1	47
GO:0051924	BP	GO:0051924	regulation of calcium ion transport	26/1188	266/18614	0.0202464	0.118451	0.096009	ADCYAP1R1/APLNR/BDKRB1/CCL2/CCL4/CCL5/CCR1/CEMIP/CORO1A/CXCL10/CXCL11/CXCL9/CXCR4/EGF/HOMER1/HSPA2/LHCGR/LILRB2/LYN/P2RX5/PLP1/PML/SLN/SPINK1/TRPC1/XCL1	26
GO:0014074	BP	GO:0014074	response to purine-containing compound	16/1188	143/18614	0.0202514	0.118451	0.096009	ASS1/CHEK1/DMTN/EZR/FOSL1/IL1B/INHBB/P2RX5/P2RY1/P2RY2/PANX1/PLAT/PNPT1/REN/RYR1/STAT1	16
GO:0090316	BP	GO:0090316	positive regulation of intracellular protein transport	17/1188	155/18614	0.0203926	0.11885	0.0963322	ATG13/BAG3/BCAS3/CDK1/CDK5R1/CEMIP/CHP2/GZMB/HCLS1/IFNG/IL1B/ITGB2/KIF20B/MAPK14/OAZ1/SAR1A/ZPR1	17
GO:0006509	BP	GO:0006509	membrane protein ectodomain proteolysis	7/1188	44/18614	0.0204193	0.11885	0.0963322	ADAM10/APOE/FURIN/IFNG/IL1B/PRKCQ/TNFRSF1B	7
GO:0042771	BP	GO:0042771	intrinsic apoptotic signaling pathway in response to DNA damage by p53 class mediator	7/1188	44/18614	0.0204193	0.11885	0.0963322	AEN/CD74/CDKN1A/IFI16/MIF/PML/PYCARD	7
GO:1905521	BP	GO:1905521	regulation of macrophage migration	7/1188	44/18614	0.0204193	0.11885	0.0963322	C3AR1/CCL5/CXCL17/IL34/MIF/SLAMF1/SLAMF8	7
GO:0043303	BP	GO:0043303	mast cell degranulation	8/1188	54/18614	0.0204258	0.11885	0.0963322	HMOX1/KIT/LGALS9/LYN/NR4A3/PLA2G3/RASGRP1/VAMP8	8
GO:0042180	BP	GO:0042180	cellular ketone metabolic process	22/1188	216/18614	0.0204357	0.11885	0.0963322	ACADL/AKR1B10/BMP2/CD74/CYP17A1/CYP4F11/DHRS9/EIF6/ERLIN1/FABP5/FMO1/IDO1/IDO2/IL1B/KMO/KYNU/NR4A3/PLA2G3/PPARD/SLC7A11/STAR/TDO2	22
GO:0010586	BP	GO:0010586	miRNA metabolic process	12/1188	97/18614	0.0204402	0.11885	0.0963322	AGO2/AR/BMP2/FGF2/FOSL1/GATA3/MIAT/PNPT1/PPARD/PPARG/STAT3/XPO5	12
GO:0032418	BP	GO:0032418	lysosome localization	11/1188	86/18614	0.020619	0.119687	0.097011	ARL8B/HMOX1/KIT/LGALS9/LYN/MAP6/NDEL1/NR4A3/PLA2G3/RASGRP1/VAMP8	11
GO:1990849	BP	GO:1990849	vacuolar localization	11/1188	86/18614	0.020619	0.119687	0.097011	ARL8B/HMOX1/KIT/LGALS9/LYN/MAP6/NDEL1/NR4A3/PLA2G3/RASGRP1/VAMP8	11
GO:0002244	BP	GO:0002244	hematopoietic progenitor cell differentiation	15/1188	132/18614	0.0212192	0.123068	0.0997513	ACP6/ANLN/FST/GATA3/HERC6/ITCH/KIT/LYN/MEOX1/OSM/PLEK/PTPRC/RRS1/TIFAB/TOP2A	15
GO:0006469	BP	GO:0006469	negative regulation of protein kinase activity	22/1188	217/18614	0.0214221	0.12414	0.10062	APOE/BMP2/CAMK2N1/CDKN1A/EPHB2/GSTP1/IFNG/IL1B/LYN/NCAPG2/NPM1/PLK1/PPARG/PTPN22/PTPRC/PYCARD/SERPINB3/SH3BP5L/SHB/SPRY2/TNFAIP3/WWTR1	22
GO:0032147	BP	GO:0032147	activation of protein kinase activity	13/1188	109/18614	0.0214473	0.124182	0.100654	ANG/BORA/CCL5/CD86/GHR/IL12B/IL23A/KIF14/MALT1/SESN2/SOCS1/TPX2/ZFP91	13
GO:1903531	BP	GO:1903531	negative regulation of secretion by cell	17/1188	156/18614	0.0215763	0.124824	0.101175	ABAT/APOE/CRY2/GABBR1/HLA-F/HMOX1/IL12B/IL1B/INHBB/LGALS9/LIF/OSM/P2RY1/RSAD2/TNFRSF1B/VAMP8/VSNL1	17
GO:0051668	BP	GO:0051668	localization within membrane	57/1188	681/18614	0.0217142	0.125241	0.101513	ABCA12/ACAP2/ADAM10/APOE/AR/ARFGEF2/BBS2/CD2/CD24/CDK5R1/CEMIP/DMTN/EHD1/EPHB2/EZR/F11R/FGF13/GBP1/GPC6/GZMB/IFNG/ITGB2/LDLRAP1/LMNB1/LMTK2/LRP4/MAGI2/MAL/MAP7/MICALL1/NDC1/NETO2/P2RY1/PLA2G3/PRPH2/PTPRC/RAB10/RAB31/RAB38/RAB3B/RELN/RHOG/RTP4/SCN3B/SEC61A1/SHISA6/SLC7A11/SMURF1/SSNA1/TMEM88/TOMM40/TRMT10B/VAMP8/VPS37B/VTI1A/WDR72/ZDHHC15	57
GO:0031128	BP	GO:0031128	developmental induction	6/1188	35/18614	0.0220259	0.125241	0.101513	AR/BMP2/FGF2/SOX8/WNT2/WNT2B	6
GO:0046903	BP	GO:0046903	secretion	77/1188	960/18614	0.0220323	0.125241	0.101513	ABAT/ABCA12/ALOX12B/ANG/APBA1/APOE/ARFGEF2/ARL8B/ATP7B/BDKRB2/BMP2/CCL5/CCL8/CCR1/CD74/CORO1A/CPLX3/CRY2/DMTN/DNAJC5/EGF/EZR/FBXO45/FURIN/GABBR1/GATA3/GLUL/GPR68/HLA-F/HMOX1/IFNG/IL12B/IL1B/IL6/INHBB/ITGB2/KIT/KMO/LGALS9/LHCGR/LIF/LYN/MIF/NAPA/NR4A3/OAS2/OSM/P2RY1/P2RY2/PFN2/PLA2G3/PLEK/PPARD/PPARG/RAB10/RAB27A/RAB27B/RAB31/RAB3B/RAB5A/RASGRP1/REN/RIMS3/RSAD2/S100A8/SLC16A1/SLC51A/SPINK1/TANGO6/T…	77
GO:0001701	BP	GO:0001701	in utero embryonic development	36/1188	398/18614	0.0221332	0.125241	0.101513	ADAM10/APBA1/AR/ARNT2/BMP2/BYSL/CCNB1/CCNB2/CHEK1/CHST11/ELF3/FOSL1/FURIN/GATA3/GINS1/HS3ST6/LIF/MDFI/NCAPG2/NDEL1/NEK2/NOG/PLK4/POLB/POLG2/RBBP6/RRM2/SCO2/SEC24C/SOX8/SPINT1/TEAD4/TET1/WNT2/ZFAND5/ZPR1	36
GO:0002002	BP	GO:0002002	regulation of angiotensin levels in blood	3/1188	10/18614	0.0221751	0.125241	0.101513	ACE2/NDST2/REN	3
GO:0002676	BP	GO:0002676	regulation of chronic inflammatory response	3/1188	10/18614	0.0221751	0.125241	0.101513	CCL5/IDO1/TNFAIP3	3
GO:0009128	BP	GO:0009128	purine nucleoside monophosphate catabolic process	3/1188	10/18614	0.0221751	0.125241	0.101513	AMPD3/PNP/XDH	3
GO:0009169	BP	GO:0009169	purine ribonucleoside monophosphate catabolic process	3/1188	10/18614	0.0221751	0.125241	0.101513	AMPD3/PNP/XDH	3
GO:0010496	BP	GO:0010496	intercellular transport	3/1188	10/18614	0.0221751	0.125241	0.101513	EPHB2/GJB2/GJB6	3
GO:0019372	BP	GO:0019372	lipoxygenase pathway	3/1188	10/18614	0.0221751	0.125241	0.101513	ALOX12B/ALOXE3/PLA2G3	3
GO:0032070	BP	GO:0032070	regulation of deoxyribonuclease activity	3/1188	10/18614	0.0221751	0.125241	0.101513	DFFA/GZMA/NPM1	3
GO:0032377	BP	GO:0032377	regulation of intracellular lipid transport	3/1188	10/18614	0.0221751	0.125241	0.101513	ABCA12/LDLRAP1/PCSK9	3
GO:0033210	BP	GO:0033210	leptin-mediated signaling pathway	3/1188	10/18614	0.0221751	0.125241	0.101513	BBS2/STAT3/UGCG	3
GO:0033314	BP	GO:0033314	mitotic DNA replication checkpoint signaling	3/1188	10/18614	0.0221751	0.125241	0.101513	CDC6/ORC1/TICRR	3
GO:0035860	BP	GO:0035860	glial cell-derived neurotrophic factor receptor signaling pathway	3/1188	10/18614	0.0221751	0.125241	0.101513	GATA3/GFRA1/GFRA3	3
GO:0045657	BP	GO:0045657	positive regulation of monocyte differentiation	3/1188	10/18614	0.0221751	0.125241	0.101513	CD74/CTNNBIP1/IL34	3
GO:0048478	BP	GO:0048478	replication fork protection	3/1188	10/18614	0.0221751	0.125241	0.101513	BLM/TIMELESS/TIPIN	3
GO:0060368	BP	GO:0060368	regulation of Fc receptor mediated stimulatory signaling pathway	3/1188	10/18614	0.0221751	0.125241	0.101513	LYN/PLSCR1/PTPRC	3
GO:0070391	BP	GO:0070391	response to lipoteichoic acid	3/1188	10/18614	0.0221751	0.125241	0.101513	CD14/MAPK14/TLR2	3
GO:0071223	BP	GO:0071223	cellular response to lipoteichoic acid	3/1188	10/18614	0.0221751	0.125241	0.101513	CD14/MAPK14/TLR2	3
GO:0071377	BP	GO:0071377	cellular response to glucagon stimulus	3/1188	10/18614	0.0221751	0.125241	0.101513	ARG1/ASS1/GJB2	3
GO:0097113	BP	GO:0097113	AMPA glutamate receptor clustering	3/1188	10/18614	0.0221751	0.125241	0.101513	APOE/SHISA6/SLC7A11	3
GO:0097688	BP	GO:0097688	glutamate receptor clustering	3/1188	10/18614	0.0221751	0.125241	0.101513	APOE/SHISA6/SLC7A11	3
GO:0098885	BP	GO:0098885	modification of postsynaptic actin cytoskeleton	3/1188	10/18614	0.0221751	0.125241	0.101513	CTTNBP2/PFN1/PFN2	3
GO:1900246	BP	GO:1900246	positive regulation of RIG-I signaling pathway	3/1188	10/18614	0.0221751	0.125241	0.101513	DDX60/DHX58/OASL	3
GO:1902412	BP	GO:1902412	regulation of mitotic cytokinesis	3/1188	10/18614	0.0221751	0.125241	0.101513	AURKB/CDCA8/KIF20B	3
GO:1903596	BP	GO:1903596	regulation of gap junction assembly	3/1188	10/18614	0.0221751	0.125241	0.101513	ACE2/APLNR/IL1B	3
GO:2000109	BP	GO:2000109	regulation of macrophage apoptotic process	3/1188	10/18614	0.0221751	0.125241	0.101513	IRF7/MIAT/NOD2	3
GO:2000563	BP	GO:2000563	positive regulation of CD4-positive, alpha-beta T cell proliferation	3/1188	10/18614	0.0221751	0.125241	0.101513	LGALS9/PRKCQ/XCL1	3
GO:0006919	BP	GO:0006919	activation of cysteine-type endopeptidase activity involved in apoptotic process	10/1188	76/18614	0.0222443	0.125529	0.101746	EGLN3/F3/LAPTM5/LCK/PML/PPARG/PYCARD/S100A8/S100A9/XDH	10
GO:0009435	BP	GO:0009435	NAD biosynthetic process	5/1188	26/18614	0.0224724	0.1263	0.102371	IDO1/IDO2/KMO/KYNU/PARP9	5
GO:0022010	BP	GO:0022010	central nervous system myelination	5/1188	26/18614	0.0224724	0.1263	0.102371	ASPA/ID4/MAL/PLP1/TLR2	5
GO:0032291	BP	GO:0032291	axon ensheathment in central nervous system	5/1188	26/18614	0.0224724	0.1263	0.102371	ASPA/ID4/MAL/PLP1/TLR2	5
GO:0046629	BP	GO:0046629	gamma-delta T cell activation	5/1188	26/18614	0.0224724	0.1263	0.102371	CD3G/GPR18/ITK/NOD2/PTPRC	5
GO:1905523	BP	GO:1905523	positive regulation of macrophage migration	5/1188	26/18614	0.0224724	0.1263	0.102371	C3AR1/CCL5/CXCL17/IL34/SLAMF1	5
GO:0043647	BP	GO:0043647	inositol phosphate metabolic process	8/1188	55/18614	0.0226101	0.12697	0.102914	ADCYAP1R1/CD244/FGF2/INPP1/ITPKC/LHCGR/P2RY1/PLEK	8
GO:0007568	BP	GO:0007568	aging	18/1188	169/18614	0.0227148	0.127454	0.103307	ABAT/ARG1/ASS1/AURKB/C1QA/CTSC/FGF2/GFRA1/GJB2/GJB6/IL15/INHBB/KMO/KRT16/P2RY1/POLB/TNFRSF1B/TYMS	18
GO:0010799	BP	GO:0010799	regulation of peptidyl-threonine phosphorylation	7/1188	45/18614	0.0228915	0.128133	0.103856	CEMIP/DMTN/EGF/EIF4G1/PLK1/SPHK1/SPRY2	7
GO:0030574	BP	GO:0030574	collagen catabolic process	7/1188	45/18614	0.0228915	0.128133	0.103856	CTSL/FURIN/KLK6/MMP1/MMP12/MMP3/PRSS2	7
GO:0061098	BP	GO:0061098	positive regulation of protein tyrosine kinase activity	7/1188	45/18614	0.0228915	0.128133	0.103856	BTC/EGF/EPHA4/IL34/LRP8/RELN/TGFA	7
GO:0071375	BP	GO:0071375	cellular response to peptide hormone stimulus	29/1188	308/18614	0.0233778	0.130749	0.105977	ARG1/ASS1/BCAR3/CCNA2/CDC6/CPEB2/CTSD/GHR/GJB2/GKAP1/IL1B/INHBB/LHCGR/LYN/NDEL1/NR4A3/PCSK9/PLAT/PPARG/PRKCQ/RAB10/RAB31/RANGAP1/SOCS1/SPINK1/STAT1/STAT3/SYAP1/TSHR	29
GO:1902532	BP	GO:1902532	negative regulation of intracellular signal transduction	48/1188	561/18614	0.0235735	0.131737	0.106778	ACE2/APLNR/APOE/BDKRB2/BMP2/CD74/CDT1/DDIAS/DUSP5/ENO1/EPHA4/EPHB2/EZR/FIGNL1/FOXM1/GBP1/GPD1L/GSTP1/HELLS/IFI35/IL1B/ITCH/LIF/LYN/MAGI2/MAPK14/MIF/NLRC3/NLRX1/NMI/PBK/PLEK/PPARG/PTPN22/PTPRC/PYCARD/RPS6KA6/SERPINB3/SESN2/SIRPA/SPINK1/SPRY2/STAT1/TBC1D10C/TNFAIP1/TNFAIP3/TNIP3/XDH	48
GO:0019218	BP	GO:0019218	regulation of steroid metabolic process	12/1188	99/18614	0.0236217	0.131899	0.106909	ABCG4/ACADL/APOE/BMP2/CYP27B1/ERLIN1/IFNG/KIT/LDLRAP1/LHCGR/RORC/STAR	12
GO:0001655	BP	GO:0001655	urogenital system development	9/1188	66/18614	0.0237476	0.132495	0.107392	AR/CYP7B1/EPHB2/GLI1/HELLS/ID4/NOG/PLAG1/PSAPL1	9
GO:0000018	BP	GO:0000018	regulation of DNA recombination	15/1188	134/18614	0.0239592	0.133567	0.108261	ACTR2/ALYREF/BLM/CHEK1/EXOSC3/FIGNL1/IL7R/KPNA2/PARPBP/POLQ/PPP4C/PTPRC/RAD51/RAD51AP1/TIMELESS	15
GO:0007272	BP	GO:0007272	ensheathment of neurons	16/1188	146/18614	0.0241155	0.134113	0.108704	ASPA/CST7/CTSC/CXCR4/EGR2/ID4/KIF14/KLK6/MAL/PLLP/PLP1/PPARD/TG/TLR2/TNFRSF1B/ZPR1	16
GO:0008366	BP	GO:0008366	axon ensheathment	16/1188	146/18614	0.0241155	0.134113	0.108704	ASPA/CST7/CTSC/CXCR4/EGR2/ID4/KIF14/KLK6/MAL/PLLP/PLP1/PPARD/TG/TLR2/TNFRSF1B/ZPR1	16
GO:0062013	BP	GO:0062013	positive regulation of small molecule metabolic process	16/1188	146/18614	0.0241155	0.134113	0.108704	ABCG4/ADCYAP1R1/APOE/CD244/CD74/ENO1/IFNG/IL1B/LDLRAP1/LHCGR/NR4A3/P2RY1/PLA2G3/PPARD/STAR/WDR5	16
GO:0072088	BP	GO:0072088	nephron epithelium morphogenesis	10/1188	77/18614	0.0241549	0.134224	0.108794	BMP2/CTNNBIP1/FGF2/GATA3/HS3ST3A1/LIF/NOG/SOX8/STAT1/WNT2B	10
GO:0018105	BP	GO:0018105	peptidyl-serine phosphorylation	29/1188	309/18614	0.0242864	0.134846	0.109298	AURKA/BCAR3/BDKRB2/CDC7/CDK1/CDK5R1/DMTN/EIF4G1/GPD1L/HCLS1/IFNG/IL24/IL6/LIF/LMTK2/MAPK14/MAPKAPK2/MIF/OSM/PBK/PFN2/PLK1/PLK2/PRKCQ/SPRY2/STK32A/TOP1/TTK/VRK1	29
GO:0048732	BP	GO:0048732	gland development	39/1188	441/18614	0.0245241	0.135352	0.109708	ALDH1A3/AR/ARG1/ASS1/ATP7B/AURKA/BMP2/CCNB2/CYP7B1/EDAR/EGF/ELF3/FGF2/FOXE1/FRZB/GATA3/GLI1/HMOX1/ID4/IL6/INHBB/NOG/NTN4/OAS2/PCSK9/PLAG1/PML/PNPT1/POLB/PSAPL1/SLC46A2/SLC7A5/TG/TGFA/THRA/TNFAIP3/TYMS/WNT2/XDH	39
GO:0002295	BP	GO:0002295	T-helper cell lineage commitment	4/1188	18/18614	0.0245934	0.135352	0.109708	IL12B/IL23A/IL6/STAT3	4
GO:0002371	BP	GO:0002371	dendritic cell cytokine production	4/1188	18/18614	0.0245934	0.135352	0.109708	BST2/CLEC7A/KIT/NOD2	4
GO:0007063	BP	GO:0007063	regulation of sister chromatid cohesion	4/1188	18/18614	0.0245934	0.135352	0.109708	BUB1/CDCA5/ESPL1/FEN1	4
GO:0007096	BP	GO:0007096	regulation of exit from mitosis	4/1188	18/18614	0.0245934	0.135352	0.109708	ANLN/CDCA5/KNTC1/UBE2C	4
GO:0010522	BP	GO:0010522	regulation of calcium ion transport into cytosol	4/1188	18/18614	0.0245934	0.135352	0.109708	ADCYAP1R1/LHCGR/P2RX5/PML	4
GO:0033033	BP	GO:0033033	negative regulation of myeloid cell apoptotic process	4/1188	18/18614	0.0245934	0.135352	0.109708	CXCR2/IRF7/MIF/NOD2	4
GO:0046040	BP	GO:0046040	IMP metabolic process	4/1188	18/18614	0.0245934	0.135352	0.109708	AMPD3/ATIC/PNP/XDH	4
GO:0090594	BP	GO:0090594	inflammatory response to wounding	4/1188	18/18614	0.0245934	0.135352	0.109708	HMOX1/NFKBIZ/PPARG/SIGLEC10	4
GO:0150078	BP	GO:0150078	positive regulation of neuroinflammatory response	4/1188	18/18614	0.0245934	0.135352	0.109708	CTSC/IL1B/IL6/MIR142	4
GO:1901978	BP	GO:1901978	positive regulation of cell cycle checkpoint	4/1188	18/18614	0.0245934	0.135352	0.109708	AURKB/CDCA8/MAD2L1/NDC80	4
GO:0002279	BP	GO:0002279	mast cell activation involved in immune response	8/1188	56/18614	0.0249538	0.136899	0.110962	HMOX1/KIT/LGALS9/LYN/NR4A3/PLA2G3/RASGRP1/VAMP8	8
GO:0002823	BP	GO:0002823	negative regulation of adaptive immune response based on somatic recombination of immune receptors built from immunoglobulin superfamily domains	8/1188	56/18614	0.0249538	0.136899	0.110962	ARG1/HLA-F/IL4I1/IL7R/NOD2/PTPRC/SLAMF1/XCL1	8
GO:0045005	BP	GO:0045005	DNA-templated DNA replication maintenance of fidelity	8/1188	56/18614	0.0249538	0.136899	0.110962	ALYREF/BLM/DNA2/EME1/RAD51/SAMHD1/TIMELESS/TIPIN	8
GO:0070231	BP	GO:0070231	T cell apoptotic process	8/1188	56/18614	0.0249538	0.136899	0.110962	CCL5/CD274/DFFA/IDO1/IL7R/LGALS9/PRKCQ/SLC46A2	8
GO:0021799	BP	GO:0021799	cerebral cortex radially oriented cell migration	6/1188	36/18614	0.0250483	0.13709	0.111117	CDK5R1/FBXO45/LRP8/NDEL1/RELN/SRGAP2C	6
GO:0048730	BP	GO:0048730	epidermis morphogenesis	6/1188	36/18614	0.0250483	0.13709	0.111117	FLG2/FOXE1/FST/INTU/TGM3/TMEM79	6
GO:0140632	BP	GO:0140632	inflammasome complex assembly	6/1188	36/18614	0.0250483	0.13709	0.111117	AIM2/GBP5/MYD88/NLRC3/PTPN22/PYCARD	6
GO:0061326	BP	GO:0061326	renal tubule development	12/1188	100/18614	0.0253423	0.138589	0.112332	BMP2/CD24/CTNNBIP1/FGF2/GATA3/HS3ST3A1/LIF/NOG/SOX8/STAT1/WNT2B/WWTR1	12
GO:0031146	BP	GO:0031146	SCF-dependent proteasomal ubiquitin-dependent protein catabolic process	7/1188	46/18614	0.0255625	0.139351	0.11295	AMN1/FBXL13/FBXO6/FBXW11/FBXW5/KIF14/WWTR1	7
GO:0032467	BP	GO:0032467	positive regulation of cytokinesis	7/1188	46/18614	0.0255625	0.139351	0.11295	AURKB/CDC6/CDCA8/KIF14/KIF20B/KIF23/RACGAP1	7
GO:1990090	BP	GO:1990090	cellular response to nerve growth factor stimulus	7/1188	46/18614	0.0255625	0.139351	0.11295	ACAP2/CORO1A/E2F1/EHD1/EIF4A3/ID1/MAGI2	7
GO:2000273	BP	GO:2000273	positive regulation of signaling receptor activity	7/1188	46/18614	0.0255625	0.139351	0.11295	BTC/CCL2/EGF/EPHB2/IFNG/RELN/TGFA	7
GO:0032868	BP	GO:0032868	response to insulin	26/1188	272/18614	0.0259374	0.141283	0.114516	BCAR3/CPEB2/CRY2/CTSD/EGR2/EIF6/GHR/GKAP1/IL1B/INHBB/KLF15/LYN/MAPK14/NDEL1/PCSK9/PPARG/PRKCQ/RAB10/RAB31/SESN2/SLC2A1/SOCS1/STAT1/SYAP1/TLR2/TNFSF10	26
GO:0001783	BP	GO:0001783	B cell apoptotic process	5/1188	27/18614	0.0261722	0.141713	0.114864	AURKB/CD74/LYN/MIF/NFKBIZ	5
GO:0033081	BP	GO:0033081	regulation of T cell differentiation in thymus	5/1188	27/18614	0.0261722	0.141713	0.114864	CLPTM1/IL2RG/IL7R/RASGRP1/VNN1	5
GO:0042537	BP	GO:0042537	benzene-containing compound metabolic process	5/1188	27/18614	0.0261722	0.141713	0.114864	IDO1/IDO2/KMO/KYNU/TDO2	5
GO:0045940	BP	GO:0045940	positive regulation of steroid metabolic process	5/1188	27/18614	0.0261722	0.141713	0.114864	ABCG4/APOE/IFNG/LDLRAP1/STAR	5
GO:0072207	BP	GO:0072207	metanephric epithelium development	5/1188	27/18614	0.0261722	0.141713	0.114864	CXCR2/LIF/SOX8/STAT1/WWTR1	5
GO:1902932	BP	GO:1902932	positive regulation of alcohol biosynthetic process	5/1188	27/18614	0.0261722	0.141713	0.114864	ABCG4/ADCYAP1R1/CD244/LHCGR/P2RY1	5
GO:1904666	BP	GO:1904666	regulation of ubiquitin protein ligase activity	5/1188	27/18614	0.0261722	0.141713	0.114864	CDC20/FBXO5/MAD2L1/PLK1/UBE2C	5
GO:0032720	BP	GO:0032720	negative regulation of tumor necrosis factor production	10/1188	78/18614	0.0261808	0.141713	0.114864	ACP5/GPR18/GSTP1/LGALS9/NLRC3/NOD2/PTPN22/SIRPA/SLAMF1/TNFAIP3	10
GO:0055082	BP	GO:0055082	intracellular chemical homeostasis	57/1188	689/18614	0.0265536	0.143619	0.116408	ABCA12/APLNR/APOE/ATOX1/ATP12A/ATP13A3/ATP13A4/ATP13A5/ATP6V0D1/ATP7B/BDKRB1/BNIP3/CCL13/CCL5/CCL8/CCR1/CCR5/CEMIP/CLCN3/CORO1A/CXCL10/CXCL11/CXCL9/FGF2/GJB6/GPR68/GSTP1/HMOX1/IFNG/KLF15/LCK/LCN2/LHCGR/LRRC8D/LYN/MICU3/ORMDL2/P2RY1/P2RY2/PLCB4/PML/PPARD/PTPRC/RAB38/RHCG/RYR1/S100A8/S100A9/SCO2/SLAMF8/SLC35G1/SLC39A7/SLC7A11/STEAP4/TRPC1/VSNL1/XCL1	57
GO:0010951	BP	GO:0010951	negative regulation of endopeptidase activity	17/1188	160/18614	0.0268406	0.145057	0.117574	BIRC3/CST7/GAPDH/IFI16/IFI6/LAMP3/LTF/SERPINA1/SERPINA3/SERPINB1/SERPINB13/SERPINB3/SERPINB4/SERPINB7/SERPINB8/SPINK1/TNFAIP8	17
GO:0040008	BP	GO:0040008	regulation of growth	52/1188	621/18614	0.0271976	0.146871	0.119045	ADAM10/APOE/AR/BBS2/BDKRB1/BST2/CCNB2/CDK1/CDKN1A/CHPT1/CISH/CXCR4/CYP27B1/EIF4G1/ENO1/EZR/FGF13/FGF2/FRZB/GAP43/GHR/GLI1/ITCH/JADE1/KIF14/MAPK14/MT1F/NOG/OLFM1/PIM1/PML/PNPT1/PPARD/PPIB/PRKCQ/PRSS2/PSRC1/RERG/S100A8/S100A9/SASH3/SEMA3G/SEMA4G/SEMA5B/SESN2/SLC23A2/SMURF1/SPHK1/STAT3/TMPRSS4/WNT2/ZPR1	52
GO:0010332	BP	GO:0010332	response to gamma radiation	8/1188	57/18614	0.0274621	0.148068	0.120015	CDKN1A/CXCL10/GATA3/PML/POLB/PTPRC/RAD51/TSPYL5	8
GO:0048168	BP	GO:0048168	regulation of neuronal synaptic plasticity	8/1188	57/18614	0.0274621	0.148068	0.120015	APOE/EGR2/EPHB2/KIT/NOG/RAB5A/SHISA6/SYAP1	8
GO:0051262	BP	GO:0051262	protein tetramerization	11/1188	90/18614	0.0279003	0.150313	0.121835	ALDH1A3/FARSA/GBP5/HOMER1/RRM1/RRM2/RYR1/SAMHD1/TDO2/THG1L/TK1	11
GO:0001941	BP	GO:0001941	postsynaptic membrane organization	6/1188	37/18614	0.028335	0.152298	0.123443	APOE/EPHB2/LRP4/RELN/SHISA6/SLC7A11	6
GO:0016486	BP	GO:0016486	peptide hormone processing	6/1188	37/18614	0.028335	0.152298	0.123443	ACE2/ADAM10/CTSL/FURIN/P4HB/REN	6
GO:0055023	BP	GO:0055023	positive regulation of cardiac muscle tissue growth	6/1188	37/18614	0.028335	0.152298	0.123443	CDK1/FGF2/GLI1/MAPK14/PIM1/WNT2	6
GO:0002920	BP	GO:0002920	regulation of humoral immune response	7/1188	47/18614	0.0284389	0.152381	0.123511	C3/CXCL13/IL17A/IL1B/NOD2/PTPRC/VSIG4	7
GO:0016339	BP	GO:0016339	calcium-dependent cell-cell adhesion via plasma membrane cell adhesion molecules	7/1188	47/18614	0.0284389	0.152381	0.123511	CDH26/CDH3/FXYD5/PCDHB14/PCDHB16/PCDHB4/SELL	7
GO:0090224	BP	GO:0090224	regulation of spindle organization	7/1188	47/18614	0.0284389	0.152381	0.123511	BORA/KIF15/PLK1/PSRC1/SPAG5/TACC3/TPX2	7
GO:1901976	BP	GO:1901976	regulation of cell cycle checkpoint	7/1188	47/18614	0.0284389	0.152381	0.123511	AURKB/CCNB1/CDCA8/CDT1/MAD2L1/NDC80/RAD51	7
GO:0001821	BP	GO:0001821	histamine secretion	3/1188	11/18614	0.0290695	0.153729	0.124604	LYN/PLA2G3/VAMP8	3
GO:0002775	BP	GO:0002775	antimicrobial peptide production	3/1188	11/18614	0.0290695	0.153729	0.124604	IL17A/LGALS4/NOD2	3
GO:0006686	BP	GO:0006686	sphingomyelin biosynthetic process	3/1188	11/18614	0.0290695	0.153729	0.124604	SAMD8/SGMS2/SPTLC2	3
GO:0009120	BP	GO:0009120	deoxyribonucleoside metabolic process	3/1188	11/18614	0.0290695	0.153729	0.124604	PNP/TK1/XDH	3
GO:0019065	BP	GO:0019065	receptor-mediated endocytosis of virus by host cell	3/1188	11/18614	0.0290695	0.153729	0.124604	ACE2/CTSL/SIGLEC1	3
GO:0021936	BP	GO:0021936	regulation of cerebellar granule cell precursor proliferation	3/1188	11/18614	0.0290695	0.153729	0.124604	EGF/FGF2/GLI1	3
GO:0033625	BP	GO:0033625	positive regulation of integrin activation	3/1188	11/18614	0.0290695	0.153729	0.124604	CXCL13/FERMT1/PLEK	3
GO:0042276	BP	GO:0042276	error-prone translesion synthesis	3/1188	11/18614	0.0290695	0.153729	0.124604	POLD3/POLE2/POLI	3
GO:0043320	BP	GO:0043320	natural killer cell degranulation	3/1188	11/18614	0.0290695	0.153729	0.124604	CORO1A/HLA-F/RAB27A	3
GO:0051987	BP	GO:0051987	positive regulation of attachment of spindle microtubules to kinetochore	3/1188	11/18614	0.0290695	0.153729	0.124604	AURKB/CCNB1/CDCA8	3
GO:0060736	BP	GO:0060736	prostate gland growth	3/1188	11/18614	0.0290695	0.153729	0.124604	AR/PLAG1/PSAPL1	3
GO:0070344	BP	GO:0070344	regulation of fat cell proliferation	3/1188	11/18614	0.0290695	0.153729	0.124604	E2F1/PPARD/TFDP1	3
GO:0070944	BP	GO:0070944	neutrophil-mediated killing of bacterium	3/1188	11/18614	0.0290695	0.153729	0.124604	CXCL6/MYD88/TREM1	3
GO:0072711	BP	GO:0072711	cellular response to hydroxyurea	3/1188	11/18614	0.0290695	0.153729	0.124604	BLM/RAD51/TIMELESS	3
GO:0075733	BP	GO:0075733	intracellular transport of virus	3/1188	11/18614	0.0290695	0.153729	0.124604	BST2/KPNA2/KPNA3	3
GO:0090557	BP	GO:0090557	establishment of endothelial intestinal barrier	3/1188	11/18614	0.0290695	0.153729	0.124604	F11R/MYD88/TJP1	3
GO:0098696	BP	GO:0098696	regulation of neurotransmitter receptor localization to postsynaptic specialization membrane	3/1188	11/18614	0.0290695	0.153729	0.124604	ADAM10/GPC6/NETO2	3
GO:0007596	BP	GO:0007596	blood coagulation	22/1188	224/18614	0.0293934	0.155324	0.125896	ABAT/APOE/CYP4F11/DMTN/EPHB2/F11R/F3/HPSE/IL6/LCK/LYN/MAPK14/P2RY1/PLAT/PLEK/PLSCR1/PRKCQ/RAB27A/SERPINA1/SLC7A11/TSPAN8/VAV1	22
GO:0044283	BP	GO:0044283	small molecule biosynthetic process	49/1188	583/18614	0.0295624	0.155796	0.126279	ABAT/ABCG4/ACADL/ADCYAP1R1/ALDH1A3/ALDOC/ALOX12B/ALOXE3/APOE/ASS1/BMP2/CASP1/CD244/CD74/CYP27B1/CYP39A1/CYP4F11/CYP7B1/DHRS9/EIF6/ELOVL7/ERLIN1/FABP5/FGF2/FMO1/GLUL/GSTP1/IDO1/IFNG/IL1B/ITPKC/KMO/KYNU/LHCGR/MIF/MOXD1/OSBPL3/P2RY1/PGM2/PLA2G3/PLEK/PLP1/PNP/PYCARD/SESN2/SPHK1/SPTLC2/STAR/WDR5	49
GO:0002523	BP	GO:0002523	leukocyte migration involved in inflammatory response	4/1188	19/18614	0.0296185	0.155796	0.126279	S100A8/S100A9/SLAMF1/SLAMF8	4
GO:0006309	BP	GO:0006309	apoptotic DNA fragmentation	4/1188	19/18614	0.0296185	0.155796	0.126279	CECR2/DFFA/DNASE1L3/IL6	4
GO:0030050	BP	GO:0030050	vesicle transport along actin filament	4/1188	19/18614	0.0296185	0.155796	0.126279	FNBP1L/MYO1F/MYO1H/MYO5C	4
GO:0032695	BP	GO:0032695	negative regulation of interleukin-12 production	4/1188	19/18614	0.0296185	0.155796	0.126279	ACP5/NOD2/SLAMF1/TLR8	4
GO:0051797	BP	GO:0051797	regulation of hair follicle development	4/1188	19/18614	0.0296185	0.155796	0.126279	CDH3/FERMT1/FST/HPSE	4
GO:0033559	BP	GO:0033559	unsaturated fatty acid metabolic process	13/1188	114/18614	0.0297674	0.15646	0.126817	ALOX12B/ALOXE3/CD74/CYP2J2/CYP4F11/CYP4Z1/ELOVL7/FAAH2/FABP5/GSTP1/IL1B/MIF/PLA2G3	13
GO:0001942	BP	GO:0001942	hair follicle development	11/1188	91/18614	0.0299776	0.15738	0.127562	CDH3/EDAR/FERMT1/FOXE1/FST/HPSE/INTU/LHX2/LRP4/TGM3/TMEM79	11
GO:0016485	BP	GO:0016485	protein processing	24/1188	250/18614	0.0300596	0.15738	0.127562	ACE2/ADAM10/C1R/CASP1/CASP4/CHAC1/CST7/CTSL/ENO1/F3/FURIN/IFI16/KLK1/KLK13/KLK6/NLRP7/P4HB/PCSK9/PLAT/PYCARD/REN/SPCS3/TMEM208/TMPRSS4	24
GO:2000377	BP	GO:2000377	regulation of reactive oxygen species metabolic process	16/1188	150/18614	0.0300985	0.15738	0.127562	ACE2/ACP5/BNIP3/CDKN1A/CLCN3/CLEC7A/DUOXA1/DUOXA2/EIF6/FOXM1/GSTP1/ITGB2/MAPK14/MMP3/RAB27A/XDH	16
GO:0006022	BP	GO:0006022	aminoglycan metabolic process	14/1188	126/18614	0.030131	0.15738	0.127562	CEMIP/CHI3L2/CHST11/EGF/FGF2/HMMR/HPSE/HS3ST3A1/HYAL4/IL15/IL1B/NDST2/PGLYRP4/STAB2	14
GO:0006956	BP	GO:0006956	complement activation	8/1188	58/18614	0.0301397	0.15738	0.127562	C1QA/C1QB/C1QC/C1R/C3/CFB/IL1B/VSIG4	8
GO:0043616	BP	GO:0043616	keratinocyte proliferation	8/1188	58/18614	0.0301397	0.15738	0.127562	CDH3/FERMT1/FST/IL17A/INTU/NFKBIZ/PPARD/SLURP1	8
GO:0050732	BP	GO:0050732	negative regulation of peptidyl-tyrosine phosphorylation	8/1188	58/18614	0.0301397	0.15738	0.127562	DMTN/NCAPG2/PARP14/PTPRC/SAMSN1/SH3BP5L/SOCS1/SPINK1	8
GO:0016540	BP	GO:0016540	protein autoprocessing	5/1188	28/18614	0.030239	0.15738	0.127562	CASP1/CASP4/CTSL/KLK6/PCSK9	5
GO:0019359	BP	GO:0019359	nicotinamide nucleotide biosynthetic process	5/1188	28/18614	0.030239	0.15738	0.127562	IDO1/IDO2/KMO/KYNU/PARP9	5
GO:0019363	BP	GO:0019363	pyridine nucleotide biosynthetic process	5/1188	28/18614	0.030239	0.15738	0.127562	IDO1/IDO2/KMO/KYNU/PARP9	5
GO:0030262	BP	GO:0030262	apoptotic nuclear changes	5/1188	28/18614	0.030239	0.15738	0.127562	CECR2/DFFA/DNASE1L3/IL6/TOP2A	5
GO:0042104	BP	GO:0042104	positive regulation of activated T cell proliferation	5/1188	28/18614	0.030239	0.15738	0.127562	CD24/IL12B/IL23A/PYCARD/SLAMF1	5
GO:0150146	BP	GO:0150146	cell junction disassembly	5/1188	28/18614	0.030239	0.15738	0.127562	C1QA/C1QB/C1QC/C3/EPHA4	5
GO:0072028	BP	GO:0072028	nephron morphogenesis	10/1188	80/18614	0.030592	0.159097	0.128954	BMP2/CTNNBIP1/FGF2/GATA3/HS3ST3A1/LIF/NOG/SOX8/STAT1/WNT2B	10
GO:1901342	BP	GO:1901342	regulation of vasculature development	32/1188	355/18614	0.0308836	0.160492	0.130085	ADAM10/AGO2/ANGPTL4/APLNR/BMPER/C3/C3AR1/CXCL10/CXCL13/CXCL8/CXCR2/CXCR4/CYBB/F3/FGF2/GLUL/HMOX1/ID1/IL1B/IL6/PIK3R6/PLK2/PML/PPARG/RHOJ/SPHK1/SPRY2/STAT1/STAT3/TJP1/TNFAIP3/TNMD	32
GO:0006953	BP	GO:0006953	acute-phase response	7/1188	48/18614	0.0315265	0.162974	0.132096	ASS1/CD163/IL1B/IL6/PLSCR1/SERPINA1/SERPINA3	7
GO:0021795	BP	GO:0021795	cerebral cortex cell migration	7/1188	48/18614	0.0315265	0.162974	0.132096	CDK5R1/FBXO45/FGF13/LRP8/NDEL1/RELN/SRGAP2C	7
GO:0030850	BP	GO:0030850	prostate gland development	7/1188	48/18614	0.0315265	0.162974	0.132096	AR/CYP7B1/GLI1/ID4/NOG/PLAG1/PSAPL1	7
GO:0031641	BP	GO:0031641	regulation of myelination	7/1188	48/18614	0.0315265	0.162974	0.132096	CST7/CTSC/EGR2/KIF14/TG/TNFRSF1B/ZPR1	7
GO:0035850	BP	GO:0035850	epithelial cell differentiation involved in kidney development	7/1188	48/18614	0.0315265	0.162974	0.132096	CD24/GATA3/KLF15/LIF/MAGI2/STAT1/WWTR1	7
GO:0043300	BP	GO:0043300	regulation of leukocyte degranulation	7/1188	48/18614	0.0315265	0.162974	0.132096	HLA-F/HMOX1/ITGB2/LGALS9/LYN/PLA2G3/VAMP8	7
GO:1990089	BP	GO:1990089	response to nerve growth factor	7/1188	48/18614	0.0315265	0.162974	0.132096	ACAP2/CORO1A/E2F1/EHD1/EIF4A3/ID1/MAGI2	7
GO:0031396	BP	GO:0031396	regulation of protein ubiquitination	21/1188	213/18614	0.0315927	0.163194	0.132275	BIRC3/BUB1B/CDC20/DTX3L/FANCI/FBXO5/HSPBP1/ISG15/LAPTM5/MAD2L1/MALT1/N4BP1/NMI/NOD2/PLK1/PTPN22/SPHK1/SPRY2/TNFAIP3/TSPYL5/UBE2C	21
GO:0045834	BP	GO:0045834	positive regulation of lipid metabolic process	16/1188	151/18614	0.031752	0.163893	0.132842	AADAC/ABCG4/APOE/CD74/FGF2/IFNG/IL1B/KIT/LDLRAP1/LYN/NOD2/NR4A3/PLA2G3/PPARD/RAB38/STAR	16
GO:0032373	BP	GO:0032373	positive regulation of sterol transport	6/1188	38/18614	0.0318933	0.164132	0.133035	ABCA12/ABCG4/APOE/LDLRAP1/LIPG/PPARG	6
GO:0032376	BP	GO:0032376	positive regulation of cholesterol transport	6/1188	38/18614	0.0318933	0.164132	0.133035	ABCA12/ABCG4/APOE/LDLRAP1/LIPG/PPARG	6
GO:0040036	BP	GO:0040036	regulation of fibroblast growth factor receptor signaling pathway	6/1188	38/18614	0.0318933	0.164132	0.133035	FGF2/FGFBP1/GATA3/NOG/SHISA2/SPRY2	6
GO:0140894	BP	GO:0140894	endolysosomal toll-like receptor signaling pathway	6/1188	38/18614	0.0318933	0.164132	0.133035	MYD88/OAS1/PTPN22/RSAD2/TLR8/TNFAIP3	6
GO:0090090	BP	GO:0090090	negative regulation of canonical Wnt signaling pathway	15/1188	139/18614	0.0319595	0.16435	0.133212	APOE/BMP2/CTNNBIP1/FERMT1/FRZB/GLI1/JADE1/LRP4/MAPK14/NOG/SHISA6/SOST/TLE2/TMEM88/WWTR1	15
GO:0048017	BP	GO:0048017	inositol lipid-mediated signaling	18/1188	176/18614	0.0324318	0.166551	0.134996	ADAP2/CCL5/CEP55/EGF/EZR/FGF2/GATA3/HCLS1/HCST/KIT/NLRC3/OSM/PIK3C2G/PIK3R5/PLCB4/PPARD/RASGRP1/RELN	18
GO:0050851	BP	GO:0050851	antigen receptor-mediated signaling pathway	20/1188	201/18614	0.0324601	0.166551	0.134996	BLNK/CD3D/CD3G/CTLA4/EZR/GATA3/GBP1/ITK/LAPTM5/LCK/LCP2/LYN/MALT1/NFKBIZ/PTPN22/PTPRC/SHB/THEMIS2/TRAC/TRBC1	20
GO:0097553	BP	GO:0097553	calcium ion transmembrane import into cytosol	20/1188	201/18614	0.0324601	0.166551	0.134996	ADCYAP1R1/APLNR/BDKRB1/CCR5/CEMIP/CORO1A/CXCL10/CXCL11/CXCL9/FGF2/LCK/LHCGR/LYN/P2RX5/PLCB4/PML/PTPRC/RYR1/TRPC1/XCL1	20
GO:2000628	BP	GO:2000628	regulation of miRNA metabolic process	10/1188	81/18614	0.0329836	0.168774	0.136797	AR/BMP2/FGF2/FOSL1/GATA3/MIAT/PNPT1/PPARD/PPARG/STAT3	10
GO:0006611	BP	GO:0006611	protein export from nucleus	8/1188	59/18614	0.0329911	0.168774	0.136797	BAG3/EGR2/IFI27/IL1B/NXT1/RANGAP1/SMURF1/XPO5	8
GO:0008347	BP	GO:0008347	glial cell migration	8/1188	59/18614	0.0329911	0.168774	0.136797	CCL2/CDK5R1/EPHA4/GPR183/LRP8/P2RY1/RELN/SRGAP2C	8
GO:0033619	BP	GO:0033619	membrane protein proteolysis	8/1188	59/18614	0.0329911	0.168774	0.136797	ADAM10/APOE/CLPP/FURIN/IFNG/IL1B/PRKCQ/TNFRSF1B	8
GO:0043627	BP	GO:0043627	response to estrogen	9/1188	70/18614	0.0333451	0.170458	0.138163	AR/ARPC1B/BCAS3/CD24/CYP27B1/GATA3/HMOX1/SRA1/TRIM25	9
GO:0072006	BP	GO:0072006	nephron development	16/1188	152/18614	0.0334713	0.17085	0.13848	BMP2/CD24/CTNNBIP1/FGF2/GATA3/HS3ST3A1/KLF15/LIF/MAGI2/NOG/SEC61A1/SERPINB7/SOX8/STAT1/WNT2B/WWTR1	16
GO:1904064	BP	GO:1904064	positive regulation of cation transmembrane transport	16/1188	152/18614	0.0334713	0.17085	0.13848	ADCYAP1R1/APLNR/BDKRB1/CEMIP/CHP2/CXCL10/CXCL11/CXCL9/HSPA2/IFNG/LHCGR/LRRC55/P2RX5/PLP1/TRPC1/XCL1	16
GO:0001824	BP	GO:0001824	blastocyst development	13/1188	116/18614	0.0336778	0.17165	0.139129	BYSL/CHEK1/ELF3/FURIN/GINS1/HS3ST6/NCAPG2/NDEL1/NEK2/RRM2/TEAD4/TET1/ZPR1	13
GO:0034502	BP	GO:0034502	protein localization to chromosome	13/1188	116/18614	0.0336778	0.17165	0.139129	AURKB/BUB1B/CDCA5/CDK1/CDT1/CENPA/KNTC1/NABP2/NDC80/PLK1/TTK/VRK1/XRCC4	13
GO:0046165	BP	GO:0046165	alcohol biosynthetic process	15/1188	140/18614	0.0337693	0.171862	0.139301	ABCG4/ADCYAP1R1/APOE/BMP2/CD244/CYP27B1/ERLIN1/FGF2/ITPKC/LHCGR/MOXD1/P2RY1/PLEK/SPHK1/SPTLC2	15
GO:2001235	BP	GO:2001235	positive regulation of apoptotic signaling pathway	15/1188	140/18614	0.0337693	0.171862	0.139301	CTSC/CTSL/EIF5A/IL19/INHBB/LCK/MAL/PLAGL2/PML/PTPRC/PYCARD/S100A8/S100A9/TNFSF10/VNN1	15
GO:0010469	BP	GO:0010469	regulation of signaling receptor activity	18/1188	177/18614	0.0340384	0.172234	0.139603	ACE2/BTC/CCL2/EGF/EPHB2/HOMER1/IFNG/LY6E/MUC4/NCAPG2/NETO2/NOG/P2RY1/PCSK9/PPARG/RELN/SHISA6/TGFA	18
GO:0009314	BP	GO:0009314	response to radiation	39/1188	452/18614	0.03423	0.172234	0.139603	AEN/AURKB/BHLHE40/BLM/CDC25A/CDKN1A/CHEK1/CRY2/CXCL10/DTL/FEN1/FIGNL1/GATA3/IFI16/IL12B/KIT/MAPK14/MMP1/MMP3/N4BP1/NABP2/NOG/NPM1/PBK/PML/POLB/POLD3/PRPH2/PTPRC/RAD51/RAD51AP1/RAD54L/SEMA5B/SERPINB13/SLC7A11/TICRR/TIPIN/TSPYL5/XRCC4	39
GO:0034644	BP	GO:0034644	cellular response to UV	11/1188	93/18614	0.0344591	0.172234	0.139603	AURKB/CDC25A/CDKN1A/CHEK1/MAPK14/MMP1/MMP3/N4BP1/NPM1/PBK/POLD3	11
GO:0001773	BP	GO:0001773	myeloid dendritic cell activation	5/1188	29/18614	0.0346816	0.172234	0.139603	BATF2/CD2/CLEC4D/PYCARD/SLAMF1	5
GO:0003156	BP	GO:0003156	regulation of animal organ formation	5/1188	29/18614	0.0346816	0.172234	0.139603	AR/BMP2/FGF2/WNT2/WNT2B	5
GO:0035640	BP	GO:0035640	exploration behavior	5/1188	29/18614	0.0346816	0.172234	0.139603	ABAT/APOE/BRINP1/EIF4A3/NOG	5
GO:0043161	BP	GO:0043161	proteasome-mediated ubiquitin-dependent protein catabolic process	38/1188	439/18614	0.034758	0.172234	0.139603	ADRM1/AKIRIN2/AMN1/ASCC2/AURKA/CDC20/DTL/ERLIN1/FBXL13/FBXO45/FBXO6/FBXW11/FBXW5/HSPBP1/IFI27/ITCH/KBTBD7/KIF14/N4BP1/PBK/PLK1/PML/PSMA7/PSMB6/PSMC3/PSMD13/PSMD3/RMND5A/RNF144B/RNF19B/SMURF1/TNFAIP1/TRIM25/TRIM9/UBE2C/WWTR1/YOD1/ZFAND2A	38
GO:0060043	BP	GO:0060043	regulation of cardiac muscle cell proliferation	7/1188	49/18614	0.0348307	0.172234	0.139603	CDK1/FGF2/GLI1/MAPK14/NOG/PIM1/WNT2	7
GO:0009991	BP	GO:0009991	response to extracellular stimulus	43/1188	507/18614	0.0348408	0.172234	0.139603	APOE/AQP3/ARG1/ASS1/BBS2/BCAS3/BNIP3/CDKN1A/CXCL10/CYBB/CYP24A1/CYP27B1/DSC2/EIF4G1/FOSL1/GHR/GLUL/HMOX1/IFI16/IL15/INHBB/JMY/KYNU/LIPG/LYN/MAPK14/NFKBIZ/NOD2/NUDT15/PCSK9/PIM1/PPARD/PPARG/PTPRC/SESN2/SLC16A1/SLC2A1/SLC7A5/SPINK1/STAT1/TRIM25/TYMS/WNT2B	43
GO:0002577	BP	GO:0002577	regulation of antigen processing and presentation	4/1188	20/18614	0.0352058	0.172234	0.139603	CD74/LILRB2/NOD2/PYCARD	4
GO:0032495	BP	GO:0032495	response to muramyl dipeptide	4/1188	20/18614	0.0352058	0.172234	0.139603	MAPK14/NOD2/PTPN22/TNFAIP3	4
GO:0039532	BP	GO:0039532	negative regulation of viral-induced cytoplasmic pattern recognition receptor signaling pathway	4/1188	20/18614	0.0352058	0.172234	0.139603	DHX58/NLRX1/PTPN22/TNFAIP3	4
GO:0043605	BP	GO:0043605	amide catabolic process	4/1188	20/18614	0.0352058	0.172234	0.139603	ALDH4A1/HAL/TDO2/XDH	4
GO:0060231	BP	GO:0060231	mesenchymal to epithelial transition	4/1188	20/18614	0.0352058	0.172234	0.139603	FZD7/GATA3/LIF/STAT1	4
GO:0072234	BP	GO:0072234	metanephric nephron tubule development	4/1188	20/18614	0.0352058	0.172234	0.139603	LIF/SOX8/STAT1/WWTR1	4
GO:0072594	BP	GO:0072594	establishment of protein localization to organelle	39/1188	453/18614	0.0352411	0.172234	0.139603	AKIRIN2/ATG13/BAG3/CDK1/CDKN1A/CHP2/CRY2/FERMT1/GRPEL1/GZMB/HCLS1/HEATR3/IFNG/IL10RA/KPNA2/KPNA3/LAPTM5/LHCGR/MAPK14/MMP12/NABP2/NOLC1/NUP98/NXT1/PML/POM121/RAB10/SEC61A1/SMURF1/SPCS3/STAT3/TNFAIP3/TOMM40/TOMM40L/TRMT10B/VPS37B/ZDHHC15/ZFAND2A/ZPR1	39
GO:0006513	BP	GO:0006513	protein monoubiquitination	10/1188	82/18614	0.0355031	0.172234	0.139603	DTL/DTX3L/FANCA/ITCH/LEO1/RAD51/TRIM21/TRIM25/UBE2T/UHRF1	10
GO:0010921	BP	GO:0010921	regulation of phosphatase activity	10/1188	82/18614	0.0355031	0.172234	0.139603	BMP2/CHP2/CRY2/IFNG/MAGI2/PLEK/PPP1R14D/PPP1R36/PPP6R1/PTPRC	10
GO:0061097	BP	GO:0061097	regulation of protein tyrosine kinase activity	10/1188	82/18614	0.0355031	0.172234	0.139603	BTC/EGF/EPHA4/IL34/LRP8/NCAPG2/PTPRC/RELN/SH3BP5L/TGFA	10
GO:0032350	BP	GO:0032350	regulation of hormone metabolic process	6/1188	39/18614	0.0357301	0.172234	0.139603	BMP2/CYP27B1/DUOXA1/DUOXA2/GATA3/LHCGR	6
GO:0045730	BP	GO:0045730	respiratory burst	6/1188	39/18614	0.0357301	0.172234	0.139603	CD24/CD52/CLEC7A/CYBB/NCF2/SLAMF8	6
GO:0060251	BP	GO:0060251	regulation of glial cell proliferation	6/1188	39/18614	0.0357301	0.172234	0.139603	E2F1/IL1B/IL6/LYN/PLAG1/SLC7A5	6
GO:0001923	BP	GO:0001923	B-1 B cell differentiation	2/1188	5/18614	0.0357579	0.172234	0.139603	MALT1/SLAMF8	2
GO:0002238	BP	GO:0002238	response to molecule of fungal origin	2/1188	5/18614	0.0357579	0.172234	0.139603	CLEC7A/MYD88	2
GO:0002774	BP	GO:0002774	Fc receptor mediated inhibitory signaling pathway	2/1188	5/18614	0.0357579	0.172234	0.139603	LILRB2/LYN	2
GO:0006196	BP	GO:0006196	AMP catabolic process	2/1188	5/18614	0.0357579	0.172234	0.139603	AMPD3/XDH	2
GO:0006204	BP	GO:0006204	IMP catabolic process	2/1188	5/18614	0.0357579	0.172234	0.139603	PNP/XDH	2
GO:0009146	BP	GO:0009146	purine nucleoside triphosphate catabolic process	2/1188	5/18614	0.0357579	0.172234	0.139603	NUDT15/SAMHD1	2
GO:0009204	BP	GO:0009204	deoxyribonucleoside triphosphate catabolic process	2/1188	5/18614	0.0357579	0.172234	0.139603	NUDT15/SAMHD1	2
GO:0009786	BP	GO:0009786	regulation of asymmetric cell division	2/1188	5/18614	0.0357579	0.172234	0.139603	ASPM/INSC	2
GO:0014805	BP	GO:0014805	smooth muscle adaptation	2/1188	5/18614	0.0357579	0.172234	0.139603	HMOX1/IL1B	2
GO:0015757	BP	GO:0015757	galactose transmembrane transport	2/1188	5/18614	0.0357579	0.172234	0.139603	SLC2A3/SLC5A1	2
GO:0019064	BP	GO:0019064	fusion of virus membrane with host plasma membrane	2/1188	5/18614	0.0357579	0.172234	0.139603	CH25H/CTSL	2
GO:0019732	BP	GO:0019732	antifungal humoral response	2/1188	5/18614	0.0357579	0.172234	0.139603	IL36RN/LTF	2
GO:0030885	BP	GO:0030885	regulation of myeloid dendritic cell activation	2/1188	5/18614	0.0357579	0.172234	0.139603	CD2/CLEC4D	2
GO:0032962	BP	GO:0032962	positive regulation of inositol trisphosphate biosynthetic process	2/1188	5/18614	0.0357579	0.172234	0.139603	LHCGR/P2RY1	2
GO:0033602	BP	GO:0033602	negative regulation of dopamine secretion	2/1188	5/18614	0.0357579	0.172234	0.139603	ABAT/GABBR1	2
GO:0034158	BP	GO:0034158	toll-like receptor 8 signaling pathway	2/1188	5/18614	0.0357579	0.172234	0.139603	MYD88/TLR8	2
GO:0035426	BP	GO:0035426	extracellular matrix-cell signaling	2/1188	5/18614	0.0357579	0.172234	0.139603	NDP/NTN4	2
GO:0035523	BP	GO:0035523	protein K29-linked deubiquitination	2/1188	5/18614	0.0357579	0.172234	0.139603	TNFAIP3/YOD1	2
GO:0036305	BP	GO:0036305	ameloblast differentiation	2/1188	5/18614	0.0357579	0.172234	0.139603	BMP2/FST	2
GO:0038159	BP	GO:0038159	C-X-C chemokine receptor CXCR4 signaling pathway	2/1188	5/18614	0.0357579	0.172234	0.139603	CXCR4/LYN	2
GO:0039663	BP	GO:0039663	membrane fusion involved in viral entry into host cell	2/1188	5/18614	0.0357579	0.172234	0.139603	CH25H/CTSL	2
GO:0042023	BP	GO:0042023	DNA endoreduplication	2/1188	5/18614	0.0357579	0.172234	0.139603	FBXO5/ZPR1	2
GO:0045113	BP	GO:0045113	regulation of integrin biosynthetic process	2/1188	5/18614	0.0357579	0.172234	0.139603	AR/S100A9	2
GO:0045900	BP	GO:0045900	negative regulation of translational elongation	2/1188	5/18614	0.0357579	0.172234	0.139603	CPEB2/EIF4A3	2
GO:0046102	BP	GO:0046102	inosine metabolic process	2/1188	5/18614	0.0357579	0.172234	0.139603	PNP/XDH	2
GO:0046113	BP	GO:0046113	nucleobase catabolic process	2/1188	5/18614	0.0357579	0.172234	0.139603	ALDH6A1/XDH	2
GO:0046122	BP	GO:0046122	purine deoxyribonucleoside metabolic process	2/1188	5/18614	0.0357579	0.172234	0.139603	PNP/XDH	2
GO:0046874	BP	GO:0046874	quinolinate metabolic process	2/1188	5/18614	0.0357579	0.172234	0.139603	KMO/KYNU	2
GO:0051029	BP	GO:0051029	rRNA transport	2/1188	5/18614	0.0357579	0.172234	0.139603	NPM1/PNPT1	2
GO:0051799	BP	GO:0051799	negative regulation of hair follicle development	2/1188	5/18614	0.0357579	0.172234	0.139603	CDH3/FERMT1	2
GO:0060309	BP	GO:0060309	elastin catabolic process	2/1188	5/18614	0.0357579	0.172234	0.139603	CTSL/MMP12	2
GO:0060369	BP	GO:0060369	positive regulation of Fc receptor mediated stimulatory signaling pathway	2/1188	5/18614	0.0357579	0.172234	0.139603	LYN/PTPRC	2
GO:0070257	BP	GO:0070257	positive regulation of mucus secretion	2/1188	5/18614	0.0357579	0.172234	0.139603	ALOX12B/P2RY2	2
GO:0070487	BP	GO:0070487	monocyte aggregation	2/1188	5/18614	0.0357579	0.172234	0.139603	IL1B/NR4A3	2
GO:0071612	BP	GO:0071612	IP-10 production	2/1188	5/18614	0.0357579	0.172234	0.139603	OAS1/OAS3	2
GO:0071650	BP	GO:0071650	negative regulation of chemokine (C-C motif) ligand 5 production	2/1188	5/18614	0.0357579	0.172234	0.139603	OAS3/SIRPA	2
GO:0071658	BP	GO:0071658	regulation of IP-10 production	2/1188	5/18614	0.0357579	0.172234	0.139603	OAS1/OAS3	2
GO:0071724	BP	GO:0071724	response to diacyl bacterial lipopeptide	2/1188	5/18614	0.0357579	0.172234	0.139603	CD14/TLR2	2
GO:0071726	BP	GO:0071726	cellular response to diacyl bacterial lipopeptide	2/1188	5/18614	0.0357579	0.172234	0.139603	CD14/TLR2	2
GO:0106001	BP	GO:0106001	intestinal hexose absorption	2/1188	5/18614	0.0357579	0.172234	0.139603	EZR/SLC5A1	2
GO:0140205	BP	GO:0140205	oligopeptide import across plasma membrane	2/1188	5/18614	0.0357579	0.172234	0.139603	SLC15A2/SLC7A11	2
GO:0140206	BP	GO:0140206	dipeptide import across plasma membrane	2/1188	5/18614	0.0357579	0.172234	0.139603	SLC15A2/SLC7A11	2
GO:1900060	BP	GO:1900060	negative regulation of ceramide biosynthetic process	2/1188	5/18614	0.0357579	0.172234	0.139603	ORMDL2/SPHK1	2
GO:1901563	BP	GO:1901563	response to camptothecin	2/1188	5/18614	0.0357579	0.172234	0.139603	BLM/RAD51	2
GO:1903932	BP	GO:1903932	regulation of DNA primase activity	2/1188	5/18614	0.0357579	0.172234	0.139603	GINS1/GINS2	2
GO:1903934	BP	GO:1903934	positive regulation of DNA primase activity	2/1188	5/18614	0.0357579	0.172234	0.139603	GINS1/GINS2	2
GO:1904016	BP	GO:1904016	response to Thyroglobulin triiodothyronine	2/1188	5/18614	0.0357579	0.172234	0.139603	INHBB/SLC2A1	2
GO:1904502	BP	GO:1904502	regulation of lipophagy	2/1188	5/18614	0.0357579	0.172234	0.139603	SESN2/SPTLC2	2
GO:1904504	BP	GO:1904504	positive regulation of lipophagy	2/1188	5/18614	0.0357579	0.172234	0.139603	SESN2/SPTLC2	2
GO:1905784	BP	GO:1905784	regulation of anaphase-promoting complex-dependent catabolic process	2/1188	5/18614	0.0357579	0.172234	0.139603	CDC20/PLK1	2
GO:2000110	BP	GO:2000110	negative regulation of macrophage apoptotic process	2/1188	5/18614	0.0357579	0.172234	0.139603	IRF7/NOD2	2
GO:2000371	BP	GO:2000371	regulation of DNA topoisomerase (ATP-hydrolyzing) activity	2/1188	5/18614	0.0357579	0.172234	0.139603	PLSCR1/UHRF1	2
GO:2000373	BP	GO:2000373	positive regulation of DNA topoisomerase (ATP-hydrolyzing) activity	2/1188	5/18614	0.0357579	0.172234	0.139603	PLSCR1/UHRF1	2
GO:2001245	BP	GO:2001245	regulation of phosphatidylcholine biosynthetic process	2/1188	5/18614	0.0357579	0.172234	0.139603	LPCAT1/RAB38	2
GO:0030203	BP	GO:0030203	glycosaminoglycan metabolic process	13/1188	117/18614	0.0357656	0.172234	0.139603	CEMIP/CHST11/EGF/FGF2/HMMR/HPSE/HS3ST3A1/HYAL4/IL15/IL1B/NDST2/PGLYRP4/STAB2	13
GO:0032874	BP	GO:0032874	positive regulation of stress-activated MAPK cascade	14/1188	129/18614	0.0358427	0.172417	0.139751	BMP2/EDAR/FZD7/IL1B/IL26/MFHAS1/MYD88/NOD2/PYCARD/RASGRP1/RELL2/SLAMF1/SPHK1/XDH	14
GO:0051046	BP	GO:0051046	regulation of secretion	52/1188	632/18614	0.0358536	0.172417	0.139751	ABAT/ABCA12/ALOX12B/ANG/APOE/BMP2/CCL5/CD74/CPLX3/CRY2/EGF/EZR/FBXO45/GABBR1/GLUL/GPR68/HLA-F/HMOX1/IFNG/IL12B/IL1B/IL6/INHBB/ITGB2/KMO/LGALS9/LIF/LYN/MIF/OAS2/OSM/P2RY1/P2RY2/PFN2/PLA2G3/PPARD/PPARG/RAB27A/RAB27B/RAB3B/RAB5A/REN/RIMS3/RSAD2/S100A8/SLC16A1/SPINK1/TIFAB/TLR2/TNFRSF1B/VAMP8/VSNL1	52
GO:0050817	BP	GO:0050817	coagulation	22/1188	229/18614	0.0363353	0.174612	0.14153	ABAT/APOE/CYP4F11/DMTN/EPHB2/F11R/F3/HPSE/IL6/LCK/LYN/MAPK14/P2RY1/PLAT/PLEK/PLSCR1/PRKCQ/RAB27A/SERPINA1/SLC7A11/TSPAN8/VAV1	22
GO:0051168	BP	GO:0051168	nuclear export	17/1188	166/18614	0.0364641	0.175048	0.141883	ALYREF/BAG3/EGR2/EIF4A3/EIF6/IFI27/IL1B/MALT1/NCBP2/NPM1/NUP98/NXT1/POM121/RANGAP1/RRS1/SMURF1/XPO5	17
GO:0071478	BP	GO:0071478	cellular response to radiation	19/1188	191/18614	0.0364903	0.175048	0.141883	AURKB/BLM/CDC25A/CDKN1A/CHEK1/CRY2/FIGNL1/GATA3/IFI16/MAPK14/MMP1/MMP3/N4BP1/NPM1/PBK/POLD3/RAD51/RAD51AP1/TSPYL5	19
GO:0065004	BP	GO:0065004	protein-DNA complex assembly	23/1188	242/18614	0.0365665	0.175048	0.141883	CDC45/CDT1/CENPA/CENPE/CENPF/CENPK/CENPN/CENPO/CENPW/DLGAP5/GRWD1/HELLS/HJURP/KNTC1/MED8/NFKBIZ/NPM1/POLR1E/RAD51/SPTY2D1/SSRP1/THRA/TSPYL5	23
GO:1903320	BP	GO:1903320	regulation of protein modification by small protein conjugation or removal	24/1188	255/18614	0.0366944	0.175048	0.141883	BIRC3/BUB1B/CDC20/DTX3L/FANCI/FBXO5/HSPBP1/ISG15/ITCH/LAPTM5/MAD2L1/MALT1/N4BP1/NMI/NOD2/PLK1/PTPN22/SPHK1/SPRY2/TNFAIP3/TOLLIP/TRIM21/TSPYL5/UBE2C	24
GO:0022404	BP	GO:0022404	molting cycle process	11/1188	94/18614	0.0368683	0.175048	0.141883	CDH3/EDAR/FERMT1/FOXE1/FST/HPSE/INTU/LHX2/LRP4/TGM3/TMEM79	11
GO:0022405	BP	GO:0022405	hair cycle process	11/1188	94/18614	0.0368683	0.175048	0.141883	CDH3/EDAR/FERMT1/FOXE1/FST/HPSE/INTU/LHX2/LRP4/TGM3/TMEM79	11
GO:0002732	BP	GO:0002732	positive regulation of dendritic cell cytokine production	3/1188	12/18614	0.0369592	0.175048	0.141883	CLEC7A/KIT/NOD2	3
GO:0010936	BP	GO:0010936	negative regulation of macrophage cytokine production	3/1188	12/18614	0.0369592	0.175048	0.141883	ACP5/NLRX1/NOD2	3
GO:0014051	BP	GO:0014051	gamma-aminobutyric acid secretion	3/1188	12/18614	0.0369592	0.175048	0.141883	ABAT/APBA1/GABBR1	3
GO:0015015	BP	GO:0015015	heparan sulfate proteoglycan biosynthetic process, enzymatic modification	3/1188	12/18614	0.0369592	0.175048	0.141883	HS3ST3A1/HS3ST6/NDST2	3
GO:0015838	BP	GO:0015838	amino-acid betaine transport	3/1188	12/18614	0.0369592	0.175048	0.141883	SLC16A9/SLC22A4/SLC6A14	3
GO:0043380	BP	GO:0043380	regulation of memory T cell differentiation	3/1188	12/18614	0.0369592	0.175048	0.141883	HLA-DRA/IL12B/IL23A	3
GO:0052646	BP	GO:0052646	alditol phosphate metabolic process	3/1188	12/18614	0.0369592	0.175048	0.141883	ACP6/GK/GPD1L	3
GO:0070561	BP	GO:0070561	vitamin D receptor signaling pathway	3/1188	12/18614	0.0369592	0.175048	0.141883	CYP24A1/CYP27B1/PIM1	3
GO:0071635	BP	GO:0071635	negative regulation of transforming growth factor beta production	3/1188	12/18614	0.0369592	0.175048	0.141883	CD24/CDH3/FURIN	3
GO:0072710	BP	GO:0072710	response to hydroxyurea	3/1188	12/18614	0.0369592	0.175048	0.141883	BLM/RAD51/TIMELESS	3
GO:1901731	BP	GO:1901731	positive regulation of platelet aggregation	3/1188	12/18614	0.0369592	0.175048	0.141883	DMTN/F11R/IL6	3
GO:1902946	BP	GO:1902946	protein localization to early endosome	3/1188	12/18614	0.0369592	0.175048	0.141883	DTX3L/EGF/EZR	3
GO:1905245	BP	GO:1905245	regulation of aspartic-type peptidase activity	3/1188	12/18614	0.0369592	0.175048	0.141883	EPHA4/LYN/NLRP7	3
GO:2000303	BP	GO:2000303	regulation of ceramide biosynthetic process	3/1188	12/18614	0.0369592	0.175048	0.141883	ORMDL2/SAMD8/SPHK1	3
GO:2000508	BP	GO:2000508	regulation of dendritic cell chemotaxis	3/1188	12/18614	0.0369592	0.175048	0.141883	LGALS9/SLAMF1/SLAMF8	3
GO:0043281	BP	GO:0043281	regulation of cysteine-type endopeptidase activity involved in apoptotic process	20/1188	204/18614	0.0370967	0.175579	0.142314	BIRC3/CASP1/CLEC7A/CTSD/EGLN3/F3/IFI6/LAMP3/LAPTM5/LCK/LGALS9/MALT1/PML/PPARG/PYCARD/S100A8/S100A9/TNFAIP8/TNFSF10/XDH	20
GO:0050878	BP	GO:0050878	regulation of body fluid levels	32/1188	361/18614	0.037646	0.178057	0.144322	ABAT/ALOX12B/APLNR/APOE/AQP3/ATP7B/CYP4F11/DMTN/EPHB2/F11R/F3/HPSE/IL6/LCK/LYN/MAPK14/OAS2/P2RY1/P2RY2/PLAT/PLEK/PLSCR1/PRKCQ/RAB27A/SERPINA1/SLC7A11/SPINK1/TIFAB/TSPAN8/VAMP8/VAV1/XDH	32
GO:0007599	BP	GO:0007599	hemostasis	22/1188	230/18614	0.0378586	0.17894	0.145038	ABAT/APOE/CYP4F11/DMTN/EPHB2/F11R/F3/HPSE/IL6/LCK/LYN/MAPK14/P2RY1/PLAT/PLEK/PLSCR1/PRKCQ/RAB27A/SERPINA1/SLC7A11/TSPAN8/VAV1	22
GO:0044282	BP	GO:0044282	small molecule catabolic process	34/1188	388/18614	0.0379168	0.179092	0.145161	ABAT/ACADL/ACOX2/ADHFE1/AKR1B10/ALDH4A1/ALDH6A1/APOBEC3B/APOE/ARG1/ASPA/AUH/CRYM/CYP24A1/CYP39A1/CYP4F11/ENO1/ENTPD7/GK/GLUL/GPT2/HAL/IDO1/IDO2/IL4I1/INPP1/KMO/KYNU/PNP/PPARD/SESN2/SLC16A1/TDO2/XDH	34
GO:0051897	BP	GO:0051897	positive regulation of protein kinase B signaling	13/1188	118/18614	0.0379443	0.179099	0.145167	EGF/F3/FAM110C/FGF2/GATA3/HCLS1/HPSE/IL26/MFHAS1/OSM/PIK3R5/SPRY2/TSPYL5	13
GO:0051851	BP	GO:0051851	modulation by host of symbiont process	10/1188	83/18614	0.0381533	0.179839	0.145767	APOE/CCL4/CCL5/CCL8/IFI27/LTF/PIK3C2G/PPIB/PSMC3/RAB5A	10
GO:0072527	BP	GO:0072527	pyrimidine-containing compound metabolic process	10/1188	83/18614	0.0381533	0.179839	0.145767	ALDH6A1/APOBEC3B/CMPK2/CTPS1/ENTPD7/NT5C3A/SLC25A19/TET1/TK1/TYMS	10
GO:0042304	BP	GO:0042304	regulation of fatty acid biosynthetic process	7/1188	50/18614	0.0383565	0.18055	0.146343	ACADL/CD74/EIF6/ERLIN1/FABP5/IL1B/PLA2G3	7
GO:0090102	BP	GO:0090102	cochlea development	7/1188	50/18614	0.0383565	0.18055	0.146343	ADAM10/CCNA2/CECR2/EPHA4/FRZB/GATA3/TIFAB	7
GO:0010569	BP	GO:0010569	regulation of double-strand break repair via homologous recombination	9/1188	72/18614	0.0390276	0.183584	0.148802	ACTR2/CHEK1/FIGNL1/PARPBP/POLQ/PPP4C/RAD51/RAD51AP1/TIMELESS	9
GO:0022029	BP	GO:0022029	telencephalon cell migration	8/1188	61/18614	0.0392322	0.18417	0.149277	CDK5R1/CXCR4/FBXO45/FGF13/LRP8/NDEL1/RELN/SRGAP2C	8
GO:0034113	BP	GO:0034113	heterotypic cell-cell adhesion	8/1188	61/18614	0.0392322	0.18417	0.149277	CD2/DSC2/IL1B/ITGB2/LCK/LILRB2/PTPRC/SIRPA	8
GO:1905517	BP	GO:1905517	macrophage migration	8/1188	61/18614	0.0392322	0.18417	0.149277	C3AR1/CCL2/CCL5/CXCL17/IL34/MIF/SLAMF1/SLAMF8	8
GO:0062197	BP	GO:0062197	cellular response to chemical stress	31/1188	349/18614	0.0393149	0.18433	0.149407	ABCC1/ARG1/BDKRB2/BNIP3/CASP1/CDK1/CPEB2/GJB2/HMOX1/IL18RAP/IL6/LRRC8D/MELK/MMP3/NR4A3/P4HB/PML/PNPT1/PRDX1/PYCARD/RNF112/SESN2/SIRPA/SLC2A1/SLC7A11/SPHK1/SRXN1/TIFAB/TNFAIP3/TRIM21/VNN1	31
GO:0043648	BP	GO:0043648	dicarboxylic acid metabolic process	11/1188	95/18614	0.0393931	0.18433	0.149407	ADHFE1/ALDH4A1/ASPA/ASS1/ATIC/GLUL/GPT2/HAL/KMO/KYNU/SLC7A11	11
GO:0000002	BP	GO:0000002	mitochondrial genome maintenance	5/1188	30/18614	0.0395069	0.18433	0.149407	DNA2/PIF1/POLG2/RRM1/SESN2	5
GO:0001556	BP	GO:0001556	oocyte maturation	5/1188	30/18614	0.0395069	0.18433	0.149407	ANG/AURKA/FBXO5/SHB/TRIP13	5
GO:0002360	BP	GO:0002360	T cell lineage commitment	5/1188	30/18614	0.0395069	0.18433	0.149407	CTSL/IL12B/IL23A/IL6/STAT3	5
GO:0006882	BP	GO:0006882	intracellular zinc ion homeostasis	5/1188	30/18614	0.0395069	0.18433	0.149407	ATP7B/LCK/S100A8/S100A9/SLC39A7	5
GO:0006921	BP	GO:0006921	cellular component disassembly involved in execution phase of apoptosis	5/1188	30/18614	0.0395069	0.18433	0.149407	CECR2/DFFA/DNASE1L3/IL6/TOP2A	5
GO:0034698	BP	GO:0034698	response to gonadotropin	5/1188	30/18614	0.0395069	0.18433	0.149407	CCNA2/GJB2/INHBB/LHCGR/PLAT	5
GO:0070498	BP	GO:0070498	interleukin-1-mediated signaling pathway	5/1188	30/18614	0.0395069	0.18433	0.149407	IL1B/IL1R1/IL6/MYD88/TOLLIP	5
GO:0000266	BP	GO:0000266	mitochondrial fission	6/1188	40/18614	0.0398511	0.185685	0.150505	AURKA/BNIP3/MTFP1/MTFR1L/MTFR2/PPARG	6
GO:0010863	BP	GO:0010863	positive regulation of phospholipase C activity	6/1188	40/18614	0.0398511	0.185685	0.150505	ADCYAP1R1/ANG/CD86/FGF2/ITK/KIT	6
GO:0018210	BP	GO:0018210	peptidyl-threonine modification	13/1188	119/18614	0.0402155	0.187129	0.151676	CDK1/CDK5R1/CEMIP/CHEK1/DMTN/EGF/EIF4G1/GALNT6/LMTK2/PLK1/SPHK1/SPRY2/TTK	13
GO:0021782	BP	GO:0021782	glial cell development	13/1188	119/18614	0.0402155	0.187129	0.151676	ASPA/C1QA/ID4/IFNG/IL1B/IL6/LYN/MAL/MIR142/PLP1/S100A8/S100A9/TLR2	13
GO:0001822	BP	GO:0001822	kidney development	28/1188	310/18614	0.0404272	0.18783	0.152244	ASS1/BMP2/BMPER/CD24/CENPF/CTNNBIP1/CXCR2/EPHA4/FGF2/GATA3/GFRA1/HELLS/HS3ST3A1/KLF15/LIF/LRP4/MAGI2/NOG/ODC1/PCSK9/REN/SEC61A1/SERPINB7/SOX8/STAT1/WNT2B/WWTR1/ZBTB16	28
GO:1901605	BP	GO:1901605	alpha-amino acid metabolic process	20/1188	206/18614	0.0404478	0.18783	0.152244	ADHFE1/ALDH4A1/ALDH6A1/ARG1/ASPA/ASS1/AUH/CRYM/CTPS1/GLUL/GPT2/HAL/IDO1/IDO2/IL4I1/KMO/KYNU/ODC1/SLC7A11/TDO2	20
GO:2000241	BP	GO:2000241	regulation of reproductive process	20/1188	206/18614	0.0404478	0.18783	0.152244	AGO2/AR/ASPM/AURKA/CDC20/CDC25A/CDC25C/FANCA/FBXO5/INHBB/KIT/LIF/P2RY1/PLAT/RAD51AP1/SHB/SPINK1/TEX101/TRIP13/TTK	20
GO:0022603	BP	GO:0022603	regulation of anatomical structure morphogenesis	73/1188	933/18614	0.0404818	0.187862	0.152269	AGO2/ANGPTL4/APLNR/AR/AURKA/BMP2/BMPER/BNIP3/C3/C3AR1/CCL13/CCL2/CDC42EP5/CDK5R1/CORO1A/CXCL10/CXCL13/CXCL8/CXCR2/CXCR4/CYBB/DMTN/EGF/EPHA4/EPHB2/EZR/F11R/F3/FGF13/FGF2/FZD7/GAS2/GATA3/GLUL/GPC6/HMOX1/ID1/IL1B/IL6/ITGB2/KIT/LIF/LRP4/LRP8/MAGI2/MAP6/NOG/NTN4/P2RY1/PIK3R6/PLK2/PML/PPARG/RELN/RHOG/RHOJ/SEMA3G/SEMA4G/SEMA5B/SLC23A2/SMURF1/SOX8/SPHK1/SPRY2/STAT1/STAT3/TJP1/TNFAIP3/TNFSF13B/TNMD/WNT2/W…	73
GO:0032446	BP	GO:0032446	protein modification by small protein conjugation	71/1188	905/18614	0.0408436	0.189413	0.153527	BIRC3/BUB1B/CDC20/CDCA3/CISH/DAW1/DTL/DTX3L/EGR2/EID3/FANCA/FANCI/FBXO45/FBXO5/FBXO6/FBXW11/FBXW5/GAN/HERC5/HERC6/HSPBP1/IFI27/IFIH1/ISG15/ITCH/KBTBD7/KCTD11/LAPTM5/LEO1/MAD2L1/MALT1/MED8/N4BP1/NEURL2/NMI/NOD2/PLK1/PML/PTPN22/RAD51/RANGAP1/RBBP6/RMND5A/RNF112/RNF128/RNF144B/RNF19B/SMURF1/SOCS1/SPHK1/SPRY2/TNFAIP1/TNFAIP3/TOLLIP/TRIM10/TRIM14/TRIM21/TRIM25/TRIM9/TSPYL5/UBE2C/UBE2F/UBE2L6/UBE2M/UBE…	71
GO:0002888	BP	GO:0002888	positive regulation of myeloid leukocyte mediated immunity	4/1188	21/18614	0.0413606	0.190402	0.154328	ARG1/C3/HLA-E/ITGB2	4
GO:0002902	BP	GO:0002902	regulation of B cell apoptotic process	4/1188	21/18614	0.0413606	0.190402	0.154328	AURKB/CD74/LYN/MIF	4
GO:0030728	BP	GO:0030728	ovulation	4/1188	21/18614	0.0413606	0.190402	0.154328	GAS2/INHBB/NRIP1/PLAT	4
GO:0033005	BP	GO:0033005	positive regulation of mast cell activation	4/1188	21/18614	0.0413606	0.190402	0.154328	CRLF2/NR4A3/PLA2G3/VAMP8	4
GO:0033762	BP	GO:0033762	response to glucagon	4/1188	21/18614	0.0413606	0.190402	0.154328	ARG1/ASS1/CCNA2/GJB2	4
GO:0043651	BP	GO:0043651	linoleic acid metabolic process	4/1188	21/18614	0.0413606	0.190402	0.154328	ALOX12B/ALOXE3/CYP2J2/GSTP1	4
GO:0099515	BP	GO:0099515	actin filament-based transport	4/1188	21/18614	0.0413606	0.190402	0.154328	FNBP1L/MYO1F/MYO1H/MYO5C	4
GO:1901739	BP	GO:1901739	regulation of myoblast fusion	4/1188	21/18614	0.0413606	0.190402	0.154328	CXCL10/CXCL9/EHD1/MAPK14	4
GO:1903428	BP	GO:1903428	positive regulation of reactive oxygen species biosynthetic process	4/1188	21/18614	0.0413606	0.190402	0.154328	CLCN3/DUOXA1/DUOXA2/RAB27A	4
GO:1903429	BP	GO:1903429	regulation of cell maturation	4/1188	21/18614	0.0413606	0.190402	0.154328	AURKA/CLEC7A/KIF14/SHB	4
GO:2000319	BP	GO:2000319	regulation of T-helper 17 cell differentiation	4/1188	21/18614	0.0413606	0.190402	0.154328	IL12B/IL23A/MALT1/NFKBIZ	4
GO:0043087	BP	GO:0043087	regulation of GTPase activity	32/1188	364/18614	0.0414207	0.190552	0.15445	ADAP2/ARHGAP11A/ARHGAP9/BCAR3/BCAS3/CCL13/CCL18/CCL2/CCL20/CCL22/CCL4/CCL5/CCL8/CPEB2/CXCL13/EPHA4/F11R/GPR65/NDEL1/PREX1/PYCARD/RALGPS2/RANGAP1/RASGEF1B/RASGRP1/RGS1/RHOG/SPRY2/TBC1D10C/TBC1D12/VAV1/XCL1	32
GO:0014065	BP	GO:0014065	phosphatidylinositol 3-kinase signaling	15/1188	144/18614	0.0417567	0.191842	0.155495	CCL5/CEP55/EGF/FGF2/GATA3/HCLS1/HCST/KIT/NLRC3/OSM/PIK3C2G/PIK3R5/PPARD/RASGRP1/RELN	15
GO:0042552	BP	GO:0042552	myelination	15/1188	144/18614	0.0417567	0.191842	0.155495	ASPA/CST7/CTSC/CXCR4/EGR2/ID4/KIF14/KLK6/MAL/PLLP/PLP1/TG/TLR2/TNFRSF1B/ZPR1	15
GO:1903510	BP	GO:1903510	mucopolysaccharide metabolic process	11/1188	96/18614	0.0420355	0.192686	0.156179	CEMIP/CHST11/EGF/FGF2/HMMR/HPSE/HYAL4/IL15/IL1B/NDST2/STAB2	11
GO:0043462	BP	GO:0043462	regulation of ATP-dependent activity	9/1188	73/18614	0.0421012	0.192686	0.156179	DNAJB1/HSPA2/IFIT1/LTF/PFN1/PFN2/PLSCR1/SLN/UHRF1	9
GO:0045109	BP	GO:0045109	intermediate filament organization	9/1188	73/18614	0.0421012	0.192686	0.156179	INA/KRT15/KRT16/KRT6A/KRT6B/KRT77/KRT78/KRT9/PKP1	9
GO:0043124	BP	GO:0043124	negative regulation of I-kappaB kinase/NF-kappaB signaling	7/1188	51/18614	0.0421081	0.192686	0.156179	GSTP1/NLRC3/NLRX1/PYCARD/STAT1/TNFAIP3/TNIP3	7
GO:0051489	BP	GO:0051489	regulation of filopodium assembly	7/1188	51/18614	0.0421081	0.192686	0.156179	BCAS3/DMTN/EPHB2/FNBP1L/GAP43/RAB5A/SRGAP2C	7
GO:1902895	BP	GO:1902895	positive regulation of miRNA transcription	7/1188	51/18614	0.0421081	0.192686	0.156179	AR/BMP2/FGF2/FOSL1/GATA3/PPARG/STAT3	7
GO:0072330	BP	GO:0072330	monocarboxylic acid biosynthetic process	21/1188	220/18614	0.0425265	0.194471	0.157627	ACADL/ALDH1A3/ALOX12B/ALOXE3/CD74/CYP39A1/CYP7B1/DHRS9/EIF6/ELOVL7/ERLIN1/FABP5/GSTP1/IDO1/IL1B/KMO/MIF/OSBPL3/PLA2G3/PLP1/STAR	21
GO:0022617	BP	GO:0022617	extracellular matrix disassembly	8/1188	62/18614	0.0426294	0.194813	0.157903	ADAM10/FURIN/IL6/MMP1/MMP12/MMP3/PRSS2/WDR72	8
GO:1905952	BP	GO:1905952	regulation of lipid localization	18/1188	182/18614	0.0429608	0.196197	0.159025	ABCA12/ABCG4/APOE/C3/CRY2/EGF/EHD1/FURIN/IL1B/IL6/LDLRAP1/LIPG/MIF/PCSK9/PLA2G3/PPARG/REN/SURF4	18
GO:0007043	BP	GO:0007043	cell-cell junction assembly	16/1188	157/18614	0.0431005	0.196705	0.159437	ACE2/APLNR/CDH26/CDH3/CLDN17/CLDN23/EPHB2/F11R/GJB2/GJB6/IL17A/IL1B/MIR142/PKP1/POF1B/TJP1	16
GO:0050801	BP	GO:0050801	monoatomic ion homeostasis	50/1188	612/18614	0.043261	0.197307	0.159925	APLNR/APOE/ATOX1/ATP12A/ATP13A3/ATP13A4/ATP13A5/ATP6V0D1/ATP7B/BDKRB1/BNIP3/CCL13/CCL5/CCL8/CCR1/CCR5/CEMIP/CLCN3/CNNM4/CORO1A/CXCL10/CXCL11/CXCL9/CYP27B1/FGF2/HMOX1/IFNG/LCK/LCN2/LHCGR/LTF/LYN/MICU3/P2RY1/P2RY2/PLCB4/PML/PTPRC/RAB38/RHCG/RYR1/S100A8/S100A9/SCO2/SLAMF8/SLC35G1/SLC39A7/STEAP4/TRPC1/XCL1	50
GO:0031334	BP	GO:0031334	positive regulation of protein-containing complex assembly	19/1188	195/18614	0.0435807	0.198634	0.161	CDC42EP5/CDK5R1/CDT1/CLEC7A/CXCL13/EIF4G1/FERMT1/GBP5/IFNG/ISG15/MMP1/MMP3/MYD88/PFN1/PFN2/PLEK/PSRC1/PTPN22/PYCARD	19
GO:0022411	BP	GO:0022411	cellular component disassembly	41/1188	488/18614	0.0437086	0.199085	0.161366	ADAM10/ASCC2/ATG13/AURKA/BNIP3/C1QA/C1QB/C1QC/C3/CAPZA3/CDK1/CECR2/DFFA/DMTN/DNASE1L3/EIF5A/EPHA4/FGF13/FURIN/GRWD1/HSPA2/IL6/KIF18A/KIF18B/KIF2C/MMP1/MMP12/MMP3/NAPA/PLEK/PLK1/PRSS2/SLN/SSRP1/TMOD1/TMOD3/TOP2A/TPX2/VAMP8/VRK1/WDR72	41
GO:0010721	BP	GO:0010721	negative regulation of cell development	26/1188	286/18614	0.0439525	0.200064	0.162159	BRINP1/C1QC/CD74/CTLA4/EPHB2/FGF13/FRZB/GPR68/HMGB3/ID1/ID4/IL1B/IL6/IRF1/LHX2/LILRB3/LRP4/LTF/LYN/NOG/SEMA3G/SEMA4G/SEMA5B/SHB/SOCS1/TMEM176B	26
GO:0060421	BP	GO:0060421	positive regulation of heart growth	6/1188	41/18614	0.0442611	0.201336	0.16319	CDK1/FGF2/GLI1/MAPK14/PIM1/WNT2	6
GO:0019752	BP	GO:0019752	carboxylic acid metabolic process	73/1188	938/18614	0.0445964	0.202682	0.164282	ABAT/ABCC1/ACADL/ACOX2/ADH6/ADHFE1/ALDH1A3/ALDH4A1/ALDH6A1/ALDOC/ALOX12B/ALOXE3/AOAH/ARG1/ASPA/ASS1/ATIC/AUH/C3/CASP1/CD74/CRYM/CTPS1/CYP2J2/CYP39A1/CYP4F11/CYP4Z1/CYP7B1/DHRS9/EIF6/ELOVL7/ENO1/ERLIN1/FAAH2/FABP5/FARSA/FMO1/GAPDH/GLUL/GPT2/GSTP1/HAL/IDO1/IDO2/IFNG/IL1B/IL4I1/KIT/KMO/KYNU/LIPT1/MAPK14/MAPKAPK2/MIF/NR4A3/ODC1/OSBPL3/PLA2G3/PLA2G4D/PLP1/PPARD/PYCARD/SESN2/SLC16A1/SLC23A2/SLC2A1/SLC2…	73
GO:0030168	BP	GO:0030168	platelet activation	14/1188	133/18614	0.044616	0.202682	0.164282	ABAT/APOE/DMTN/F11R/IL6/LCK/LYN/MAPK14/P2RY1/PLEK/PLSCR1/PRKCQ/SLC7A11/VAV1	14
GO:0043304	BP	GO:0043304	regulation of mast cell degranulation	5/1188	31/18614	0.0447202	0.202889	0.164449	HMOX1/LGALS9/LYN/PLA2G3/VAMP8	5
GO:0072525	BP	GO:0072525	pyridine-containing compound biosynthetic process	5/1188	31/18614	0.0447202	0.202889	0.164449	IDO1/IDO2/KMO/KYNU/PARP9	5
GO:0034109	BP	GO:0034109	homotypic cell-cell adhesion	11/1188	97/18614	0.0447977	0.202973	0.164517	ABAT/CCL5/CEACAM5/DMTN/DSC2/F11R/IL6/LYN/PLEK/PRKCQ/SLC7A11	11
GO:0060993	BP	GO:0060993	kidney morphogenesis	11/1188	97/18614	0.0447977	0.202973	0.164517	BMP2/CTNNBIP1/FGF2/GATA3/HS3ST3A1/LIF/NOG/SOX8/STAT1/WNT2B/WWTR1	11
GO:0006082	BP	GO:0006082	organic acid metabolic process	75/1188	967/18614	0.0449596	0.203346	0.16482	ABAT/ABCC1/ACADL/ACOX2/ADH6/ADHFE1/ALDH1A3/ALDH4A1/ALDH6A1/ALDOC/ALOX12B/ALOXE3/AOAH/ARG1/ASPA/ASS1/ATIC/AUH/C3/CASP1/CD74/CRYM/CTPS1/CYP2J2/CYP39A1/CYP4F11/CYP4Z1/CYP7B1/DHRS9/EIF6/ELOVL7/ENO1/ERLIN1/FAAH2/FABP5/FARSA/FMO1/GAPDH/GHR/GLUL/GPT2/GSTP1/HAL/IDO1/IDO2/IFNG/IL1B/IL4I1/KIT/KMO/KYNU/LIPT1/MAPK14/MAPKAPK2/MIF/NR4A3/ODC1/OSBPL3/PLA2G3/PLA2G4D/PLP1/PPARD/PYCARD/SESN2/SLC16A1/SLC23A2/SLC2A1/…	75
GO:0031398	BP	GO:0031398	positive regulation of protein ubiquitination	13/1188	121/18614	0.0450422	0.203346	0.16482	BIRC3/CDC20/FANCI/HSPBP1/LAPTM5/MALT1/NMI/NOD2/PLK1/PTPN22/SPHK1/TSPYL5/UBE2C	13
GO:0018107	BP	GO:0018107	peptidyl-threonine phosphorylation	12/1188	109/18614	0.0451409	0.203346	0.16482	CDK1/CDK5R1/CEMIP/CHEK1/DMTN/EGF/EIF4G1/LMTK2/PLK1/SPHK1/SPRY2/TTK	12
GO:0120254	BP	GO:0120254	olefinic compound metabolic process	16/1188	158/18614	0.0452414	0.203346	0.16482	ADH6/AKR1B10/ALDH1A3/ALOX12B/ALOXE3/BMP2/CYP17A1/CYP2J2/CYP4F11/CYP4Z1/DHRS13/DHRS9/FAAH2/GSTP1/RDH12/RDH16	16
GO:0018209	BP	GO:0018209	peptidyl-serine modification	29/1188	327/18614	0.0457849	0.203346	0.16482	AURKA/BCAR3/BDKRB2/CDC7/CDK1/CDK5R1/DMTN/EIF4G1/GPD1L/HCLS1/IFNG/IL24/IL6/LIF/LMTK2/MAPK14/MAPKAPK2/MIF/OSM/PBK/PFN2/PLK1/PLK2/PRKCQ/SPRY2/STK32A/TOP1/TTK/VRK1	29
GO:0002524	BP	GO:0002524	hypersensitivity	3/1188	13/18614	0.0458237	0.203346	0.16482	C3/GATA3/HLA-E	3
GO:0006264	BP	GO:0006264	mitochondrial DNA replication	3/1188	13/18614	0.0458237	0.203346	0.16482	DNA2/POLG2/RRM1	3
GO:0009143	BP	GO:0009143	nucleoside triphosphate catabolic process	3/1188	13/18614	0.0458237	0.203346	0.16482	ENTPD7/NUDT15/SAMHD1	3
GO:0010524	BP	GO:0010524	positive regulation of calcium ion transport into cytosol	3/1188	13/18614	0.0458237	0.203346	0.16482	ADCYAP1R1/LHCGR/P2RX5	3
GO:0015801	BP	GO:0015801	aromatic amino acid transport	3/1188	13/18614	0.0458237	0.203346	0.16482	ACE2/SLC6A14/SLC7A5	3
GO:0032494	BP	GO:0032494	response to peptidoglycan	3/1188	13/18614	0.0458237	0.203346	0.16482	IL6/MYD88/NOD2	3
GO:0032621	BP	GO:0032621	interleukin-18 production	3/1188	13/18614	0.0458237	0.203346	0.16482	GBP5/NOD2/TLR2	3
GO:0032661	BP	GO:0032661	regulation of interleukin-18 production	3/1188	13/18614	0.0458237	0.203346	0.16482	GBP5/NOD2/TLR2	3
GO:0033604	BP	GO:0033604	negative regulation of catecholamine secretion	3/1188	13/18614	0.0458237	0.203346	0.16482	ABAT/GABBR1/P2RY1	3
GO:0034144	BP	GO:0034144	negative regulation of toll-like receptor 4 signaling pathway	3/1188	13/18614	0.0458237	0.203346	0.16482	LYN/MFHAS1/TNFAIP3	3
GO:0035589	BP	GO:0035589	G protein-coupled purinergic nucleotide receptor signaling pathway	3/1188	13/18614	0.0458237	0.203346	0.16482	P2RY1/P2RY2/P2RY8	3
GO:0043379	BP	GO:0043379	memory T cell differentiation	3/1188	13/18614	0.0458237	0.203346	0.16482	HLA-DRA/IL12B/IL23A	3
GO:0045741	BP	GO:0045741	positive regulation of epidermal growth factor-activated receptor activity	3/1188	13/18614	0.0458237	0.203346	0.16482	BTC/EGF/TGFA	3
GO:0045842	BP	GO:0045842	positive regulation of mitotic metaphase/anaphase transition	3/1188	13/18614	0.0458237	0.203346	0.16482	CDT1/DLGAP5/ESPL1	3
GO:0051132	BP	GO:0051132	NK T cell activation	3/1188	13/18614	0.0458237	0.203346	0.16482	IL12B/IL15/IL23A	3
GO:0060707	BP	GO:0060707	trophoblast giant cell differentiation	3/1188	13/18614	0.0458237	0.203346	0.16482	LIF/MDFI/PLK4	3
GO:0070254	BP	GO:0070254	mucus secretion	3/1188	13/18614	0.0458237	0.203346	0.16482	ALOX12B/P2RY2/VAMP8	3
GO:0070341	BP	GO:0070341	fat cell proliferation	3/1188	13/18614	0.0458237	0.203346	0.16482	E2F1/PPARD/TFDP1	3
GO:0075509	BP	GO:0075509	endocytosis involved in viral entry into host cell	3/1188	13/18614	0.0458237	0.203346	0.16482	ACE2/CTSL/SIGLEC1	3
GO:0090153	BP	GO:0090153	regulation of sphingolipid biosynthetic process	3/1188	13/18614	0.0458237	0.203346	0.16482	ORMDL2/SAMD8/SPHK1	3
GO:0090235	BP	GO:0090235	regulation of metaphase plate congression	3/1188	13/18614	0.0458237	0.203346	0.16482	AURKB/CDCA8/SPAG5	3
GO:0098693	BP	GO:0098693	regulation of synaptic vesicle cycle	3/1188	13/18614	0.0458237	0.203346	0.16482	CDK5R1/DNAJC5/RAB3B	3
GO:1900262	BP	GO:1900262	regulation of DNA-directed DNA polymerase activity	3/1188	13/18614	0.0458237	0.203346	0.16482	GINS1/GINS2/POLG2	3
GO:1900264	BP	GO:1900264	positive regulation of DNA-directed DNA polymerase activity	3/1188	13/18614	0.0458237	0.203346	0.16482	GINS1/GINS2/POLG2	3
GO:1903265	BP	GO:1903265	positive regulation of tumor necrosis factor-mediated signaling pathway	3/1188	13/18614	0.0458237	0.203346	0.16482	CASP1/CASP4/LAPTM5	3
GO:1905038	BP	GO:1905038	regulation of membrane lipid metabolic process	3/1188	13/18614	0.0458237	0.203346	0.16482	ORMDL2/SAMD8/SPHK1	3
GO:2000105	BP	GO:2000105	positive regulation of DNA-templated DNA replication	3/1188	13/18614	0.0458237	0.203346	0.16482	CDC7/CDT1/DBF4	3
GO:0032692	BP	GO:0032692	negative regulation of interleukin-1 production	7/1188	52/18614	0.0460894	0.204263	0.165563	ACP5/GSTP1/MIR142/NLRP7/PML/SERPINB1/TNFAIP3	7
GO:0046622	BP	GO:0046622	positive regulation of organ growth	7/1188	52/18614	0.0460894	0.204263	0.165563	CDK1/FGF2/GLI1/MAPK14/PIM1/SASH3/WNT2	7
GO:0031638	BP	GO:0031638	zymogen activation	8/1188	63/18614	0.0462153	0.204689	0.165908	C1R/CTSL/ENO1/FURIN/IFI16/KLK1/PLAT/PYCARD	8
GO:0032940	BP	GO:0032940	secretion by cell	65/1188	826/18614	0.0462623	0.204765	0.16597	ABAT/ABCA12/ANG/APBA1/APOE/ARFGEF2/ARL8B/BMP2/CCL5/CCL8/CCR1/CORO1A/CPLX3/CRY2/DMTN/DNAJC5/EZR/FBXO45/FURIN/GABBR1/GATA3/GLUL/GPR68/HLA-F/HMOX1/IFNG/IL12B/IL1B/IL6/INHBB/ITGB2/KIT/KMO/LGALS9/LIF/LYN/MIF/NAPA/NR4A3/OSM/P2RY1/PFN2/PLA2G3/PLEK/PPARD/PPARG/RAB10/RAB27A/RAB27B/RAB31/RAB3B/RAB5A/RASGRP1/REN/RIMS3/RSAD2/SLC16A1/SPINK1/TANGO6/TLR2/TMEM79/TNFRSF1B/VAMP8/VSNL1/YKT6	65
GO:0043069	BP	GO:0043069	negative regulation of programmed cell death	73/1188	940/18614	0.0463294	0.204931	0.166105	ANGPTL4/APOE/AR/AURKA/AURKB/AVEN/BAG3/BCL2A1/BDKRB2/BIRC3/BNIP3/BTC/CCL2/CCL5/CD74/CDK1/CEACAM5/CHST11/CORO1A/CXCR2/DDIAS/DFFA/DNAJC5/ENO1/FIGNL1/GATA3/GSTP1/HCLS1/HELLS/HMOX1/ID1/IDO1/IFI6/IFIT3/IL19/IL1B/IL2RB/IL6/IL7R/IRF7/ITCH/KIF14/KIT/LAMP3/LAPTM5/LTF/MAD2L1/MALT1/MIF/NOD2/NOG/NPM1/PA2G4/PIM1/PLA2G3/PLK1/PLK2/PPARD/PRKCQ/PSME3/RNF144B/SERPINB13/SLC46A2/SLC7A11/SLC7A5/SOX8/SPHK1/SPRY2/TGFA/T…	73
GO:0006970	BP	GO:0006970	response to osmotic stress	10/1188	86/18614	0.0469138	0.20725	0.167984	BDKRB2/CASP1/FMO1/KMO/LRRC8D/MAP7/NOLC1/PYCARD/SLC2A1/TIFAB	10
GO:0019915	BP	GO:0019915	lipid storage	10/1188	86/18614	0.0469138	0.20725	0.167984	APOE/C3/CRY2/EHD1/GM2A/IL1B/IL6/NRIP1/PPARG/SQLE	10
GO:0072657	BP	GO:0072657	protein localization to membrane	48/1188	588/18614	0.0474169	0.209339	0.169677	ABCA12/ADAM10/APOE/AR/BBS2/CD24/CDK5R1/CEMIP/DMTN/EHD1/EPHB2/EZR/F11R/FGF13/GBP1/GPC6/GZMB/IFNG/ITGB2/LDLRAP1/LRP4/MAGI2/MAL/MAP7/MICALL1/NETO2/P2RY1/PRPH2/RAB10/RAB31/RAB38/RAB3B/RELN/RHOG/RTP4/SCN3B/SEC61A1/SHISA6/SLC7A11/SMURF1/SSNA1/TMEM88/TOMM40/TRMT10B/VAMP8/VPS37B/WDR72/ZDHHC15	48
GO:0055080	BP	GO:0055080	monoatomic cation homeostasis	49/1188	602/18614	0.0474919	0.209536	0.169837	APLNR/APOE/ATOX1/ATP12A/ATP13A3/ATP13A4/ATP13A5/ATP6V0D1/ATP7B/BDKRB1/BNIP3/CCL13/CCL5/CCL8/CCR1/CCR5/CEMIP/CLCN3/CNNM4/CORO1A/CXCL10/CXCL11/CXCL9/CYP27B1/FGF2/HMOX1/IFNG/LCK/LCN2/LHCGR/LTF/LYN/MICU3/P2RY1/PLCB4/PML/PTPRC/RAB38/RHCG/RYR1/S100A8/S100A9/SCO2/SLAMF8/SLC35G1/SLC39A7/STEAP4/TRPC1/XCL1	49
GO:0010959	BP	GO:0010959	regulation of metal ion transport	36/1188	423/18614	0.0479568	0.211067	0.171078	ADCYAP1R1/APLNR/BDKRB1/CCL2/CCL4/CCL5/CCR1/CEMIP/CHP2/CORO1A/CXCL10/CXCL11/CXCL9/CXCR4/EGF/FGF13/FXYD5/FXYD6/GNB2/GPD1L/HOMER1/HSPA2/IFNG/LHCGR/LILRB2/LRRC55/LYN/P2RX5/PCSK9/PLP1/PML/SCN3B/SLN/SPINK1/TRPC1/XCL1	36
GO:0030277	BP	GO:0030277	maintenance of gastrointestinal epithelium	4/1188	22/18614	0.0480839	0.211067	0.171078	IL17A/MUC4/NOD2/SERPINA3	4
GO:0032042	BP	GO:0032042	mitochondrial DNA metabolic process	4/1188	22/18614	0.0480839	0.211067	0.171078	DNA2/POLG2/RRM1/SESN2	4
GO:0032928	BP	GO:0032928	regulation of superoxide anion generation	4/1188	22/18614	0.0480839	0.211067	0.171078	ACP5/CLEC7A/GSTP1/ITGB2	4
GO:0033630	BP	GO:0033630	positive regulation of cell adhesion mediated by integrin	4/1188	22/18614	0.0480839	0.211067	0.171078	CCL5/CXCL13/FERMT1/LIF	4
GO:0072111	BP	GO:0072111	cell proliferation involved in kidney development	4/1188	22/18614	0.0480839	0.211067	0.171078	BMP2/GATA3/SERPINB7/STAT1	4
GO:2000310	BP	GO:2000310	regulation of NMDA receptor activity	4/1188	22/18614	0.0480839	0.211067	0.171078	CCL2/EPHB2/IFNG/RELN	4
GO:2000810	BP	GO:2000810	regulation of bicellular tight junction assembly	4/1188	22/18614	0.0480839	0.211067	0.171078	F11R/IL17A/MIR142/TJP1	4
GO:0016567	BP	GO:0016567	protein ubiquitination	65/1188	828/18614	0.0481641	0.211285	0.171255	BIRC3/BUB1B/CDC20/CDCA3/CISH/DAW1/DTL/DTX3L/FANCA/FANCI/FBXO45/FBXO5/FBXO6/FBXW11/FBXW5/GAN/HERC5/HERC6/HSPBP1/IFI27/ISG15/ITCH/KBTBD7/KCTD11/LAPTM5/LEO1/MAD2L1/MALT1/MED8/N4BP1/NEURL2/NMI/NOD2/PLK1/PML/PTPN22/RAD51/RBBP6/RMND5A/RNF112/RNF128/RNF144B/RNF19B/SMURF1/SOCS1/SPHK1/SPRY2/TNFAIP1/TNFAIP3/TRIM10/TRIM14/TRIM21/TRIM25/TRIM9/TSPYL5/UBE2C/UBE2L6/UBE2M/UBE2T/UCHL3/UHRF1/WDSUB1/WWTR1/ZBTB16/ZF…	65
GO:0048015	BP	GO:0048015	phosphatidylinositol-mediated signaling	17/1188	172/18614	0.0483885	0.212134	0.171943	CCL5/CEP55/EGF/EZR/FGF2/GATA3/HCLS1/HCST/KIT/NLRC3/OSM/PIK3C2G/PIK3R5/PLCB4/PPARD/RASGRP1/RELN	17
GO:1905114	BP	GO:1905114	cell surface receptor signaling pathway involved in cell-cell signaling	48/1188	589/18614	0.0485604	0.212752	0.172444	ABAT/AMOTL1/APOE/ASPM/BMP2/C3/CCNE1/CD24/CDH3/CMAHP/CTNNBIP1/DEPDC1B/EGF/EIF4A3/FBXW11/FERMT1/FGF2/FRZB/FZD7/GATA3/GLI1/GPC6/IGSF11/JADE1/KLF15/LEO1/LGR6/LRP4/MAGI2/MAPK14/MDFI/NDP/NOG/P2RX5/RAB5A/RELN/SCEL/SHISA2/SHISA6/SMURF1/SOST/TLE2/TLR2/TMEM88/TNFAIP3/WNT2/WNT2B/WWTR1	48
GO:0070192	BP	GO:0070192	chromosome organization involved in meiotic cell cycle	9/1188	75/18614	0.0487275	0.213214	0.172818	BUB1/BUB1B/CCNE1/MND1/NCAPH/NDC1/RAD51/SMC2/TRIP13	9
GO:0071479	BP	GO:0071479	cellular response to ionizing radiation	9/1188	75/18614	0.0487275	0.213214	0.172818	BLM/CDKN1A/FIGNL1/GATA3/IFI16/MAPK14/RAD51/RAD51AP1/TSPYL5	9
GO:0002714	BP	GO:0002714	positive regulation of B cell mediated immunity	6/1188	42/18614	0.048964	0.213706	0.173217	C3/EXOSC3/HLA-E/NOD2/PTPRC/XCL1	6
GO:0002891	BP	GO:0002891	positive regulation of immunoglobulin mediated immune response	6/1188	42/18614	0.048964	0.213706	0.173217	C3/EXOSC3/HLA-E/NOD2/PTPRC/XCL1	6
GO:0010453	BP	GO:0010453	regulation of cell fate commitment	6/1188	42/18614	0.048964	0.213706	0.173217	AR/FGF2/FZD7/IL12B/IL23A/SPDEF	6
GO:1900274	BP	GO:1900274	regulation of phospholipase C activity	6/1188	42/18614	0.048964	0.213706	0.173217	ADCYAP1R1/ANG/CD86/FGF2/ITK/KIT	6
GO:0001936	BP	GO:0001936	regulation of endothelial cell proliferation	18/1188	185/18614	0.0490615	0.213726	0.173233	ANG/APLNR/APOE/ARG1/BMP2/CCL2/EGF/F3/FGF2/FGFBP1/HMOX1/IL12B/PPARG/STAT1/STAT3/TNMD/WNT2/XDH	18
GO:0045766	BP	GO:0045766	positive regulation of angiogenesis	18/1188	185/18614	0.0490615	0.213726	0.173233	AGO2/ANGPTL4/APLNR/BMPER/C3/C3AR1/CXCL8/CXCR2/CXCR4/CYBB/F3/FGF2/HMOX1/IL1B/PIK3R6/SPHK1/STAT3/TJP1	18
GO:1904018	BP	GO:1904018	positive regulation of vasculature development	18/1188	185/18614	0.0490615	0.213726	0.173233	AGO2/ANGPTL4/APLNR/BMPER/C3/C3AR1/CXCL8/CXCR2/CXCR4/CYBB/F3/FGF2/HMOX1/IL1B/PIK3R6/SPHK1/STAT3/TJP1	18
GO:0021885	BP	GO:0021885	forebrain cell migration	8/1188	64/18614	0.0499929	0.214415	0.173792	CDK5R1/CXCR4/FBXO45/FGF13/LRP8/NDEL1/RELN/SRGAP2C	8
GO:0033059	BP	GO:0033059	cellular pigmentation	8/1188	64/18614	0.0499929	0.214415	0.173792	APOE/BBS2/CDH3/MLPH/MREG/RAB27A/RAB38/SHROOM2	8
GO:0051055	BP	GO:0051055	negative regulation of lipid biosynthetic process	8/1188	64/18614	0.0499929	0.214415	0.173792	ACADL/APOE/BMP2/CYP27B1/ERLIN1/LPCAT1/ORMDL2/SPHK1	8
GO:0010232	BP	GO:0010232	vascular transport	10/1188	87/18614	0.0501116	0.214415	0.173792	ABCC1/APOE/FABP5/SLC15A2/SLC16A1/SLC2A1/SLC2A3/SLC5A1/SLC7A5/SLCO3A1	10
GO:0090502	BP	GO:0090502	RNA phosphodiester bond hydrolysis, endonucleolytic	10/1188	87/18614	0.0501116	0.214415	0.173792	AGO2/ANG/EXO1/FEN1/POP1/RNASE2/RNASE4/RNASEH2A/RPP40/RRS1	10
GO:0150104	BP	GO:0150104	transport across blood-brain barrier	10/1188	87/18614	0.0501116	0.214415	0.173792	ABCC1/APOE/FABP5/SLC15A2/SLC16A1/SLC2A1/SLC2A3/SLC5A1/SLC7A5/SLCO3A1	10
GO:0071901	BP	GO:0071901	negative regulation of protein serine/threonine kinase activity	13/1188	123/18614	0.0502583	0.214415	0.173792	APOE/BMP2/CDKN1A/GSTP1/IL1B/LYN/PLK1/PPARG/PTPN22/PYCARD/SERPINB3/SPRY2/TNFAIP3	13
GO:0042572	BP	GO:0042572	retinol metabolic process	7/1188	53/18614	0.0503037	0.214415	0.173792	ADH6/AKR1B10/ALDH1A3/DHRS13/DHRS9/RDH12/RDH16	7
GO:0001516	BP	GO:0001516	prostaglandin biosynthetic process	5/1188	32/18614	0.0503248	0.214415	0.173792	CD74/FABP5/IL1B/MIF/PLA2G3	5
GO:0002431	BP	GO:0002431	Fc receptor mediated stimulatory signaling pathway	5/1188	32/18614	0.0503248	0.214415	0.173792	LYN/NR4A3/PLSCR1/PTPRC/VAV1	5
GO:0031069	BP	GO:0031069	hair follicle morphogenesis	5/1188	32/18614	0.0503248	0.214415	0.173792	FOXE1/FST/INTU/TGM3/TMEM79	5
GO:0032770	BP	GO:0032770	positive regulation of monooxygenase activity	5/1188	32/18614	0.0503248	0.214415	0.173792	APOE/CDH3/CYP27B1/IFNG/IL1B	5
GO:0033198	BP	GO:0033198	response to ATP	5/1188	32/18614	0.0503248	0.214415	0.173792	IL1B/P2RX5/P2RY1/P2RY2/PANX1	5
GO:0046457	BP	GO:0046457	prostanoid biosynthetic process	5/1188	32/18614	0.0503248	0.214415	0.173792	CD74/FABP5/IL1B/MIF/PLA2G3	5
GO:2001242	BP	GO:2001242	regulation of intrinsic apoptotic signaling pathway	17/1188	173/18614	0.0506159	0.214415	0.173792	BDKRB2/CD74/DDIAS/EIF5A/ENO1/FIGNL1/HELLS/IL19/LCK/MIF/P4HB/PLAGL2/PYCARD/S100A8/S100A9/TIFAB/VNN1	17
GO:0140352	BP	GO:0140352	export from cell	70/1188	902/18614	0.0508176	0.214415	0.173792	ABAT/ABCA12/ABCC1/ANG/APBA1/APOE/ARFGEF2/ARL8B/ATP12A/ATP7B/BMP2/CCL5/CCL8/CCR1/CORO1A/CPLX3/CRY2/DMTN/DNAJC5/EZR/FBXO45/FURIN/GABBR1/GATA3/GLUL/GPR68/HLA-F/HMOX1/IFNG/IL12B/IL1B/IL6/INHBB/ITGB2/KIT/KMO/LGALS9/LIF/LYN/MIF/NAPA/NR4A3/OSM/P2RY1/PFN2/PLA2G3/PLEK/PPARD/PPARG/RAB10/RAB27A/RAB27B/RAB31/RAB3B/RAB5A/RASGRP1/REN/RIMS3/RSAD2/SLC15A2/SLC16A1/SLC35G1/SPINK1/TANGO6/TLR2/TMEM79/TNFRSF1B/VAMP8/…	70
GO:0051053	BP	GO:0051053	negative regulation of DNA metabolic process	15/1188	148/18614	0.051005	0.214415	0.173792	AUNIP/BLM/CDC6/CDKN1A/CDT1/CHEK1/DFFA/FBXO5/GATA3/GZMA/PARPBP/PIF1/POLQ/TIMELESS/TIPIN	15
GO:0051047	BP	GO:0051047	positive regulation of secretion	28/1188	317/18614	0.0510661	0.214415	0.173792	ABAT/ALOX12B/ANG/BMP2/EZR/GABBR1/GLUL/GPR68/HLA-F/IFNG/IL1B/INHBB/ITGB2/KMO/MIF/P2RY1/P2RY2/PLA2G3/PPARD/PPARG/RAB27A/RAB27B/RAB5A/S100A8/SPINK1/TLR2/VAMP8/VSNL1	28
GO:0010498	BP	GO:0010498	proteasomal protein catabolic process	42/1188	508/18614	0.0513913	0.214415	0.173792	ADRM1/AKIRIN2/AMN1/APOE/ASCC2/AURKA/CDC20/DTL/ERLIN1/FBXL13/FBXO45/FBXO6/FBXW11/FBXW5/HSPBP1/IFI27/ITCH/KBTBD7/KIF14/LAMP3/N4BP1/NUDT15/PBK/PLK1/PML/PSMA7/PSMB6/PSMC3/PSMD13/PSMD3/PSME3/RMND5A/RNF144B/RNF19B/SMURF1/TNFAIP1/TRIM25/TRIM9/UBE2C/WWTR1/YOD1/ZFAND2A	42
GO:0000912	BP	GO:0000912	assembly of actomyosin apparatus involved in cytokinesis	2/1188	6/18614	0.0513962	0.214415	0.173792	ANLN/RACGAP1	2
GO:0000915	BP	GO:0000915	actomyosin contractile ring assembly	2/1188	6/18614	0.0513962	0.214415	0.173792	ANLN/RACGAP1	2
GO:0001794	BP	GO:0001794	type IIa hypersensitivity	2/1188	6/18614	0.0513962	0.214415	0.173792	C3/HLA-E	2
GO:0002445	BP	GO:0002445	type II hypersensitivity	2/1188	6/18614	0.0513962	0.214415	0.173792	C3/HLA-E	2
GO:0002885	BP	GO:0002885	positive regulation of hypersensitivity	2/1188	6/18614	0.0513962	0.214415	0.173792	C3/HLA-E	2
GO:0007231	BP	GO:0007231	osmosensory signaling pathway	2/1188	6/18614	0.0513962	0.214415	0.173792	CASP1/PYCARD	2
GO:0009172	BP	GO:0009172	purine deoxyribonucleoside monophosphate catabolic process	2/1188	6/18614	0.0513962	0.214415	0.173792	PNP/XDH	2
GO:0010032	BP	GO:0010032	meiotic chromosome condensation	2/1188	6/18614	0.0513962	0.214415	0.173792	NCAPH/SMC2	2
GO:0010571	BP	GO:0010571	positive regulation of nuclear cell cycle DNA replication	2/1188	6/18614	0.0513962	0.214415	0.173792	CDC7/DBF4	2
GO:0010729	BP	GO:0010729	positive regulation of hydrogen peroxide biosynthetic process	2/1188	6/18614	0.0513962	0.214415	0.173792	DUOXA1/DUOXA2	2
GO:0015677	BP	GO:0015677	copper ion import	2/1188	6/18614	0.0513962	0.214415	0.173792	ATP7B/STEAP4	2
GO:0015827	BP	GO:0015827	tryptophan transport	2/1188	6/18614	0.0513962	0.214415	0.173792	ACE2/SLC7A5	2
GO:0021800	BP	GO:0021800	cerebral cortex tangential migration	2/1188	6/18614	0.0513962	0.214415	0.173792	FBXO45/RELN	2
GO:0031048	BP	GO:0031048	RNA-mediated heterochromatin formation	2/1188	6/18614	0.0513962	0.214415	0.173792	HELLS/ZNFX1	2
GO:0032687	BP	GO:0032687	negative regulation of interferon-alpha production	2/1188	6/18614	0.0513962	0.214415	0.173792	NLRC3/NMI	2
GO:0032960	BP	GO:0032960	regulation of inositol trisphosphate biosynthetic process	2/1188	6/18614	0.0513962	0.214415	0.173792	LHCGR/P2RY1	2
GO:0033634	BP	GO:0033634	positive regulation of cell-cell adhesion mediated by integrin	2/1188	6/18614	0.0513962	0.214415	0.173792	CCL5/CXCL13	2
GO:0034157	BP	GO:0034157	positive regulation of toll-like receptor 7 signaling pathway	2/1188	6/18614	0.0513962	0.214415	0.173792	PTPN22/RSAD2	2
GO:0034165	BP	GO:0034165	positive regulation of toll-like receptor 9 signaling pathway	2/1188	6/18614	0.0513962	0.214415	0.173792	PTPN22/RSAD2	2
GO:0035634	BP	GO:0035634	response to stilbenoid	2/1188	6/18614	0.0513962	0.214415	0.173792	LY6D/USP18	2
GO:0038110	BP	GO:0038110	interleukin-2-mediated signaling pathway	2/1188	6/18614	0.0513962	0.214415	0.173792	IL2RB/IL2RG	2
GO:0045112	BP	GO:0045112	integrin biosynthetic process	2/1188	6/18614	0.0513962	0.214415	0.173792	AR/S100A9	2
GO:0046121	BP	GO:0046121	deoxyribonucleoside catabolic process	2/1188	6/18614	0.0513962	0.214415	0.173792	PNP/XDH	2
GO:0046130	BP	GO:0046130	purine ribonucleoside catabolic process	2/1188	6/18614	0.0513962	0.214415	0.173792	PNP/XDH	2
GO:0048170	BP	GO:0048170	positive regulation of long-term neuronal synaptic plasticity	2/1188	6/18614	0.0513962	0.214415	0.173792	EPHB2/KIT	2
GO:0051142	BP	GO:0051142	positive regulation of NK T cell proliferation	2/1188	6/18614	0.0513962	0.214415	0.173792	IL12B/IL23A	2
GO:0055009	BP	GO:0055009	atrial cardiac muscle tissue morphogenesis	2/1188	6/18614	0.0513962	0.214415	0.173792	NOG/WNT2	2
GO:0055059	BP	GO:0055059	asymmetric neuroblast division	2/1188	6/18614	0.0513962	0.214415	0.173792	FGF13/RAB10	2
GO:0060129	BP	GO:0060129	thyroid-stimulating hormone-secreting cell differentiation	2/1188	6/18614	0.0513962	0.214415	0.173792	BMP2/FGF2	2
GO:0060633	BP	GO:0060633	negative regulation of transcription initiation by RNA polymerase II	2/1188	6/18614	0.0513962	0.214415	0.173792	CTNNBIP1/THRA	2
GO:0061046	BP	GO:0061046	regulation of branching involved in lung morphogenesis	2/1188	6/18614	0.0513962	0.214415	0.173792	WNT2/WNT2B	2
GO:0061470	BP	GO:0061470	T follicular helper cell differentiation	2/1188	6/18614	0.0513962	0.214415	0.173792	GPR183/IL6	2
GO:0062033	BP	GO:0062033	positive regulation of mitotic sister chromatid segregation	2/1188	6/18614	0.0513962	0.214415	0.173792	AURKB/CDT1	2
GO:0070315	BP	GO:0070315	G1 to G0 transition involved in cell differentiation	2/1188	6/18614	0.0513962	0.214415	0.173792	CDK5R1/RNF112	2
GO:0070345	BP	GO:0070345	negative regulation of fat cell proliferation	2/1188	6/18614	0.0513962	0.214415	0.173792	E2F1/TFDP1	2
GO:0070427	BP	GO:0070427	nucleotide-binding oligomerization domain containing 1 signaling pathway	2/1188	6/18614	0.0513962	0.214415	0.173792	SLC46A2/TNFAIP3	2
GO:0070945	BP	GO:0070945	neutrophil-mediated killing of gram-negative bacterium	2/1188	6/18614	0.0513962	0.214415	0.173792	CXCL6/TREM1	2
GO:0071349	BP	GO:0071349	cellular response to interleukin-12	2/1188	6/18614	0.0513962	0.214415	0.173792	P4HB/SIRPA	2
GO:0071352	BP	GO:0071352	cellular response to interleukin-2	2/1188	6/18614	0.0513962	0.214415	0.173792	IL2RB/IL2RG	2
GO:0072197	BP	GO:0072197	ureter morphogenesis	2/1188	6/18614	0.0513962	0.214415	0.173792	GATA3/SOX8	2
GO:0072566	BP	GO:0072566	chemokine (C-X-C motif) ligand 1 production	2/1188	6/18614	0.0513962	0.214415	0.173792	IL17A/MYD88	2
GO:0090155	BP	GO:0090155	negative regulation of sphingolipid biosynthetic process	2/1188	6/18614	0.0513962	0.214415	0.173792	ORMDL2/SPHK1	2
GO:0090166	BP	GO:0090166	Golgi disassembly	2/1188	6/18614	0.0513962	0.214415	0.173792	CDK1/VRK1	2
GO:0097272	BP	GO:0097272	ammonium homeostasis	2/1188	6/18614	0.0513962	0.214415	0.173792	RHCG/RHD	2
GO:0106104	BP	GO:0106104	regulation of glutamate receptor clustering	2/1188	6/18614	0.0513962	0.214415	0.173792	SHISA6/SLC7A11	2
GO:1904717	BP	GO:1904717	regulation of AMPA glutamate receptor clustering	2/1188	6/18614	0.0513962	0.214415	0.173792	SHISA6/SLC7A11	2
GO:1905600	BP	GO:1905600	regulation of receptor-mediated endocytosis involved in cholesterol transport	2/1188	6/18614	0.0513962	0.214415	0.173792	LDLRAP1/PCSK9	2
GO:1990349	BP	GO:1990349	gap junction-mediated intercellular transport	2/1188	6/18614	0.0513962	0.214415	0.173792	GJB2/GJB6	2
GO:1990379	BP	GO:1990379	lipid transport across blood-brain barrier	2/1188	6/18614	0.0513962	0.214415	0.173792	APOE/FABP5	2
GO:2000338	BP	GO:2000338	regulation of chemokine (C-X-C motif) ligand 1 production	2/1188	6/18614	0.0513962	0.214415	0.173792	IL17A/MYD88	2
GO:2000342	BP	GO:2000342	negative regulation of chemokine (C-X-C motif) ligand 2 production	2/1188	6/18614	0.0513962	0.214415	0.173792	OAS1/OAS3	2
GO:0000082	BP	GO:0000082	G1/S transition of mitotic cell cycle	23/1188	251/18614	0.0515905	0.215096	0.174343	CCL2/CCNE1/CDC25A/CDC6/CDC7/CDKN1A/CDKN3/DBF4/E2F1/EIF4EBP1/EIF4G1/ID4/JADE1/KIF14/PLK2/PML/PSME3/RCC1/RRM1/RRM2/TFDP1/ZNF655/ZPR1	23
GO:0019725	BP	GO:0019725	cellular homeostasis	62/1188	789/18614	0.0517938	0.215797	0.174912	ABCA12/APLNR/APOE/ATOX1/ATP12A/ATP13A3/ATP13A4/ATP13A5/ATP6V0D1/ATP7B/BAG3/BDKRB1/BNIP3/CCL13/CCL2/CCL5/CCL8/CCR1/CCR5/CEMIP/CLCN3/CORO1A/CXCL10/CXCL11/CXCL9/FGF2/GJB6/GPR68/GSTP1/HMOX1/IFNG/IL6/KLF15/LCK/LCN2/LHCGR/LRRC8D/LYN/MICU3/ORMDL2/P2RY1/P2RY2/PLCB4/PML/PPARD/PRDX1/PTPRC/RAB38/RHCG/RYR1/S100A8/S100A9/SCO2/SLAMF8/SLC35G1/SLC39A7/SLC7A11/STEAP4/TRPC1/UBE2C/VSNL1/XCL1	62
GO:0030705	BP	GO:0030705	cytoskeleton-dependent intracellular transport	20/1188	212/18614	0.0518214	0.215797	0.174912	APBA1/ARL8B/BAG3/CCDC88B/DLG2/FBXW11/FNBP1L/HOOK1/INTU/KIF4A/MAP6/MREG/MYO1F/MYO1H/MYO5C/NDEL1/RAB27B/RASGRP1/SSNA1/TUBA1C	20
GO:0016053	BP	GO:0016053	organic acid biosynthetic process	29/1188	331/18614	0.0520467	0.216474	0.175461	ABAT/ACADL/ALDH1A3/ALOX12B/ALOXE3/ASS1/CASP1/CD74/CYP39A1/CYP4F11/CYP7B1/DHRS9/EIF6/ELOVL7/ERLIN1/FABP5/FMO1/GLUL/GSTP1/IDO1/IL1B/KMO/KYNU/MIF/OSBPL3/PLA2G3/PLP1/PYCARD/STAR	29
GO:0062012	BP	GO:0062012	regulation of small molecule metabolic process	29/1188	331/18614	0.0520467	0.216474	0.175461	ABCG4/ACADL/ADCYAP1R1/APOE/BMP2/CD244/CD74/CYP27B1/EIF6/ENO1/ERLIN1/FABP5/FMO1/IFNG/IL1B/KIT/LDLRAP1/LHCGR/NR4A3/P2RY1/PLA2G3/PLEK/PPARD/RORC/SESN2/SLC7A11/STAR/STAT3/WDR5	29
GO:0002637	BP	GO:0002637	regulation of immunoglobulin production	9/1188	76/18614	0.052285	0.217334	0.176158	CD86/EPHB2/EXOSC3/HLA-E/IL6/PTPRC/SASH3/TNFRSF4/XCL1	9
GO:0043436	BP	GO:0043436	oxoacid metabolic process	74/1188	961/18614	0.0524694	0.217969	0.176672	ABAT/ABCC1/ACADL/ACOX2/ADH6/ADHFE1/ALDH1A3/ALDH4A1/ALDH6A1/ALDOC/ALOX12B/ALOXE3/AOAH/ARG1/ASPA/ASS1/ATIC/AUH/C3/CASP1/CD74/CRYM/CTPS1/CYP2J2/CYP39A1/CYP4F11/CYP4Z1/CYP7B1/DHRS9/EIF6/ELOVL7/ENO1/ERLIN1/FAAH2/FABP5/FARSA/FMO1/GAPDH/GLUL/GPT2/GSTP1/HAL/IDO1/IDO2/IFNG/IL1B/IL4I1/KIT/KMO/KYNU/LIPT1/MAPK14/MAPKAPK2/MIF/NR4A3/ODC1/OSBPL3/PLA2G3/PLA2G4D/PLP1/PPARD/PYCARD/SESN2/SLC16A1/SLC23A2/SLC2A1/SLC2…	74
GO:0030178	BP	GO:0030178	negative regulation of Wnt signaling pathway	17/1188	174/18614	0.0529145	0.219686	0.178064	APOE/BMP2/CTNNBIP1/FERMT1/FRZB/GLI1/JADE1/LRP4/MAPK14/MDFI/NOG/SHISA2/SHISA6/SOST/TLE2/TMEM88/WWTR1	17
GO:0014066	BP	GO:0014066	regulation of phosphatidylinositol 3-kinase signaling	12/1188	112/18614	0.0536231	0.222494	0.18034	CCL5/CEP55/EGF/FGF2/HCLS1/HCST/KIT/NLRC3/OSM/PPARD/RASGRP1/RELN	12
GO:0033673	BP	GO:0033673	negative regulation of kinase activity	22/1188	239/18614	0.0537557	0.222705	0.180511	APOE/BMP2/CAMK2N1/CDKN1A/EPHB2/GSTP1/IFNG/IL1B/LYN/NCAPG2/NPM1/PLK1/PPARG/PTPN22/PTPRC/PYCARD/SERPINB3/SH3BP5L/SHB/SPRY2/TNFAIP3/WWTR1	22
GO:0006284	BP	GO:0006284	base-excision repair	6/1188	43/18614	0.0539626	0.222705	0.180511	DNA2/FEN1/NEIL3/POLB/POLQ/RPA3	6
GO:0019674	BP	GO:0019674	NAD metabolic process	6/1188	43/18614	0.0539626	0.222705	0.180511	GPD1L/IDO1/IDO2/KMO/KYNU/PARP9	6
GO:0042554	BP	GO:0042554	superoxide anion generation	6/1188	43/18614	0.0539626	0.222705	0.180511	ACP5/CLEC7A/CYBB/GSTP1/ITGB2/NCF2	6
GO:0048713	BP	GO:0048713	regulation of oligodendrocyte differentiation	6/1188	43/18614	0.0539626	0.222705	0.180511	ASPA/CXCR4/ID4/IL34/TLR2/TNFRSF1B	6
GO:0051954	BP	GO:0051954	positive regulation of amine transport	6/1188	43/18614	0.0539626	0.222705	0.180511	ABAT/ACE2/GABBR1/KMO/RAB3B/SLC7A5	6
GO:0060236	BP	GO:0060236	regulation of mitotic spindle organization	6/1188	43/18614	0.0539626	0.222705	0.180511	BORA/KIF15/PLK1/PSRC1/TACC3/TPX2	6
GO:0061001	BP	GO:0061001	regulation of dendritic spine morphogenesis	6/1188	43/18614	0.0539626	0.222705	0.180511	CDK5R1/EPHA4/EPHB2/LRP8/RELN/ZDHHC15	6
GO:0050854	BP	GO:0050854	regulation of antigen receptor-mediated signaling pathway	8/1188	65/18614	0.0539645	0.222705	0.180511	EZR/GBP1/LAPTM5/LCK/LYN/MALT1/PTPN22/PTPRC	8
GO:0006816	BP	GO:0006816	calcium ion transport	38/1188	455/18614	0.054389	0.224322	0.181822	ADCYAP1R1/APLNR/BDKRB1/CCL2/CCL4/CCL5/CCL8/CCR1/CCR5/CEMIP/CORO1A/CXCL10/CXCL11/CXCL9/CXCR4/CYP27B1/EGF/FGF2/HOMER1/HSPA2/LCK/LHCGR/LILRB2/LYN/MICU3/P2RX5/PANX1/PLCB4/PLP1/PML/PTPRC/RYR1/SEC61A1/SLC35G1/SLN/SPINK1/TRPC1/XCL1	38
GO:0014009	BP	GO:0014009	glial cell proliferation	7/1188	54/18614	0.0547536	0.224483	0.181952	E2F1/IL1B/IL34/IL6/LYN/PLAG1/SLC7A5	7
GO:0030857	BP	GO:0030857	negative regulation of epithelial cell differentiation	7/1188	54/18614	0.0547536	0.224483	0.181952	FRZB/FST/ID1/IFNG/SPRY2/STAT1/XDH	7
GO:2000179	BP	GO:2000179	positive regulation of neural precursor cell proliferation	7/1188	54/18614	0.0547536	0.224483	0.181952	ASPM/EGF/FGF2/GLI1/ID4/LHX2/LYN	7
GO:0000966	BP	GO:0000966	RNA 5'-end processing	4/1188	23/18614	0.0553731	0.224483	0.181952	PNPT1/POP1/RPP40/THG1L	4
GO:0002689	BP	GO:0002689	negative regulation of leukocyte chemotaxis	4/1188	23/18614	0.0553731	0.224483	0.181952	CCL2/GPR18/MIF/SLAMF8	4
GO:0019835	BP	GO:0019835	cytolysis	4/1188	23/18614	0.0553731	0.224483	0.181952	GZMA/GZMB/GZMH/PRF1	4
GO:0038095	BP	GO:0038095	Fc-epsilon receptor signaling pathway	4/1188	23/18614	0.0553731	0.224483	0.181952	LYN/NR4A3/PRKCQ/VAV1	4
GO:0071305	BP	GO:0071305	cellular response to vitamin D	4/1188	23/18614	0.0553731	0.224483	0.181952	CYP24A1/CYP27B1/IL15/PIM1	4
GO:0072243	BP	GO:0072243	metanephric nephron epithelium development	4/1188	23/18614	0.0553731	0.224483	0.181952	LIF/SOX8/STAT1/WWTR1	4
GO:0072574	BP	GO:0072574	hepatocyte proliferation	4/1188	23/18614	0.0553731	0.224483	0.181952	GLI1/IL6/TGFA/TNFAIP3	4
GO:0072575	BP	GO:0072575	epithelial cell proliferation involved in liver morphogenesis	4/1188	23/18614	0.0553731	0.224483	0.181952	GLI1/IL6/TGFA/TNFAIP3	4
GO:0002467	BP	GO:0002467	germinal center formation	3/1188	14/18614	0.0556325	0.224483	0.181952	CXCL13/TNFAIP3/TNFSF13B	3
GO:0006596	BP	GO:0006596	polyamine biosynthetic process	3/1188	14/18614	0.0556325	0.224483	0.181952	AMD1/OAZ1/ODC1	3
GO:0006878	BP	GO:0006878	intracellular copper ion homeostasis	3/1188	14/18614	0.0556325	0.224483	0.181952	ATOX1/ATP7B/SCO2	3
GO:0009158	BP	GO:0009158	ribonucleoside monophosphate catabolic process	3/1188	14/18614	0.0556325	0.224483	0.181952	AMPD3/PNP/XDH	3
GO:0016078	BP	GO:0016078	tRNA catabolic process	3/1188	14/18614	0.0556325	0.224483	0.181952	ANG/EXOSC3/POP1	3
GO:0021819	BP	GO:0021819	layer formation in cerebral cortex	3/1188	14/18614	0.0556325	0.224483	0.181952	CDK5R1/LRP8/RELN	3
GO:0030213	BP	GO:0030213	hyaluronan biosynthetic process	3/1188	14/18614	0.0556325	0.224483	0.181952	CEMIP/EGF/IL1B	3
GO:0031269	BP	GO:0031269	pseudopodium assembly	3/1188	14/18614	0.0556325	0.224483	0.181952	CDC42EP5/KIT/SRGAP2C	3
GO:0032306	BP	GO:0032306	regulation of prostaglandin secretion	3/1188	14/18614	0.0556325	0.224483	0.181952	IL1B/MIF/PLA2G3	3
GO:0032308	BP	GO:0032308	positive regulation of prostaglandin secretion	3/1188	14/18614	0.0556325	0.224483	0.181952	IL1B/MIF/PLA2G3	3
GO:0032736	BP	GO:0032736	positive regulation of interleukin-13 production	3/1188	14/18614	0.0556325	0.224483	0.181952	GATA3/HLA-E/LGALS9	3
GO:0035563	BP	GO:0035563	positive regulation of chromatin binding	3/1188	14/18614	0.0556325	0.224483	0.181952	CDT1/DTX3L/PARP9	3
GO:0043301	BP	GO:0043301	negative regulation of leukocyte degranulation	3/1188	14/18614	0.0556325	0.224483	0.181952	HLA-F/HMOX1/LGALS9	3
GO:0043922	BP	GO:0043922	negative regulation by host of viral transcription	3/1188	14/18614	0.0556325	0.224483	0.181952	CCL4/CCL5/PSMC3	3
GO:0044793	BP	GO:0044793	negative regulation by host of viral process	3/1188	14/18614	0.0556325	0.224483	0.181952	CCL8/LTF/PSMC3	3
GO:0048711	BP	GO:0048711	positive regulation of astrocyte differentiation	3/1188	14/18614	0.0556325	0.224483	0.181952	BMP2/LIF/MIR142	3
GO:0051608	BP	GO:0051608	histamine transport	3/1188	14/18614	0.0556325	0.224483	0.181952	LYN/PLA2G3/VAMP8	3
GO:0055057	BP	GO:0055057	neuroblast division	3/1188	14/18614	0.0556325	0.224483	0.181952	ASPM/FGF13/RAB10	3
GO:0071415	BP	GO:0071415	cellular response to purine-containing compound	3/1188	14/18614	0.0556325	0.224483	0.181952	CHEK1/P2RY1/RYR1	3
GO:0090715	BP	GO:0090715	immunological memory formation process	3/1188	14/18614	0.0556325	0.224483	0.181952	HLA-DRA/IL12B/IL23A	3
GO:0098840	BP	GO:0098840	protein transport along microtubule	3/1188	14/18614	0.0556325	0.224483	0.181952	BAG3/DLG2/RAB27B	3
GO:0099118	BP	GO:0099118	microtubule-based protein transport	3/1188	14/18614	0.0556325	0.224483	0.181952	BAG3/DLG2/RAB27B	3
GO:0099188	BP	GO:0099188	postsynaptic cytoskeleton organization	3/1188	14/18614	0.0556325	0.224483	0.181952	EZR/FARP1/INA	3
GO:1902101	BP	GO:1902101	positive regulation of metaphase/anaphase transition of cell cycle	3/1188	14/18614	0.0556325	0.224483	0.181952	CDT1/DLGAP5/ESPL1	3
GO:1903909	BP	GO:1903909	regulation of receptor clustering	3/1188	14/18614	0.0556325	0.224483	0.181952	LRP4/SHISA6/SLC7A11	3
GO:1904668	BP	GO:1904668	positive regulation of ubiquitin protein ligase activity	3/1188	14/18614	0.0556325	0.224483	0.181952	CDC20/PLK1/UBE2C	3
GO:0001935	BP	GO:0001935	endothelial cell proliferation	19/1188	201/18614	0.0560038	0.225682	0.182924	ANG/APLNR/APOE/ARG1/BMP2/BMPER/CCL2/EGF/F3/FGF2/FGFBP1/HMOX1/IL12B/PPARG/STAT1/STAT3/TNMD/WNT2/XDH	19
GO:1902652	BP	GO:1902652	secondary alcohol metabolic process	15/1188	150/18614	0.056126	0.225682	0.182924	ABCG4/ACADL/APOE/APOL1/CH25H/CYP27B1/CYP39A1/CYP7B1/ERLIN1/LDLRAP1/PCSK9/PPARD/SQLE/STAR/SULT2B1	15
GO:0072001	BP	GO:0072001	renal system development	28/1188	320/18614	0.0561998	0.225682	0.182924	ASS1/BMP2/BMPER/CD24/CENPF/CTNNBIP1/CXCR2/EPHA4/FGF2/GATA3/GFRA1/HELLS/HS3ST3A1/KLF15/LIF/LRP4/MAGI2/NOG/ODC1/PCSK9/REN/SEC61A1/SERPINB7/SOX8/STAT1/WNT2B/WWTR1/ZBTB16	28
GO:0006308	BP	GO:0006308	DNA catabolic process	5/1188	33/18614	0.0563223	0.225682	0.182924	CECR2/DFFA/DNASE1L3/IL6/REXO4	5
GO:0006958	BP	GO:0006958	complement activation, classical pathway	5/1188	33/18614	0.0563223	0.225682	0.182924	C1QA/C1QB/C1QC/C1R/C3	5
GO:0033006	BP	GO:0033006	regulation of mast cell activation involved in immune response	5/1188	33/18614	0.0563223	0.225682	0.182924	HMOX1/LGALS9/LYN/PLA2G3/VAMP8	5
GO:0040020	BP	GO:0040020	regulation of meiotic nuclear division	5/1188	33/18614	0.0563223	0.225682	0.182924	CDC20/FBXO5/LIF/RAD51AP1/TRIP13	5
GO:0045684	BP	GO:0045684	positive regulation of epidermis development	5/1188	33/18614	0.0563223	0.225682	0.182924	CYP27B1/FGF2/PPARD/SULT2B1/TMEM79	5
GO:0048799	BP	GO:0048799	animal organ maturation	5/1188	33/18614	0.0563223	0.225682	0.182924	BMP2/GATA3/LTF/RYR1/ZBTB16	5
GO:0090183	BP	GO:0090183	regulation of kidney development	5/1188	33/18614	0.0563223	0.225682	0.182924	GATA3/NOG/SOX8/STAT1/WNT2B	5
GO:0090279	BP	GO:0090279	regulation of calcium ion import	5/1188	33/18614	0.0563223	0.225682	0.182924	CCL2/EGF/HOMER1/SLN/SPINK1	5
GO:1901889	BP	GO:1901889	negative regulation of cell junction assembly	5/1188	33/18614	0.0563223	0.225682	0.182924	BCAS3/DMTN/IL1B/MIR142/TLR2	5
GO:0048709	BP	GO:0048709	oligodendrocyte differentiation	11/1188	101/18614	0.0570813	0.228591	0.185281	ASPA/BNIP3/CXCR4/ID4/IL34/LYN/MAL/PLP1/SOX8/TLR2/TNFRSF1B	11
GO:0060675	BP	GO:0060675	ureteric bud morphogenesis	8/1188	66/18614	0.0581324	0.232664	0.188583	BMP2/CTNNBIP1/FGF2/GATA3/HS3ST3A1/NOG/SOX8/WNT2B	8
GO:0044843	BP	GO:0044843	cell cycle G1/S phase transition	25/1188	281/18614	0.058365	0.23346	0.189228	CCL2/CCNA2/CCNE1/CDC25A/CDC6/CDC7/CDKN1A/CDKN3/DBF4/E2F1/EIF4EBP1/EIF4G1/GLI1/ID4/JADE1/KIF14/PLK2/PML/PSME3/RCC1/RRM1/RRM2/TFDP1/ZNF655/ZPR1	25
GO:0032691	BP	GO:0032691	negative regulation of interleukin-1 beta production	6/1188	44/18614	0.0592589	0.236487	0.191682	ACP5/GSTP1/NLRP7/PML/SERPINB1/TNFAIP3	6
GO:0043029	BP	GO:0043029	T cell homeostasis	6/1188	44/18614	0.0592589	0.236487	0.191682	CCNB2/CORO1A/IL7R/LGALS2/LGALS9/SLC46A2	6
GO:0050856	BP	GO:0050856	regulation of T cell receptor signaling pathway	6/1188	44/18614	0.0592589	0.236487	0.191682	EZR/GBP1/LAPTM5/LCK/MALT1/PTPN22	6
GO:0051955	BP	GO:0051955	regulation of amino acid transport	6/1188	44/18614	0.0592589	0.236487	0.191682	ABAT/ACE2/ARG1/GABBR1/KMO/SLC7A5	6
GO:0009116	BP	GO:0009116	nucleoside metabolic process	7/1188	55/18614	0.0594412	0.236803	0.191938	APOBEC3B/ATIC/NT5C3A/PGM2/PNP/TK1/XDH	7
GO:0010518	BP	GO:0010518	positive regulation of phospholipase activity	7/1188	55/18614	0.0594412	0.236803	0.191938	ADCYAP1R1/ANG/CCL5/CD86/FGF2/ITK/KIT	7
GO:0034381	BP	GO:0034381	plasma lipoprotein particle clearance	7/1188	55/18614	0.0594412	0.236803	0.191938	APOE/EHD1/HMOX1/IL19/LDLRAP1/LIPG/PCSK9	7
GO:0045765	BP	GO:0045765	regulation of angiogenesis	30/1188	349/18614	0.0597284	0.23781	0.192754	AGO2/ANGPTL4/APLNR/BMPER/C3/C3AR1/CXCL10/CXCL13/CXCL8/CXCR2/CXCR4/CYBB/F3/FGF2/GLUL/HMOX1/IL1B/IL6/PIK3R6/PLK2/PML/PPARG/RHOJ/SPHK1/SPRY2/STAT1/STAT3/TJP1/TNFAIP3/TNMD	30
GO:0030001	BP	GO:0030001	metal ion transport	70/1188	911/18614	0.0600801	0.239072	0.193777	ADCYAP1R1/APLNR/ATOX1/ATP12A/ATP7B/BDKRB1/CCL2/CCL4/CCL5/CCL8/CCR1/CCR5/CEMIP/CHP2/CNNM4/CORO1A/CXCL10/CXCL11/CXCL9/CXCR4/CYP27B1/EGF/FGF13/FGF2/FLVCR2/FXYD5/FXYD6/GNB2/GPD1L/HOMER1/HSPA2/IFNG/KCNJ15/KCNK10/KCNK6/LCK/LCN2/LHCGR/LILRB2/LMTK2/LRRC55/LTF/LYN/MICU3/NIPAL4/P2RX5/PANX1/PCSK9/PLCB4/PLP1/PML/PTPRC/RYR1/SCN3B/SEC61A1/SHROOM2/SLC22A4/SLC23A2/SLC28A3/SLC35G1/SLC39A7/SLC5A1/SLC6A14/SLC6A16/S…	70
GO:0046328	BP	GO:0046328	regulation of JNK cascade	14/1188	139/18614	0.0604402	0.240066	0.194583	EDAR/FZD7/GSTP1/IL1B/ITCH/MFHAS1/MYD88/NOD2/PTPN22/PYCARD/RASGRP1/SERPINB3/SIRPA/SLAMF1	14
GO:1903322	BP	GO:1903322	positive regulation of protein modification by small protein conjugation or removal	14/1188	139/18614	0.0604402	0.240066	0.194583	BIRC3/CDC20/FANCI/HSPBP1/LAPTM5/MALT1/NMI/NOD2/PLK1/PTPN22/SPHK1/TOLLIP/TSPYL5/UBE2C	14
GO:0001823	BP	GO:0001823	mesonephros development	11/1188	102/18614	0.0604691	0.240066	0.194583	BMP2/BMPER/CTNNBIP1/FGF2/GATA3/HS3ST3A1/NOG/REN/SOX8/WNT2B/ZBTB16	11
GO:0030316	BP	GO:0030316	osteoclast differentiation	11/1188	102/18614	0.0604691	0.240066	0.194583	BMP2/CCR1/GPR183/GPR68/IFNG/IL12B/IL17A/IL23A/LILRB3/LTF/MAPK14	11
GO:0031099	BP	GO:0031099	regeneration	18/1188	190/18614	0.0605522	0.240258	0.194738	ATIC/AURKA/CCNA2/CDK1/CDKN1A/EPHA4/FZD7/GAP43/GLI1/HMOX1/IL6/KLK6/LGR6/NR4A3/PNPT1/PPARD/SLC7A5/TYMS	18
GO:0031109	BP	GO:0031109	microtubule polymerization or depolymerization	13/1188	127/18614	0.0619021	0.245191	0.198737	CDK5R1/FBXO5/FGF13/KIF18A/KIF18B/KIF2C/NDEL1/PSRC1/SKA1/SKA2/SKA3/SSNA1/TPX2	13
GO:0035303	BP	GO:0035303	regulation of dephosphorylation	13/1188	127/18614	0.0619021	0.245191	0.198737	BMP2/CDCA2/CHP2/CRY2/IFNG/LILRB2/MAGI2/MFHAS1/PLEK/PPP1R14D/PPP1R36/PPP6R1/PTPRC	13
GO:0090288	BP	GO:0090288	negative regulation of cellular response to growth factor stimulus	13/1188	127/18614	0.0619021	0.245191	0.198737	BMPER/CXCL13/FGF2/GATA3/IL12B/NOG/PPARG/RBPMS2/SHISA2/SMURF1/SOST/SPRY2/XDH	13
GO:0043066	BP	GO:0043066	negative regulation of apoptotic process	70/1188	913/18614	0.0622987	0.24662	0.199895	ANGPTL4/APOE/AR/AURKA/AURKB/AVEN/BAG3/BCL2A1/BDKRB2/BIRC3/BNIP3/BTC/CCL2/CCL5/CD74/CDK1/CEACAM5/CHST11/CORO1A/CXCR2/DDIAS/DFFA/DNAJC5/ENO1/FIGNL1/GATA3/GSTP1/HCLS1/HELLS/HMOX1/ID1/IDO1/IFI6/IFIT3/IL19/IL1B/IL2RB/IL6/IL7R/IRF7/ITCH/KIF14/LAMP3/LTF/MAD2L1/MALT1/MIF/NOD2/NOG/NPM1/PA2G4/PIM1/PLA2G3/PLK1/PLK2/PPARD/PRKCQ/PSME3/RNF144B/SERPINB13/SLC46A2/SLC7A5/SOX8/SPHK1/SPRY2/TGFA/TJP1/TNFAIP3/TNFAIP8…	70
GO:0072171	BP	GO:0072171	mesonephric tubule morphogenesis	8/1188	67/18614	0.0624981	0.247267	0.20042	BMP2/CTNNBIP1/FGF2/GATA3/HS3ST3A1/NOG/SOX8/WNT2B	8
GO:0002323	BP	GO:0002323	natural killer cell activation involved in immune response	5/1188	34/18614	0.0627125	0.247406	0.200532	CD244/CORO1A/HLA-F/IL12B/RAB27A	5
GO:0006536	BP	GO:0006536	glutamate metabolic process	5/1188	34/18614	0.0627125	0.247406	0.200532	ADHFE1/ALDH4A1/GLUL/HAL/SLC7A11	5
GO:0010661	BP	GO:0010661	positive regulation of muscle cell apoptotic process	5/1188	34/18614	0.0627125	0.247406	0.200532	BNIP3/CXCR2/IFNG/IL12B/PPARG	5
GO:0034121	BP	GO:0034121	regulation of toll-like receptor signaling pathway	5/1188	34/18614	0.0627125	0.247406	0.200532	BIRC3/IRF1/IRF7/MFHAS1/TLR2	5
GO:0034383	BP	GO:0034383	low-density lipoprotein particle clearance	5/1188	34/18614	0.0627125	0.247406	0.200532	EHD1/HMOX1/IL19/LDLRAP1/PCSK9	5
GO:0042303	BP	GO:0042303	molting cycle	12/1188	115/18614	0.0631209	0.248137	0.201125	CDH3/EDAR/FERMT1/FOXE1/FST/HPSE/INTU/KRT16/LHX2/LRP4/TGM3/TMEM79	12
GO:0042633	BP	GO:0042633	hair cycle	12/1188	115/18614	0.0631209	0.248137	0.201125	CDH3/EDAR/FERMT1/FOXE1/FST/HPSE/INTU/KRT16/LHX2/LRP4/TGM3/TMEM79	12
GO:1990748	BP	GO:1990748	cellular detoxification	12/1188	115/18614	0.0631209	0.248137	0.201125	AKR1B10/APOE/GPX2/GPX3/GSTP1/PIM1/PRDX1/RDH12/S100A9/SESN2/SRXN1/TXNDC17	12
GO:0009162	BP	GO:0009162	deoxyribonucleoside monophosphate metabolic process	4/1188	24/18614	0.0632217	0.248137	0.201125	PNP/TK1/TYMS/XDH	4
GO:0031338	BP	GO:0031338	regulation of vesicle fusion	4/1188	24/18614	0.0632217	0.248137	0.201125	CORO1A/CPLX3/SLAMF1/SPHK1	4
GO:0035357	BP	GO:0035357	peroxisome proliferator activated receptor signaling pathway	4/1188	24/18614	0.0632217	0.248137	0.201125	ALOXE3/BMP2/FABP5/PPARG	4
GO:0040037	BP	GO:0040037	negative regulation of fibroblast growth factor receptor signaling pathway	4/1188	24/18614	0.0632217	0.248137	0.201125	FGF2/GATA3/SHISA2/SPRY2	4
GO:0042438	BP	GO:0042438	melanin biosynthetic process	4/1188	24/18614	0.0632217	0.248137	0.201125	CDH3/RAB38/SLC7A11/TRPC1	4
GO:0072576	BP	GO:0072576	liver morphogenesis	4/1188	24/18614	0.0632217	0.248137	0.201125	GLI1/IL6/TGFA/TNFAIP3	4
GO:0034655	BP	GO:0034655	nucleobase-containing compound catabolic process	37/1188	447/18614	0.0632721	0.248194	0.20117	AGO2/AMPD3/ANG/APOBEC3B/CECR2/DFFA/DNA2/DNASE1L3/E2F1/EIF4A3/ENTPD7/EXOSC3/FEN1/IL6/LSM2/MAPK14/MAPKAPK2/MIAT/MYD88/NCBP2/NPM1/NUDT15/OAS2/PKP1/PNP/PNPT1/POP1/RBM24/REXO4/RNASE2/RNASE6/RNASEH2A/SAMHD1/TNFRSF1B/XDH/ZC3HAV1/ZPR1	37
GO:0008203	BP	GO:0008203	cholesterol metabolic process	14/1188	140/18614	0.0634036	0.248568	0.201474	ABCG4/ACADL/APOE/APOL1/CH25H/CYP39A1/CYP7B1/ERLIN1/LDLRAP1/PCSK9/PPARD/SQLE/STAR/SULT2B1	14
GO:0032371	BP	GO:0032371	regulation of sterol transport	9/1188	79/18614	0.063958	0.250457	0.203005	ABCA12/ABCG4/APOE/EGF/FURIN/LDLRAP1/LIPG/PCSK9/PPARG	9
GO:0032374	BP	GO:0032374	regulation of cholesterol transport	9/1188	79/18614	0.063958	0.250457	0.203005	ABCA12/ABCG4/APOE/EGF/FURIN/LDLRAP1/LIPG/PCSK9/PPARG	9
GO:0010803	BP	GO:0010803	regulation of tumor necrosis factor-mediated signaling pathway	7/1188	56/18614	0.064368	0.251776	0.204074	CASP1/CASP4/GSTP1/LAPTM5/PYCARD/SPHK1/TNFAIP3	7
GO:0042908	BP	GO:0042908	xenobiotic transport	7/1188	56/18614	0.064368	0.251776	0.204074	ABCC1/ATP7B/SLC15A2/SLC22A4/SLC28A3/SLC2A1/SLC7A5	7
GO:0032368	BP	GO:0032368	regulation of lipid transport	15/1188	153/18614	0.0644511	0.251867	0.204148	ABCA12/ABCG4/APOE/CRY2/EGF/FURIN/IL1B/LDLRAP1/LIPG/MIF/PCSK9/PLA2G3/PPARG/REN/SURF4	15
GO:0030111	BP	GO:0030111	regulation of Wnt signaling pathway	29/1188	338/18614	0.0644641	0.251867	0.204148	APOE/ASPM/BMP2/CDH3/CMAHP/CTNNBIP1/DEPDC1B/EGF/FERMT1/FGF2/FRZB/FZD7/GLI1/JADE1/KLF15/LGR6/LRP4/MAPK14/MDFI/NOG/SCEL/SHISA2/SHISA6/SOST/TLE2/TLR2/TMEM88/TNFAIP3/WWTR1	29
GO:0006979	BP	GO:0006979	response to oxidative stress	36/1188	434/18614	0.0646279	0.252364	0.20455	ABCC1/ACOX2/APOE/ARG1/ATOX1/BNIP3/CDK1/CPEB2/FOSL1/GJB2/GPX2/GPX3/GSTP1/HMOX1/IL18RAP/IL6/MELK/MMP3/NR4A3/NUDT15/P4HB/PML/PNPT1/PRDX1/RNF112/S100A7/SESN2/SIRPA/SLC23A2/SLC7A11/SPHK1/SRXN1/STAT1/THG1L/TNFAIP3/VNN1	36
GO:0014003	BP	GO:0014003	oligodendrocyte development	6/1188	45/18614	0.0648539	0.252816	0.204917	ASPA/ID4/LYN/MAL/PLP1/TLR2	6
GO:0032781	BP	GO:0032781	positive regulation of ATP-dependent activity	6/1188	45/18614	0.0648539	0.252816	0.204917	DNAJB1/HSPA2/PFN1/PFN2/PLSCR1/UHRF1	6
GO:0097028	BP	GO:0097028	dendritic cell differentiation	6/1188	45/18614	0.0648539	0.252816	0.204917	BATF2/HLA-B/LGALS9/LILRB2/LYN/TMEM176B	6
GO:1904375	BP	GO:1904375	regulation of protein localization to cell periphery	13/1188	128/18614	0.0650722	0.253524	0.205491	ADAM10/AR/EPHB2/EZR/GBP1/GPC6/IFNG/LDLRAP1/NETO2/PLK1/RAB38/RHOG/VAMP8	13
[truncated: 7,144 more rows]
