# Supplementary material for: Identification of novel biomarkers related to pathogenesis and treatment of psoriasis based on integrated analysis of weighted gene co-expression network analysis and LASSO
Source: PLoS One. 2025 Jun 25;20(6):e0317666. doi: 10.1371/journal.pone.0317666 (PMC12192183; doi:10.1371/journal.pone.0317666)
Supplement: S7 Table — (XLS) [file pone.0317666.s017.xls]

## Sheet: Table S6
ID	category	subcategory	ID.1	Description	GeneRatio	BgRatio	pvalue	p.adjust	qvalue	geneID	Count
hsa04060	Environmental Information Processing	Signaling molecules and interaction	hsa04060	Cytokine-cytokine receptor interaction	64/653	297/8579	7.58E-15	2.39E-12	1.99E-12	BMP2/CCL13/CCL18/CCL2/CCL20/CCL22/CCL4/CCL5/CCL8/CCR1/CCR5/CRLF2/CXCL1/CXCL10/CXCL11/CXCL13/CXCL17/CXCL2/CXCL3/CXCL6/CXCL8/CXCL9/CXCR2/CXCR4/CXCR6/EBI3/EDAR/GHR/IFNG/IL10RA/IL11RA/IL12B/IL13RA1/IL15/IL17A/IL18RAP/IL19/IL1B/IL1R1/IL21R/IL23A/IL24/IL26/IL2RB/IL2RG/IL32/IL34/IL36A/IL36B/IL36G/IL36RN/IL6/IL7R/INHBB/LIF/OSM/OSMR/RELL2/RELT/TNFRSF1B/TNFRSF4/TNFSF10/TNFSF13B/XCL1	64
hsa04061	Environmental Information Processing	Signaling molecules and interaction	hsa04061	Viral protein interaction with cytokine and cytokine receptor	32/653	100/8579	7.80E-13	1.23E-10	1.03E-10	CCL13/CCL18/CCL2/CCL20/CCL22/CCL4/CCL5/CCL8/CCR1/CCR5/CXCL1/CXCL10/CXCL11/CXCL13/CXCL2/CXCL3/CXCL6/CXCL8/CXCL9/CXCR2/CXCR4/IL10RA/IL18RAP/IL19/IL24/IL2RB/IL2RG/IL34/IL6/TNFRSF1B/TNFSF10/XCL1	32
hsa05323	Human Diseases	Immune disease	hsa05323	Rheumatoid arthritis	28/653	93/8579	1.10E-10	1.16E-08	9.65E-09	ACP5/ATP6V0D1/ATP6V1E2/CCL2/CCL20/CCL5/CD80/CD86/CTLA4/CTSL/CXCL1/CXCL2/CXCL3/CXCL6/CXCL8/HLA-DPA1/HLA-DRA/IFNG/IL15/IL17A/IL1B/IL23A/IL6/ITGB2/MMP1/MMP3/TLR2/TNFSF13B	28
hsa04110	Cellular Processes	Cell growth and death	hsa04110	Cell cycle	36/653	157/8579	1.23E-09	9.66E-08	8.07E-08	AURKB/BUB1/BUB1B/CCNA2/CCNB1/CCNB2/CCNE1/CDC20/CDC25A/CDC25C/CDC45/CDC6/CDC7/CDCA5/CDK1/CDKN1A/CDT1/CHEK1/DBF4/E2F1/ESPL1/FBXO5/MAD2L1/MCM3/MCM5/MCM6/NDC80/ORC1/ORC6/PKMYT1/PLK1/PTTG1/TFDP1/TICRR/TRIP13/TTK	36
hsa05164	Human Diseases	Infectious disease: viral	hsa05164	Influenza A	34/653	171/8579	1.55E-07	9.75E-06	8.15E-06	CASP1/CCL2/CCL5/CXCL10/CXCL8/DNAJB1/HLA-DPA1/HLA-DRA/IFIH1/IFNG/IL12B/IL1B/IL6/IRF7/IRF9/KPNA2/MX1/MX2/MYD88/NLRX1/NUP98/NXT1/OAS1/OAS2/OAS3/PML/PRSS2/PYCARD/RSAD2/STAT1/TMPRSS11D/TMPRSS4/TNFSF10/TRIM25	34
hsa04621	Organismal Systems	Immune system	hsa04621	NOD-like receptor signaling pathway	34/653	186/8579	1.22E-06	6.40E-05	5.35E-05	AIM2/BIRC3/CARD6/CASP1/CASP4/CASP5/CCL2/CCL5/CXCL1/CXCL2/CXCL3/CXCL8/CYBB/GBP1/GBP5/IFI16/IL1B/IL6/IRF7/IRF9/MAPK14/MYD88/NLRP7/NLRX1/NOD2/OAS1/OAS2/OAS3/PANX1/PLCB4/PSTPIP1/PYCARD/STAT1/TNFAIP3	34
hsa04657	Organismal Systems	Immune system	hsa04657	IL-17 signaling pathway	22/653	94/8579	1.46E-06	6.58E-05	5.50E-05	CCL2/CCL20/CXCL1/CXCL10/CXCL2/CXCL3/CXCL6/CXCL8/FOSL1/IFNG/IL17A/IL1B/IL6/LCN2/MAPK14/MMP1/MMP3/S100A7/S100A7A/S100A8/S100A9/TNFAIP3	22
hsa05134	Human Diseases	Infectious disease: bacterial	hsa05134	Legionellosis	16/653	56/8579	2.47E-06	9.72E-05	8.12E-05	BNIP3/C3/CASP1/CD14/CXCL1/CXCL2/CXCL3/CXCL8/IL12B/IL1B/IL6/ITGB2/MYD88/PYCARD/SAR1A/TLR2	16
hsa05321	Human Diseases	Immune disease	hsa05321	Inflammatory bowel disease	17/653	65/8579	4.59E-06	0.000160543	0.000134121	GATA3/HLA-DPA1/HLA-DRA/IFNG/IL12B/IL17A/IL18RAP/IL1B/IL21R/IL23A/IL2RG/IL6/NOD2/RORC/STAT1/STAT3/TLR2	17
hsa04062	Organismal Systems	Immune system	hsa04062	Chemokine signaling pathway	33/653	192/8579	7.03E-06	0.000221511	0.000185055	CCL13/CCL18/CCL2/CCL20/CCL22/CCL4/CCL5/CCL8/CCR1/CCR5/CXCL1/CXCL10/CXCL11/CXCL13/CXCL2/CXCL3/CXCL6/CXCL8/CXCL9/CXCR2/CXCR4/CXCR6/GNB2/ITK/LYN/PIK3R5/PIK3R6/PLCB4/PREX1/STAT1/STAT3/VAV1/XCL1	33
hsa05169	Human Diseases	Infectious disease: viral	hsa05169	Epstein-Barr virus infection	34/653	202/8579	8.19E-06	0.000234452	0.000195866	ADRM1/BLNK/CCNA2/CCNE1/CD3D/CD3G/CDKN1A/CXCL10/E2F1/HLA-B/HLA-DPA1/HLA-DRA/HLA-E/HLA-F/IL6/IRF7/IRF9/ISG15/LYN/MAPK14/MYD88/NFKBIE/OAS1/OAS2/OAS3/PSMC3/PSMD13/PSMD3/STAT1/STAT3/TAP1/TAP2/TLR2/TNFAIP3	34
hsa05133	Human Diseases	Infectious disease: bacterial	hsa05133	Pertussis	18/653	76/8579	1.10E-05	0.000288786	0.000241258	C1QA/C1QB/C1QC/C1R/C3/CASP1/CD14/CXCL6/CXCL8/IL12B/IL1B/IL23A/IL6/IRF1/ITGB2/MAPK14/MYD88/PYCARD	18
hsa04659	Organismal Systems	Immune system	hsa04659	Th17 cell differentiation	22/653	108/8579	1.63E-05	0.000394311	0.000329416	CD3D/CD3G/EBI3/GATA3/HLA-DPA1/HLA-DRA/IFNG/IL17A/IL1B/IL1R1/IL21R/IL23A/IL2RB/IL2RG/IL6/LCK/MAPK14/NFKBIE/PRKCQ/RORC/STAT1/STAT3	22
hsa04064	Environmental Information Processing	Signal transduction	hsa04064	NF-kappa B signaling pathway	21/653	104/8579	2.90E-05	0.000652939	0.00054548	BCL2A1/BIRC3/BLNK/CCL13/CCL4/CD14/CXCL1/CXCL2/CXCL3/CXCL8/EDAR/IL1B/IL1R1/LCK/LYN/MALT1/MYD88/PRKCQ/TNFAIP3/TNFSF13B/TRIM25	21
hsa05332	Human Diseases	Immune disease	hsa05332	Graft-versus-host disease	12/653	42/8579	4.50E-05	0.000945464	0.000789861	CD80/CD86/GZMB/HLA-B/HLA-DPA1/HLA-DRA/HLA-E/HLA-F/IFNG/IL1B/IL6/PRF1	12
hsa04630	Environmental Information Processing	Signal transduction	hsa04630	JAK-STAT signaling pathway	28/653	166/8579	4.91E-05	0.000967215	0.000808032	CDKN1A/CISH/CRLF2/EGF/GHR/IFNG/IL10RA/IL11RA/IL12B/IL13RA1/IL15/IL19/IL21R/IL23A/IL24/IL26/IL2RB/IL2RG/IL6/IL7R/IRF9/LIF/OSM/OSMR/PIM1/SOCS1/STAT1/STAT3	28
hsa04940	Human Diseases	Endocrine and metabolic disease	hsa04940	Type I diabetes mellitus	12/653	43/8579	5.82E-05	0.00107821	0.000900756	CD80/CD86/GZMB/HLA-B/HLA-DPA1/HLA-DRA/HLA-E/HLA-F/IFNG/IL12B/IL1B/PRF1	12
hsa05146	Human Diseases	Infectious disease: parasitic	hsa05146	Amoebiasis	20/653	102/8579	6.93E-05	0.00121348	0.00101377	ARG1/CD14/CD1B/CXCL1/CXCL2/CXCL3/CXCL8/IFNG/IL12B/IL1B/IL1R1/IL6/ITGB2/PLCB4/PRDX1/RAB5A/SERPINB13/SERPINB3/SERPINB4/TLR2	20
hsa05330	Human Diseases	Immune disease	hsa05330	Allograft rejection	11/653	38/8579	8.19E-05	0.00135802	0.00113452	CD80/CD86/GZMB/HLA-B/HLA-DPA1/HLA-DRA/HLA-E/HLA-F/IFNG/IL12B/PRF1	11
hsa05142	Human Diseases	Infectious disease: parasitic	hsa05142	Chagas disease	19/653	102/8579	0.000212523	0.00334724	0.00279636	BDKRB2/C1QA/C1QB/C1QC/C3/CCL2/CCL5/CD3D/CD3G/CXCL8/IFNG/IL12B/IL1B/IL6/MAPK14/MYD88/PLCB4/PPP2R2C/TLR2	19
hsa04620	Organismal Systems	Immune system	hsa04620	Toll-like receptor signaling pathway	19/653	104/8579	0.000276081	0.00414121	0.00345966	CCL4/CCL5/CD14/CD80/CD86/CXCL10/CXCL11/CXCL8/CXCL9/IL12B/IL1B/IL6/IRF7/MAPK14/MYD88/STAT1/TLR2/TLR8/TOLLIP	19
hsa04668	Environmental Information Processing	Signal transduction	hsa04668	TNF signaling pathway	20/653	114/8579	0.000337238	0.00482863	0.00403394	BIRC3/CCL2/CCL20/CCL5/CXCL1/CXCL10/CXCL2/CXCL3/CXCL6/IL15/IL1B/IL6/IRF1/ITCH/LIF/MAPK14/MMP3/NOD2/TNFAIP3/TNFRSF1B	20
hsa04145	Cellular Processes	Transport and catabolism	hsa04145	Phagosome	24/653	152/8579	0.000464103	0.00635619	0.0053101	ATP6V0D1/ATP6V1E2/C1R/C3/CD14/CLEC7A/CORO1A/CTSL/CYBB/HLA-B/HLA-DPA1/HLA-DRA/HLA-E/HLA-F/ITGB2/NCF2/RAB5A/SEC61A1/TAP1/TAP2/TLR2/TUBA1C/TUBB3/TUBB6	24
hsa05320	Human Diseases	Immune disease	hsa05320	Autoimmune thyroid disease	12/653	53/8579	0.000500238	0.00656563	0.00548507	CD80/CD86/CTLA4/GZMB/HLA-B/HLA-DPA1/HLA-DRA/HLA-E/HLA-F/PRF1/TG/TSHR	12
hsa05162	Human Diseases	Infectious disease: viral	hsa05162	Measles	22/653	138/8579	0.00069085	0.008468	0.00707435	CCNE1/CD3D/CD3G/IFIH1/IL12B/IL1B/IL2RB/IL2RG/IL6/IRF7/IRF9/MX1/MX2/MYD88/OAS1/OAS2/OAS3/SLAMF1/STAT1/STAT3/TLR2/TNFAIP3	22
hsa05171	Human Diseases	Infectious disease: viral	hsa05171	Coronavirus disease - COVID-19	32/653	232/8579	0.000698946	0.008468	0.00707435	ACE2/C1QA/C1QB/C1QC/C1R/C3/C3AR1/CASP1/CCL2/CFB/CXCL10/CXCL8/CYBB/IFIH1/IL12B/IL1B/IL6/IRF9/ISG15/MAPK14/MMP1/MMP3/MX1/MX2/MYD88/OAS1/OAS2/OAS3/STAT1/STAT3/TLR2/TLR8	32
hsa05152	Human Diseases	Infectious disease: bacterial	hsa05152	Tuberculosis	26/653	180/8579	0.0010952	0.0127773	0.0106745	ATP6V0D1/C3/CD14/CD74/CLEC4E/CLEC7A/CORO1A/CTSD/CYP27B1/HLA-DPA1/HLA-DRA/IFNG/IL10RA/IL12B/IL1B/IL23A/IL6/ITGB2/MALT1/MAPK14/MYD88/NOD2/RAB5A/SPHK1/STAT1/TLR2	26
hsa03030	Genetic Information Processing	Replication and repair	hsa03030	DNA replication	9/653	36/8579	0.00117889	0.0132625	0.0110798	DNA2/FEN1/MCM3/MCM5/MCM6/POLD3/POLE2/RNASEH2A/RPA3	9
hsa05166	Human Diseases	Infectious disease: viral	hsa05166	Human T-cell leukemia virus 1 infection	30/653	222/8579	0.00141508	0.0152732	0.0127595	BUB1B/CCNA2/CCNB2/CCNE1/CD3D/CD3G/CDC20/CDKN1A/CHEK1/E2F1/EGR2/ESPL1/FOSL1/HLA-B/HLA-DPA1/HLA-DRA/HLA-E/HLA-F/IL15/IL1R1/IL2RB/IL2RG/IL6/ITGB2/LCK/MAD2L1/POLB/PTTG1/RANBP1/SLC2A1	30
hsa05143	Human Diseases	Infectious disease: parasitic	hsa05143	African trypanosomiasis	9/653	37/8579	0.00145459	0.0152732	0.0127595	APOL1/IDO1/IDO2/IFNG/IL12B/IL1B/IL6/MYD88/PLCB4	9
hsa05340	Human Diseases	Immune disease	hsa05340	Primary immunodeficiency	9/653	38/8579	0.00177982	0.0180852	0.0151088	BLNK/CD3D/ICOS/IL2RG/IL7R/LCK/PTPRC/TAP1/TAP2	9
hsa03050	Genetic Information Processing	Folding, sorting and degradation	hsa03050	Proteasome	10/653	46/8579	0.00201514	0.0196006	0.0163748	ADRM1/IFNG/PSMA7/PSMB10/PSMB6/PSMB8/PSMC3/PSMD13/PSMD3/PSME3	10
hsa04625	Organismal Systems	Immune system	hsa04625	C-type lectin receptor signaling pathway	17/653	104/8579	0.0020571	0.0196006	0.0163748	CASP1/CCL22/CLEC4D/CLEC4E/CLEC7A/EGR2/IL12B/IL1B/IL23A/IL6/IRF1/IRF9/MALT1/MAPK14/MAPKAPK2/PYCARD/STAT1	17
hsa05120	Human Diseases	Infectious disease: bacterial	hsa05120	Epithelial cell signaling in Helicobacter pylori infection	13/653	70/8579	0.00211562	0.0196006	0.0163748	ADAM10/ATP6V0D1/ATP6V1E2/CCL5/CXCL1/CXCL2/CXCL3/CXCL8/CXCR2/F11R/LYN/MAPK14/TJP1	13
hsa05235	Human Diseases	Cancer: overview	hsa05235	PD-L1 expression and PD-1 checkpoint pathway in cancer	15/653	89/8579	0.00272001	0.0244801	0.0204512	BATF2/CD274/CD3D/CD3G/EGF/IFNG/LCK/MAPK14/MYD88/NFKBIE/PRKCQ/RASGRP1/STAT1/STAT3/TLR2	15
hsa05167	Human Diseases	Infectious disease: viral	hsa05167	Kaposi sarcoma-associated herpesvirus infection	26/653	194/8579	0.00321586	0.0281388	0.0235078	C3/CCR1/CCR5/CD86/CDKN1A/CXCL1/CXCL2/CXCL3/CXCL8/E2F1/FGF2/GNB2/HLA-B/HLA-E/HLA-F/IL6/IRF7/IRF9/LYN/MAPK14/MAPKAPK2/PIK3R5/PIK3R6/PREX1/STAT1/STAT3	26
hsa05417	Human Diseases	Cardiovascular disease	hsa05417	Lipid and atherosclerosis	28/653	215/8579	0.00346105	0.0294657	0.0246163	CASP1/CCL2/CCL5/CD14/CXCL1/CXCL2/CXCL3/CXCL8/CYBB/CYP2J2/HSPA2/IL12B/IL1B/IL6/IRF7/LYN/MAPK14/MMP1/MMP3/MYD88/NCF2/PLCB4/PPARG/PYCARD/STAT3/TLR2/TNFSF10/VAV1	28
hsa04623	Organismal Systems	Immune system	hsa04623	Cytosolic DNA-sensing pathway	13/653	75/8579	0.00397361	0.0329392	0.0275181	AIM2/CASP1/CCL4/CCL5/CXCL10/IL1B/IL6/IRF7/POLR2E/POLR3G/POLR3K/PYCARD/SAMHD1	13
hsa04114	Cellular Processes	Cell growth and death	hsa04114	Oocyte meiosis	19/653	131/8579	0.00467494	0.0377592	0.0315448	AR/AURKA/BUB1/CCNB1/CCNB2/CCNE1/CDC20/CDC25C/CDK1/CPEB2/ESPL1/FBXO5/FBXW11/MAD2L1/MAPK14/PKMYT1/PLK1/PTTG1/RPS6KA6	19
hsa05140	Human Diseases	Infectious disease: parasitic	hsa05140	Leishmaniasis	13/653	77/8579	0.0050139	0.0393986	0.0329144	C3/CYBB/HLA-DPA1/HLA-DRA/IFNG/IL12B/IL1B/ITGB2/MAPK14/MYD88/NCF2/STAT1/TLR2	13
hsa04610	Organismal Systems	Immune system	hsa04610	Complement and coagulation cascades	14/653	86/8579	0.00512807	0.0393986	0.0329144	BDKRB1/BDKRB2/C1QA/C1QB/C1QC/C1R/C3/C3AR1/CFB/F3/ITGB2/PLAT/SERPINA1/VSIG4	14
hsa05150	Human Diseases	Infectious disease: bacterial	hsa05150	Staphylococcus aureus infection	15/653	96/8579	0.00568731	0.0426548	0.0356348	C1QA/C1QB/C1QC/C1R/C3/C3AR1/CFB/FPR1/HLA-DPA1/HLA-DRA/ITGB2/KRT15/KRT16/KRT9/SELPLG	15
hsa05130	Human Diseases	Infectious disease: bacterial	hsa05130	Pathogenic Escherichia coli infection	25/653	198/8579	0.00822484	0.0601436	0.0502453	ACTR2/ARPC1B/CASP1/CASP4/CLDN17/CLDN23/CXCL8/EZR/GAPDH/HCLS1/IL1B/IL1R1/IL6/MAPK14/MYD88/MYO1F/MYO1H/MYO5C/PYCARD/SEC24C/TJP1/TNFSF10/TUBA1C/TUBB3/TUBB6	25
hsa04514	Environmental Information Processing	Signaling molecules and interaction	hsa04514	Cell adhesion molecules	21/653	158/8579	0.00840101	0.0601436	0.0502453	CD2/CD274/CD80/CD86/CDH3/CLDN17/CLDN23/CTLA4/F11R/HLA-B/HLA-DPA1/HLA-DRA/HLA-E/HLA-F/ICOS/IGSF11/ITGB2/PTPRC/SELL/SELPLG/SIGLEC1	21
hsa04658	Organismal Systems	Immune system	hsa04658	Th1 and Th2 cell differentiation	14/653	92/8579	0.00934673	0.0654271	0.0546592	CD3D/CD3G/GATA3/HLA-DPA1/HLA-DRA/IFNG/IL12B/IL2RB/IL2RG/LCK/MAPK14/NFKBIE/PRKCQ/STAT1	14
hsa04672	Organismal Systems	Immune system	hsa04672	Intestinal immune network for IgA production	9/653	49/8579	0.0106061	0.0726286	0.0606755	CD80/CD86/CXCR4/HLA-DPA1/HLA-DRA/ICOS/IL15/IL6/TNFSF13B	9
hsa04612	Organismal Systems	Immune system	hsa04612	Antigen processing and presentation	12/653	78/8579	0.0142547	0.0936332	0.0782232	CD74/CTSL/HLA-B/HLA-DPA1/HLA-DRA/HLA-E/HLA-F/HSPA2/IFNG/PSME3/TAP1/TAP2	12
hsa05416	Human Diseases	Cardiovascular disease	hsa05416	Viral myocarditis	10/653	60/8579	0.0142679	0.0936332	0.0782232	CD80/CD86/EIF4G1/HLA-B/HLA-DPA1/HLA-DRA/HLA-E/HLA-F/ITGB2/PRF1	10
hsa05160	Human Diseases	Infectious disease: viral	hsa05160	Hepatitis C	20/653	158/8579	0.0165238	0.105824	0.0884073	CDKN1A/CLDN17/CLDN23/CXCL10/E2F1/EGF/IFIT1/IFNG/IRF7/IRF9/MX1/MX2/OAS1/OAS2/OAS3/PPP2R2C/PSME3/RSAD2/STAT1/STAT3	20
hsa04380	Organismal Systems	Development and regeneration	hsa04380	Osteoclast differentiation	17/653	128/8579	0.0167974	0.105824	0.0884073	ACP5/BLNK/FOSL1/IFNG/IL1B/IL1R1/IRF9/LCK/LCP2/LILRB2/LILRB3/MAPK14/NCF2/PPARG/SIRPA/SOCS1/STAT1	17
hsa04640	Organismal Systems	Immune system	hsa04640	Hematopoietic cell lineage	14/653	99/8579	0.0172885	0.106782	0.0892078	CD14/CD1B/CD2/CD24/CD3D/CD3G/HLA-DPA1/HLA-DRA/IL11RA/IL1B/IL1R1/IL6/IL7R/KIT	14
hsa00250	Metabolism	Amino acid metabolism	hsa00250	Alanine, aspartate and glutamate metabolism	7/653	37/8579	0.0198024	0.119957	0.100215	ABAT/ALDH4A1/ASPA/ASS1/GLUL/GPT2/IL4I1	7
hsa05145	Human Diseases	Infectious disease: parasitic	hsa05145	Toxoplasmosis	15/653	111/8579	0.0206217	0.120997	0.101084	BIRC3/CCR5/HLA-DPA1/HLA-DRA/IFNG/IL10RA/IL12B/MAPK14/MYD88/PIK3R5/PIK3R6/SOCS1/STAT1/STAT3/TLR2	15
hsa04660	Organismal Systems	Immune system	hsa04660	T cell receptor signaling pathway	16/653	121/8579	0.0207423	0.120997	0.101084	CD3D/CD3G/CTLA4/ICOS/IFNG/ITK/LCK/LCP2/MALT1/MAPK14/NFKBIE/PPP2R2C/PRKCQ/PTPRC/RASGRP1/VAV1	16
hsa04914	Organismal Systems	Endocrine system	hsa04914	Progesterone-mediated oocyte maturation	14/653	102/8579	0.0219518	0.125724	0.105032	AURKA/BUB1/CCNA2/CCNB1/CCNB2/CDC25A/CDC25C/CDK1/CPEB2/MAD2L1/MAPK14/PKMYT1/PLK1/RPS6KA6	14
hsa01523	Human Diseases	Drug resistance: antineoplastic	hsa01523	Antifolate resistance	6/653	30/8579	0.0233624	0.130066	0.10866	ABCC1/ATIC/GGH/IL1B/IL6/TYMS	6
hsa05132	Human Diseases	Infectious disease: bacterial	hsa05132	Salmonella infection	28/653	249/8579	0.0235358	0.130066	0.10866	ACTR2/ARL8B/ARPC1B/BIRC3/CASP1/CASP4/CASP5/CD14/CXCL8/GAPDH/IL1B/IL6/KPNA3/MAPK14/MYD88/PFN1/PFN2/PIK3C2G/PTPRC/PYCARD/RAB5A/RHOG/RHOJ/TLR2/TNFSF10/TUBA1C/TUBB3/TUBB6	28
hsa00480	Metabolism	Metabolism of other amino acids	hsa00480	Glutathione metabolism	9/653	57/8579	0.027089	0.146829	0.122664	CHAC1/GPX2/GPX3/GSTA3/GSTP1/LAP3/ODC1/RRM1/RRM2	9
hsa04218	Cellular Processes	Cell growth and death	hsa04218	Cellular senescence	19/653	156/8579	0.0275012	0.146829	0.122664	CCNA2/CCNB1/CCNB2/CCNE1/CDC25A/CDK1/CDKN1A/CHEK1/CXCL8/E2F1/EIF4EBP1/FBXW11/FOXM1/HLA-B/HLA-E/HLA-F/IL6/MAPK14/MAPKAPK2	19
hsa05221	Human Diseases	Cancer: specific types	hsa05221	Acute myeloid leukemia	10/653	67/8579	0.0291795	0.153192	0.12798	BCL2A1/CCNA2/CD14/EIF4EBP1/KIT/PIM1/PML/PPARD/STAT3/ZBTB16	10
hsa05144	Human Diseases	Infectious disease: parasitic	hsa05144	Malaria	8/653	50/8579	0.0336555	0.173795	0.145192	CCL2/CXCL8/IFNG/IL1B/IL6/ITGB2/MYD88/TLR2	8
hsa00120	Metabolism	Lipid metabolism	hsa00120	Primary bile acid biosynthesis	4/653	17/8579	0.0356545	0.181148	0.151335	ACOX2/CH25H/CYP39A1/CYP7B1	4
hsa04936	Human Diseases	Endocrine and metabolic disease	hsa04936	Alcoholic liver disease	17/653	142/8579	0.0411288	0.204139	0.170542	ADH6/C1QA/C1QB/C1QC/C3/C3AR1/CD14/CXCL1/CXCL2/CXCL3/CXCL8/IL12B/IL17A/IL1B/IL6/MAPK14/MYD88	17
hsa04622	Organismal Systems	Immune system	hsa04622	RIG-I-like receptor signaling pathway	10/653	71/8579	0.0414758	0.204139	0.170542	CXCL10/CXCL8/DHX58/IFIH1/IL12B/IRF7/ISG15/MAPK14/NLRX1/TRIM25	10
hsa03410	Genetic Information Processing	Replication and repair	hsa03410	Base excision repair	7/653	44/8579	0.0466804	0.22622	0.188989	FEN1/NEIL3/POLB/POLD3/POLE2/POLG2/TDP1	7
hsa05170	Human Diseases	Infectious disease: viral	hsa05170	Human immunodeficiency virus 1 infection	23/653	212/8579	0.0529017	0.252485	0.210932	APOBEC3B/BST2/CCNB1/CCNB2/CCR5/CD3D/CD3G/CDC25C/CDK1/CHEK1/CXCR4/FBXW11/GNB2/HLA-B/HLA-E/HLA-F/MAPK14/MYD88/SAMHD1/TAP1/TAP2/TLR2/TNFRSF1B	23
hsa03460	Genetic Information Processing	Replication and repair	hsa03460	Fanconi anemia pathway	8/653	55/8579	0.0549053	0.258137	0.215653	BLM/EME1/FANCA/FANCI/POLI/RAD51/RPA3/UBE2T	8
hsa05163	Human Diseases	Infectious disease: viral	hsa05163	Human cytomegalovirus infection	24/653	225/8579	0.0573002	0.265435	0.22175	CCL2/CCL4/CCL5/CCR1/CCR5/CDKN1A/CXCL8/CXCR2/CXCR4/E2F1/EIF4EBP1/GNB2/HLA-B/HLA-E/HLA-F/IL10RA/IL1B/IL1R1/IL6/MAPK14/PLCB4/STAT3/TAP1/TAP2	24
hsa04814	Cellular Processes	Cell motility	hsa04814	Motor proteins	21/653	193/8579	0.0607393	0.277288	0.231652	CAPZA3/CENPE/KIF11/KIF14/KIF15/KIF18A/KIF18B/KIF20A/KIF20B/KIF23/KIF2C/KIF4A/KIFC1/MYH15/MYO1F/MYO1H/MYO5C/STARD9/TUBA1C/TUBB3/TUBB6	21
hsa04066	Environmental Information Processing	Signal transduction	hsa04066	HIF-1 signaling pathway	13/653	109/8579	0.0698022	0.31411	0.262414	ALDOC/CDKN1A/CYBB/EGF/EGLN3/EIF4EBP1/ENO1/GAPDH/HMOX1/IFNG/IL6/SLC2A1/STAT3	13
hsa00220	Metabolism	Amino acid metabolism	hsa00220	Arginine biosynthesis	4/653	22/8579	0.0813066	0.360726	0.301359	ARG1/ASS1/GLUL/GPT2	4
hsa03440	Genetic Information Processing	Replication and repair	hsa03440	Homologous recombination	6/653	41/8579	0.0878939	0.384536	0.32125	BLM/EME1/POLD3/RAD51/RAD54L/RPA3	6
hsa04614	Organismal Systems	Endocrine system	hsa04614	Renin-angiotensin system	4/653	23/8579	0.0927776	0.392799	0.328153	ACE2/KLK1/PREP/REN	4
hsa05203	Human Diseases	Cancer: overview	hsa05203	Viral carcinogenesis	21/653	204/8579	0.095656	0.392799	0.328153	ATP6V0D1/C3/CCNA2/CCNE1/CCR5/CDC20/CDK1/CDKN1A/CHEK1/EGR2/HLA-B/HLA-E/HLA-F/IRF7/IRF9/LYN/MAPKAPK2/POLB/RANBP1/REL/STAT3	21
hsa04144	Cellular Processes	Transport and catabolism	hsa04144	Endocytosis	25/653	250/8579	0.0960401	0.392799	0.328153	ACAP2/ACTR2/AP2S1/ARF3/ARFGEF2/ARPC1B/CAPZA3/CCR5/CXCR2/CXCR4/EHD1/EPN3/HLA-B/HLA-E/HLA-F/IL2RB/IL2RG/ITCH/LDLRAP1/PML/RAB10/RAB31/RAB5A/SMURF1/VPS37B	25
hsa00380	Metabolism	Amino acid metabolism	hsa00380	Tryptophan metabolism	6/653	42/8579	0.0963055	0.392799	0.328153	IDO1/IDO2/IL4I1/KMO/KYNU/TDO2	6
hsa05202	Human Diseases	Cancer: overview	hsa05202	Transcriptional misregulation in cancer	20/653	193/8579	0.0970339	0.392799	0.328153	ARNT2/BCL2A1/BIRC3/CCNA2/CD14/CD86/CDKN1A/CXCL8/GZMB/IL2RB/IL6/MMP3/NFKBIZ/NR4A3/PLAT/PML/PPARG/REL/SPINT1/ZBTB16	20
hsa05135	Human Diseases	Infectious disease: bacterial	hsa05135	Yersinia infection	15/653	137/8579	0.0972644	0.392799	0.328153	ACTR2/ARPC1B/CASP1/CCL2/CXCL8/IL1B/IL6/LCK/LCP2/MAPK14/MYD88/PYCARD/RHOG/RPS6KA6/VAV1	15
hsa03250	Genetic Information Processing	Information processing in viruses	hsa03250	Viral life cycle - HIV-1	8/653	63/8579	0.10366	0.413328	0.345303	APOBEC3B/BST2/CCR5/CXCR4/FURIN/MX1/MX2/SAMHD1	8
hsa04115	Cellular Processes	Cell growth and death	hsa04115	p53 signaling pathway	9/653	74/8579	0.107786	0.424407	0.354559	CCNB1/CCNB2/CCNE1/CDK1/CDKN1A/CHEK1/RRM2/SESN2/TP53I3	9
hsa01232	Metabolism	Global and overview maps	hsa01232	Nucleotide metabolism	10/653	85/8579	0.11039	0.429294	0.358641	AMPD3/CMPK2/CTPS1/NT5C3A/PNP/RRM1/RRM2/TK1/TYMS/XDH	10
hsa03020	Genetic Information Processing	Transcription	hsa03020	RNA polymerase	5/653	34/8579	0.112441	0.431938	0.36085	POLR1A/POLR1E/POLR2E/POLR3G/POLR3K	5
hsa04068	Environmental Information Processing	Signal transduction	hsa04068	FoxO signaling pathway	14/653	131/8579	0.122996	0.466792	0.389969	BNIP3/CCNB1/CCNB2/CDKN1A/EGF/HOMER1/IL6/IL7R/MAPK14/PLK1/PLK2/PLK4/STAT3/TNFSF10	14
hsa04650	Organismal Systems	Immune system	hsa04650	Natural killer cell mediated cytotoxicity	14/653	132/8579	0.12856	0.482102	0.402758	CD244/GZMB/HCST/HLA-B/HLA-E/IFNG/ITGB2/LCK/LCP2/PRF1/RAET1E/TNFSF10/ULBP2/VAV1	14
hsa04933	Human Diseases	Endocrine and metabolic disease	hsa04933	AGE-RAGE signaling pathway in diabetic complications	11/653	100/8579	0.137707	0.510327	0.426339	CCL2/CXCL8/CYBB/F3/IL1B/IL6/MAPK14/PIM1/PLCB4/STAT1/STAT3	11
hsa00240	Metabolism	Nucleotide metabolism	hsa00240	Pyrimidine metabolism	7/653	58/8579	0.149503	0.547597	0.457475	CMPK2/CTPS1/NT5C3A/RRM1/RRM2/TK1/TYMS	7
hsa05322	Human Diseases	Immune disease	hsa05322	Systemic lupus erythematosus	14/653	137/8579	0.158468	0.573764	0.479335	C1QA/C1QB/C1QC/C1R/C3/CD80/CD86/HLA-DPA1/HLA-DRA/IFNG/SNRPB/SNRPD1/SNRPD3/TRIM21	14
hsa04917	Organismal Systems	Endocrine system	hsa04917	Prolactin signaling pathway	8/653	70/8579	0.161028	0.576406	0.481542	CISH/CYP17A1/IRF1/LHCGR/MAPK14/SOCS1/STAT1/STAT3	8
hsa00920	Metabolism	Energy metabolism	hsa00920	Sulfur metabolism	2/653	10/8579	0.173575	0.61434	0.513233	ETHE1/SELENBP1	2
hsa04979	Organismal Systems	Digestive system	hsa04979	Cholesterol metabolism	6/653	51/8579	0.189244	0.662354	0.553345	ANGPTL4/APOE/LDLRAP1/LIPG/PCSK9/STAR	6
hsa00100	Metabolism	Lipid metabolism	hsa00100	Steroid biosynthesis	3/653	20/8579	0.191563	0.663102	0.55397	CYP24A1/CYP27B1/SQLE	3
hsa03013	Genetic Information Processing	Translation	hsa03013	Nucleocytoplasmic transport	11/653	108/8579	0.197815	0.673099	0.562322	ALYREF/EIF4A3/KPNA2/KPNA3/NCBP2/NDC1/NUP98/NXT1/POM121/RANGAP1/XPO5	11
hsa05219	Human Diseases	Cancer: specific types	hsa05219	Bladder cancer	5/653	41/8579	0.198725	0.673099	0.562322	CDKN1A/CXCL8/E2F1/EGF/MMP1	5
hsa05215	Human Diseases	Cancer: specific types	hsa05215	Prostate cancer	10/653	97/8579	0.201978	0.67684	0.565447	AR/CCNE1/CDKN1A/E2F1/EGF/GSTP1/MMP3/PLAT/SPINT1/TGFA	10
hsa03320	Organismal Systems	Endocrine system	hsa03320	PPAR signaling pathway	8/653	75/8579	0.209352	0.691655	0.577824	ACADL/ACOX2/ANGPTL4/FABP5/GK/MMP1/PPARD/PPARG	8
hsa04750	Organismal Systems	Sensory system	hsa04750	Inflammatory mediator regulation of TRP channels	10/653	98/8579	0.21079	0.691655	0.577824	BDKRB1/BDKRB2/CYP2J2/IL1B/IL1R1/MAPK14/P2RY2/PLA2G4D/PLCB4/PRKCQ	10
hsa04210	Cellular Processes	Cell growth and death	hsa04210	Apoptosis	13/653	136/8579	0.234723	0.762244	0.636795	BCL2A1/BIRC3/CTSC/CTSD/CTSF/CTSL/CTSW/DFFA/GZMB/LMNB1/PRF1/TNFSF10/TUBA1C	13
hsa05131	Human Diseases	Infectious disease: bacterial	hsa05131	Shigellosis	22/653	247/8579	0.249615	0.795166	0.664299	ACTR2/ARPC1B/BNIP3/C3/CASP1/CASP4/CCL5/CD14/CXCL8/FBXW11/FNBP1L/HCLS1/IL1B/IL1R1/MALT1/MAPK14/MYD88/PFN1/PFN2/PLCB4/PRKCQ/PYCARD	22
hsa03430	Genetic Information Processing	Replication and repair	hsa03430	Mismatch repair	3/653	23/8579	0.253249	0.795166	0.664299	EXO1/POLD3/RPA3	3
hsa02010	Environmental Information Processing	Membrane transport	hsa02010	ABC transporters	5/653	45/8579	0.255744	0.795166	0.664299	ABCA12/ABCC1/ABCG4/TAP1/TAP2	5
hsa04710	Organismal Systems	Environmental adaptation	hsa04710	Circadian rhythm	4/653	34/8579	0.257417	0.795166	0.664299	BHLHE40/CRY2/FBXW11/RORC	4
hsa04670	Organismal Systems	Immune system	hsa04670	Leukocyte transendothelial migration	11/653	115/8579	0.258301	0.795166	0.664299	CLDN17/CLDN23/CXCR4/CYBB/EZR/F11R/ITGB2/ITK/MAPK14/NCF2/VAV1	11
hsa03450	Genetic Information Processing	Replication and repair	hsa03450	Non-homologous end-joining	2/653	13/8579	0.260007	0.795166	0.664299	FEN1/XRCC4	2
hsa04142	Cellular Processes	Transport and catabolism	hsa04142	Lysosome	12/653	132/8579	0.303217	0.905668	0.756615	ACP5/ATP6V0D1/CTSC/CTSD/CTSF/CTSL/CTSW/GM2A/HYAL4/LAMP3/LAPTM5/PSAPL1	12
hsa04978	Organismal Systems	Digestive system	hsa04978	Mineral absorption	6/653	60/8579	0.305125	0.905668	0.756615	ATOX1/ATP7B/HMOX1/MT1F/SLC26A9/SLC5A1	6
hsa04350	Environmental Information Processing	Signal transduction	hsa04350	TGF-beta signaling pathway	10/653	108/8579	0.306303	0.905668	0.756615	BMP2/FST/ID1/ID4/IFNG/INHBB/NOG/RGMB/SMURF1/TFDP1	10
hsa04662	Organismal Systems	Immune system	hsa04662	B cell receptor signaling pathway	8/653	84/8579	0.30764	0.905668	0.756615	BLNK/IFITM1/LILRB2/LILRB3/LYN/MALT1/NFKBIE/VAV1	8
hsa00590	Metabolism	Lipid metabolism	hsa00590	Arachidonic acid metabolism	6/653	61/8579	0.318816	0.929879	0.776841	ALOX12B/ALOXE3/CBR3/CYP2J2/PLA2G3/PLA2G4D	6
hsa04217	Cellular Processes	Cell growth and death	hsa04217	Necroptosis	14/653	159/8579	0.324402	0.937493	0.783202	BIRC3/CASP1/CYBB/GLUL/IFNG/IL1B/IRF9/PLA2G4D/PYCARD/PYGL/STAT1/STAT3/TNFAIP3/TNFSF10	14
hsa00330	Metabolism	Amino acid metabolism	hsa00330	Arginine and proline metabolism	5/653	50/8579	0.331493	0.940724	0.785901	ALDH4A1/AMD1/ARG1/LAP3/ODC1	5
hsa00565	Metabolism	Lipid metabolism	hsa00565	Ether lipid metabolism	5/653	50/8579	0.331493	0.940724	0.785901	CHPT1/GDPD3/LPCAT1/PLA2G3/PLA2G4D	5
hsa01230	Metabolism	Global and overview maps	hsa01230	Biosynthesis of amino acids	7/653	75/8579	0.34479	0.950355	0.793947	ALDOC/ARG1/ASS1/ENO1/GAPDH/GLUL/GPT2	7
hsa05217	Human Diseases	Cancer: specific types	hsa05217	Basal cell carcinoma	6/653	63/8579	0.346447	0.950355	0.793947	BMP2/CDKN1A/FZD7/GLI1/WNT2/WNT2B	6
hsa00360	Metabolism	Amino acid metabolism	hsa00360	Phenylalanine metabolism	2/653	16/8579	0.346877	0.950355	0.793947	IL4I1/MIF	2
hsa04913	Organismal Systems	Endocrine system	hsa04913	Ovarian steroidogenesis	5/653	51/8579	0.346955	0.950355	0.793947	CYP17A1/CYP2J2/LHCGR/PLA2G4D/STAR	5
hsa05161	Human Diseases	Infectious disease: viral	hsa05161	Hepatitis B	14/653	162/8579	0.350037	0.950533	0.794096	CCNA2/CCNE1/CDKN1A/CXCL8/E2F1/EGR2/IFIH1/IL6/IRF7/MAPK14/MYD88/STAT1/STAT3/TLR2	14
hsa05212	Human Diseases	Cancer: specific types	hsa05212	Pancreatic cancer	7/653	76/8579	0.357486	0.962463	0.804063	CDKN1A/E2F1/EGF/RAD51/STAT1/STAT3/TGFA	7
hsa05418	Human Diseases	Cardiovascular disease	hsa05418	Fluid shear stress and atherosclerosis	12/653	139/8579	0.368173	0.982835	0.821082	ASS1/CCL2/CTSL/GSTA3/GSTP1/HMOX1/IFNG/IL1B/IL1R1/MAPK14/NCF2/PLAT	12
hsa00600	Metabolism	Lipid metabolism	hsa00600	Sphingolipid metabolism	5/653	53/8579	0.377976	1	0.835422	PSAPL1/SGMS2/SPHK1/SPTLC2/UGCG	5
hsa00591	Metabolism	Lipid metabolism	hsa00591	Linoleic acid metabolism	3/653	30/8579	0.402593	1	0.835422	CYP2J2/PLA2G3/PLA2G4D	3
hsa00531	Metabolism	Glycan biosynthesis and metabolism	hsa00531	Glycosaminoglycan degradation	2/653	19/8579	0.430142	1	0.835422	HPSE/HYAL4	2
hsa00670	Metabolism	Metabolism of cofactors and vitamins	hsa00670	One carbon pool by folate	2/653	20/8579	0.456651	1	0.835422	ATIC/TYMS	2
hsa05165	Human Diseases	Infectious disease: viral	hsa05165	Human papillomavirus infection	26/653	331/8579	0.463304	1	0.835422	ATP6V0D1/ATP6V1E2/CCNA2/CCNE1/CDKN1A/CHAD/COL9A2/DLG2/E2F1/EGF/EIF4EBP1/FZD7/HLA-B/HLA-E/HLA-F/IRF1/IRF9/ISG15/MX1/MX2/OASL/PPP2R2C/RELN/STAT1/WNT2/WNT2B	26
hsa04130	Genetic Information Processing	Folding, sorting and degradation	hsa04130	SNARE interactions in vesicular transport	3/653	33/8579	0.464607	1	0.835422	VAMP8/VTI1A/YKT6	3
hsa04370	Environmental Information Processing	Signal transduction	hsa04370	VEGF signaling pathway	5/653	59/8579	0.470113	1	0.835422	MAPK14/MAPKAPK2/PLA2G4D/SH2D2A/SPHK1	5
hsa04611	Organismal Systems	Immune system	hsa04611	Platelet activation	10/653	124/8579	0.472752	1	0.835422	LCP2/LYN/MAPK14/P2RY1/PIK3R5/PIK3R6/PLA2G4D/PLCB4/RASGRP1/VAMP8	10
hsa01524	Human Diseases	Drug resistance: antineoplastic	hsa01524	Platinum drug resistance	6/653	73/8579	0.484844	1	0.835422	ATP7B/BIRC3/CDKN1A/GSTA3/GSTP1/TOP2A	6
hsa00280	Metabolism	Amino acid metabolism	hsa00280	Valine, leucine and isoleucine degradation	4/653	48/8579	0.501916	1	0.835422	ABAT/ALDH6A1/AUH/IL4I1	4
hsa00340	Metabolism	Amino acid metabolism	hsa00340	Histidine metabolism	2/653	22/8579	0.507444	1	0.835422	ASPA/HAL	2
hsa04540	Cellular Processes	Cellular community - eukaryotes	hsa04540	Gap junction	7/653	88/8579	0.509223	1	0.835422	CDK1/EGF/PLCB4/TJP1/TUBA1C/TUBB3/TUBB6	7
hsa04918	Organismal Systems	Endocrine system	hsa04918	Thyroid hormone synthesis	6/653	75/8579	0.511667	1	0.835422	DUOXA2/GPX2/GPX3/PLCB4/TG/TSHR	6
hsa04120	Genetic Information Processing	Folding, sorting and degradation	hsa04120	Ubiquitin mediated proteolysis	11/653	142/8579	0.521727	1	0.835422	BIRC3/CDC20/FBXW11/ITCH/PML/SMURF1/SOCS1/UBE2C/UBE2F/UBE2L6/UBE2M	11
hsa00350	Metabolism	Amino acid metabolism	hsa00350	Tyrosine metabolism	3/653	36/8579	0.52363	1	0.835422	ADH6/IL4I1/MIF	3
hsa00500	Metabolism	Carbohydrate metabolism	hsa00500	Starch and sucrose metabolism	3/653	36/8579	0.52363	1	0.835422	GYS1/PGM2/PYGL	3
hsa03060	Genetic Information Processing	Folding, sorting and degradation	hsa03060	Protein export	2/653	23/8579	0.531653	1	0.835422	SEC61A1/SPCS3	2
hsa05110	Human Diseases	Infectious disease: bacterial	hsa05110	Vibrio cholerae infection	4/653	50/8579	0.534689	1	0.835422	ATP6V0D1/ATP6V1E2/SEC61A1/TJP1	4
hsa04530	Cellular Processes	Cellular community - eukaryotes	hsa04530	Tight junction	13/653	170/8579	0.535379	1	0.835422	ACTR2/AMOTL1/ARPC1B/CD1B/CLDN17/CLDN23/DLG2/EZR/F11R/HCLS1/PPP2R2C/TJP1/TUBA1C	13
hsa04390	Environmental Information Processing	Signal transduction	hsa04390	Hippo signaling pathway	12/653	157/8579	0.538006	1	0.835422	BIRC3/BMP2/DLG2/FBXW11/FZD7/ID1/ITGB2/PPP2R2C/TEAD4/WNT2/WNT2B/WWTR1	12
hsa00534	Metabolism	Glycan biosynthesis and metabolism	hsa00534	Glycosaminoglycan biosynthesis - heparan sulfate / heparin	2/653	24/8579	0.555037	1	0.835422	HS3ST3A1/NDST2	2
hsa01521	Human Diseases	Drug resistance: antineoplastic	hsa01521	EGFR tyrosine kinase inhibitor resistance	6/653	79/8579	0.563614	1	0.835422	EGF/EIF4EBP1/FGF2/IL6/STAT3/TGFA	6
hsa00983	Metabolism	Xenobiotics biodegradation and metabolism	hsa00983	Drug metabolism - other enzymes	6/653	80/8579	0.576188	1	0.835422	GSTA3/GSTP1/RRM1/RRM2/TK1/XDH	6
hsa04071	Environmental Information Processing	Signal transduction	hsa04071	Sphingolipid signaling pathway	9/653	121/8579	0.578951	1	0.835422	ABCC1/BDKRB2/CTSD/MAPK14/PLCB4/PPP2R2C/SGMS2/SPHK1/SPTLC2	9
hsa04961	Organismal Systems	Excretory system	hsa04961	Endocrine and other factor-regulated calcium reabsorption	4/653	53/8579	0.581728	1	0.835422	AP2S1/BDKRB2/KLK1/PLCB4	4
hsa00010	Metabolism	Carbohydrate metabolism	hsa00010	Glycolysis / Gluconeogenesis	5/653	67/8579	0.585069	1	0.835422	ADH6/ALDOC/ENO1/GAPDH/PGM2	5
hsa05014	Human Diseases	Neurodegenerative disease	hsa05014	Amyotrophic lateral sclerosis	27/653	364/8579	0.586571	1	0.835422	ADRM1/ALYREF/ANG/ANXA11/ATG13/CASP1/GPX2/GPX3/MAPK14/NDC1/NUP98/NXT1/PFN1/PFN2/POM121/PSMA7/PSMB6/PSMC3/PSMD13/PSMD3/RAB5A/TNFRSF1B/TOMM40/TOMM40L/TUBA1C/TUBB3/TUBB6	27
hsa00830	Metabolism	Metabolism of cofactors and vitamins	hsa00830	Retinol metabolism	5/653	68/8579	0.598479	1	0.835422	ADH6/ALDH1A3/DHRS9/RDH12/RDH16	5
hsa04664	Organismal Systems	Immune system	hsa04664	Fc epsilon RI signaling pathway	5/653	68/8579	0.598479	1	0.835422	LCP2/LYN/MAPK14/PLA2G4D/VAV1	5
hsa04613	Organismal Systems	Immune system	hsa04613	Neutrophil extracellular trap formation	14/653	191/8579	0.599271	1	0.835422	C3/CASP1/CASP4/CLCN3/CLEC7A/CYBB/FPR1/ITGB2/MAPK14/NCF2/PLCB4/SELPLG/TLR2/TLR8	14
hsa00592	Metabolism	Lipid metabolism	hsa00592	alpha-Linolenic acid metabolism	2/653	26/8579	0.599276	1	0.835422	PLA2G3/PLA2G4D	2
hsa04920	Organismal Systems	Endocrine system	hsa04920	Adipocytokine signaling pathway	5/653	69/8579	0.611643	1	0.835422	NFKBIE/PRKCQ/SLC2A1/STAT3/TNFRSF1B	5
hsa05211	Human Diseases	Cancer: specific types	hsa05211	Renal cell carcinoma	5/653	69/8579	0.611643	1	0.835422	ARNT2/CDKN1A/EGLN3/SLC2A1/TGFA	5
hsa04216	Cellular Processes	Cell growth and death	hsa04216	Ferroptosis	3/653	41/8579	0.613423	1	0.835422	CYBB/HMOX1/SLC7A11	3
hsa04666	Organismal Systems	Immune system	hsa04666	Fc gamma R-mediated phagocytosis	7/653	97/8579	0.614482	1	0.835422	ACTR2/ARPC1B/LYN/PLA2G4D/PTPRC/SPHK1/VAV1	7
hsa00790	Metabolism	Metabolism of cofactors and vitamins	hsa00790	Folate biosynthesis	2/653	27/8579	0.620123	1	0.835422	AKR1B10/GGH	2
hsa04966	Organismal Systems	Excretory system	hsa04966	Collecting duct acid secretion	2/653	27/8579	0.620123	1	0.835422	ATP6V0D1/ATP6V1E2	2
hsa05223	Human Diseases	Cancer: specific types	hsa05223	Non-small cell lung cancer	5/653	72/8579	0.649586	1	0.835422	CDKN1A/E2F1/EGF/STAT3/TGFA	5
hsa04550	Cellular Processes	Cellular community - eukaryotes	hsa04550	Signaling pathways regulating pluripotency of stem cells	10/653	143/8579	0.656895	1	0.835422	FGF2/FZD7/ID1/ID4/INHBB/LIF/MAPK14/STAT3/WNT2/WNT2B	10
hsa05017	Human Diseases	Neurodegenerative disease	hsa05017	Spinocerebellar ataxia	10/653	143/8579	0.656895	1	0.835422	ADRM1/ATG13/PLCB4/PSMA7/PSMB6/PSMC3/PSMD13/PSMD3/RELN/RYR1	10
hsa04392	Environmental Information Processing	Signal transduction	hsa04392	Hippo signaling pathway - multiple species	2/653	29/8579	0.659285	1	0.835422	TEAD4/WWTR1	2
hsa00562	Metabolism	Carbohydrate metabolism	hsa00562	Inositol phosphate metabolism	5/653	73/8579	0.661699	1	0.835422	ALDH6A1/INPP1/ITPKC/PIK3C2G/PLCB4	5
hsa00030	Metabolism	Carbohydrate metabolism	hsa00030	Pentose phosphate pathway	2/653	30/8579	0.67762	1	0.835422	ALDOC/PGM2	2
hsa04730	Organismal Systems	Nervous system	hsa04730	Long-term depression	4/653	60/8579	0.68001	1	0.835422	LYN/PLA2G4D/PLCB4/RYR1	4
hsa04310	Environmental Information Processing	Signal transduction	hsa04310	Wnt signaling pathway	12/653	174/8579	0.682101	1	0.835422	CTNNBIP1/FBXW11/FOSL1/FRZB/FZD7/LGR6/PLCB4/PPARD/SOST/TLE2/WNT2/WNT2B	12
hsa05020	Human Diseases	Neurodegenerative disease	hsa05020	Prion disease	19/653	272/8579	0.687507	1	0.835422	ADRM1/C1QA/C1QB/C1QC/CCL5/CYBB/IL1B/IL6/MAPK14/NCF2/PSMA7/PSMB6/PSMC3/PSMD13/PSMD3/RYR1/TUBA1C/TUBB3/TUBB6	19
hsa00410	Metabolism	Metabolism of other amino acids	hsa00410	beta-Alanine metabolism	2/653	31/8579	0.695143	1	0.835422	ABAT/ALDH6A1	2
hsa05310	Human Diseases	Immune disease	hsa05310	Asthma	2/653	31/8579	0.695143	1	0.835422	HLA-DPA1/HLA-DRA	2
hsa00730	Metabolism	Metabolism of cofactors and vitamins	hsa00730	Thiamine metabolism	1/653	15/8579	0.695335	1	0.835422	ACP1	1
hsa05205	Human Diseases	Cancer: overview	hsa05205	Proteoglycans in cancer	14/653	205/8579	0.703863	1	0.835422	CDKN1A/CTSL/EZR/FGF2/FZD7/HCLS1/HPSE/IL12B/MAPK14/STAT3/TLR2/VAV1/WNT2/WNT2B	14
hsa00140	Metabolism	Lipid metabolism	hsa00140	Steroid hormone biosynthesis	4/653	62/8579	0.704922	1	0.835422	CYP17A1/CYP7B1/STS/SULT2B1	4
hsa05222	Human Diseases	Cancer: specific types	hsa05222	Small cell lung cancer	6/653	92/8579	0.711132	1	0.835422	BIRC3/CCNE1/CDKN1A/CKS1B/CKS2/E2F1	6
hsa00052	Metabolism	Carbohydrate metabolism	hsa00052	Galactose metabolism	2/653	32/8579	0.711871	1	0.835422	AKR1B10/PGM2	2
hsa00640	Metabolism	Carbohydrate metabolism	hsa00640	Propanoate metabolism	2/653	32/8579	0.711871	1	0.835422	ABAT/ALDH6A1	2
hsa03420	Genetic Information Processing	Replication and repair	hsa03420	Nucleotide excision repair	4/653	63/8579	0.716839	1	0.835422	POLD3/POLE2/POLR2E/RPA3	4
hsa04721	Organismal Systems	Nervous system	hsa04721	Synaptic vesicle cycle	5/653	78/8579	0.718106	1	0.835422	AP2S1/ATP6V0D1/ATP6V1E2/CPLX3/NAPA	5
hsa00430	Metabolism	Metabolism of other amino acids	hsa00430	Taurine and hypotaurine metabolism	1/653	16/8579	0.718566	1	0.835422	FMO1	1
hsa04931	Human Diseases	Endocrine and metabolic disease	hsa04931	Insulin resistance	7/653	108/8579	0.724576	1	0.835422	GYS1/IL6/PRKCQ/PYGL/RPS6KA6/SLC2A1/STAT3	7
hsa03018	Genetic Information Processing	Folding, sorting and degradation	hsa03018	RNA degradation	5/653	79/8579	0.728545	1	0.835422	ENO1/EXOSC3/LSM2/MPHOSPH6/PNPT1	5
hsa04015	Environmental Information Processing	Signal transduction	hsa04015	Rap1 signaling pathway	14/653	210/8579	0.736913	1	0.835422	EGF/FGF2/FPR1/ID1/ITGB2/KIT/LCP2/MAGI2/MAPK14/P2RY1/PFN1/PFN2/PLCB4/VAV1	14
hsa01240	Metabolism	Global and overview maps	hsa01240	Biosynthesis of cofactors	10/653	153/8579	0.737526	1	0.835422	CMPK2/CTPS1/GGH/IDO1/IDO2/KMO/KYNU/LIPT1/RDH12/TDO2	10
hsa00910	Metabolism	Energy metabolism	hsa00910	Nitrogen metabolism	1/653	17/8579	0.740027	1	0.835422	GLUL	1
hsa00051	Metabolism	Carbohydrate metabolism	hsa00051	Fructose and mannose metabolism	2/653	34/8579	0.743021	1	0.835422	AKR1B10/ALDOC	2
hsa04934	Human Diseases	Endocrine and metabolic disease	hsa04934	Cushing syndrome	10/653	155/8579	0.752021	1	0.835422	CCNE1/CDKN1A/CYP17A1/E2F1/FZD7/PLCB4/STAR/WDR5/WNT2/WNT2B	10
hsa00564	Metabolism	Lipid metabolism	hsa00564	Glycerophospholipid metabolism	6/653	99/8579	0.774808	1	0.835422	CHPT1/GPD1L/LPCAT1/PLA2G3/PLA2G4D/PNPLA7	6
hsa03083	Genetic Information Processing	Chromosome	hsa03083	Polycomb repressive complex	5/653	84/8579	0.776541	1	0.835422	AURKB/CBX7/PHF19/TFDP1/WDR5	5
hsa00785	Metabolism	Metabolism of cofactors and vitamins	hsa00785	Lipoic acid metabolism	1/653	19/8579	0.778172	1	0.835422	LIPT1	1
hsa01210	NA	NA	hsa01210	2-Oxocarboxylic acid metabolism	1/653	19/8579	0.778172	1	0.835422	GPT2	1
hsa04151	Environmental Information Processing	Signal transduction	hsa04151	PI3K-Akt signaling pathway	24/653	359/8579	0.778612	1	0.835422	CCNE1/CDKN1A/CHAD/COL9A2/EGF/EIF4EBP1/FGF2/GHR/GNB2/GYS1/IL2RB/IL2RG/IL6/IL7R/KIT/MAGI2/OSM/OSMR/PIK3R5/PIK3R6/PPP2R2C/RELN/TGFA/TLR2	24
hsa04924	Organismal Systems	Endocrine system	hsa04924	Renin secretion	4/653	69/8579	0.780921	1	0.835422	ADCYAP1R1/CLCA2/PLCB4/REN	4
hsa05216	Human Diseases	Cancer: specific types	hsa05216	Thyroid cancer	2/653	37/8579	0.784314	1	0.835422	CDKN1A/PPARG	2
hsa04012	Environmental Information Processing	Signal transduction	hsa04012	ErbB signaling pathway	5/653	85/8579	0.785314	1	0.835422	BTC/CDKN1A/EGF/EIF4EBP1/TGFA	5
hsa05230	Human Diseases	Cancer: overview	hsa05230	Central carbon metabolism in cancer	4/653	70/8579	0.790398	1	0.835422	KIT/SCO2/SLC2A1/SLC7A5	4
hsa04972	Organismal Systems	Digestive system	hsa04972	Pancreatic secretion	6/653	102/8579	0.798654	1	0.835422	CLCA2/PLA2G3/PLCB4/PRSS2/RAB27B/TRPC1	6
hsa04072	Environmental Information Processing	Signal transduction	hsa04072	Phospholipase D signaling pathway	9/653	148/8579	0.803635	1	0.835422	CXCL8/CXCR2/EGF/KIT/PIK3R5/PIK3R6/PLA2G4D/PLCB4/SPHK1	9
hsa00982	Metabolism	Xenobiotics biodegradation and metabolism	hsa00982	Drug metabolism - cytochrome P450	4/653	72/8579	0.808366	1	0.835422	ADH6/FMO1/GSTA3/GSTP1	4
hsa05218	Human Diseases	Cancer: specific types	hsa05218	Melanoma	4/653	72/8579	0.808366	1	0.835422	CDKN1A/E2F1/EGF/FGF2	4
hsa04340	Environmental Information Processing	Signal transduction	hsa04340	Hedgehog signaling pathway	3/653	56/8579	0.810161	1	0.835422	FBXW11/GLI1/SMURF1	3
hsa00532	Metabolism	Glycan biosynthesis and metabolism	hsa00532	Glycosaminoglycan biosynthesis - chondroitin sulfate / dermatan sulfate	1/653	21/8579	0.810727	1	0.835422	CHST11	1
hsa00770	Metabolism	Metabolism of cofactors and vitamins	hsa00770	Pantothenate and CoA biosynthesis	1/653	21/8579	0.810727	1	0.835422	VNN1	1
hsa04928	Organismal Systems	Endocrine system	hsa04928	Parathyroid hormone synthesis, secretion and action	6/653	106/8579	0.827358	1	0.835422	CDKN1A/CYP24A1/CYP27B1/GATA3/PLCB4/SOST	6
hsa05207	Human Diseases	Cancer: overview	hsa05207	Chemical carcinogenesis - receptor activation	13/653	212/8579	0.82942	1	0.835422	AR/CDC25A/CDC6/E2F1/EGF/EIF4EBP1/EPHX3/FGF2/GSTA3/KPNA2/KPNA3/RPS6KA6/STAT3	13
hsa05214	Human Diseases	Cancer: specific types	hsa05214	Glioma	4/653	75/8579	0.832943	1	0.835422	CDKN1A/E2F1/EGF/TGFA	4
hsa04371	Environmental Information Processing	Signal transduction	hsa04371	Apelin signaling pathway	8/653	139/8579	0.840222	1	0.835422	APLNR/GNB2/PIK3R5/PIK3R6/PLAT/PLCB4/RYR1/SPHK1	8
hsa04971	Organismal Systems	Digestive system	hsa04971	Gastric acid secretion	4/653	76/8579	0.84053	1	0.835422	EZR/KCNJ15/KCNK10/PLCB4	4
hsa04141	Genetic Information Processing	Folding, sorting and degradation	hsa04141	Protein processing in endoplasmic reticulum	10/653	170/8579	0.843175	1	0.835422	DDOST/DNAJB1/DNAJC5/FBXO6/HSPBP1/P4HB/SAR1A/SEC24C/SEC61A1/YOD1	10
hsa05100	Human Diseases	Infectious disease: bacterial	hsa05100	Bacterial invasion of epithelial cells	4/653	77/8579	0.847825	1	0.835422	ACTR2/ARPC1B/HCLS1/RHOG	4
hsa00071	Metabolism	Lipid metabolism	hsa00071	Fatty acid degradation	2/653	43/8579	0.849728	1	0.835422	ACADL/ADH6	2
hsa04977	Organismal Systems	Digestive system	hsa04977	Vitamin digestion and absorption	1/653	24/8579	0.850836	1	0.835422	ABCC1	1
hsa00980	Metabolism	Xenobiotics biodegradation and metabolism	hsa00980	Metabolism of xenobiotics by cytochrome P450	4/653	78/8579	0.854837	1	0.835422	ADH6/CBR3/GSTA3/GSTP1	4
hsa04962	Organismal Systems	Excretory system	hsa04962	Vasopressin-regulated water reabsorption	2/653	44/8579	0.85869	1	0.835422	AQP3/RAB5A	2
hsa04330	Environmental Information Processing	Signal transduction	hsa04330	Notch signaling pathway	3/653	62/8579	0.861076	1	0.835422	DTX3L/ITCH/TLE2	3
hsa00230	Metabolism	Nucleotide metabolism	hsa00230	Purine metabolism	7/653	128/8579	0.864894	1	0.835422	AMPD3/ATIC/PGM2/PNP/RRM1/RRM2/XDH	7
hsa00561	Metabolism	Lipid metabolism	hsa00561	Glycerolipid metabolism	3/653	63/8579	0.868288	1	0.835422	AKR1B10/GK/LIPG	3
hsa03015	Genetic Information Processing	Translation	hsa03015	mRNA surveillance pathway	5/653	97/8579	0.870766	1	0.835422	ALYREF/EIF4A3/NCBP2/NXT1/PPP2R2C	5
hsa00563	Metabolism	Glycan biosynthesis and metabolism	hsa00563	Glycosylphosphatidylinositol (GPI)-anchor biosynthesis	1/653	26/8579	0.872739	1	0.835422	PIGZ	1
hsa04929	Organismal Systems	Endocrine system	hsa04929	GnRH secretion	3/653	64/8579	0.875168	1	0.835422	GABBR1/PLCB4/TRPC1	3
hsa05231	Human Diseases	Cancer: overview	hsa05231	Choline metabolism in cancer	5/653	98/8579	0.876376	1	0.835422	CHPT1/EGF/EIF4EBP1/PLA2G4D/SLC22A4	5
hsa04724	Organismal Systems	Nervous system	hsa04724	Glutamatergic synapse	6/653	115/8579	0.880023	1	0.835422	GLUL/GNB2/HOMER1/PLA2G4D/PLCB4/TRPC1	6
hsa04726	Organismal Systems	Nervous system	hsa04726	Serotonergic synapse	6/653	115/8579	0.880023	1	0.835422	ALOX12B/CYP2J2/GNB2/PLA2G4D/PLCB4/TRPC1	6
hsa05224	Human Diseases	Cancer: specific types	hsa05224	Breast cancer	8/653	147/8579	0.880542	1	0.835422	CDKN1A/E2F1/EGF/FGF2/FZD7/KIT/WNT2/WNT2B	8
hsa04927	Organismal Systems	Endocrine system	hsa04927	Cortisol synthesis and secretion	3/653	65/8579	0.881727	1	0.835422	CYP17A1/PLCB4/STAR	3
hsa00062	Metabolism	Lipid metabolism	hsa00062	Fatty acid elongation	1/653	27/8579	0.882455	1	0.835422	ELOVL7	1
hsa00650	Metabolism	Carbohydrate metabolism	hsa00650	Butanoate metabolism	1/653	27/8579	0.882455	1	0.835422	ABAT	1
hsa01040	Metabolism	Lipid metabolism	hsa01040	Biosynthesis of unsaturated fatty acids	1/653	27/8579	0.882455	1	0.835422	ELOVL7	1
hsa04973	Organismal Systems	Digestive system	hsa04973	Carbohydrate digestion and absorption	2/653	47/8579	0.882719	1	0.835422	PLCB4/SLC5A1	2
hsa05226	Human Diseases	Cancer: specific types	hsa05226	Gastric cancer	8/653	149/8579	0.889197	1	0.835422	CCNE1/CDKN1A/E2F1/EGF/FGF2/FZD7/WNT2/WNT2B	8
hsa00601	Metabolism	Glycan biosynthesis and metabolism	hsa00601	Glycosphingolipid biosynthesis - lacto and neolacto series	1/653	28/8579	0.891431	1	0.835422	FUT3	1
hsa04916	Organismal Systems	Endocrine system	hsa04916	Melanogenesis	5/653	101/8579	0.891981	1	0.835422	FZD7/KIT/PLCB4/WNT2/WNT2B	5
hsa04810	Cellular Processes	Cell motility	hsa04810	Regulation of actin cytoskeleton	13/653	229/8579	0.897775	1	0.835422	ACTR2/ARPC1B/BDKRB1/BDKRB2/CXCR4/DIAPH3/EGF/EZR/FGF2/ITGB2/PFN1/PFN2/VAV1	13
hsa04744	Organismal Systems	Sensory system	hsa04744	Phototransduction	1/653	29/8579	0.899722	1	0.835422	CNGA1	1
hsa05225	Human Diseases	Cancer: specific types	hsa05225	Hepatocellular carcinoma	9/653	168/8579	0.901579	1	0.835422	CDKN1A/E2F1/FZD7/GSTA3/GSTP1/HMOX1/TGFA/WNT2/WNT2B	9
hsa04935	Organismal Systems	Endocrine system	hsa04935	Growth hormone synthesis, secretion and action	6/653	120/8579	0.902951	1	0.835422	GHR/MAPK14/PLCB4/SOCS1/STAT1/STAT3	6
hsa04915	Organismal Systems	Endocrine system	hsa04915	Estrogen signaling pathway	7/653	137/8579	0.905479	1	0.835422	CTSD/GABBR1/KRT15/KRT16/KRT9/PLCB4/TGFA	7
hsa04152	Environmental Information Processing	Signal transduction	hsa04152	AMPK signaling pathway	6/653	121/8579	0.907056	1	0.835422	CCNA2/EIF4EBP1/GYS1/PPARG/PPP2R2C/RAB10	6
hsa04919	Organismal Systems	Endocrine system	hsa04919	Thyroid hormone signaling pathway	6/653	121/8579	0.907056	1	0.835422	DIO2/PLCB4/RCAN2/SLC2A1/STAT1/THRA	6
hsa00630	Metabolism	Carbohydrate metabolism	hsa00630	Glyoxylate and dicarboxylate metabolism	1/653	30/8579	0.90738	1	0.835422	GLUL	1
hsa00270	Metabolism	Amino acid metabolism	hsa00270	Cysteine and methionine metabolism	2/653	52/8579	0.914533	1	0.835422	AMD1/IL4I1	2
hsa04211	Organismal Systems	Aging	hsa04211	Longevity regulating pathway	4/653	89/8579	0.915402	1	0.835422	ATG13/EIF4EBP1/PPARG/SESN2	4
hsa04512	Environmental Information Processing	Signaling molecules and interaction	hsa04512	ECM-receptor interaction	4/653	89/8579	0.915402	1	0.835422	CHAD/COL9A2/HMMR/RELN	4
hsa04727	Organismal Systems	Nervous system	hsa04727	GABAergic synapse	4/653	89/8579	0.915402	1	0.835422	ABAT/GABBR1/GLUL/GNB2	4
hsa04150	Environmental Information Processing	Signal transduction	hsa04150	mTOR signaling pathway	8/653	156/8579	0.915475	1	0.835422	ATP6V1E2/EIF4EBP1/FZD7/RPS6KA6/SESN2/SLC7A5/WNT2/WNT2B	8
hsa04922	Organismal Systems	Endocrine system	hsa04922	Glucagon signaling pathway	5/653	107/8579	0.918157	1	0.835422	GYS1/PLCB4/PPP4C/PYGL/SLC2A1	5
hsa04136	Cellular Processes	Transport and catabolism	hsa04136	Autophagy - other	1/653	32/8579	0.92099	1	0.835422	ATG13	1
hsa04215	Cellular Processes	Cell growth and death	hsa04215	Apoptosis - multiple species	1/653	32/8579	0.92099	1	0.835422	BIRC3	1
hsa04520	Cellular Processes	Cellular community - eukaryotes	hsa04520	Adherens junction	4/653	93/8579	0.931085	1	0.835422	ACP1/RADIL/SMURF1/TJP1	4
hsa04080	Environmental Information Processing	Signaling molecules and interaction	hsa04080	Neuroactive ligand-receptor interaction	21/653	367/8579	0.937484	1	0.835422	ADCYAP1R1/APLNR/BDKRB1/BDKRB2/C3/C3AR1/FPR1/GABBR1/GHR/GZMA/LHCGR/LYPD6B/P2RX5/P2RY1/P2RY2/P2RY8/PMCH/PRSS2/SLURP1/THRA/TSHR	21
hsa01212	Metabolism	Global and overview maps	hsa01212	Fatty acid metabolism	2/653	57/8579	0.93811	1	0.835422	ACADL/ELOVL7	2
hsa05010	Human Diseases	Neurodegenerative disease	hsa05010	Alzheimer disease	22/653	384/8579	0.940754	1	0.835422	ADAM10/ADRM1/APOE/ATG13/CDK5R1/CYBB/FZD7/GAPDH/IL1B/IL6/PLCB4/PSMA7/PSMB6/PSMC3/PSMD13/PSMD3/SLC39A7/TUBA1C/TUBB3/TUBB6/WNT2/WNT2B	22
hsa05213	Human Diseases	Cancer: specific types	hsa05213	Endometrial cancer	2/653	58/8579	0.942019	1	0.835422	CDKN1A/EGF	2
hsa04360	Organismal Systems	Development and regeneration	hsa04360	Axon guidance	9/653	182/8579	0.942489	1	0.835422	CXCR4/EPHA4/EPHB2/NTN4/RND1/SEMA3G/SEMA4G/SEMA5B/TRPC1	9
hsa00040	Metabolism	Carbohydrate metabolism	hsa00040	Pentose and glucuronate interconversions	1/653	36/8579	0.94251	1	0.835422	AKR1B10	1
hsa00512	Metabolism	Glycan biosynthesis and metabolism	hsa00512	Mucin type O-glycan biosynthesis	1/653	36/8579	0.94251	1	0.835422	GALNT6	1
hsa04070	Environmental Information Processing	Signal transduction	hsa04070	Phosphatidylinositol signaling system	4/653	97/8579	0.944094	1	0.835422	INPP1/ITPKC/PIK3C2G/PLCB4	4
hsa04713	Organismal Systems	Environmental adaptation	hsa04713	Circadian entrainment	4/653	97/8579	0.944094	1	0.835422	ADCYAP1R1/GNB2/PLCB4/RYR1	4
hsa01200	Metabolism	Global and overview maps	hsa01200	Carbon metabolism	5/653	115/8579	0.944289	1	0.835422	ALDH6A1/ALDOC/ENO1/GAPDH/GPT2	5
hsa03040	Genetic Information Processing	Transcription	hsa03040	Spliceosome	11/653	216/8579	0.945741	1	0.835422	ALYREF/EIF4A3/LSM2/NCBP2/PPIH/PPIL1/SNRPB/SNRPD1/SNRPD3/SNRPF/SNRPG	11
hsa00760	Metabolism	Metabolism of cofactors and vitamins	hsa00760	Nicotinate and nicotinamide metabolism	1/653	37/8579	0.946904	1	0.835422	PNP	1
hsa01250	Metabolism	Global and overview maps	hsa01250	Biosynthesis of nucleotide sugars	1/653	37/8579	0.946904	1	0.835422	PGM2	1
hsa04960	Organismal Systems	Excretory system	hsa04960	Aldosterone-regulated sodium reabsorption	1/653	37/8579	0.946904	1	0.835422	NR3C2	1
hsa04722	Organismal Systems	Nervous system	hsa04722	Neurotrophin signaling pathway	5/653	119/8579	0.9543	1	0.835422	MAPK14/MAPKAPK2/NFKBIE/RPS6KA6/ZNF274	5
hsa04020	Environmental Information Processing	Signal transduction	hsa04020	Calcium signaling pathway	13/653	253/8579	0.954645	1	0.835422	BDKRB1/BDKRB2/CXCR4/EGF/FGF2/ITPKC/LHCGR/P2RX5/PLCB4/RYR1/SLN/SPHK1/TGFA	13
hsa04146	Cellular Processes	Transport and catabolism	hsa04146	Peroxisome	3/653	83/8579	0.957378	1	0.835422	ACOX2/PRDX1/XDH	3
hsa05016	Human Diseases	Neurodegenerative disease	hsa05016	Huntington disease	16/653	306/8579	0.962319	1	0.835422	ADRM1/AP2S1/ATG13/GPX2/GPX3/PLCB4/POLR2E/PPARG/PSMA7/PSMB6/PSMC3/PSMD13/PSMD3/TUBA1C/TUBB3/TUBB6	16
hsa05022	Human Diseases	Neurodegenerative disease	hsa05022	Pathways of neurodegeneration - multiple diseases	27/653	476/8579	0.962694	1	0.835422	ADRM1/ATG13/CDK5R1/CYBB/FZD7/GPX2/GPX3/IL1B/IL6/MAPK14/PLCB4/PSMA7/PSMB6/PSMC3/PSMD13/PSMD3/RAB5A/RYR1/TNFRSF1B/TOMM40/TOMM40L/TUBA1C/TUBB3/TUBB6/UBE2L6/WNT2/WNT2B	27
hsa04140	Cellular Processes	Transport and catabolism	hsa04140	Autophagy - animal	6/653	141/8579	0.962765	1	0.835422	ATG13/BNIP3/CTSD/CTSL/PRKCQ/VAMP8	6
hsa04742	Organismal Systems	Sensory system	hsa04742	Taste transduction	3/653	86/8579	0.964322	1	0.835422	GABBR1/P2RY1/PLCB4	3
hsa04911	Organismal Systems	Endocrine system	hsa04911	Insulin secretion	3/653	86/8579	0.964322	1	0.835422	ADCYAP1R1/PLCB4/SLC2A1	3
hsa05210	Human Diseases	Cancer: specific types	hsa05210	Colorectal cancer	3/653	86/8579	0.964322	1	0.835422	CDKN1A/EGF/TGFA	3
hsa00513	Metabolism	Glycan biosynthesis and metabolism	hsa00513	Various types of N-glycan biosynthesis	1/653	42/8579	0.964328	1	0.835422	DDOST	1
hsa00860	Metabolism	Metabolism of cofactors and vitamins	hsa00860	Porphyrin metabolism	1/653	43/8579	0.967057	1	0.835422	HMOX1	1
hsa04975	Organismal Systems	Digestive system	hsa04975	Fat digestion and absorption	1/653	43/8579	0.967057	1	0.835422	PLA2G3	1
hsa04720	Organismal Systems	Nervous system	hsa04720	Long-term potentiation	2/653	67/8579	0.968054	1	0.835422	PLCB4/RPS6KA6	2
hsa04976	Organismal Systems	Digestive system	hsa04976	Bile secretion	3/653	89/8579	0.970191	1	0.835422	SLC2A1/SLC51A/SLC5A1	3
hsa05204	Human Diseases	Cancer: overview	hsa05204	Chemical carcinogenesis - DNA adducts	2/653	69/8579	0.972073	1	0.835422	GSTA3/GSTP1	2
hsa04930	Human Diseases	Endocrine and metabolic disease	hsa04930	Type II diabetes mellitus	1/653	46/8579	0.974054	1	0.835422	SOCS1	1
hsa04010	Environmental Information Processing	Signal transduction	hsa04010	MAPK signaling pathway	15/653	301/8579	0.974408	1	0.835422	CD14/DUSP5/EGF/FGF2/IL1B/IL1R1/KIT/MAP3K9/MAPK14/MAPKAPK2/MYD88/PLA2G4D/RASGRP1/RPS6KA6/TGFA	15
hsa00514	Metabolism	Glycan biosynthesis and metabolism	hsa00514	Other types of O-glycan biosynthesis	1/653	47/8579	0.97604	1	0.835422	GALNT6	1
hsa00620	Metabolism	Carbohydrate metabolism	hsa00620	Pyruvate metabolism	1/653	47/8579	0.97604	1	0.835422	ADH6	1
hsa05415	Human Diseases	Cardiovascular disease	hsa05415	Diabetic cardiomyopathy	9/653	203/8579	0.976085	1	0.835422	CTSD/CYBB/GAPDH/GYS1/MAPK14/NCF2/PLCB4/REN/SLC2A1	9
hsa04912	Organismal Systems	Endocrine system	hsa04912	GnRH signaling pathway	3/653	93/8579	0.976608	1	0.835422	MAPK14/PLA2G4D/PLCB4	3
hsa04725	Organismal Systems	Nervous system	hsa04725	Cholinergic synapse	4/653	113/8579	0.976661	1	0.835422	GNB2/PIK3R5/PIK3R6/PLCB4	4
hsa04137	Cellular Processes	Transport and catabolism	hsa04137	Mitophagy - animal	2/653	72/8579	0.9772	1	0.835422	BNIP3/E2F1	2
hsa00520	Metabolism	Carbohydrate metabolism	hsa00520	Amino sugar and nucleotide sugar metabolism	1/653	49/8579	0.979567	1	0.835422	PGM2	1
hsa05030	Human Diseases	Substance dependence	hsa05030	Cocaine addiction	1/653	49/8579	0.979567	1	0.835422	CDK5R1	1
hsa04921	Organismal Systems	Endocrine system	hsa04921	Oxytocin signaling pathway	6/653	154/8579	0.980365	1	0.835422	CDKN1A/PIK3R5/PIK3R6/PLA2G4D/PLCB4/RYR1	6
hsa04932	Human Diseases	Endocrine and metabolic disease	hsa04932	Non-alcoholic fatty liver disease	6/653	155/8579	0.981333	1	0.835422	CXCL8/IL1B/IL6/ITCH/MAPK14/PPARG	6
hsa05206	Human Diseases	Cancer: overview	hsa05206	MicroRNAs in cancer	15/653	310/8579	0.981659	1	0.835422	ABCC1/CCNE1/CDC25A/CDC25C/CDCA5/CDKN1A/CYP24A1/E2F1/EZR/HMOX1/KIF23/PIM1/SOCS1/SPRY2/STAT3	15
hsa05220	Human Diseases	Cancer: specific types	hsa05220	Chronic myeloid leukemia	2/653	76/8579	0.98264	1	0.835422	CDKN1A/E2F1	2
hsa01522	Human Diseases	Drug resistance: antineoplastic	hsa01522	Endocrine resistance	3/653	98/8579	0.982794	1	0.835422	CDKN1A/E2F1/MAPK14	3
hsa00510	Metabolism	Glycan biosynthesis and metabolism	hsa00510	N-Glycan biosynthesis	1/653	53/8579	0.985142	1	0.835422	DDOST	1
hsa04974	Organismal Systems	Digestive system	hsa04974	Protein digestion and absorption	3/653	103/8579	0.987398	1	0.835422	ACE2/COL9A2/PRSS2	3
hsa04014	Environmental Information Processing	Signal transduction	hsa04014	Ras signaling pathway	10/653	236/8579	0.988012	1	0.835422	EGF/FGF2/GNB2/KIT/PLA2G3/PLA2G4D/RAB5A/RASGRP1/REL/TGFA	10
hsa03008	Genetic Information Processing	Translation	hsa03008	Ribosome biogenesis in eukaryotes	6/653	164/8579	0.988245	1	0.835422	EIF6/IMP4/NHP2/NXT1/POP1/RPP40	6
hsa04923	Organismal Systems	Endocrine system	hsa04923	Regulation of lipolysis in adipocytes	1/653	58/8579	0.990026	1	0.835422	TSHR	1
hsa04926	Organismal Systems	Endocrine system	hsa04926	Relaxin signaling pathway	4/653	129/8579	0.990725	1	0.835422	GNB2/MAPK14/MMP1/PLCB4	4
hsa04728	Organismal Systems	Nervous system	hsa04728	Dopaminergic synapse	4/653	132/8579	0.992235	1	0.835422	GNB2/MAPK14/PLCB4/PPP2R2C	4
hsa04261	Organismal Systems	Circulatory system	hsa04261	Adrenergic signaling in cardiomyocytes	5/653	154/8579	0.992945	1	0.835422	MAPK14/PIK3R5/PIK3R6/PLCB4/PPP2R2C	5
hsa04270	Organismal Systems	Circulatory system	hsa04270	Vascular smooth muscle contraction	4/653	134/8579	0.993108	1	0.835422	PLA2G3/PLA2G4D/PLCB4/PRKCQ	4
hsa05012	Human Diseases	Neurodegenerative disease	hsa05012	Parkinson disease	11/653	266/8579	0.99313	1	0.835422	ADRM1/PSMA7/PSMB6/PSMC3/PSMD13/PSMD3/SLC39A7/TUBA1C/TUBB3/TUBB6/UBE2L6	11
hsa05032	Human Diseases	Substance dependence	hsa05032	Morphine addiction	2/653	91/8579	0.993868	1	0.835422	GABBR1/GNB2	2
hsa04910	Organismal Systems	Endocrine system	hsa04910	Insulin signaling pathway	4/653	137/8579	0.994243	1	0.835422	EIF4EBP1/GYS1/PYGL/SOCS1	4
hsa00970	Genetic Information Processing	Translation	hsa00970	Aminoacyl-tRNA biosynthesis	1/653	66/8579	0.994731	1	0.835422	FARSA	1
hsa04510	Cellular Processes	Cellular community - eukaryotes	hsa04510	Focal adhesion	7/653	203/8579	0.995865	1	0.835422	BIRC3/CHAD/COL9A2/EGF/PARVG/RELN/VAV1	7
hsa05208	Human Diseases	Cancer: overview	hsa05208	Chemical carcinogenesis - reactive oxygen species	8/653	223/8579	0.996062	1	0.835422	ACP1/EGF/EPHX3/GSTA3/HMOX1/MAPK14/NCF2/SLC26A9	8
hsa04925	Organismal Systems	Endocrine system	hsa04925	Aldosterone synthesis and secretion	2/653	98/8579	0.996258	1	0.835422	PLCB4/STAR	2
hsa04024	Environmental Information Processing	Signal transduction	hsa04024	cAMP signaling pathway	8/653	225/8579	0.996444	1	0.835422	ADCYAP1R1/CNGA1/GABBR1/GLI1/HCAR3/LHCGR/TSHR/VAV1	8
hsa03010	Genetic Information Processing	Translation	hsa03010	Ribosome	5/653	167/8579	0.996649	1	0.835422	MRPL12/MRPL27/MRPL4/MRPS10/MRPS17	5
hsa04022	Environmental Information Processing	Signal transduction	hsa04022	cGMP-PKG signaling pathway	5/653	167/8579	0.996649	1	0.835422	BDKRB2/CNGA1/PIK3R5/PIK3R6/PLCB4	5
hsa05412	Human Diseases	Cardiovascular disease	hsa05412	Arrhythmogenic right ventricular cardiomyopathy	1/653	77/8579	0.997811	1	0.835422	DSC2	1
hsa00190	Metabolism	Energy metabolism	hsa00190	Oxidative phosphorylation	3/653	134/8579	0.998308	1	0.835422	ATP12A/ATP6V0D1/ATP6V1E2	3
hsa05410	Human Diseases	Cardiovascular disease	hsa05410	Hypertrophic cardiomyopathy	1/653	90/8579	0.999226	1	0.835422	IL6	1
hsa04723	Organismal Systems	Nervous system	hsa04723	Retrograde endocannabinoid signaling	3/653	148/8579	0.99934	1	0.835422	GNB2/MAPK14/PLCB4	3
hsa04970	Organismal Systems	Digestive system	hsa04970	Salivary secretion	1/653	93/8579	0.999391	1	0.835422	PLCB4	1
hsa03082	Genetic Information Processing	Chromosome	hsa03082	ATP-dependent chromatin remodeling	1/653	117/8579	0.999911	1	0.835422	CECR2	1
hsa04714	Organismal Systems	Environmental adaptation	hsa04714	Thermogenesis	4/653	232/8579	0.999988	1	0.835422	COA7/MAPK14/PPARG/RPS6KA6	4
hsa05034	Human Diseases	Substance dependence	hsa05034	Alcoholism	1/653	188/8579	1	1	0.835422	GNB2	1
